# Supplementary material for: Whole-Genome Sequencing Reveals Lignin-Degrading Capacity of a Ligninolytic Bacterium (Bacillus cereus) from Buffalo (Bubalus bubalis) Rumen
Source: Genes (Basel). 2022 May 8;13(5):842. doi: 10.3390/genes13050842 (PMC9140826; doi:10.3390/genes13050842)
Supplement: Supplementary file 1 [file genes-13-00842-s001.zip]

Archive with 3 entries (3 files):
- chr.gene.fas
- plasmid1.gene.fas
- Table S1.xlsx
