# Supplementary material for: Whole-Genome Sequencing Reveals Lignin-Degrading Capacity of a Ligninolytic Bacterium (Bacillus cereus) from Buffalo (Bubalus bubalis) Rumen
Source: Genes (Basel). 2022 May 8;13(5):842. doi: 10.3390/genes13050842 (PMC9140826; doi:10.3390/genes13050842)
Supplement: Supplementary file 1 [file genes-13-00842-s001.zip › chr.gene.fas]

>chr_1 1-1341 + length=1341 nt
TTGGAAAATATCTCTGATTTATGGAATAGTGCCTTAAAAGAATTAGAAAAAAAGGTAAGC
AAGCCTAGTTATGAGACATGGTTAAAATCCACAACGGCTCATAACTTGAAGAAAGACGTA
TTAACGATTACAGCTCCGAATGAATTTGCTCGTGACTGGCTAGAATCTCATTACTCCGAA
CTAATTTCAGAAACACTATACGATTTAACAGGGGCAAAATTAGCAATTCGCTTTATTATT
CCCCAAAGTCAAGCTGAAGAGGACATTGATCTGCCTCCAGTTAAGCCGAATCCAGCACAA
GATGATTCAGCTCATTTACCACAGAGCATGTTAAATCCAAAATATACATTCGATACATTT
GTTATTGGCTCTGGTAACCGTTTTGCCCATGCAGCTTCATTAGCTGTAGCTGAGGCGCCA
GCTAAAGCGTATAATCCACTCTTTATTTACGGGGGAGTTGGACTTGGAAAGACACATTTA
ATGCACGCAATTGGTCATTATGTAATTGAACATAATCCAAATGCAAAAGTTGTATATTTA
TCATCAGAAAAATTTACAAATGAATTTATTAACTCTATTCGTGATAATAAAGCTGTTGAT
TTTCGTAATAAATATCGTAACGTAGATGTTTTATTGATAGATGATATTCAATTTCTTGCT
GGAAAAGAACAGACTCAAGAAGAGTTTTTCCATACATTTAATGCATTACACGAAGAAAGT
AAACAAATTGTAATTTCTAGTGACCGACCACCAAAAGAAATTCCAACTTTAGAAGATCGT
CTTCGTTCCCGCTTTGAATGGGGACTTATTACAGACATTACGCCGCCAGATTTAGAGACA
CGAATTGCGATTTTACGCAAAAAAGCAAAAGCTGAAGGGCTTGATATACCAAATGAAGTT
ATGCTTTATATCGCAAATCAAATTGATTCAAATATTCGTGAATTAGAAGGTGCACTTATC
CGAGTTGTAGCTTATTCATCTTTAATTAATAAAGATATTAATGCTGATTTAGCAGCTGAA
GCACTTAAAGATATTATTCCAAATTCTAAGCCGAAAATTATCTCTATTTATGATATTCAA
AAAGCTGTCGGGGACGTTTATCAAGTGAAATTAGAAGATTTTAAAGCGAAAAAACGTACA
AAATCAGTTGCGTTTCCTCGCCAAATTGCAATGTATTTATCGCGCGAACTTACAGATTCC
TCTTTACCAAAAATAGGTGAAGAATTTGGTGGACGTGATCATACAACAGTTATCCATGCC
CATGAAAAAATCTCTAAACTACTAAAAACCGATACGCAATTACAAAAGCAAGTTGAAGAA
ATTAATGGTATTTTAAAGTAG
>chr_2 1520-2665 + length=1146 nt
ATGCGTTTTACAATACAAAAAGACTATCTTGTAAGAGGTGTACAAGATGTAATGAAGGCA
GTTTCTTCTCGTACAACAATCCCAATTCTTACGGGAATTAAAGTTGTAGCAACTGAAGAA
GGAGTTACATTAACAGGAAGCGATGCTGATATTTCAATTGAATCGTTTATTCCAGTCGAA
GAAGATGGAAAAGAAATCGTAGAAATAGCTCAATCAGGAAGCATTGTTTTACAGGCAAAA
TATTTTAGTGAGATCGTAAAAAAACTACCTAAAGACACTGTCGAAATTTCTGTAGAAAAT
CATTTTATGACAAAAATAAAATCTGGAAAATCAGAGTTTAACTTAAATGGTTTAGATTCT
GCAGAATATCCGTTATTGCCACAGATTGAAGAACATCATGTATTTAAGATACCAACAGAT
TTACTTAAACATATGATCAGACAAACTGTATTTGCAGTTTCTACTTCTGAAACAAGACCA
ATCTTGACAGGTGTAAACTGGAAGGTATATAACAGCGAGTTAACTTGTATTGCAACAGAT
AGTCATAGGCTGGCACTTCGAAAAGCAAAAATTGAAGGACATAACATTGCAGATGAATTC
CAAGCTAATGTTGTTATCCCAGGTAAGAGCTTAAATGAATTAAGTAAAATTTTAGATGAG
TCTGAAGAAATGGTAGATATCGTTATTACGGAGTATCAAGTATTATTCCGTACAAAACAT
TTATTATTCTTCTCAAGATTGTTAGAAGGGAATTATCCTGATACGACACGTTTAATTCCG
GCAGAGAGTAAAACGGATATTTTTGTGAATACAAAAGAATTCCTACAAGCAATTGATCGC
GCTTCACTATTAGCAAGAGATGGCCGCAATAACGTTGTTAAATTATCAACTTTAGAGCAA
GAAATGCTAGAGATTTCTTCGAATTCACCAGAAATCGGAAAAGTTGTTGAAGAAGTACAA
TGCGAAAAAGTAGATGGAGAAGAGTTAAAAATATCTTTTAGTGCAAAATATATGATGGAT
GCATTGAAAGCTTTGGATAGTACAGAGATTAAAGTTAGCTTTACTGGGGCGATGAGACCG
TTCTTAATTCGTACAGTAAATGATGATTCAATTATTCAATTAATTTTACCGGTTCGTACT
TACTAG
>chr_3 2793-3005 + length=213 nt
ATGAAACGTATTAAAATTTCAACAGAGTATATTACACTAGGACAATTTTTAAAGTTAGCT
GATGTAATTGATACAGGTGGCGCTGTAAAATGGTTTTTACAAGAATATGAAGTGTACGTG
AACAACGAACTTGAAAATAGAAGAGGTCGCAAACTATATGCGAATGATGTTATTGAAATT
CCAGGAAGCGGAACTTTCCAAGTTCAGGCATAA
>chr_4 3018-4145 + length=1128 nt
TTGTTTATTTCAGAAATACAATTAAAAAACTATCGCAATTATGAAAAATTAGAGCTTTCC
TTTGAAGATAAGGTAAATGTAATTATCGGCGAAAATGCGCAAGGGAAAACAAATTTGATG
GAAGCTATTTATGTTTTAGCGATGGCGAAATCTCATAGAACCTCTAATGATCGCGAACTT
ATCCGCTGGGATGAAGATTTTGGTCAAATAAAAGGGAAATTACAAAAAAGAAACAGTTCT
TTGTCTTTGGAATTAAATATTTCGAAAAAAGGTAAAAAGGCAAAATTAAATCAACTTGAA
CAGCAAAAGTTAAGTCAATATATTGGCGTGATGAACGTTGTCATGTTTGCCCCAGAAGAT
TTAAATCTTGTAAAAGGAAGCCCTCAAGTAAGAAGACGCTTTTTAGATATGGAATTAGGA
CAAATAGCTCCTGTATATTTGTATGAATTAAGTCAATATCAAAAGGTGCTCACGCAACGA
AATCACTTGTTGAAAAAAATGCAAGGGAATAGTAAGAATGAGGAAACGATGTTGGATGTA
TTTACACTTCAACTAATTGAGCATGGTGCGAAAATACTGCAAAAACGTTTTGAATTTTTG
CATTTGCTACAGGAATGGGCAGCTCCAATTCATCGAGGTATAAGCCGTGGATTAGAAGAG
TTAGAAATTGTCTATAAACCAAGTGTAGATGTATCAGAATCAATGGATTTGTCGAAAATA
AAAGAAGTATACTATGAAAGTTTTCAATCTGTGAAACAACGTGAAATTTTCCGTGGTACG
ACTTTAATTGGTCCTCATCGTGACGATTTACAATTCTTCGTTAATAGTAAAAATGTTCAA
GTCTTTGGTTCGCAAGGACAACAACGAACGACCGCACTATCCCTAAAATTAGCTGAAATT
GAATTGATTTATTCAGAGGTTAAAGAATATCCAATCCTTTTGTTGGATGATGTTTTATCA
GAATTAGATGATTATCGTCAATCACATCTTTTAAATACAATTCAAGGAAAAGTGCAAACA
TTTGTTACAACGACGAGTGTCGACGGAATTGAACACGAAACATTAAAAGAAGCGAAAACA
ATTCATGTAACGAACGGCACTGTAGATTGTGAAATAGATAGGGAATAA
>chr_5 4419-6107 + length=1689 nt
ATGGGCGTGGTATTCCGGTTGGTATACAAGAAAAAAATGGGACGTCCAGCTGTAGAAGTT
ATTATGACTGTTCTCCACGCCGGTGGTAAATTTGGCGGTGGCGGTTATAAAGTTTCTGGT
GGTTTACATGGTGTTGGGGCATCGGTTGTAAATGCTCTATCAACAGAATTAGAAGTATTT
GTACATCGTGAAGGTAAAATCCATTACCAAAAATACGAAAGAGGTATTCCGGTTGCGGAT
TTAAAAGTCATTGGTGACACCGATCAAACAGGAACAATAACTCGATTTAAACCAGATCCG
GAAATTTTCCAAGAAACAACAGTATACGATTTTGATACGCTAGCAACTCGTATGCGTGAA
TTAGCGTTTTTAAATCGTAATATTAAATTAACAATTGAAGATAAACGTGAACATAAGCAA
AAGAAAGAATTCCATTACGAAGGTGGAATTAAATCATACGTTGAGCATTTAAATCGCTCA
AAACAACCGATTCATGAAGAGCCTGTGTACGTAGAAGGTTCAAAAGATGGTATTCAGGTT
GAGGTTTCTCTTCAATATAACGAAGGATACACAAATAATATTTACTCATTTACGAATAAC
ATCCATACGTATGAAGGTGGTACACATGAGGTAGGTTTTAAAACAGCTTTAACTCGTGTA
ATCAACGACTATGGTCGTAAAAATAGCATTTTAAAAGATGCGGACAGTAATTTAACTGGT
GAGGATGTTCGTGAAGGTTTAACAGCAATTGTATCAATCAAGCATCCAAATCCACAATTT
GAAGGACAAACGAAGACAAAACTTGGGAATAGTGAAGCGAGAACAATTACAGAGTCTGTA
TTCTCAGAGGCATTTGAAAAGTTCTTACTAGAAAATCCTAATGTAGCGCGAAAAATTGTA
GAAAAAGGTACGATGGCTGCACGTGCACGTGTAGCTGCGAAAAAAGCGCGTGAATTGACA
CGTCGAAAGAGTGCGTTAGAAGTTTCAAGTTTACCTGGTAAATTAGCTGATTGCTCTTCG
AAAGATCCAGCAATTAGTGAAATTTACATCGTAGAGGGTGACTCTGCGGGTGGATCTGCA
AAACAAGGACGCGATCGTCATTTCCAAGCAATTTTACCGCTGAAGGGTAAAATTATTAAT
GTGGAAAAGGCGCGCTTAGATAAGATTTTATCAAATGATGAAGTTCGTACAATTATTACG
GCAATCGGTACAAATATTGGTGGAGACTTCGATATTGAAAAAGCACGCTATCATAAAGTT
ATTATTATGACCGATGCCGATGTTGATGGTGCACATATTCGTACCCTATTATTAACGTTC
TTCTATCGTTATATGCGTCAAATAATTGAGTGTGGTTATATCTATATTGCACAGCCGCCA
TTGTTTAAAATACAACAAGGTAAAAAAATTCAATATGCTTACAACGATAAGGAACTTGAA
AAAATCTTAGCTGAGCTACCAGCCCAGCCAAAACCAGGAATTCAACGTTATAAAGGTCTT
GGGGAGATGAATCCAACTCAGCTATGGGAGACGACAATGGATCCAGAAGTACGTTCGTTA
CTTCAAGTTTCTCTTCAAGATGCAATAGAAGCAGACGAAACGTTTGAAATTTTAATGGGT
GATAAAGTAGAACCGCGTCGTAACTTTATCCAAGAGAATGCAAAATACGTGAAGAACCTT
GATATTTAA
>chr_6 6196-8667 + length=2472 nt
ATGTCAGACAATCAACAACAAGCACGAATTCGAGAAATTAATATTAGTCATGAAATGCGT
ACCTCATTTTTAGATTACGCAATGAGTGTTATCGTATCTCGTGCATTACCAGATGTTCGT
GATGGATTAAAACCTGTGCATCGTAGGGTTTTATATGCGATGAATGATTTAGGAATTACA
GCTGATAAAGCGTATAAGAAATCAGCACGTATTGTCGGTGAAGTAATCGGTAAGTATCAC
CCTCATGGTGATTCAGCCGTTTATGAAACAATGGTACGTATGGCGCAAGATTTTAGTCAA
CGTTATATGCTTGTAGATGGGCATGGTAACTTCGGTTCTGTAGATGGAGATTCAGCAGCA
GCAATGCGTTATACAGAGGCAAGAATGTCTAAGATTTCTATGGAATTAATACGTGATATT
TCAAAAAATACAATTGATTATCAAGATAACTATGATGGTTCCGAAAGAGAACCGATAGTA
CTACCAGCGCGTTTCCCTAATTTATTAGTAAACGGTACAACAGGTATTGCTGTTGGTATG
GCAACAAATATACCGCCGCATCAGCTTGGCGAAGTAATTGATGGTGTGCTGGCATTAAGT
CATAATCCTGATATTACTATCGCAGAATTGATGGAATATATTCCTGGTCCAGACTTTCCG
ACGGCAGGTTTAATTTTAGGAAGAAGTGGAATTCGAAGAGCTTATGAAACAGGTCGCGGT
TCCATTATGCTTCGTGCTAAGGTTGAAATTGAAGAGAAGTCAAACGGTAAACAATCTATT
ATCGTAACTGAACTACCTTATCAAGTTAATAAGGCGCGATTAATTGAAAAAATCGCAGAA
TTAGTTCGCGATAAGAAAATTGAAGGTATTACAGATTTACGTGATGAATCAGATCGTAAT
GGTATGCGTATTGTCATGGAAGTACGTCGTGATGCTAATGCAAACGTACTATTAAACAAT
CTATATAAACATACAGCGCTTCAAACAAGTTTCGGTATTAATATGTTGTCTCTTGTAAAT
GGGGAGCCACAAGTACTAAATTTAAAACAAAATCTATATCATTATTTAGAGCATCAGAAG
GTAGTAATTCGTAGACGTACTGCTTATGAATTAGAAAAAGCAGAAGCACGTGCTCATATT
TTAGAAGGATTACGAATAGCTTTAGATCATCTTGATGAAGTTATTACGTTAATTCGTAGT
TCAAAAACGGCAGATATTGCAAAGCAAGGCTTAATGGAACGTTTTGGTTTAAGTGAGAAA
CAAGCGCAAGCGATTTTAGATATGCGTCTGCAACGCTTAACTGGATTAGAACGTGAAAAA
ATTGAGCAAGAATATCAAGACTTAATGAAGTTAATTGCTGAATTAAAAGCGATTTTAGCA
GATGAAGAAAAAGTTCTTGAGATTATTCGTGAAGAATTAACAGAAGTAAAAGAGCGTTTC
AATGATAAGAGACGAACAGAAATTACAATTGGCGGTATGGAATTTATTGAAGATGAAGAT
TTAATTCCTGAACAAAACATTGCGATTACGTTAACTCATAACGGTTATATTAAGAGGTTA
CCAGCTTCTACGTACAAAACACAGAACCGTGGGGGACGTGGTGTGCAAGGAATGGGTACG
AATGATGATGACTTTGTTGAACATTTATTAACAACGTCTACTCATGATCATATTTTATTC
TTTACAAACAAGGGTAAAGTATACCGTACGAAAGGATATGAAATTCCAGAGTATAGTCGT
ACTGCAAAAGGACTACCAATTATTAACCTATTAGGGGTAGATAAGGGTGAGTGGATTAAC
GCTATTATTCCGATTCGTGAATTTGGTGACGATCAGTTCTTATTCTTTACGACAAAACAA
GGGGTTTCTAAGAGAACGCCACTTTCATCATTTGCAAATATACGTACAAATGGTTTAATT
GCAATTTCTCTTCGTGAAGAGGATGAAGTAATATCTGTACGTTTAACATCGGGTGATAAG
GATATTATTGTCGGGACAAGTAACGGTATGCTAATTCGTTTCAATGAACAAGATGTTCGT
TCTATGGGACGTAATGCTGCAGGTGTTAAAGCTATTACGTTGGGCGATGAAGACCAAGTT
GTAGGTATGGAAATTGTCGAAGAGGATGTAAATGTTCTAATTGTAACGAAAAATGGTTAC
GGAAAGCGTACACCGATTGATGAATACCGTCTGCAAAGTCGCGGTGGTAAAGGTCTGAAA
ACTTGTAACATTACAGATAAGAACGGTAAATTAGTAGCTGTTAAGTCTGTTACAGGTGAA
GAAGATATTATGTTAATTACAGCGGCAGGCGTTATTATTCGTATGCCAGTTGATCAAATC
TCTCAAATGGGACGTAATACACAAGGTGTTCGTCTAATTCGATTAGAGGAAGACCAAGAG
GTAGCGACGGTAGCAAAAGCACAAAAAGATGAAGAGGAAGAAACGAGTGAAGAGGTTTCT
TCAGAAGAATAA
>chr_7 9639-9746 + length=108 nt
GTGGCGAAGGCGACTTTCTGGTCTGTAACTGACACTGAGGCGCGAAAGCGTGGGGAGCAA
ACAGGATTAGATACCCTGGTAGTCCACGCCGTAAACGATGAGTGCTAA
>chr_8 13956-14957 - length=1002 nt
ATGCATCAAACATCTTGTACTTGGCAGCAGTTAAGTTTCTTTTTTTCATCTCAAAACGTA
CAACGTTATCTTGCCCGTTGTTATGAAAAATCCTCTATTCAGGATGCAGAAAAAAAAAGT
TTTGAAAATTGTTATCCCTTTATTTATTACTTAGAACACGGGAAAAATTATTATGAATTA
TATAAGACAGCTCCATTTTCCATTCAACCAATGTTGTTATTTTATGGAATTAGTCAACTG
TTTAAAGCATGCCTACTAACTATTGACCCTAACTATCCTGAATCCACTACTGTTTTAGCT
CATGGCGTTACAACTCGCAAACGAAAAAAACAAGGGTATCAATTTTTAGAAGATGAGGTG
AAGGTACAAAAAAACGGATTGTTTACTCATGTTGCAGAACAACTGTTTCACATGAAACAC
TTAGAAGCAGAAAAATTTAACATGTTAGAACTAATGGGAAATATTCCAGAATTACAAAAT
TTATTTCGTTATAGTCAAAAAGGATCAACTTTATATAAAATTGATTCAACAATTAAAAAT
GAGCTCTCCTTTTCAGTCAACCTACTAGATCGATTACATATGACTAAAGAGAGATTTTCT
CGTTACATTGAAACATCTTGTAAGCATTTATCAATACAACACGTACCTGAGAAGACTAAT
GAATCGAATTTACTTTTTACAGCGCCTATTCAATCATGGAATCCTATGTACAGTACTCCT
TTATACTATGAACATCTTACTAATACTTATTATTTGCCACTTACGACTGACCCTAGAAAT
CCTAAGCCAATATTACCTGAACTCCTCATTCATTATTTATTGCTCTATAATTTAAGCATG
ATTTCTAGATATGAAACAGATTGGTGGTATGACTTACTTGGAAGTTATGGTTCTGAAGAT
TATCCATTTATTTATCAATTTCTAAGTATTTCTGCTCAAAAAATCCCTTACTATATTTCA
AATTTTTTATTAATGGAACCAAATCTATTTCATGGGAAATAA
>chr_9 15073-16536 + length=1464 nt
ATGTGGGAATCTAAATTTGTTAAAGAAGGTTTGACTTTTGATGATGTATTACTTGTACCA
GCTAGGTCAGATATATTACCAAGAGAAGTAAGTGTTAAAACAGTTTTATCTGAAAGCTTA
CAGCTAAACATCCCGTTAATTAGTGCAGGAATGGATACAGTAACAGAAGCTGACATGGCT
ATTGCAATGGCTCGCCAAGGTGGTTTAGGAATTATTCATAAGAATATGTCTATTGAGCAA
CAAGCAGAGCAAGTTGATAAAGTAAAGCGCTCTGAAAGCGGCGTTATTTCAGATCCTTTC
TTCTTAACTCCAGAACATCAAGTATATGATGCAGAACATCTTATGGGAAAATATCGTATC
TCAGGTGTACCGGTTGTAAATAATTTAGATGAGCGAAAATTAGTTGGTATTATTACAAAC
CGTGATATGCGCTTCATCCAAGACTACTCAATCAAAATTTCTGACGTAATGACAAAAGAA
CAATTAATTACAGCTCCAGTTGGTACTACACTGGAAGAAGCTGAAAAGATCCTACAAAAG
TATAAAATTGAAAAACTCCCTCTTGTTGATAATAACGGTGTATTACAAGGGCTTATTACA
ATAAAAGATATTGAAAAAGTAATTGAATTCCCAAACTCTGCTAAGGATAAGCAAGGACGC
TTATTAGTTGGAGCAGCAGTTGGTGTAACAGCGGATGCTATGCTTCGCATCGATGCATTA
GTAAAAGCTAGTGTAGATGCAATTGTACTTGATACAGCACATGGACATTCTAAAGGTGTT
ATTGATAAGGTAAAAGAAGTTCGTGCTAAATACCCATCACTAAATATTATCGCTGGAAAT
GTTGCTACTGCTGAAGCAACGAAAGCATTAATTGAAGCTGGTGCAAACGTAGTTAAAGTT
GGTATTGGACCAGGTTCTATTTGTACAACACGCGTTGTAGCCGGTGTTGGTGTACCACAA
TTAACTGCAGTTTATGATTGTGCAACAGAAGCTCGTAAACACGGTATTCCAGTTATTGCT
GATGGTGGTATTAAGTACTCTGGTGATATGGTGAAAGCTTTAGCGGCAGGAGCACATGTT
GTTATGCTAGGTAGCATGTTTGCAGGTGTTGCAGAAAGCCCTGGAGAAACTGAAATTTAC
CAAGGTCGTCAATTTAAAGTGTATCGTGGTATGGGTTCTGTCGGTGCGATGGAAAAAGGA
AGTAAAGATCGTTACTTCCAAGAAGGTAATAAAAAGCTTGTCCCAGAAGGTATTGAAGGA
CGAGTGCCATATAAAGGACCTTTAGCAGATACAGTTCACCAATTAGTTGGTGGCTTACGT
GCAGGTATGGGATATTGCGGAGCACAGGATTTAGAATTCTTACGCGAAAATGCACAATTC
ATTCGTATGTCAGGTGCTGGCTTACGTGAAAGTCATCCTCATCACGTACAAATTACAAAA
GAGGCTCCAAACTACTCATTATAA
>chr_10 16641-17957 + length=1317 nt
GTGAAAGGTATGTTTTGCAAAAGATTCATTGCTTTGGTAACAGTGCTTACACTAGCTTGT
AGCATTTTTATGCCATATAGCAATGCATCAGCTGAAACAGGAGCCGCTTTAAACATTGAA
GCAGGTGCGGCAATTTTAGTAGAAGCGAATTCTGGGAAAATTTTATATCAAAAGAATGCA
GATGAATTATTATCCATTGCTAGTATGACAAAGATGATGAGTGAATATTTAGTTCACGAA
GCAGTGGATAAAGGAAAACTTAAGTGGGACCAGAAAATTAAGGTTTCTGAATATGCATAT
AAGGTTTCACAAGATGCTTCATTATCAAATGTTGCATTAGAAAATGGTGGCTCTTATACA
GTAAAAGAGTTATACGAAGCAATGGCAATCTTTTCTGCAAATGGTGCAACAATTGCATTA
GCAGAAGCAATTGCAGGTAAAGAAGTAGACTTCGTAAAAATGATGAATGACAAATCGAAA
GAACTAGGGTTAAAAAATTATAAATTTGTCAATTCTACAGGTTTAACGAATAAAGATTTA
AAGGGAATGCATCCTGAAGGAACAACAGCGGATGAAGAAAATAAAATGTCTGCAAAGGAT
GTTGCAACTTTAGCACAACATTTAATTAAAGATTATCCAAAAGTGTTAGATACAGCAAAA
ATCCCTAAAAAAGAATTCCGTCCAGAAAAAGAGAAGTTTGGAATGTCGAACTGGAACTGG
ATGTTAAAGGGCTTAGTTAAAGAATATGATGGCGTAGATGGCCTAAAAACAGGCTCAACT
CCAGAAGCAGGAGATTGCTTCACTGGTACGGTTGAAAGAAACGGAATGCGTTTTATTTCT
GTAGTTATTAAAACAAGTTCTCATACAGCACGTTTTGATGAAACAAAGAAGTTATATGAT
TATGGATTTGCTAACTTTGAAGTGAAACAAATGTATAAAAAAGGTTCTTCAGTAAAAGGA
CAAGAAACAGTAAGAGTAGAAAATGCGAAAGATAAAGATGTAGCAGTTCAAACGAAACAA
GCTATTTCACTTCCAGTGCCAAAAGGAAGTAAAGATGTTTATAAAACAGAATTAAAAGAA
TCAAGTAAGGGACAAGAAGCACCTATTAAAAAGGGAGCTGCGCTTGGTCAAATGGTAATT
ACGCCAAAAGATACAAACGACCCTGGATTTTTAACTGGTAAGTCACTGCAAGTGGATCTT
GTAACGACATCTGAAGTAGAAGAAGCAAACTGGTTTACTCGTGCTATGCGCGGAATTGGT
TCATTCTTTAGTGGTATGTGGAATAGTGCTGTTGATACAGTAAAAGGTTGGTTTTAA
>chr_11 18118-19005 + length=888 nt
ATGACAAATGTAACAGGGACAGAACGTGTAAAACGTGGAATGGCAGAAATGCAAAAAGGC
GGCGTTATTATGGACGTAGTTAACGCTGAACAAGCAAAAATTGCAGAAGAGGCAGGCGCA
GTTGCCGTTATGGCATTAGAGCGTGTACCAGCAGATATTCGTGCAGCAGGTGGCGTTTCT
CGTATGGCAGACCCAACAATTGTTGAAGAAGTTATGGGTGCGGTGTCAATTCCGGTTATG
GCAAAATGCCGTATCGGTCACCTTGTAGAAGCACGTGTATTAGAATCATTAGGGGTAGAC
TATATCGATGAGAGTGAAGTATTAACTCCTGCTGATGAAGTATACCATTTAAATAAACGT
GATTACACAGTTCCATTTGTATGTGGTTGCCGTGATATCGGAGAAGCTGCACGTCGTATT
GCAGAAGGTGCATCTATGCTTCGTACAAAAGGTGAACCAGGAACAGGAAACATTGTAGAG
GCAGTGCGTCATATGCGCCAAGTCAATGCAGAAATCCGTCAAGTTGCGAGTCTACGTGAA
GATGAGTTAATGACATATGCAAAAAATACTGGCGCTCCTTACGAAGTATTACTTGAAATT
AAACGTCTTGGTCGCTTACCAGTTGTAAACTTTGCGGCAGGTGGTGTAGCAACACCAGCA
GATGCAGCATTAATGATGCAACTTGGTGCTGATGGGGTATTTGTTGGATCTGGTATCTTC
AAATCAGAAAACCCAGAGAAATTTGCACGTGCAATCGTTGAAGCAACGACTCATTATGAA
GATTACGAACTAATTGCAAGCCTTTCTAAAGGATTAGGTAATGCAATGAAGGGTGTCGAA
ATTTCAACGTTATTACCAGAACAACGCATGCAAGAGCGTGGATGGTAA
>chr_12 19024-19614 + length=591 nt
ATGGTGAAAATCGGTGTACTAGGTCTTCAAGGTGCAGTTCGTGAGCATGTAAAATCAGTT
GAAGCAAGTGGTGCAGAAGCTGTTGTTGTAAAGCGTATAGAGCAACTTGAAGAGATTGAT
GGTCTTATTTTACCGGGCGGTGAAAGTACAACAATGCGCCGTCTTATTGATAAGTATGCT
TTCATGGAACCACTTCGTACATTTGCAAAGTCTGGTAAACCAATGTTTGGTACATGTGCA
GGGATGATTCTTCTTGCGAAAACACTTATTGGCTATGAAGAAGCACATATTGGTGCTATG
GATATTACAGTTGAGCGCAATGCGTTCGGACGCCAAAAGGATAGTTTTGAGGCTGCGCTT
TCAATTGAAGGCGTGGGTGAAGACTTCGTTGGTGTATTTATCCGTGCGCCGTATGTTGTA
GAAGTAGCTGATAATGTTGAAGTGCTTTCTAAGCATGGTGACCGAATGGTAGCGGTAAGA
CAAGATCAGTTTTTAGCTGCTTCATTCCATCCGGAATTAACAGATGATCATCGTGTGACA
GCATACTTTGTTGAAATGGTAAAAGAAGCGAAAATGAAAAAAGTTGTATAA
>chr_13 19942-21213 + length=1272 nt
ATGCTTGATATTAAATTTTTACGTACAAACTTTGAAGAAGTAAAAGCGAAATTACAGCAT
AGAGGCGAAGATTTAACTGATTTCGGACGTTTTGAAGAACTTGATACGAGAAGAAGAGAA
CTACTTGTTCAGACAGAAGAATTAAAAAGTAAACGTAACGAAGTATCTCAACAAATTTCT
GTATTAAAGCGCGAAAAGAAAGATGCAGAAGCTCTAATTTTAGAAATGCGTGAAGTTGGA
GAAAAAGTAAAGGATCTTGATAACGAACTTCGTACAGTTGAAGAAGACTTAGAAAGATTA
ATGTTATCTATTCCAAATATCCCTCATGAATCTGCTCCAGTTGGTGAAACAGAGGATGAT
AATGTAGTAGCACGTACTTGGGGAGAAGTGAAAGAATTTACTTATGAGCCAAAACCACAT
TGGGATCTTGCTACTGATTTAGGAATTTTAGATTTTGAACGCGCTGGGAAAGTAACAGGA
AGCCGCTTCGTATTTTACAAAGGTGCTGGTGCAAGATTAGAGCGTGCTTTAATTAGCTTT
ATGCTTGATCTTCATACTGATGAGCATGGATATGAAGAAGTATTACCTCCATATATGGTA
AACCGTGCAAGTATGACAGGAACAGGACAACTTCCAAAGTTTGAAGAAGATGCATTCCGT
ATTGAAAGTGAAGATTACTTCTTAATTCCAACAGCTGAAGTACCTGTAACGAATATGCAT
CGTGATGAGATTTTAAATAAAGAGCAATTGCCTATAAGATATGCTGCATTTAGCTCTTGC
TTCCGTTCTGAAGCAGGTTCAGCTGGGCGTGATACACGTGGTTTAATTCGCCAGCATCAG
TTCAATAAAGTAGAGCTTGTGAAGTTCGTAAAACCAGAAGATTCTTATGAAGAGTTAGAA
AAGTTAACAAATGATGCAGAACGCGTGTTACAATTATTAGAGTTGCCATATCGCGTTATG
AGCATGTGCACAGGCGATTTAGGATTTACAGCAGCGAAGAAATACGATATTGAAGTATGG
ATTCCAAGCTATGGCACATATCGTGAAATTTCTTCTTGTAGTAATTTTGAAGCTTTCCAA
GCGAGACGTGCAAATATCCGTTTCCGCCGTGAACCAAATGGAAAACCAGAACATGTTCAT
ACATTAAATGGATCTGGTCTTGCAATTGGACGTACGGTTGCAGCTATTTTTAGAGAACTA
CCAACAAGAAGATGGTACAATTATAATTCCAGAAGTTCTTCGCCCTTATATGGGAGGAAA
AACAGTTATTAA
>chr_14 21631-22023 + length=393 nt
ATGGATCTTATTATACAAACGTTTCCTTTAGATGGAAAAACTTTATATTATGTACAATGT
CCTGTCTGTAAGAACAATAGAATTTTAAACAGTGGTGCAAACGTATCACGCATTATTAGT
GATGATACATTCCGTAAACTTTGTGGTTGTACTTGTGATGTAAAACCAGCTACGAGTAAA
GTAGAGGCGCCAAAACAAGTTAAAAAAGCAGCTGTAAAGAAAGAAGCAGCTCCAAAACGT
ACAGGTAAAGTATTAACGGCAGTAATTAACGGGAAAGAAATGACTGTTAAAGAGATTGCT
GAAGCATACGATATTAGTACAAGTACTGTTCGTCAGCGCATTAACGCAGGAAAACCTGAG
AGTGAAATTATTGCTCCAACAAAGAAGAAGTAA
>chr_15 22059-22727 - length=669 nt
ATGAATTTAAGGCAAAAATATGATATACCCAATGACGCAGTAATCACTATCGCCGGAACA
GTAGGTGTGGGTAAATCAACTATGACAACTGCATTAGCTAATGCTTTAGGTTATCGCACA
TCATTTGAAAAAGTAGATTCCAATCCATATTTGGACAAGTTCTATGCGGACTTCACTCGC
TGGAGCTTCCACCTACAAGTGTACTTTTTAGCAGAACGATTTAAAGAACAAAAAAGAATT
TTTGAATATGGTGGCGGTTTTGTTCAAGATCGTTCCATTTACGAAGACACTGGAATTTTC
GCAAAGATGCATCATGAAAAAGGAACAATGACGGAAACTGATTATGAAACATACAAAGGT
TTATTTGACGCTATGGTCATGACTCCTTACTTCCCTCATCCAGACTTATTAATTTACTTA
GAAGGTTCTTTCGATGATATTGTCGATCGTATTCAAGAACGCGGGCGCCCAATGGAACAG
CAAACACCAATTGAGTACTGGAAAGAAATGCATGGACGTTATGAAAACTGGATTAACAAC
TTTAATTCATGCCCTGTATTACGCTTAAATATTAATGAGTACGATATTTTAAAAGATGGT
GATTCAATCGAACCAATCATAAAAAAAATTGGCCATTTTTTAAAACAAACACGTAAACTT
GTAAAATAA
>chr_16 22730-23365 - length=636 nt
GTGACCGGAGTACCATTTATCACGGTTGAAGGACCAATTGGTGTTGGAAAAACTTCACTT
GCGAAGGAAATTTCAACTCACATGCAACTCCACTTACTAAAAGAGATTGTTGATGAAAAT
CCCTTTTTAGGAAAGTTCTATGAAGACATCGACGAATGGAGTTTTCAAACAGAGATGTTC
TTTCTTTGTAATAGATACAAACAATTAGAAGACATTAACATAAAGTACTTGAATCAAAGG
AAACCAGTAGTAGCGGATTACCATATCTTTAAAAATTTAATTTTTGCATCCCGCACATTA
AAAGACTCTCAATATGACAAATACATGCAAATTTATCATATCCTTACACAAGATATGCCT
GTGCCAAATGTCATTGTTTATTTAACAGCTAGCCTAGAAACATTGCAAAAACGAATCGCC
ATGCGCGGAAGAGAATTTGAAAAAAACATGGATCCAAATTACTTACTACAGCTCACAAAA
GATTATGAAACAGCAATGGATGCTTTTAAAAAAGATCATCCGGAAATACCAGTATTGAAA
TTTAATGGCGACGATATGGATTTTGTAAAAAATCCTGATGATTTAAACGTTATCCTATCT
GCCCTTCAAAATACTCTCTTAAAGGAGTCGAAATAA
>chr_17 23491-24030 - length=540 nt
ATGAAAAATACCGCCTTGCTCATTATCGATATGATTAATGACTTTCAATTTTCCCACGGA
CCCATTCTAGCTAAAAAATGCGAAACTATAACAAACCCTATTTTACAATTAAAGAAAAAA
ATGAAATCCTTCGGCTATCCTATAATTTACGTTAATGACCATTATCAACTTTGGAGATCT
GATATCGACCAACTTATTACTCATTGCACAAATGAATATAGCGAAAATATAATCCATAAG
ATTGCTCCAAGTTTTGATGAGTACATTTTTATTAAACCACATTATTCCGCTTTTTATGAA
ACACCTTTAAATTCATTACTAGGTTATTTAAAAATAGAAAATCTAATATTAACAGGGGTT
GCCGGAAATATATGTATCCTATTCACAGCTAATGATGCTCATATGAGAAATTATAAATTG
TATGTACCACAGGATTGTATCGCCTCTAACAACGACCAAGATAATATACATGCTTTAAAA
ATAATGGAAACTACATTGAAAGCAAATATAACATCATCAACCAAAATAAAATTTAATTAA
>chr_18 24140-24640 + length=501 nt
ATGGAACAAAATCAAGATATTTATTTTATGCAATTAGCGATAGAAGAAGCTAAAAAGGCA
GAGGAAATACAGGAAGTACCAATTGGAGCAGTTATAGTGTTAGATGGTGAGGTAATTAGT
GTTGCCCATAATTTAAGGGAAACTGAGCAAAGATCAATAGCTCATGCTGAGTTGCTAGCG
ATAGATGATGCATGTAAAAAATTAGGGACATGGCGTTTAGAAGATGCAACATTGTATGTA
ACATTAGAACCTTGTCCAATGTGTGCGGGTGGAATTGTTTTATCACGAGTGAAGCGAGTT
GTATATGGTGCAAGTGACCCGAAGGGCGGATGTGCAGGGACATTGATGAATCTTTTAACG
GATGAACGCTTCAATCATCAATGTGAAGTAGTATCTGGGGTACTAGAGGAAGAATGCGGT
ACGTTGTTAACAAACTTTTTTAGAGAGCTTCGTAAAAAAAGAAAAGCAATAAAAAAATTA
GAGAAGAATACTGGGAACTAA
>chr_19 25117-26805 + length=1689 nt
GTGTCATACCAAGCGTTATACCGAACATGGAGACCGCAAAAGTTCGAAGATGTAGTCGGT
CAAAAGCACGTGACAAAAACGTTGCAAAATGCCCTTCTTCAAGAGAAAGTTTCACATGCT
TATTTATTTTCTGGCCCGAGGGGAACAGGAAAAACGACAATTGCAAAAGTATTTGCAAAA
GCAATTAACTGTGAACATGCTCCGGTAGCTGAACCTTGTAATGAATGTCCTTCTTGTTTA
GGAATCACACAAGGATCCATTTCAGATGTATTAGAAATTGATGCGGCTTCAAATAACGGT
GTAGATGAAATTCGAGATATTAGAGATAAAGTAAAATACGCTCCAAGTGCTGTAGAATAT
AAAGTATACATTATTGATGAAGTTCACATGCTTTCTATGGGTGCATTCAATGCGCTTTTA
AAAACCTTAGAAGAGCCGCCAGGACATGTTATCTTTATTTTGGCGACAACAGAACCTCAT
AAGATCCCACCTACAATCATTTCACGTTGTCAGCGCTTTGAATTCCGAAAAATATCAGTG
AATGATATTGTTGAGAGATTATCAACGGTCGTGACAAATGAAGGTACGCAAGTGGAAGGT
GAAGCATTACAAATTGTTGCGCGTGCTGCCGAAGGTGGTATGCGTGACGCGCTTAGTCTT
ATTGATCAGGCTATATCTTATAGTGATGAGATTGTTACGACAGAAGATGTATTGGCCGTA
ACAGGATCTGTTTCTCAGCAATACTTAGGCAATTTAGTAGAGTGCATACGTGAAAATGAT
GTATCAAGAGCATTGCAAATCATAGATGAAATGATGAGTAAAGGGAAGGATCCAGTTCGT
TTTATGGAGGATTTCATTTACTATTATCGTGATATGCTTTTATATCAAACTTCACCACAA
CTAGAACATATGTTGGAACGAGTAATTGTAGATGATCAATTCCGTAAGTTGAGTGAAGAA
ATGCAACCGGAAGTGATCTATGAGATTATTCATACCCTTAGTAAGGGACAACAGGAAATG
AAGTGGACAAATCATCCGCGTATTTTCTTAGAAGTTGTTATGGTGCAATTGTGTCAACAG
TTTATGATGCAAGCAAATGGTACAGATCGTTTGCAAGCAATTATGAACAGGATGCAGCAA
CTGGAGAAAGAGTTAGAGCAAGTCAAAAAGAACGGTGTGCCAGCTGGTGTACAACAGGAA
GTAAGAGAGACACGTGCAACACCAAAACCGGTACGAACAGGAAGTATGAAAATTCCTGTC
GGACGTGTAAATGAAGTATTAAAACAAGCGAAGCGTCAAGATTTAGAACAATTAAAAGCT
GTATGGGGTGAGTTGTTAGGAAGACTCAAATCATATAACAAAGTAGCGTTTGCCGTTTTA
CTTGAAAATAGTGAACCAGTGGCAGCTTCAGATGACACTTACGTTTTAGCATTTCAATAT
GAGATTCACTGTAAGATGGCGAGCGAAAATCGAGAAGCTATGGATACAGTAGAACAAGCT
TTATTTGAATTGCTAAGTAAAAGGTTAAATATGATTGCCATTCCAAAAAGTGAATGGGGT
AAAATCCGTGAAGACTTTTTACAACGTGAAGGTGGAGAGTCTGAAGAAAGCCCGGAGAAA
AAGGAAGACCCTCTTATAGAAGAGGCAGTGAAGTTAGTAGGGCAAGAACTCATTGAAATA
AAAGAGTAA
>chr_20 26828-27157 + length=330 nt
ATGATGCGTGGCGGAATGGGAAATATGAATAACATGATGAAACAAATGCAAAAGATGCAA
AAGGACATGGCGAAAGCACAAGAAGAGCTTGGTGAAAAAACAGTTGAAGGTACAGCTGGC
GGCGGAATGATTACAGTTATTGCAAATGGTCACAAGCAAATTCTTGAAGTGAAGATTAAA
GAGGAAGTTGTAGATCCAGAAGATATCGAAATGTTACAAGACTTAGTATTAGCTGCAACA
AATGATGCACTTAAAAAGGCTGATGAGCTTTCAAACTCTACAATGGGTAAATTTACAAAA
GGCTTAAACTTACCAGGTGGAATGTTCTAG
>chr_21 27172-27768 + length=597 nt
ATGCATTATCCAGAACCAATATCAAAACTAATCGATAGTTTTATGAAGTTGCCAGGTATC
GGACCGAAAACAGCGGTTCGATTGGCATTTTTCGTATTAGATATGAAAGAAGATGATGTG
TTAGGTTTCGCGAAAGCACTTGTAAATGCGAAGCGAGATTTAGCGTACTGTTCTGTATGC
GGACATATTACTGATCGTGATCCTTGTTATATTTGTAATGATTCACATCGAGATCAATCA
GTTGTTTGTGTCGTGCAAGAACCGAAAGATGTAATCGCGATGGAAAAAATGAAAGAGTAT
CAAGGTGTATATCATGTGTTACGTGGTGCGATTTCTCCTATGGAGGGAATTGGACCGGAA
GACATTAATATCCCGCAACTCTTAAAGCGACTACATGATGAAACGGTACAAGAAGTGATA
TTAGCAACAAACCCTAATATTGAAGGGGAAGCTACAGCGATGTATATCTCCCGCCTCTTA
AAACCTACAGGCATTAAAGTAACTCGTATTGCACATGGTCTGCCAGTTGGTGGAGATTTA
GAATATGCAGATGAAGTGACATTATCCAAAGCGTTAGAAGGGCGCAGAGAAGTATAA
>chr_22 27783-28004 + length=222 nt
ATGTTCTTTCAAAAAAAGGGTAAATTGCGTAAAGAGTATGACGATAAGTTAATTGTACTT
TTGGAAAAAGTGAAGAATGAGTGGTTACGTCAGAAGAGAATGGTCGAACAAAGTGTAGAA
CCGTCTCAAGATGTCATTTGTTCTTTGAAAATAGCAGAGGCGAAATATTTCTTTTTGTTG
AAAGAAGCAAAGCGTCGTCCTGTAAAAATGGAACAATGGTAA
>chr_23 28166-28435 + length=270 nt
ATGAATTCTACAATTATTATTGTTGGTATTCTTACTTTAGTATTTATTTTTCTTGTTTTT
GGTGTTGCCTCTAAGCCATTACGTTTTATAGGTAAGGTGATTTTTCATGTTACTTTAGGA
ATAGCATTGCTTTTTATCGTAAATGTTGTAGGGACATATTTTGATTTTCATATCCCAATT
AACATGGGTACAGCAGCAATAACGAGTTTATTAGGTCTACCGGGTGTGGCAGCATTAGTG
ATTATTAAGCTTTATATCATGCCAAGATAA
>chr_24 29384-29491 + length=108 nt
GTGGCGAAGGCGACTTTCTGGTCTGTAACTGACACTGAGGCGCGAAAGCGTGGGGAGCAA
ACAGGATTAGATACCCTGGTAGTCCACGCCGTAAACGATGAGTGCTAA
>chr_25 32849-32953 + length=105 nt
TTGACTGGGGGCGGTCGCCTCCTAAAGTGTAACGGAGGCGCCCAAAGGTTCCCCTCAGAA
TGGTTGGAAATCATTCGTAGAGTGCAAAGGCATAAGGGAGCTTGA
>chr_26 32950-33237 + length=288 nt
TTGACTGCGAGACCTACAAGTCGAGCAGGGACGAAAGTCGGGCTTAGTGATCCGGTGGTT
CCGCATGGAAGGGCCATCGCTCAACGGATAAAAGCTACCCCGGGGATAACAGGCTTATCT
CCCCCAAGAGTCCACATCGACGGGGAGGTTTGGCACCTCGATGTCGGCTCATCGCATCCT
GGGGCTGTAGTCGGTCCCAAGGGTTGGGCTGTTCGCCCATTAAAGCGGTACGCGAGCTGG
GTTCAGAACGTCGTGAGACAGTTCGGTCCCTATCCGTCGTGGGCGTAG
>chr_27 33861-34040 + length=180 nt
ATGAAATTACAAAGTGAAGTTTGTATTGTTTGTGAGACAAAAAGAAAAGAAGGTATATAT
GTTTATAATAATTTAATATGCCATGAATGTGAAAAGGATATGGTGAATACAGAGACAGAT
GATCCGAAATATATATATTATTTAAAGCAGCTTCGAAAATTAGAAGTATCATATTTTTAA
>chr_28 34112-35533 + length=1422 nt
ATGAATCAAAATCGTATGCCTTTATATGAGGCGTTAATAGAGTTTAAAGAAAGAGGGCCG
TTATCCTTTCATGTTCCTGGTCATAAGAATGGTTTAAACTTCCCTCAGGAGGCAATAAGA
GAGTTTAAAGGTATTCTATCTATTGATGTAACTGAATTAGCAGGACTAGATGATTTGCAT
AGTCCGTTTGAATGTATAGATGAGGCACAACAATTATTGGCTGAAGTTTATAATACAAAG
AGAAGTTATTTTTTAATTAATGGTTCAACAGTCGGGAACTTAGCAATGATTTTGTCTTGT
TGCGGGGAACATGATATTGTTCTTGTACAAAGAAATTGTCATAAATCAATTATTAATGGT
TTAAAACTTGCAGGAGCAAATCCCATTTTTTTAGATCCATGGATTGATGAAGCTTATAAC
GTACCAGTGGGAGTTCGTAATGAAATTATTAAGAACGCAATTGGAAAGTATCCAAATGCG
AAAGCACTTATTTTAACGCATCCTAATTATTATGGTATGGGGATGGATCTAGAGGCAAGC
ATTGCTTTTGCACATGCACATAAAATCCCTGTTTTGGTAGATGAGGCACATGGGGCACAT
CTATGTTTGGGAGAACCATTTCCGAAGTCAGCATTAACATATGGTGCAGATATTGTAGTT
CATTCTGCACATAAAACATTACCCGCAATGACAATGGGTTCCTATTTACATATAAATAGT
CATTTAGTAGACGAAGATAAGGTTACTACTTATTTAAGTATGCTACAATCTAGTAGTCCA
TCGTATCCAATTATGGCTTCCTTGGATATAGCACGCTTTACAATGGCGCGTATAAAAGAA
GAAGGTCACAGTGAAATTGTTGAGTTTTTACGAAGATTTAAGGAACAATTACGTTCTATT
CCCCAAATCGCCATTTTAGAATATCCGTTGCAAGATGAGTTAAAGGTCACCGTACAAACT
CGTTGTCAGTTATCAGGGTACGAATTACAGTCTGTATTTGAAAAGGTCGGTATATATACA
GAGATGGCTGATCCATACAATGTCCTATTTATTTTACCCTTACAAGTAAATGAGGGATAT
ATGAAGGTTATAGAGATGATCCGAGTAGCATTGCAACATTATGAGGTGAAAGACAAGAGG
GAATCTATTCGTTATACTTATAATGGTGAATTCTCTCTTTTACCGTATACGTATAAACAA
CTAGACGGATATGAAACAAAGATAGTATCTATAGAAGAGGCTGTTGGAATGATAGCGGCG
GAAATGGTGATTCCGTATCCACCTGGAATTCCATTAATTATGTATGGAGAGAGAATTACT
TCAGAGCATAAAGAGCAAATTATGTATTTAGAAAGAGCAGGAGCTCGTTTTCAAGGTAAT
ACGAAATATATGAAAGTGTATGATATAGAAAGTAGGTTTTAG
>chr_29 35535-36161 + length=627 nt
ATGAAGGGATTATTTGTAACAATTGAGGGCCCAGAAGGTTCAGGTAAAACAACGTTAATT
AAAAGCTTATTGCCATATTTTGAACAAAAAGCACAGAAGGTAATGGCGACAAGGGAACCA
GGCGGTATTGCAATTTCTGAGGACATTAGGACGATTTTACATAAACAAGAATATACGATG
ATGGAAGCACGTACAGAAGCGCTTCTTTATGCTGCTGCGCGCAGACAACATTTAGTAGAA
AAAGTTATGCCAGCACTTAATGAGAACTACCTCGTGTTATGTGATCGTTTTATAGATAGC
TCTTTAGCATACCAAGGCTATGCAAGAGGATTGGGTATGGATAAGGTATTTGAAATAAAT
CGTTTCGCAACAGAGGACTGTATGCCTAGTTTAACAATTTATCTAGACATTGAGCCTGAG
GTTGGTTTGGCTCGGATTGAAAAAGATGCAGGACGTGAAGTAAATCGACTAGATATGGAA
GATATCTCTTTCCATAAAAGTGTGCGCGAAGGGTATTTACAAGTTGTAGAACGTTTCTCG
GATCGTATTGTATTGGTAAATGCTGATCAACCGATGGAAAAACTTATAGAAGAAGTTGTT
CAGATTATAGAAGATAAATTGTTATAA
>chr_30 36197-37180 + length=984 nt
ATGACGAAGACGTGGGAGCAGCTTTCTGCTATACAACCCATCGGTGTAAAAATGTTGATG
AATAGCATTGCAAAAGAGCGTATATCCCACGCTTACTTGTTAGAGGGAGGGAAAGGGACA
GGAAAGTTTGCGACAGCAATTCAAATGGCAAAGAGTTTCCTCTGTTCTGAGCGGAATGGA
GTAGAGCCCTGCCATGTATGTACAAACTGTAAGCGAATTGATTCAGGTAACCACCCTAAC
TTACATATTGTAAAACCAGACGGATTATCTATTAAGAAGCAGCAAATTCATGATTTACAA
GAAGAGTTTTCCAAAACAGGATTAGAGGCAAATAAAAAAATATATATTATTGAGCACGCA
GATCGTATGACAGCAAATGCGGCAAATACACTTTTGAAATTTTTAGAAGAACCAAGTAGT
GATACAACTGCTATTTTACTTACTGAACAAAGTCATCAAATTTTAAATACGATTTTATCT
CGCTGCCAAGTTGTTACGTTTAGACCGTTACCTACGGAATCTTTAATTAGAAGATTACAG
GATGAAGGGATTACAGCATCTTTATCGACACTTGCTGCTCAACTTACAAATAGTTTTGAT
GAAGCTTTAGCTTTATGTAGTGATGAATGGTTTGCACAAGCACGAGCTTTAGTGATAAAA
TTATGTGAAGCGCTCGAAAAAGATAAAACCTCTATTTTTTTTGTACAAGAAAAATGGGGA
AAACACTTTGGAGAGAAAGAACAATTACAGCAAGGTTTAGATATGTTACTCCTTATTTAT
AAGGATTTATTATATGTTCAACTTGGAGAAGAAGATCGTCTTGTTTTTCATGAGCAGAAA
GAGATGTTTGAATCGTTTTCCTATGCTCAGAAGCGCATTGTATCAGCTCTCTTTAATATA
TTAGAGGCAAAAAATAGAATCAACGCTAATGTAAATGCGCAGCTTGTGTTCGAACAGTTA
GTGTTGCGGTTGCAGGAGGGATGA
>chr_31 37177-38013 + length=837 nt
ATGACCGTTTTGTATGATGTAGTAGGTGTTCGCTTTAAGAAGGCCGGAAAGGTATATTAC
TTTGATCCAAACCAGTTCGATATCTCTGAAAATGAGTTTGTCATTGTAGAAACGGTAAGA
GGTATTGAATACGGAAAAGTAGTTATTACCAAAAAACAAGTTGATGAAAACGACGTTGTA
TTACCGCTAAAAAAGGTTATTCGTATTGCAAATGAAAATGATCGTACCATTGTTGAAGAG
AACAAACATGCTGCCAAAGAAGCATATCAAGTCTGTCAACAAAAGGTAGTAGAGCATAAT
CTTGATATGAAACTTGTAGATGTAGAGTATACATTCGATCGTAATAAGATTATTTTCTAT
TTTACTGCGGATGGTCGGATCGATTTCCGCGAACTAGTGAAGGACTTAGCCGCAATTTTT
AGAACAAGAATTGAACTAAGACAAATTGGTGTTCGTGATGAAGCGAAGATGCTAGGTGGT
ATTGGTCCATGTGGTCGTATGCTTTGTTGTTCTACTTTTTTAGGGGATTTTGAACCTGTA
TCCATTAAAATGGCAAAGGATCAAAATTTATCATTAAATCCTGCAAAAATCTCTGGTTTA
TGTGGTCGCTTAATGTGTTGCTTAAAATATGAGAATGATGAATATGAGGCAGCAAAGGAA
CAACTTCCTGATTTAGATCAACGTATACAAACCCCGCATGGTACTGGCCGTGTTATCGGA
TTAAATATTTTAGAAAGATTAATTCAAGTGGAACTAGTAGACAAGGAACGGATAGTAGAA
TATACGTTAGATGAGTTAGTGAATAAAGGGGTCGTTTCGAGTCAAACCACAGATTAA
>chr_32 38028-38378 + length=351 nt
GTGGAGAAAAAAGATATTTTTGAATCGGTTTCTAGTATGGAAGAGCAAATTGGACATTTA
TATAAACAGTTGGGAGAGTTAAAACAGCATCTTGCAGAGTTGTTGGAAGAAAACCAGCAT
ATAAAAATGGAAAATAACAATTTGCGACACCGTTTTGAAGAAGTGCAGAATAAAGAAAAA
CAAAAAACTCAAAAACGTAAAGAAGTAAAGCCGAAAACAGATATTGGTGAAGGCTATGAC
AATTTAGCGAGACTATATCAAGAAGGTTTTCATATTTGCAATCTACATTATGGAAGTGTA
CGTAAAGAGGGAGATTGTTTGTTCTGTCTTTCATTCTTAAATAAAAAGTAA
>chr_33 38461-39201 + length=741 nt
ATGAATTTATATGAAGATGAACGTTTAGATTACTTATTAGCACAAGACATGAAGATTATA
CAAAGCCCATCAGTATTTAATTTTTCTTTAGATGCCGTTTTACTCGCAGATTTTGCATGG
GTACCAATTCAAAAGGGGAATTTACTTGATTTGTGTACAGGTAACGCGGTTGTTCCCCTT
CTATTAAGTACAAGAACAAAAGGAAATATTACTGGTGTGGAAATTCAAGAACGCTTATAT
GATATGGGAGTAAGAAGTGTTCAATACAATGGGTTGGAAGAAAGAATTCACCTCATACAT
GGAGATTTGAAAGATATGCCAGAGAAACTTGGACGTCATCAATATGATGTTGTTACATGT
AATCCACCATATTTTCAAACACCTCAAACTTCAGAGAAAAATATGAATGAACATTTAGCG
ATAGCTCGTCATGAAATTATGTGTACATTAGAAGATGTTGTATCTGCAAGTAGTCAGTTA
GTAAAACAAGGTGGGAAAGTAGCGTTTGTACATCGTCCAGGGCGATTACTAGACATTGTC
ACATTAATGCGTAAATATAAAATTGAACCAAAGCGTGTGCAATTTGTTTATCCTAAGGTT
GGAAAAGAAGCAAATACATTGTTAATTGAAGGAATTAAGGATGGAAATGCAGATTTGAAA
ATTTTACCGCCTCTCGTTGTATATGAGAACAATAACGAATATACAAAGGAGCTACGTTCA
ATTTTATATGGAGAAGAATAA
>chr_34 39447-40322 + length=876 nt
ATGTGGCAACAAAAAAGCTTTCAACAAAATGAAAAGGGAGTTTTATATTTAGTACCAACT
CCTATTGGAAATCTAGAAGATATGACATTTCGTGCAATCCGAATTTTAAAAGAAGTTGAT
TTAATTGCTGCTGAAGATACGAGACAAACGAAAAAACTTTGTAATTATTTTGAAATTGAA
ACACCTGTCACGAGTTATCATGAGCACAATAAAGAAGTAAGTGGGAAGAAACTATTAGAG
AAATTAGAGGATGGAAAGAATGTAGCACTTGTTAGTGACGCTGGTATGCCGTGTATTTCT
GATCCAGGTTACGATATTGTCGTTGAGGCAGTAGCTGAGCAATATCATGTAATTCCGCTT
CCTGGAGCAAATGCAGCCCTTACAGCATTAATTGCATCCGGTCTTGAAACAAAGCAGTTT
TATTTCTATGGTTTCTTGCAGAGAAACAAAAAGGAACGGAAGATGGAGTTAGAAAAGCTT
CGTTATGTACAAACTACAATGATGTTTTATGAAGCACCTCATCGTTTAGATGATACTTTA
ATTTCGATGCAGGAAGTGTTGGGAAATAGAGAGATTGTATTATGTCGAGAGTTAACGAAA
AAATTTGAGGAATTTATTCGAGGAACAATCGAAGAAGCAATTGAGTGGACGAAGCAAAAT
GAAGTACGTGGTGAGTTTTGTATTTTAGTAGCTGGTTCAACAGAAGAACCTGCTCCAGAA
GAACAATGGTGGGAATCTCTTTCGGTATATGATCATATTGAATATTATATAAATGAAAAA
AGTATGAATTCAAAAGAAGCGATTAAAACAGTCGCTAAAGATCGAGATTTGTCGAAAAGA
GATGTATATCAAATCTATCATGTCGATAAAAAATAA
>chr_35 40343-40627 - length=285 nt
ATGAAATCTACTGGTATTGTTCGTAAAGTTGATGAATTAGGTCGTGTAGTAATTCCAATC
GAATTACGCCGTACTTTAGGTATTGCAGAAAAGGACGCTCTTGAAATCTATGTTGATGAC
GAAAAAATCATCTTAAAGAAATATAAACCAAACATGACTTGCCAAGTAACTGGTGAAGTA
TCTGACGGTAACCTTTCTTTAGCTGAAGGTAAAATCATCTTAAGCAAAGAAGGCGCTGAG
CAAATCTTAAACGAACTTCAAGATTATATCGAAACAGCAAAATAA
>chr_36 41113-43095 + length=1983 nt
ATGACAGAGGAAAATAAGTCCTTTTATATTACTACCCCAATTTATTATCCAAGTGGAAAA
TTACACATTGGACATGCTTATACGACAGTAGCAGGAGATGCGATGGCACGATATAAGCGT
ATGCAAGGTTATAATGTGCATTATTTAACAGGAACTGATGAACATGGACAGAAGATCCAA
AAGAAAGCAGAAGAGTTAAATATTACGCCACAGGCATATGTTGATAACATTGTTGCAGGA
ATTAAAGAGCTTTGGGAGAAGATGGATATTTCTTATGATGATTTTATTCGTACAACTGAA
GATCGTCATAAAGATGTTGTCGAAAAAATCTTTAAACAATTAGTAGATCAAGGTGACATT
TATCTTGATGAATATGAAGGTTGGTATTCTGTACAAGATGAGACGTTCTATACAGAGCAT
CAATTAGTAGAGCCAATTATGGAAGGCGACAAAGTAGTTGGAGGAAAAAGCCCAGATAGT
GGTCATGATGTAGAACTTGTTCGTGAAGAATCTTATTTCTTTAGAATGGGTAAATATGTC
GACAGACTATTAAAGTTCTATGAAGATAATCCACATTTCATTCAGCCGGAGTCTCGTAAA
AATGAAATGATTAATAATTTTATTAAACCGGGATTAGAAGATTTAGCAGTTTCTCGTACT
TCATTTGACTGGGGAGTTCGTGTTCCTGGTAACCCAAAACACGTTATTTACGTATGGGTT
GACGCATTATCTAACTATATTACGGCGTTAGGTTATGGAACAGCAAATGAAGAGAAATAT
AAAAAATTCTGGCCTGCAGATGTGCATTTAGTTGGGAAAGAAATTGTTCGTTTCCATACA
ATTTATTGGCCGATAATTTTAATGGCATTAGATTTACCTCTTCCGAAGAAAGTCTTTGCT
CATGGCTGGATTTTAATGAAGGATGGAAAGATGAGTAAGTCAAAAGGAAACGTAGTAGAT
CCAGTTACATTAATCGATCGTTACGGATTAGATGCATTACGTTATTACCTACTTCGTGAA
GTTCCATTTGGATCTGATGGCGTATTTACACCAGAAGGATTTGTGGAGCGTATTAATTTC
GACTTAGCAAATGACTTAGGTAATTTATTAAATCGTACAGTAGCTATGATTGATAAGTAC
TTTAACGGAGAAATCCCTGCATTTAAAGCAAATGTGACGGAATTTGATGAAACGTTAGTA
GCGTTTGCACAAGATACTTTGAAAAAAGTAGAAGAAGCAATGGAGAATATGGAGTTCTCT
GTAGCGTTAGGATCTATTTGGCAACTAGTTAGTCGTACGAATAAATATATTGATGAAACA
CAACCATGGGTATTAGCAAAAGATGAGAATGATCGTGAAAAGTTAGCCTCTGTAATGGCT
CATTTAGCAGAAGTACTTCGTCAAACAGGTATTATGCTTATGCCATTCTTAACAGTAGCA
CCAAGCAAGATGTTTGCTCAGCTTGGCCTTACTGATGAAGCTCATAAATCTTGGGAAAGT
CTATCTACAATTGGCTGCATTCCAGCTGGAACAAAAGTAGAAAAAGGAAACCCAATTTTC
CCTCGTTTAGAAATGGAAGTGGAAGTAGAGTACATTAAAGAACAAATGAAAAGCTCTGCT
CCTAAAGTAGAAGAGAAAAAAGAAGAAGAACCGAAGGTAGAAGAAATTACAATTGATGAT
TTCTTTAAAGTAGAATTACGCGTAGCTGAAGTACTATCTGCTGAACCTGTGAAAAAAGCA
GACAAGCTGTTAAAAATTCAACTAGACTTAGGTACAGAAAAGCGTCAAGTTGTTTCTGGA
ATTGCAAAATTCTATTCGCCGGAAGACTTAAAAGGTAAAAAGGTTATTTGTGTAACAAAC
TTAAAACCTGTAAAATTACGCGGTGAATTATCGCAAGGTATGATTTTAGCGGGTGAAGAG
AATGGCGTATTGTCATTAGCATCAATTGACCAAAATCTACCAAATGGTACAAAAATCAAG
TAA
>chr_37 43262-44029 + length=768 nt
ATGTTGTTTGATACACATTCACATTTGAATGCAGAGCAATTCGAAGGAGATTTGCAAGAG
GTTATTGCCCGAATGAAAGAAGCGGGAGTTACTTATACAGTTGTTGTTGGTTTTGATGAA
GTAACGATAAAAAAGGCGATGGAATTAGCTGAAGCCTATGATTTTATTTACGCTGCGGTT
GGGTGGCACCCAGTTGATGCAATCGACATGACAGAAGAACATTTAGCTTGGTTAGAAGAA
CTTGCTTCTCATCCTAAAGTCGTTGCACTTGGAGAAATGGGCTTAGATTATCACTGGGAT
AAGTCTCCAAAAGAAATACAGAAAGAAGTATTCCGTAAACAAATTGCATTAGCGAAAAAA
GTAAAATTGCCGATTATTATACATAACCGCGATGCGACTCAAGATATTGTTGATATTCTA
GAAGAAGAGAATGCAGCTGAAGTAGGAGGCATTATGCATTGCTTTAGCGGCAGCGTAGAG
GTAGCAGAGCGATGTGTTGATATGAACTTTTTAATTTCGTTAGGTGGACCAGTTACATTT
AAAAACGCTAAGAAGCCGAAAGAGGTTGCTACGGAGATTCCATTAGAGAAATTGTTAATA
GAGACGGATTGTCCGTATTTAACACCGCATCCATTTCGAGGGAAACGAAATGAACCGAGT
TATGTAAAACTCGTGGCAGAAGAAATTGCGAATTTAAAAGGAATTTCTTATGAGGAAGTA
GCAGAAATGACAACTAAAAATGCAAAAGTTTTATTTGGTGTTGAATAA
>chr_38 44244-44801 + length=558 nt
ATGAAAATAAAAGAGATTATCGTTGTAGAAGGTAAAGATGATACAGTTGCGATTAAGCGT
GCTGTTGATGCGGATACAATTGAAACGAACGGTTCAGCAATCGGTGATCATGTTATTGAG
CAAGTTAAATTAGCGCAGCAAAAAAGGGGCGTTATTATTTTCACAGATCCGGATTATCCT
GGAGAGCGTATTCGAAAAATTATTTCTGACAAGGTTCCTGGCTGTAAGCATGCCTTTTTA
CCGAAGGAAGAAGCGCTTGCTAAAAGGAAAAAGGGTGTTGGGATCGAACACGCTTCTAAT
GAGTCGATTCGCCGCGCTCTAGAGAATATACATGAAGAAATGGAAGCTTACACAAGTGAA
ATTAGTTGGAGTGATTTAGTCGATGCAGGCTTAGTGGGCGGAGAAATGGCAAAGAGCCGC
AGAGAAAGAATGGGTAAGCTATTAAAGATTGGTTATACAAATGCAAAACAGTTACATAAA
CGATTACAGATGTTTCAAGTTTCAAAGGAATCATTTGCAGAAGCTTATAAGCAAGTAATA
CAGGAGGAAAAAAAATGA
>chr_39 44798-45676 + length=879 nt
ATGAAGGATATCGCAACGCCAAATCGTACAAAAGACATTGTTGAAAAGTATGGATTTTCA
TTCAAAAAAAGTTTAGGACAAAACTTTTTAATTGATACAAATGTATTAAATCGTATTGTC
GATCATGCAGAAATTGGTTCAGAAAGTGGTGCAATTGAAATTGGACCAGGTATTGGTGCA
TTAACAGAGCAATTAGCAAAGCGTGCTAAAAAAGTAGTGGCTTTTGAAATTGATCAAAGA
CTATTACCAATTTTAGATGAGACGTTAGCGCCATATGGTAACGTTACAGTTATTAATAAA
GACGTACTAAAAGCAGATGTACATGAAGTATTTAATGAGCAATTTGAAGAAGGGCAAGAT
GTAATGGTAGTAGCTAACTTACCATACTATATTACAACGCCAATTTTATTTAAATTGCTT
GAAGAAAAGTTACCAGTTCGTGGATTTGTTGTTATGATGCAAAAAGAAGTTGGAGATCGT
TTAGCTGCTAAACCTGGAACGAAAGAGTATGGTTCTTTATCGATTGCTATTCAGTATTAT
ACAGAAGTTGAAACAGTTATGACTGTACCGCGTACAGTGTTTGTACCACAGCCAAATGTT
GATTCTGCAATTATTCGCCTTCTAAAGCGTCCGAAACCGGTTGTAGAGGTGACAGATGAA
ACATTCTTCTTTGAAGTAGTACGAGCAAGTTTCGCACAGCGCCGTAAAACTTTGATGAAT
AATTTATCAAATAATTTAAATGGTTTCCCGAAAGATAAGGAATTATTGGATCGAATTTTA
ACAGAAGTAGGAATTGATCCAAAGCGAAGAGGCGAAACGCTATCTATTGAAGAGTTTGCA
ACATTAAGTAATGCATTAGTTCTTCATAAATTATCATAA
>chr_40 45787-46650 + length=864 nt
ATGGTTTTACATGTTGGAGAATTAGTGGAACGATATTCTCATAAGAGGGATATTCTTTTT
CGTATTATAGAAATAAAAGGCGAGATAGCTATATTGTTTGGAGAGGAAATTAGACTGGTG
GCGGATGCGCCACTTGAAGATTTAATTAGTATAGATCAAAGAGAACATAAAAAAAGGGTG
AAGCGTGAGAAAGAAACAATGGAGCGCACGTATCGTTTGTTTCAACAAGATTATGTACTG
ATGAAACAAAGGCATGAACATACTTCAACTGGTGGATACACAAGTGAGGTGAATTATTTT
CAAATGCCGGGACGTGTATTGCATATAGATGGAGACCCTTTATATTTGCGCAAGTGCTTA
GATTTATATAATAAAATTGGCGTTCCTGTTCAAGGTATTCATTGTAAAGAAACGGAGATG
CATGAAAAAGTAGTAGACTTAATAGATCACTTTCGCCCAGACATTCTCGTTATTACAGGG
CATGATGCATATACAAAATCAAAAGGAGTGAAGGGAGATTTAGCGGCATATAGGCATTCA
AGACATTTTGTACAGGCTGTTCGTGAAGTGCGAAAAAAATATCCATCATTGGATCAACTT
GTTATTTTTGCTGGGGCATGTCAATCACATTTTGAGGCACTAATTCGTGCAGGGGCCAAT
TTCGCTAGTTCACCATCTAGAATTAATATTCATGCACTAGATCCTGTATATGTAGTTGGT
AAAATTAGTTTTACTTCATTTATGGAGAGAGTCAATGTATGGGATGTCGTACGTAATACA
ATTACTGGTGAAAAGGGACTAGGTGGAATTGAAACGAGAGGGATTTTACGAACGGGATTA
CCTTTTCAACATTACGAAGAGTAA
>chr_41 46877-47137 + length=261 nt
ATGTCAAAACGTTTAGATGAAATTAAAAGCGAATTAGATCACCATCTTGGACAGCGACTT
ATGTTAAAAGCAAATAGTGGAAGAAGAAAAACTGTGGAGCAATCAGGTGTACTAGCAGAA
ACATACCGTTCCGTTTTTGTTGTACAATTAGATCAACAAGAAGATGCGTTGCAACGTGTA
TCTTATAGTTATGCAGATGTTTTAACAGAGACAGTAGAGTTAACATTTTATGGAGACCCT
CATAATGAGGTCATTTTATAA
>chr_42 47250-47408 + length=159 nt
ATGTCAAACCAATTTAAAGAAGAGCTAGCAAAAGAGCTTGGCTTTTATGATGTTGTTCAG
AAAGAAGGATGGGGCGGAATTCGTGCGAAAGATGCTGGTAACATGGTGAAACGTGCTATA
GAAATTGCAGAACAGCAATTAATGAAACGAAACCAGTAG
>chr_43 47605-48474 + length=870 nt
TTGAAGCTACTAGTGAAAGCACCAGCAAAGATTAATCTGTCGTTAGATGTACTGGGAAAA
AGACAAGACGGATATCATGAAGTGAAAATGATTATGACAACCATTGATTTAGCAGATCGT
CTAGAACTAACGGAATTAGCAGAAGACCGTATTGAAATTTTATCCCATAATCGGTATGTC
CCAGACGACCAACGAAATTTAGCTTATCAGGCAGCGAAATTATTAAAAGAGAAGTTTAAT
GTAAAAAAAGGTGTATCTATTACTATTGAAAAAACGATTCCAGTAGCAGCTGGATTAGCA
GGTGGAAGTAGTGATGCAGCAGCCACATTACGTGGTCTTAATAAATTATGGAATTTAGGG
CTTACAATTGATGAGTTAGCAGAGCTTGGCGCAGAAATTGGATCAGATGTATCGTTCTGT
GTATACGGAGGCACAGCAATTGCCACTGGAAGAGGAGAGAAAATTGAGCATATAAAGACT
CCGCCTTCTTGTTGGGTTATTTTAGCGAAACCACATATAGGTGTATCTACTGCTGATGTG
TATGGAAATTTAAAGTTAAATCGAGTTACACATCCGAATGTAGATAAAATGGTTGATGTC
ATAAATTCTGGTGATTATAAAGGAATTTGTGATACTGTTGGTAACGTTTTAGAAGATGTA
ACATTTGGAATGCATCCTGAAGTTGCCCGTATTAAATCACAGATGAAGCGATTTGGAGCG
GATGCTGTATTAATGAGTGGAAGTGGTCCAACTGTATTTGGACTTGTACACCATGATTCA
CGAATGCATCGCATTTATAACGGATTAAAAGGATTTTGTGAACAAGTCTATGCGGTACGT
TTATTAGGAGAGCGAGAAACGCTTGAATAA
>chr_44 48529-49377 + length=849 nt
ATGAAAATTAGAAGAAGTACAAGATTAGTCGATATGACTTATTACTTGCTACAAAACCCT
CGTCAGCTAGTATCTCTCACTTTTTTTGCTGAAAGGTATCAATCGGCTAAGTCTTCCATT
AGTGAAGATTTAGTTATTATTAAGCAAACGTTTGAACAACAAGGGGTCGGCACATTGCAA
ACGATACCAGGAGCAGCAGGAGGAGTGAAATATATACCGTATATAAGTGAAGAAGAGGCA
GATCTAATTATTGATGAGCTTTGTGGCTTATTTGAAAACCCAGATCGTATTTTGCCTGGC
GGTTACTTATACATGACAGATTTATTGAGTAATCCTCGCCATATTAATGGCGCAGGTCGT
TTGTTTGCTTCTGTTTTTGCTAGGCAACCAATTGATGCAGTTATGACGGTGGCAACGAAG
GGGATTCCACTTGCTTATGCAGTGGCAAATTACTTAGATGTACCAGTTGTAATTGCAAGG
AAAGATAATAAGGTAACAGAAGGTCCGACTGTTAGTATTAACTATGTGTCGGGTTCTTCT
AAACGAATTCAAACGATGACGTTAGCAAAACGCAGTCTTCCAGAAGGGTCGAATGTTTTA
ATTATTGATGACTTCATGAAAGCTGGCGGAACAATTCAAGGTATGATGAGTATGTTAGAA
GAGTTCAAGGCTAATGTTGTTGGTATTGGTGTATTAGTAGAATCCACAGATATTGAAGAA
CGACTAATTAATAATTTTGTATCATTAATTCGTCTATCGGAAGTTGATGTGAAAGAAAAA
ACGATTCAAGTGGAAAAAGGGAATTATTCTCTTGCGCCATTTGATGAAGGGCTTGTAGAG
GCGGAATAA
>chr_45 49498-49872 + length=375 nt
ATGAAAGTTGTTCAAACAAGCAAGGCACCACAAGCAATTGGACCTTATTCACAGGGGATT
ATTGTAAATAACATGTTCTATAGCTCAGGACAAATTCCATTGACGGCAAATGGGGAGCTT
GTAACAGGAGATGTAACAGTACAAACAGAACAAGTATTTCAAAATTTACAAGCGGTATTA
GAGGAAGCAGGTGCTTCATTTGATACAGTCGTAAAAACAACAGTATTTTTAAAGGACATG
GATGATTTTAATGCTGTGAATGAAGTGTATAGCTCTTATTTCTCTACTCATAAACCAGCT
CGATCTTGTGTGCAAGTAGCAAAATTACCGAAAGATGTTTCCGTTGAAATTGAAGTAATC
GCCCTAGTTAAGTAA
>chr_46 49971-50318 + length=348 nt
TTGTGGAATTTATACAAATATATCGCTTATTTAGAAAAGGGTGGTGAACACAAGATGGAA
GTGACTGACGTAAGATTACGCCGCGTAAACACAGAAGGCCGCATGAGAGCAATTGCCTCT
ATTACTCTAGACCATGAATTTGTTGTTCATGATATTCGTGTAATTGATGGTAATAATGGA
TTATTTGTAGCAATGCCAAGTAAACGTACTCCAGATGGAGAGTTCCGTGACATTGCACAT
CCAATTAATTCTGGTACACGCTCTAAAATTCAAGATGCGGTTTTAACAGAGTATCATCGT
TTAGGCGAGTTAGAAGAGGTTGAGTTTGAAGAAGCGGGTGCTTCGTAA
>chr_47 50632-52011 + length=1380 nt
ATGTCAAACAGATTTGCAGTGATTCTAGCTGCAGGTAAAGGCACACGTATGAAGTCTAAG
CTATACAAAGTGCTGCATCCTGTATGTGGAAAACCTATGGTACAACACGTAGTCGATCAA
GTATCTCAATTAGGATTGCAGAAACTTGTAACGGTTGTTGGACATGGTGCTGAAATGGTA
CAAGAACAGCTAGGGAACGTAAGTGAATTTGCATTACAAGCAGAACAACTTGGTACAGCA
CATGCTGTAGATCAAGCTGCAAGTGTACTTGCAAATGAAGAAGGAACAACTTTAGTTATT
TGTGGTGATACGCCTCTAATAACTGCTGAAACAATGGAAGCATTACTTCAGCAACATAAA
GAAGCAGGAGCAATGGCGACGGTGCTAACAGCATACATAGAAGAGCCTGCTGGATATGGC
CGTATTGTTCGTAATGAGAATGGTCATGTTGAAAAGATTGTTGAGCATAAAGATGCAAAT
GAGAAAGAATTAGCTATTAAAGAAATCAATACAGGTACGTATTGTTTTGATAATAAGGCT
TTATTTGCTTCACTTTCTAAAGTTTCAAATGATAACGTGCAAGGTGAATATTACCTTCCA
GATGTTATTGAGATTTTAAAAAATGAAGGTCATATCGTATCAGCTTATCAAACAGAGCAG
TTCGACGAAACGTTAGGTGTTAACGACAGAGTCGCTCTATCGCAAGCGGAAATTATTATG
AAAAACCGTATCAACCGAAAGAACATGGTAAACGGTGTTACAATTATTGATCCAAGTAAC
ACTTATATTTCTGCTGATGCAGTTATCGGTAGTGATACAGTTCTTCATCCAGGAACAATT
ATTGAGGGGGACACTGTAATTGGCTCTGATTGTGAAATTGGACCGCATACAGTAATTCGC
GATAGTGAAATTGGAGATCGTACGACAATTCGACAATCTACTGTACATGATAGTAAGCTT
GGTACAGAAGTATCGGTTGGTCCATTTGCACATATTCGCCCAGATTCAGTTATTGGAGAC
GAAGTACGCGTTGGAAACTTCGTGGAAATCAAAAAAACTGTCTTTGGTAATAGAAGTAAA
GCTTCACACTTGAGTTATATCGGGGATGCACAAGTTGGAGAAGACGTGAATCTTGGTTGT
GGTTCAATTACGGTGAACTATGACGGTAAGAATAAATTCAAAACTGTGATTGGTAATGGG
GTATTTATTGGATGTAATTCAAACCTTGTTGCTCCAGTAACAGTTGAAGATGGTGCTTAT
GTGGCAGCAGGCTCTACAATTACAGAGAATGTTCCATCAAAAGCATTATCGGTAGCACGT
GCACGTCAAGTTAACAAAGAAGACTATGTTGATCAATTGCTGAATAAGAAAAAATCATAA
>chr_48 52030-52983 + length=954 nt
ATGTCGACTCAATATCTAAATTCTAATTTGAAAGTATTCTCTTTAAACTCTAATAAGGAA
CTTGCTGAGCAGATTGCAAAGCATATTGGAGTAGGGCTAGGAAAATGTTCTGTTGATCGT
TTTAGTGATGGAGAAGTTCAAATTAACATTGAAGAAAGTATCCGTGGTTGCGATGTATTC
ATTATTCAATCTACAAGCTTCCCAGTAAACGAACATATCATGGAATTACTTATTATGATT
GATGCATTAAAACGTGCATCTGCGAAAACAATTAATATTGTTATTCCTTACTATGGTTAT
GCGCGTCAAGACCGTAAAGCGCGTTCTCGTGAACCAATTACATCGAAACTTGTAGCAAAC
TTGCTTGAAACAGCAGGTGCAACTCGTGTAATCACTCTAGATTTACATGCTCCACAAATT
CAAGGATTCTTTGATATCCCAATCGACCACTTAATGGGTGTACCGATTCTTTCAGATTAC
TTTGAAACAAAAGGTCTTAAAGATATCGTAATCGTGTCTCCTGACCATGGTGGTGTAACT
CGTGCAAGAAAAATGGCAGATCGTCTAAAAGCGCCAATCGCTATTATTGATAAGCGTCGT
CCTCGCCCGAACGTATCAGAGGTAATGAACATTATCGGTAATATTGAAGGTAAAACAGCG
ATTTTAATTGATGACATCATTGATACAGCTGGTACAATTACATTAGCAGCAAACGCTCTT
GTTGAGAACGGTGCTTCTGAAGTATATGCTTGCTGTACACACCCAGTATTATCTGGTCCA
GCAATTGAGCGTATTCAAAATTCAAATATTAAAGAGTTAGTTGTAACGAACTCTATCGTA
TTACCAGAAGAGAAGAAAATCGACAAAGTACATGAACTTTCAGTTGCTCCATTAATCGGA
GAAGCAATCATTCGTGTATACGAAGAAGAATCTGTGAGTGTATTATTCAATTAA
>chr_49 52993-53616 + length=624 nt
ATGAGACGTAACCAAAATTGGTTACGTCTTTTCGTATCGAAAAAAGAAAGTAGTGGTACA
AGAATGAAATTGATAGTAGGACTTGGGAACCCAGGTAGAGAATATGAATTAACAAGGCAT
AATATTGGATTTATGGCCATTGATGAACTTGCGAAGCGTTGGAACATTTCTTTGAATGAA
CAAAAATTTAAAGGTGTATTTGGTGCAGGGTTTGTTAATGGAGAAAAGGTAATCTTATTA
AAGCCGCTAACATACATGAACTTATCTGGGGAAAGTATTCGTCCACTCATGGATTATTAT
AAAATTGATGTTGAGGACTTCGTTGTTATGTACGACGATTTGGACATTCCTGTAGGTAAA
TTGCGTCTTCGCATGAAAGGTAGTGCTGGTGGACATAATGGTGTAAAGTCAACGATTTCG
CACCTAGGAACACAAGAATTTCAACGTATCCGTATGGGAATCGATCGCCCGAAAAATGGA
ATGAAGGTAGTCGATTATGTATTAGGACGCTTTACATCTGAAGAGATTCCGGATGTTAAC
CATTCTATTGAAAAAGCAGCGGATGCATGTGAAGAGTGGCTAAATAAGCCTTTTCTCCAA
ATCATGAATACTTTCAATAGTTAA
>chr_50 53687-53911 + length=225 nt
ATGGAAGGGTATTATTATTGCAGACACTGCGGAGGTAATGTAGGCTCCATTAACGCAGAA
AAAGTATATAGCGACGTTTTATTTCAACTAACAGAGCAAGAAGTAGTAGAAATGATTCAT
TTTCATGAGAATGGAAATATATATATAAAAACGATTTGTGAATCGTGTCAAGAAACGCTC
GCATCTTATCCTGAGTATTATGAGTATGAAAAATTTCTGCAATAA
>chr_51 54017-57547 + length=3531 nt
ATGATAGGTTTATTAGAGCAATTTTATAAAAATGAAGAGATACAATCAGTTATTAATGGA
TTAGAAGATGGGTTAAAAGAACAACTTATATCAGGGATGGCAACGTCTTCTCGTTCGTTA
TTAATGGCGGCTTTATATAAAAAAACAAAAAAATCACAATTAATCGTGACACATAACTTA
TACCAAGCACAAAAAGTACATGAAGATTTAGTGGCATTACTTGGTGAAAAAGATGTGTGG
CTATATCCAGTGAATGAACTGATAGCATCGGAAATTGGGGTTGCAAGTCCAGAATTGAAG
GCGCAACGTATAGAAGTGTTAAATCGCTTGGCTGCGGGAGAGAATGGAATCATTGTAGCG
CCAGTGGCAGGATTGCGTAGATTTTTACCAATAAAAGAATTGTGGAAGCAAAAGCAAGTT
GAAATCAATCTAGGGCAAGAGATTGATTTAGATGCGCTCTTGCATACTTTACATCATATT
GGCTATGAACGTAAGTCGATGGTAGAAGCTCCAGGGGAGTTCAGTTTGCGTGGGGGAATA
TTAGATATTTATCCTTTAACTGAAGAACTACCATTTCGTATTGAATTCTTTGATACAGAA
GTCGATTCTATTCGATTATTTGATGTGGATGAACAGCGTTCTCAAGGTAAAAAAGAAAGC
GTTAGGTTTGGTCCGGCAACAGAGTTTTTATTTTCACAGGAAGAATTAAAATCAGGAATT
CAGCATCTTGAAGAAGGTTTAACTAAGACGATGCAAAAACTTTCTGATGATAAACTAAAG
ACTACAGTGCTTGAGACGGTAAGTCATGAAATTGAGATGTTGAAAAACGGGCAAAGTATA
GAACAGATGTTTAAATACTTATCTATTTTCTATAAAGAACCTGCTAGTCTGATAGATTAT
TTACCAGAAGACGGTGTTGTAATTTTAGACGAGATTTCCCGTATTCAAGAAACAGCATCG
CATCTTGAAACAGAAGAGGCGGAATGGTATATATCGCTTCTTGGTGAAGGAACAATTATT
CAAGATTTATCTTTCTCTCACCCATTCGAGGGGTTTCTTCATCATAAAAAAAGAAGTTTT
GTATATTTAACGTTATTCTTGCGTCATATCGCACACACACATCCGCAAAATATTGTTAAT
GTAACATGTAAAACAATGCAAGATTTCCATGGACAGATGAATTTGTTAAAAACAGAAATT
GATAGATGGAATGAAGGGCATTTTACGACTGTTGTACTTGGAACAGATGATGAACGTGTG
AAAAAATTACAACATATTTTAAGTGATTATGATATTGAGGCAGATATTGTAGAAGGTACA
GATATCTTATTGCCTGGAAGGTTACAAATTGCTGTAGGTGATTTACATGCAGGATTTGAA
ATGCCGATGCAAAAGCTTGTTGTCATTACTGAAAAGGAGCTTTTTCATAAGAAAGTTAAA
AAATCACAACGTAAACAAAAGTTATCGAATGCTGAACGTATTAAAAGTTATTCGGAATTA
AAAGTTGGAGATTATGTAGTTCACGTAAATCATGGTATAGGTAAATTTTTAGGTATTGAG
ACATTAGAGATTAATGGTGTTCACAAAGATTATTTAAATATTAAATATCAAGGTAATGAT
AAGCTATACGTTCCAATTGAACAAATTGATCAAGTCCAAAAATATGTAGGATCTGAAGGT
AAGGATCCGAAAGTTTATAAATTAGGCGGTAATGATTGGAAAAAGGTTAAAACGAAAGTT
GAAAAATCTGTACAAGACATTGCGGATGACCTAATTAAACTATATGCTGAGCGCGAAGCT
TCAAAAGGCTATGCATATACGCCAGATACGGCAGAACAACAAGAGTTCGAATCCTCTTTC
CCATATCAAGAGACAGAGGATCAGTTACGTTCTATTGACGAGATTAAAAAAGATATGGAA
CGCGGACGCCCGATGGATAGGCTCCTTTGTGGTGACGTAGGGTATGGAAAGACTGAAGTG
GCTATTCGTGCGGCATTTAAAGCAATTATGGATGAAAAACAAGTTGCAATTTTAGTACCG
ACAACGATTCTTGCGCAGCAACACTATGAAACAATTCGAGAGCGTTTTCAAGATTATCCG
ATCAATATAGGCTTATTAAGTAGATTCCGTACGAGAAAACAACAAAATGAAACAATTAAG
GGCTTAAAGGATGGAACAGTAGATATCGTAATCGGAACACATCGTATTTTATCTAAAGAT
GTTACGTATAAAGATTTAGGGCTTCTTATTATTGATGAAGAACAAAGATTTGGTGTAACA
CATAAAGAAAAAATTAAACAATTGAAGGCAAATGTTGACGTATTAACATTAACGGCAACT
CCGATTCCGCGGACGCTTCATATGTCTATGCTTGGTGTGCGCGACTTATCTGTTATTGAG
ACACCACCAGAAAATCGTTTCCCAGTCCAAACGTATGTAGTCGAGTATAATCCAGCGTTA
ATGCGAGAGGCAATAGAGCGAGAGCTTGCAAGAGGTGGTCAAGTTTACTTCCTATATAAC
CGTGTAGAGGATATTGAAAGAAAAGCAGATGAAATTTCGATGTTAGTTCCAGATGCCCGC
GTAACGTACGCACATGGGAAAATGAACGAAAGCGAATTAGAGTCTGTTATGCTATCATTT
TTAGAAGGACAGCATGATGTTCTTGTAAGTACAACAATTATTGAGACGGGTGTAGATATT
CCGAATGTAAATACGTTAATTGTATTTGATGCAGATCGTATGGGATTATCACAGTTGTAT
CAGCTTCGTGGGCGTGTTGGACGTTCTAATCGTGTTGCGTATGCATACTTTGCGTATAAA
CGTGACAAAGTGCTGTCAGAGGTTGCAGAGAAGCGTCTACAAGCAATTAAAGAGTTCACG
GAACTTGGATCTGGTTTCAAAATTGCGATGAGAGATTTATCTATTCGTGGAGCAGGTAAT
TTGTTAGGGGCAGAACAGCATGGATTTATTGATTCTGTCGGATTTGATCTATATTCGCAA
ATGTTAAAAGATGCAATTGAACAGCGTAGAGGAACAGATGGGGCTGAAAATATAGTTAAT
GTTGAAATTGACTTAGAGGTAGATGCATATTTACCAGATGCTTATATTTCAGATAGTAAG
CAAAAAATTATGATGTATAAACAATTTAGAGGTGTTTCTGCAATTGAGGATATTGAAGAA
TTGCAGGAAGAAATGATCGATAGATTTGGCGATTATCCACAAGAAGTTGGTTATTTATTA
CAAATTGCAAATATTAAAGTGTTGGCAATGAAAGAACAAATTGAATTAATTAAGCAGAAT
AAATTTGAAGTAACATTCCTGTTTTCTGAACAAGCAAGTCAAAATATTGATGGTGGAAAA
TTATTCATGCTCGGAAATAGTTTTGGACGTATGATCGGTTTAGGAATGGAAGGATCACAA
TTGAAAATTGTTATGAAAACAAATGGCTTAGAGACATCGAAGTGGTTAACAATTGCTGAA
AATTTATTAAAAGGCTTACCAGATGTAAAAAAAGAAGTAATAAATGCCTAA
>chr_52 57684-58220 + length=537 nt
ATGAAAGCAACTGGAATCGTACGTCGAATTGATGATTTAGGCAGGGTAGTAATCCCGAAG
GAAATTCGTAGAACTTTACGTATTCGAGAAGGAGACCCACTAGAAATATTTGTTGATCGC
GATGGAGAGGTAATTTTAAAGAAATATTCTCCAATTAGTGAGCTAGGTGATTTTGCAAAA
GAATATGCTGATGCTTTATATGACAGCTTAGGACATAATGTGCTTGTGTGTGATCGAGAT
TCTATCATCGCAGTATCAGGCGTATCGAAAAAAGAATACTTAAATAAAAGTGTTGGCGAT
CTAATTGAAAAAACGATGGAAGAACGAAAGTCTGTTATTATGACGGATGAAAGTGATATT
TCCATTATTGATGGTGTAACAGAAAAGGTTCATTCTTATACAGTTGGACCGATTGTTGCA
AACGGAGATCCGATTGGAGCCGTCATTATTTTTTCAAAAGAAGCCATTATAAGCGAGATC
GAGCATAAAGCGGTTAATACTGCTGCCAGTTTCTTAGCGAAACAAATGGAACAGTAA
>chr_53 58451-60052 + length=1602 nt
ATGGAAGCGAAGAAGTATCAAGCCTTTTGGCGTGGGGCTATTATATTAACGATTGCAAGT
TTCGTTACAAAAGTATTAAGCGCTTTTTACCGTATTCCATATCAAAATATAGCGGGGGAT
ATTGGGTTTTATATTTACCAACAAATTTACCCGTTTTATGGATTTTGTTTAATTTTAGCT
ACTTATGGATTTCCTGTTATCATTTCGAAAATGGTTGCAGAACGACTAGAGCGGGGAAAA
CAAAAAGAAGCAGAAGAAATTATTTGTGTATCTTTTTGGTTCTTATTAGGGATTGGTTTT
ATAGGCTTCTTTACATTGTTTTTTGGGGCCGAAACAATTGCGGTAGCTATGGGCGATATA
CACTTAGATAAGTTACTACGTGTTATTTCATTTTCATTCTTATTGATGCCATTTTTGTCT
GTAGCAAGAGGGTATTTTCAAGGATTCAATAATATGATGCCAACGGCTGTTTCGCAAGTA
ATAGAACAAACAATTCGAGTTTCTATTATTGTATTTTTATCGCTATTCCTAATTGCTCAC
GGATTTGATTTATATACAGTTGGTGCAGGGGCTATGTTAGGCTCAATTGCGGGTGGACTT
ATTGGGATTATTGTACTTATATTGTATATGCGTCAAGATTTTCGTTCTATATTCTTCAAA
AGTGCAGCGAGAATTAAGGGTAAAAGGAAGATAGTTAAAATCCTTTTTTGGCAGGGGTTA
GCGATTTGTGTTAGTAATTTAGTGCTTATTTTTATACAGATGGCTGATTCAGTGTCCTTT
TACAGCTTACTTATTGGTGCGGGAGAACAGGCTGAAAATGCAAAGGTATTAAAGGGTGTT
TATGATAGAAGTATTCCGCTAATGCAATTAGGTACTGTTGTGACGACTTCTTTCTCGTTG
TCACTTATTCCGATTATTACAGCGGCGAAGGAAAGAGGAGATCTTTCCTTTATTCAAGAA
AAGGTAAAGTTAGCAATGAAAATAACATTTGTTATTGGACTTGCAGCAGCTATTGGACTA
ACTTGTATTATTCAACCTACCAATATTATGTTGTTTGAAAACAGTGATGGATCAGATGTT
TTATCTATTTTATCGTTATCTATTTTATTTAGTTCATTGTCAATTACGACAGCTTCTATT
TTACAAGGATTAGGGCAAACGTTTAAGCCAGCGTTATTTGTTGTATTTGGAGGTTGCTTA
AAGTTAGCGTTAAATTATATATTCATGCCTTATTTTGGTGTGAAAGGTGCAGCTTTTGCG
ACTTTATGTGCGTTAATTATAATCTCTGGATTAAATAGTTTGTTGCTTACGAGAGCTGTA
TCAGGGTCACTTATCAATAAGCGAAATATGTTAGGGATAGTAATTAGTGGTATCTGTATG
GGGTTTGTATTAATGATGTTCACACGTGTGTTACAGATGTCTGGATTAGTAATTAATACG
GAACATAGAGGAAGCGCGACGCTTGAAGCGTTGTTAGGTGTAGCCATCGGCGGATTGACA
TATATGTTTTTTATTTTGAAATTACGTGTATTTACAAAAAAAGAATTAGGAACCGTTATG
AAACAAGAGAAAAAAGAAGGTTCATTGAAGAAGAGTGGATAG
>chr_54 60065-61525 + length=1461 nt
GTGAGTGGAATCATTACTATTTTAGGTTTAGGAGCTGGTGAATTAGATCAGCTAACGATG
GGTGTATATCGAAAAATAAAAGAAGCAGACCATCTGTTTGTTAGAACGAAGGAACATCCA
GTTATAGAAGAATTGGAGAAAGAAGGCGTACAATATACGTCTTTTGATGCTGTATATGAA
GCGCATGATACGTTTGAAATTGTATATGAAACAATTGCGAATAAATTGCTAGAACAAGCT
GAAGGTACAGAAATTATCTATGCTGTTCCCGGGCATCCACTTGTAGCAGAAAGAACAGTT
CAGCTACTGTTAGAAAAAGGAGAAGTTTCAAATGTTGAAGTGCGAATTGAGGGTGGACAA
AGTTTCCTTGATCCTATGTTTGCAAGTCTAAAGATTGATCCGATTGAAGGATTCCAATTA
CTTGATGCTACATCATTTGAAAGAGGGCAATTAGAACTGCGTCAACATTTAATCTTTTGC
CAAGTATATGATGCATTCGTTGCATCTGATGTGAAATTAACATTAATGGAGATGTTACCA
GATGATTATGAAGTGTATATCGTAACAGCTGCAGGAACTTCATTTGAACAAGTAAAGAAG
GTACCGTTGTACATGTTAGATCATGAAACGGAATTGAATAATTTAACGAGTGTGTACGTG
CCGCCAGTTCAGGAGCGTGCGTCCTTGTATCAACAGTTTGATGTTCTTAGAGAAATTATT
GCGGAACTTCGTGGTCCAAATGGTTGTCCGTGGGATAAAAAGCAAACACATCAATCATTA
AAGAAATATTTAATTGAGGAAGCTTATGAAGTGTTGGAAGCAATCGATGAAGAGGATGAT
GATCACTTAGTAGAAGAATTAGGTGATATATTATTACAAGTTATGCTTCATGCTCAAATC
GGAGAAGATGAAGGTTGGTTCTCTATAGATGATATCATTCGAACTCTATCTGAGAAAATG
GTTCGTCGTCATCCGCATGTGTTTGGAAATACAGATGTAAACAGCGCTGATGAAGTGATT
GCAAATTGGGAAGAAATTAAAAAACAAGAAAAAGGATTCGTGAAAGAATCTGTTTTAAAT
GGCGTTCCAAAAAGTTTGCCGCAGTTACTACGCGCCTATGAAATTCAGAAGAAAGCTGGT
AAGGTTGGATTTGATTGGGTTGATGTGCAACCGATGATAGAGAAAGCTTTGGAAGAATGG
CAAGAGTTCCAACAAGAGGTTACAAATATGGATGAGGAAAAGATGCTGGGTGAGTTTGGT
GATTTACTATTTGCATTTGTTAATATAGCTCGTCATTACAAAATAGATCCAGAAGAGGCG
TTACGTTCAACTAATGAGAAATTTACTGGTCGTTTTTTATACATGGAGGCAAAAGTAGCT
GAAATGAATAAAGAGATGAAAGATTTATCATTAGAACAGTTAGATGTTTTATGGGAAGAA
GCGAAACAAACAGAGCGTTAA
>chr_55 61540-61815 + length=276 nt
ATGCGTCTAGATAAGTTTTTAAAAGTATCACGTTTAATTAAAAGAAGAACATTAGCGAAA
GAAGTAGCTGATCAAGGAAGAATATCTATTAATGGCCAAGTGGCAAAAGCGAGTTCTGAT
GTGAAAGTAGCTGATGAATTAACAATTCGTTTTGGTCAAAAAATAGTGACTGTGAAAATA
AATGAATTAAAAGAAACAACTAAAAAAGAAGATGCAGCAAATATGTATAGCTTAGTTCGT
GAAGAAAAAGTAAAAGCGGAAGAAGGCTTGTTCTAA
>chr_56 61874-62182 + length=309 nt
GTGAATAATGGTTACTCACCTACGTCTTCTAATCAACAAAATGTTTCTGTAGAGCATGAC
ATTATTATGCGTGGCAGGCGTATAATTGATATTACCGGTGTGAAGCAGGTAGAGAGTTTT
GATAGCGAAGAGTTTTTACTAGAGACCGTAATGGGTTTTTTAACGATTCGTGGTCAAAAT
TTACAAATGAAAAATTTAGATGTGGAAAAAGGTATTGTGTCGATTAAAGGGAAAGTTAAT
GAGATGCTGTATATTGATGAAAATCAAGGGGAAAAAACTAAAGGTTTCTTTAGTAAGTTG
TTTAAATGA
>chr_57 62179-62832 + length=654 nt
ATGAGCTTAACAATTCAGTTGTATACAATGCTTTCAATGATTGGAATGGGTGCTTGGATT
GGAGCGTCTTTAGATACATATCAACGTTTTTTAAAGCGCCAAGAACGTAAACGTTGGCTT
GTATTTATACATGATATATTATTTTGGATTGTCCAAGCATTATTCGTCTTTTATGTATTG
CTTCTCGTAAATGAAGCTGAGCTACGTATATATGTGTTTTTGGCATTATTATGTGGTTTT
GCGGCATATCAAAGCTTATTGAAGGCACTATACATGAAGCTGTTAAATTTTCTCATCTAT
ATTTTTATGCAAACAACATATTTTTTTGTTCGAATTATACAGCTACTCATGATAAAACCT
GTTATTATTATAGCGCAGCTATTTATTGCATTTATATTATTCTTATTTCGTATACTGCTT
TCAATTGGACATGTGTTATGGAAAATGGTGATTTGGATATTACTTTTCATATGGAAAGTT
TTTTTCTGGCCTGTTCGATTTATTGCTTCGCTCATATGGAAACTTCTCCCTAATCGTGTT
AAACTTTTTATAGTGAAACATATAGGGTTCCTGCAATATATAGCAAAATTGAAGGGACAT
ATCTTCCAACTATGGGAGCATATAAAAAAGAAGTTAGGGGGACCTCGGAAATGA
>chr_58 62829-63188 + length=360 nt
ATGAGGGAACTGAGACAAAGAACAATCGAAAAACAGAGTCCAAATCCTGTTAAAGAGCAT
ATAATACAAACGGATGAGAACAGGAAGCGACTTTATCGCCGTTTAGCGGTTTTTCTTGTC
TTTACTTTTACAATTATTGCGAGTATTAGTGTAACGTTTTATCAACAAAACAGTTCCATT
AAAGCAAAAGAAGCAAAAGTTAAGGACATGAAAAAAGAACTGGATTCATTAACGAATAAA
GAAAAAAGTCTAAAAGACGAAGTTCAAAAGTTAAATGATGAAGAGTACGTATTAAAGATT
GCTAGAAGGGATTATTTCTTCTCTGGTAAAGGGGAGATAATTTTTCCTGTTTCTAAGTAG
>chr_59 63276-63761 + length=486 nt
ATGTCAATCGAGGTAGGCAGCAAGTTACAGGGTAAAGTAACAGGTATTACAAATTTTGGG
GCTTTTGTGGAGCTGCCAGAGGGCTTAACGGGTCTTGTTCATATTAGTGAAGTTGCTGAT
AACTATGTAAAAGATATTAACGATCACTTAAAAGTGGGCGACCAAGTAGAAGTAAAAGTT
ATTAATGTTGAAAAAGATGGAAAGATTGGTTTATCTATCAAAAAAGCGAAAGAACGTGAA
AAAACAGAAGGAGATCGTCCACGTGGTGAATACCAACGCGGTGGTGATCAACAACGTTCT
GGACGTCCACAACGTAATAATCGCTCTTTCAACAGAGATAATCGCGGTGGCGGTAACGAC
CGAGCTCCGAAAGAAACATTTGAGCAAAAGATGGCACGCTTCTTAAAAGATAGCGAAGAT
CGTTTAACTTCTTTAAAGCGTAACACAGAGTCTAAACGTGGTGGCCGTGGCGCGCGTCGC
GGATAA
>chr_60 64339-66810 + length=2472 nt
ATGCCTAAAGCAGGAAGGAATACTATGAATACAAGTGCATTGGCAATGAATGAGAGTCAG
CTTGATGGAATAAAGTGGACGAGTAAGTTGCGAATGAAATTTGAGCAAGTTTTCTTTAGA
TGGGGATTTATTATTGTTGTTATTGGTTTTCTTTTGGGACGAGCATATATATTAACAAAT
ATTTTACCGTTTGCACTGCCATTTTTTGCTGCTGTTTATGTTATGAAGCGGGATAAGATG
CCGCTAGCATTTTTAGCTCTAATGGGAGGAGCTCTTTCAGTATCGATAGATAATTTGTTT
TTTACCTTTGCATCTATCTTTACCTTCTTCATTTATAATATCTTCTTTAGTCGATTTACA
CGTAAAACTGTTGGACTTGTTCCATTTCAAGTATTTATCTCCGCATTAACCGCACACTTA
GTTGTTGTATATTTTGCACAACAAACTGTCACCATGTACGATTTACTCGTTAGTACCATT
GAGGCTGGGCTTAGTTTTGTATTAACTATGATATTTTTACAAAGTGTCCCACTTTTAGTG
GAAAGGAAAGGAAAACAACAGGCATTAGAGACGGAAGAAATTGTTTGTTTGATTATATTA
CTAGCATCTGTTTTAACGGGTACAACAGATTGGTTTGTATATGATGCTTCTATTCAACAT
ATTTTTACAAGGTATTTAGTGCTAGTATTTGCATTTATTGCGGGTGCTGCCACAGGGTCT
ACAGTGGGGGTTGTAACAGGACTAATATTAAGTTTAGCAAATGTGTCTAGCTTGTCTCAG
CTTAGCCTTCTTGCTTTTTCTGGATTGCTTGGTGGATTGTTAAAAGAAGGAAAGCGTTTA
GGTGTTAGTTTAGGTTTATTAATTGGGACAAGCTTAATTACATTATATGTAGACAAACAG
ACAAATATTGTAACAACTTTAATTGAGTCAGGTGTAGCGATTGTTATCTTCTTATTAACA
CCGAAGCTTGTTTTGGATCGTATTGCTAAATTTATGCCAGGTACACAAGAGCATTCGCAA
GATCAACAACAATATTTAAGAAGGATGCGTGATGTTACAGCAAATAAAATCAACCAATTT
GCAAATGTATTTGCTGCTTTATCTAATAGCTTTTCTGTATATGGGTATGTAGAGGAAGAA
GATAAAGAGACAGAAGCAGATTTGTTTTTGAGTACAATTACTGCGAAAACATGTCAAACA
TGCTTTAAAAAGGATCAATGCTGGGTAGTGAATTTTGATAAAACGTACGATTATATGAAA
CAAATAATGAATGAAACGGAAGAAGGAACCCTGCAACATAATCGTAAATTAGTTCGTGAG
TGGGACAAGCATTGTGTGAGAGGGAAAAAAGTGACGGATTTAGTAGCCGGTGAATTAGAT
CACTTCTATGAGGGACAAAAATTACGAAAACAAATGAAGGAAAATCGTAGAATAGTAGCG
GAGCAACTATTAGGTGTATCAAAGGTTATGGAGGATTTTGCTAAGGAGATACAACGAGAG
CGTGAAAATCATCAAGTGCAGGAAGAACAGATTATGCAAGCGTTCCGAGATTTTGGTGTC
GAAGTAGAGCATGTTGATATTTATTGTTTAGATAGAGGAAGTATTGATATTGAAATGTTA
ATTCCAGTTGCATCTAATGAACATGGTGAGTGTGAAAAGTTAGTTGCACCGATGCTTTCA
GATATCCTTAAAGAAAATATTGTCGTTAAACATGAAGAAAAGTCTTCTTATCCAAATGGC
CATAGTTTAATATCATTTGGTTCGGCGAAGACGTATTCTCTTGATACAGGATTGGCTACA
GCTGCAAAAGGCGGTGGATTTGTGTCGGGTGACTCTTATGCGATGATGGATTTAAGTGTT
GGTAAATATGCACTTGCGATTAGTGATGGTATGGGTAATGGACAAAGAGCTCATATGGAA
AGTAAGGAAACGGTGAAATTATTACAAAAAATACTCCAATCAGGCATTGATGAAGAAATA
GCAATTAAGTCTATCAATTCAATTCTTTCTTTGAGAACGACAGAAGAAATGTTTACGACA
TTAGATTTAGCTATGGTAGATTTGCGGGATGCGAGTGCAAGGTTTTTAAAGATTGGATCA
ACGCCGAGTTTTGTTAAACGCGCAAATAATATTTTGAAAATTGAAGCAAGTAATTTGCCG
ATGGGAATCATCGAAGATGTTGAAGTTGATGTGGTGGGTGAACAATTAAAAACGGGCGAT
ATTCTTATTATGATGAGCGATGGGATTTTTGAAGGAGCACAGCATGTGGAGAATCATGAA
TTGTGGATGAAACGAAAAATTAAAGAATTGCAAACCGAAGACCCGCAAGAAATTGCTGAT
ATCATTATGGAAGAAGTGATTCGCTCTTGTGATGGTTATATAAATGATGATATGACTATT
GTAGTGGCAAAAGTGAAGAAAAATATGCCGAAGTGGGCTACGATTCCGATTGTAGGAATG
CAGGCGCAGTAA
>chr_61 67041-68471 + length=1431 nt
TTGAAAGATACATTTGTTGAAAAAGTAGATGACTTTGTAAAGCAGCATGATGTATTAAAG
AATGATTCAACAATTGTTGTGGGAGTTTCTGGTGGTCCTGACTCGTTAGCGCTTTTATAT
TATTTATTAGAAAAAAGAGCGGAAAAACAGTTGGAAATTGTAGTTGCTCATGTGGATCAT
ATGTTTAGAGGTGATGAATCTTATGAGGATTTACAGTTTGTGCAGGGCCTTTGTGAAGAA
CTGGGAATTATTTGTGAAACGATAAGGATTAATGTATCACAATATCAACAGCAATACGGA
ATGAATGCACAGGTTGCTGCGAGAGAATGCAGATATGCATTTTTGGAAAGAATAATGAAG
AAATATGATGCGAGATATGTTGCTCTTGGACATCATGGAGATGATCAAGTCGAGACAATT
TTAATGCGTCTTGTAAGAGGGAGTACTCCGAAAGGATATGCAGGAATTGCAGTGAAGCGT
CCTTTTCATAATGGATATTTAATTAGGCCGTTACTTGGCGTAACGAAGGAAGAAATTGTT
GATTACTGTAATAAGCTAAATTTAATGCCACGTATAGATCCGAGTAATAAAAAGGAAGTA
TATACAAGGAATCGATTACGTAAATATGTCCTTCCTCATTTGAAAGAAGAAAATCCACAA
ATGCATGAGAAATTCCAAAAATTTAGCGTGCAGATGCAAGAGGATGAGGCTTATTTGCAG
GAATTAGCTTTTGAGAAAATGAATAAAGTAATTACAAAAAAAAGTGATAAACAAATTAGC
TTATCAATTCCTGCCTTTGAATCCATGTCTATGCCTTTACAAAGAAGAGGGATTCAACTA
ATATTAAACTATCTTTATGAATATAAGATTCCATCTTCTCTTTCTTCTATACATATTGAC
AAGTTGATTGAGTTTTTTAAGCGGACACAACCTTCAGGTTCACTTGATTTTCCGGGTGAT
TTGAAAATTGTTCGTTCATACGAGGAGTGTAGCTTTAGATTTAAACAAGAAATTGTCTCT
CCTTTTTCACAAGATTTATTAGTACCCGGGACCATTACGCTATTGAACGGGGATGAATTT
GTAACAGAGGTGAGCGAAGATATACCAAGTAACATGAATGAAACAGTATTTGTTGCTAAG
TATAATGATATATCATATCCACTTCGTATTCGTTCTAGAGAAAATGGAGATCGCATGTCA
ATACAAGGTATGAATGGCACGAAAAAGATAAAAGCTATTTTTATCGAAGCGAAAGTACCG
AAAGAAAAAAGAGAAGAATGGCCGGTCGTTTGTGATGCAAGTGGGACTATTATTTGGGTA
CCCTTGTTGAAACGATCTGCATTTGCAATTTCGAAAGAGATGGCAAAGAAGGATAAATAT
ATGATTATTCACTACAAAAGCAAGGAGTCTTCCGGGAGGATAATGAAATGA
>chr_62 68468-69010 + length=543 nt
ATGATGAATCAAGATATCGAAAAAGTATTAATTTCTGAAGAGCAAATACAAGAAAAGGTG
CGCGAACTAGGTGCAATTATTGCAGAGGATTATAAAAACACAGTACCTCTTGCAATTGGT
GTATTAAAAGGCGCAATGCCATTCATGGCAGATTTATTAAAGAGAACAGATACATATCTT
GAAATGGATTTTATGGCTGTATCTAGTTACGGTCACTCTACAGTTTCAACAGGCGAAGTG
AAAATTTTAAAAGATCTTGATACTTCTGTAGAAGGTCGCGATATTTTAATCGTCGAAGAT
ATTATTGATAGTGGTCTTACACTAAGCTACTTAGTAGACTTATTCAAATATCGTAAAGCG
AAGTCTGTAAAAATTGTTACATTATTAGATAAGCCAACAGGCCGTAAGGTTGATCTGAAA
GCGGATTATGTTGGATTTACTGTTCCACATGAATTTGTAGTAGGATATGGATTAGATTAT
AAAGAGCAATACCGTAATCTTCCTTATGTAGGCGTATTAAAACCAAGCGTTTACTCAAAT
TAA
>chr_63 69096-70997 + length=1902 nt
ATGAATCGTATCTTCCGTAATACCATCTTTTATTTACTGATATTCTTAGTAGTAATTGGA
ATCGTGAGCTATTTTAATGGTTCGACACAAAAAACGACATCAGTTAGCTACGACAAATTC
ATTACTAAACTAGAAAGCGGTGAAGTGCGTAATGTGCAACTTCAACCGAAAAATGGTGTA
TTTGAGGTAAAAGGACAATTTAATAACTCTAGCCAAGGAGAACAATTTGTTACTTATGCA
CCAAATACTGAGGAATTACAAAAGAAAATTAATGATAAAGCGAAAGGTGCTGAAGTTAAG
TATCAACCAGCAGAAGAAACAAGTGCTTGGGTAACATTCTTTACTTCAATCATTCCATTT
GTCATCATCTTCATTTTATTCTTCTTCTTATTAAACCAAGCTCAAGGCGGCGGTAGCCGT
GTTATGAACTTCGGGAAAAGTAAGGCGAAGTTATATAATGATGAAAAGAAAAAAGTTCGT
TTCAGAGATGTTGCTGGTGCGGATGAAGAGAAACAAGAACTTGTTGAGGTAGTTGAATTC
TTGAAAGACCCTCGTAAGTTCTCTGAAGTTGGTGCTCGTATTCCAAAGGGTGTCCTATTA
GTTGGACCTCCAGGTACAGGTAAAACTTTATTAGCACGTGCTGTTGCAGGTGAGGCTGGC
GTTCCATTCTTCTCTATCAGTGGTTCTGACTTCGTAGAGATGTTTGTCGGTGTCGGTGCA
TCACGTGTACGTGATTTATTTGAAAATGCAAAGAAAAATGCTCCTTGTATCATTTTCATT
GATGAAATTGATGCAGTAGGTCGTCAACGTGGCGCAGGTCTTGGTGGTGGTCATGATGAG
CGTGAGCAAACATTGAACCAATTACTTGTTGAAATGGATGGATTCGGTGCAAACGAAGGT
ATTATTATCGTTGCTGCGACAAACCGTCCAGACATTCTTGACCCAGCGTTATTACGTCCA
GGTCGTTTTGACCGTCAAATTACAGTAGATCGTCCAGATGTAAATGGCCGTGAAGCTGTA
CTGAAAGTACATGCGCGTAATAAACCACTTGATGAGCATATTAATTTAAGAGCAATTGCG
ACTCGTACACCAGGATTCTCTGGTGCGGATCTTGAAAACTTATTAAACGAAGCTGCTTTA
GTAGCTGCACGTCAAGATAAGAAGAAAATTGATATGAGTGATATCGATGAAGCGACGGAT
CGTGTTATTGCAGGTCCAGCTAAGAAAAGTCGTGTTATCTCTGAAAAAGAACGTAATATC
GTTGCTTTCCATGAAGCAGGTCATACTGTAATTGGTGTTGTTCTTGATGAAGCAGATGTC
GTTCATAAAGTAACAATTGTCCCTCGTGGTCAGGCTGGTGGATATGCGGTAATGCTTCCG
AAAGAAGATCGTTACTTCATGACGAAACCAGAGTTACTTGATAAAATCACTGGTTTACTT
GGTGGCCGAGTAGCTGAGGAGATTGTATTTGGTGAAGTGAGTACAGGTGCTCATAATGAC
TTCCAACGTGCGACTGGTATTGCAAGACGTATGGTTACGGAATTTGGTATGAGTGACAAA
CTTGGACCGATGCAATTTGGTAGCTCGCAAGGTGGTCAAGTGTTCTTAGGAAGAGACTTC
CACTCAGAACAAAACTATAGTGATGCGATTGCACATGAAATCGATATGGAAATGCAATCA
ATTATGAAAGAATGTTATGCTCGTGCAAAACAAATTCTTACTGAAAACCGTGATAAACTA
GATATTATCGCACAAACGTTACTTGAAGTAGAAACGTTAGATGCAGAGCAAATCAATCAT
TTATGTGATTACGGCAGATTGCCAGAACGTCCAACATCTTCAGATGATGTGAAAGTAAAC
ATCAACATGAAGAAAGACGATGAAGATAAAGAAGATAAGTAA
>chr_64 71242-72030 + length=789 nt
ATGATTTTTGTATTGGATGTAGGGAACACAAATGCTGTACTAGGTGTGTTTGAAGAGGGG
GAACTTCGTCAGCATTGGCGCATGGAAACAGATCGTCATAAGACAGAAGATGAATATGGA
ATGCTTGTAAAGCAATTGCTTGAGCATGAGGGTCTTTCGTTTGAAGATGTGAAAGGTATT
ATTGTGTCTTCAGTCGTACCACCAATTATGTTTGCTTTAGAGCGCATGTGTGAAAAATAT
TTTAAAATTAAACCGCTTGTAGTAGGGCCTGGGATAAAAACAGGACTAAATATTAAATAT
GAAAATCCGCGTGAAGTAGGCGCAGACCGAATTGTAAATGCAGTAGCAGGAATCCACTTA
TATGGAAGTCCGCTCATTATTGTTGATTTTGGTACGGCTACTACATATTGTTATATTAAC
GAAGAAAAACATTATATGGGTGGAGTTATTACGCCAGGAATTATGATTTCAGCAGAGGCT
TTATATAGCAGAGCAGCAAAACTTCCTCGTATCGAAATTACAAAACCAAGCAGTGTTGTT
GGGAAAAATACAGTAAGTGCGATGCAATCTGGTATTCTTTATGGTTATGTTGGACAAGTG
GAAGGTATTGTTAAGCGTATGAAAGAAGAAGCTAGACAAGAACCTAAAGTTATTGCAACA
GGTGGATTGGCAAAATTAATTTCCGAAGAATCGAATGTAATTGATATTGTAGATCCGTTT
TTAACGTTAAAAGGTTTGTATATGTTATATGAACGTAATGCAAATTTACAGCATGAGAAA
GGTGAATAA
>chr_65 72037-72912 + length=876 nt
ATGAAAGATTATTTAGTAAAAGCGTTAGCATTTGATGGAGAAGTGCGTGCGTATAGTGTG
CGTACAACAAATACAGTAAGTGAGGCGCAAAGACGTCATGATACATGGAGAACAGCTTCA
GCGGCACTAGGGCGTTCTTTGACTGCGGGTACAATGATGGGCGCAATGTTAAAGGGTGAG
CAAAAGTTAACGATTAAGGTAGAAGGTAATGGTCCAATTGGCCCTATCTTAGTAGATGCT
CATGCAAATGGAGATGTACGTGGTTATGTAACGAATCCGCATGTTGATTTTGAAGGAACA
GAACAAGGGAAGTTACGTGTATATCAAGCAGTAGGTACAGAGGGGTTTGTAACTGTAATT
AAAGATATTGGAATGCGTGAGCCGTTTATTGGTCAATCTCCAATCGTTTCAGGAGAATTA
GGAGAAGACTTTACGTATTATTTTGCAGTTTCTGAACAAACGCCTTCTTCCGTAGGTGTT
GGTGTTCTTGTAAATGGAGATGATAGCATATTAGCGGCAGGTGGATTCATCCTTCAAATT
ATGCCGGGTGCGCAAGATGAAACGATTTCATTTATTGAAGACCGTTTACAAAAGATTCCA
CCTGTATCAACGTTGATTGAACAAGGTCTTTCTCCGGAAGAGCTACTATATGCAGTTCTT
GGAGAAGATAAAGTAAAAGTATTAGAAACAATGGATGTTCAATTTAATTGCACATGCTCA
CGCGAGCGTATTGAGAGTGTATTAATTAGTTTAGGTAAAACAGAGTTAGAGCAAGTTCGT
GAAGAAGAGGAAGAGACAGAAGTTCACTGTCATTTCTGTAATGAACGATACAAGTTCTCT
AAAGAAGATATTACAAATTTAATCGAGAATTTGTAA
>chr_66 73026-73949 + length=924 nt
ATGCGAGTGGCACAATCAGTTTCAGAATTAATCGGGAAAACGCCGATCGTTAAGTTGAAC
CGCATCGTAGAATCAGACAGCGCAGATATATACTTAAAATTAGAATTTATGAATCCGGGG
AGTAGTGTTAAAGATCGTATCGCATTAGCTATGATTGAAGATGCTGAAAAAAAGGGATTA
TTAAAAGAGGGCGATACAATCATTGAGCCGACAAGTGGTAACACAGGAATTGGTTTAGCG
ATGGTAGCGGCTGCTAAAGGATATAATGCAATCTTAGTAATGCCAGAAACAATGAGTATT
GAGCGTCGTAATTTATTACGTGCTTACGGTGCGGAATTAGTATTGACTCCAGGGCCTGAA
GGAATGGGTGGAGCAATTCGTAAAGCGACTGAATTAGCAAAAGAACATGGCTACTTTATA
CCACAACAGTTCAAAAACCAATCGAATCCAGAAATTCACCGTTTAACAACAGGTCCAGAA
ATTATTGAACAAATGGGCGACCAATTAGATGCGTTTATTGCAGGTATTGGTACAGGTGGA
ACGATTACTGGTGCTGGTGAAGTACTGAAGGAAGCGTATAAAGATATTAAAATTTATGCA
GTAGAACCTGCAGATTCACCAGTATTATCTGGTGGGAAGCCAGGTCCACATAAAATCCAA
GGAATTGGGGCGGGATTTGTTCCGGAGACGTTGGATGTAGAAGTATATGATGAAATTATT
CAAGTGAAAACAGAGCAAGCATTTGAATATGCGAGAAGAGTGGCTAAAGAGGAAGGTATT
TTAGTTGGTATCTCTTCAGGCGCAGTTATTTATGCAGCAACAGAGGTTGCGAAAAAGTTA
GGTAAAGGGAAAAAGGTACTTGTTATTATCCCGAGTAACGGTGAACGTTATTTAAGTACA
CCACTTTATCAATTTGAATCCTAA
>chr_67 74172-75569 + length=1398 nt
ATGCAACGAAGAAAATCTTTAGCGCTTTCTATTCCATATCAGTTAGATTTCTTTAAGCAA
TATAAATTTCTTTCTCAGGGTAAATCGCAACATATTTTGTTAGAAAGCGGCCGTGGCGGT
CGTTATAACATTGTAGGGCTGAACCCAGTAGCGGTAATCCGAGGGAAGGGTGAAATGTTA
CATATAAGTGAAAGTGGTAAGGAAACAATAAAACGAGGGAATCCGTTAGATTTAATGCAA
GAATATATGGAACAATGGAAGACGGACTATAACCCAGAGTATCCGCCTTTTCAAGGTGGT
GCAATTGGCTATTTCAGTTATGACTGTATCCGTTATATTGAAAAGCTGCCTTCTCTTGCG
GAAGATGATATTGATATACCTGACATCTTCTTTTTATTATTTGATGACGTATTTGTCTAT
GATCAAAAAGAACAAGTGTTATGGGTTATTACGCATTATGTAGATAAATATGAAGAGGCG
AAAGAACGGCTAAATGAGTGGAAGAGTCTTTGGATGACAGAAGCGCCTGAAGTGACCGTG
CCCTTTGAAAGTCCTGAAAAGAAAAGTGAAGCAGTTGCTTTTACTGAAGCTGGCTTTATG
AAGGCAGTTGAATGTATTCAAGAATATATTGGAGCGGGTGATGTGTTCCAAGTAAACTTG
TCGACGAGACAAGAAAGAACGTTACAGACACACCCACTAGAAATTTATACAAGTCTTCGT
GAAATTAATCCATCTCCATATATGGGTTACCTGGAGCTTGGGGATTTTCAAATCGTTAGT
GGATCGCCAGAGTTGTTAATTAAGAAACAAGGAACTGAAGTAAGTACAAGACCAATTGCT
GGAACGAGATCTAGAGGCGCGGATGAGCAAGAGGATGAAGAATTAGCAAGAGAATTAATT
GAGAACGAAAAAGAAAGAGCAGAGCATGTAATGCTTGTGGATTTAGAAAGAAATGATTTA
GGACGTGTTTGTAAATATGGCACTGTAGAAGTAGATGAATTTATGGTAATTGAGAAATAC
TCACATGTTATGCATATTGTTTCTAATGTGCGTGGTGAGGTGGAAGAAGATAAAGATGCT
TTTGATTTAGTGAAGGCTGTATTCCCTGGGGGAACAATTACTGGTGCCCCAAAAATACGT
ACGATGGAAATTATTGAGGAATTAGAACCTGTTCGAAGAGGGATTTATACAGGTTCAATC
GGTTGGATTGGTTATTCTGGAGATACAGAATTGAATATTGTAATTAGAACACTTCTTGCT
AAAGATGGAAAAGCTCATGTACAAGCAGGGGCGGGAATTGTAATTGATTCAAATCCGGAA
AATGAATATAAAGAGTCGTTAAAAAAGGCGATTGCTTTATGGCGTGCAAAAGAACGTAGT
GAAGAAACGGTTAGGTGA
>chr_68 75575-76162 + length=588 nt
ATGATATTAATGATTGATAATTATGATTCTTTTACATTTAATTTAGTGCAGTTTCTTGGA
GAACTTGGACAAGAGCTCGTTGTTAAACGTAACGATGAAGTGACTATTTCAGATATTGAG
AATATGAAACCAGATTTTCTAATGATTTCTCCAGGCCCATGTAGTCCTAATGAAGCTGGG
ATTAGTATGGAAGTTATTAAATACTTTGCTGGAAAGATTCCGATTTTTGGTGTTTGTCTA
GGGCATCAATCCATTGCACAAGTGTTTGGTGGAGAGGTTGTCCGTGCAGACCGATTAATG
CATGGAAAAACGTCGCTTATGCATCATGATGGAAAGACGATTTTTTCGGATATTCCTAAT
CCGTTTACTGCGACGCGCTATCATTCCCTTATTGTTAAGAAAGAGACGTTACCCGATTGC
TTAGAGGTAACATCTTGGACAGAGGAAGGGGAAATTATGGCACTTCGTCATAAGACATTA
CCGATAGAGGGTGTGCAATTCCATCCAGAATCTATTATGACTTCTCATGGGAAAGAGCTG
TTGCAGAATTTCATTCGTAAATACAGTCCAAGTGCGACATTATGTTAA
>chr_69 76327-77028 + length=702 nt
TTGCAAATTAAATGGACAATGACAAAAAATGATGTGATGCTTATTTTGAAAGATTTACTC
GCTAAGAATGAATTGAAGCATGCATATGTACGTTTTAATGTATCGGCGGGTATAGATGAA
ATAGGATTACAAACGGAAATGTATGAAGAGCCTTCTGTTATTGTTTTTATAAAACCTTTA
ACAGCTCCAGGGGATGTAGTGGAAAAAGAAGGTGTTATTCTAAAACAAGTGCGAAATACA
CCGGAAGGGACATTTCGCCTGAAGTCTCATCACTATTTAAATAATATTTTAGGGAAGCGT
GAAATTGGAAATGTTGTGAGTAAGGAAGGTATTTTCCTCACTGAAGCAGGTTATGTTGCA
GAGGGCATTGTTTCGAATCTATTTTTTGTGAAAGGTGATGTTTTATATACACCTTCGTTA
GAGACAGGGATTTTAAATGGTATCACTCGTGCGTTTATTATAAAGAGTGCTGAAGAATTA
AATATAGAAGTAAAGGAAGGTTTCTTTACAAAAGATGAGCTACTTTCAGCGGATGAAGTC
TTCGTAACAAACTCCATTCAAGAAATTGTTCCGCTTTATCGTATAGAAGCGCAGGATTTC
CCGGGTAAAGTAGGAGTGGTTACAAAAAGTTTAATGTACCTTTATGGAATGCAAAGAGAG
AAATTATGGAGCAGAAATGAATTACGAAGAGGAGATGTGTAG
>chr_70 77030-77863 + length=834 nt
TTGAAGTGGGATTATGATTTGCGCTGCGGCGAATATACATTGAATTTAAATGAAAAAACA
TTAATTATGGGGATTTTAAATGTAACACCAGATTCGTTTTCTGATGGTGGGAGTTACAAC
GAGGTAGATGCTGCGGTACGTCACGCAAAAGAAATGCAAGGTCAAGGTGCTCATATTATT
GATATTGGTGGCGAATCTACTCGCCCAGGTTTTGCTAAAGTATCAGTAGAAAAAGAAATA
AAGCGAGTTGTCCCGATAATTCAAGCAGTTTCAAAAGAAGTAAAATTGCCTATATCTATC
GATACATATAAAGCTGAAGTTGCAAAGCAAGCAATTGAGGCTGGTGCTCATATTATTAAT
GATATTTGGGGAGCGAAGGCGGAGCCAAAAATTGCTGAAGTCGCAGCTCATTATGATGTA
CCCATCATTTTAATGCATAACCGCGATAATATGAATTATCGTAATTTAATGGCGGATATG
ATTGCTGATTTGTATGACAGTATTAAAATTGCTAAAAATGCTGGTGTGCCAGATGAGAAT
ATTATTTTAGATCCAGGTATCGGTTTTGCTAAAACACCTGAGCAGAACTTAGAGGCGATG
CGTAATTTAGAACAGTTAAATGTGCTAGGTTATCCAGTTCTCTTAGGTACTTCGAGAAAG
TCCTTTATTGGGCACGTATTAGATTTGCCAGTGGAGGAACGCCTTGAGGGAACAGGAGCT
ACCGTTTGTCTTGGTATTGAAAAGGGCTGTGAGTTTGTTCGTGTCCATGATGTGAAAGAA
ATGGCGCGTATGGCTAAAATGATGGATGCGATGATTGGTAAGGGGGTAAGGTAA
>chr_71 77864-78226 + length=363 nt
TTGGATAAAATTTATATCCATGATATGGAGTTTTATGGTTATCATGGTGTGTTCCCAGAG
GAGAATAAATTAGGTCAGAGATTTAAAGTTGACTTAACGGTGGAGTTAGATTTAAAGCGT
GCAGGGGAAAGTGATGACTTAGAGCATTCGGTCAATTATGGAGAGCTTTTCGAATTATGT
AGAAAAGTTGTTGAGGATAGAAAGTATAAGCTTGTGGAGAGTATCGCTGAAAATATTGCT
GCAGATATATTAAAACAATATGAAAGTATTTCACGCTGTACAATTAAGGTAATTAAGCCG
GATCCACCGATACCGGGTCATTATCGTGCTGTAGCAGTAGAAATTACGAGAGAACGTCCA
TGA
>chr_72 78223-78738 + length=516 nt
ATGAACAATATAGCTTACATTGCATTAGGGTCAAATATTGGAGAGCGTTATACGTATCTA
ACTGAAGCGATTCAGTTTTTAAATAAAAATCCTTATATTCAGGTTGATGATATTTCATCT
GTATATGAAACTGAGCCAGTTGGCTATACTGACCAAAGTTGCTTTTTAAATTTAGTTATA
AAAATTTCTACCAATTTATCACCACAAGAGTTATTGAAAGTAACACAAAAAGTAGAAAAT
GACCTAGGAAGAAAAAGGGAAATTAGGTGGGGGCCGAGGACTATCGACCTTGACATTTTA
CTTTATAATCAAGAGAATATTGAAGCAGAGAATCTTATTGTTCCGCATCCGCGGATGTTT
GAAAGAGCTTTTGTTATCGTTCCGTTGTTAGAGATTAATCAAGACATAAAACAAAATATT
TCACGTTCACAAGTAGAAGAAATGAAAAGGCGAGAGGGAGTAACGGTATGGAAGCAGAAA
AATGGGGAAGACGCATTCGTGCTTTTCGAAAGCTAA
>chr_73 78917-79915 + length=999 nt
TTGTTAAAGATTGCAAATATCGAGATGAAAAATCCGGTTGTACTAGCACCGATGGCGGGA
GTGTGTAACTCTGCATTCCGTTTAACAGTAAAAGAATTTGGTGCCGGCTTAGTTTGTGCT
GAAATGGTAAGTGATAAGGCAATATTACTTAATAATAAAAGAACATTAGATATGTTATAT
ATCGACGAGAGAGAAAAGCCATTAAGTTTACAAATTTTTGGTGGAGAGAAAGAAACTCTT
GTAGATGCTGCGAAATATGTAGATAAATATACGACAGCAGACATAATTGATATTAATATG
GGTTGTCCAGTGCCGAAAATCGTTAAATGTGATGCGGGGGCAAGGTGGCTTTTAGATCCG
AATAAAATATATGAAATGGTAGCAGCGGTTGTAGATGCTGTAGAAAAGCCGGTTACAGTT
AAAATGCGTATCGGTTGGGATGAAGAACATATTTTCGCAATAGAAAATGCTAGGGCTGTT
GAGCGTGCTGGTGGCCAAGCTGTGGCGGTTCACGGACGTACACGAGTGCAAATGTATGAA
GGAAAAGCGGATTGGGATATTATTAAACAAGTAAAACAATCTGTAAATATCCCGGTTATC
GGAAATGGTGATGTCGCAACGCCGCAAGATGCAAAGCGTATGCTTGATGAAATTGGTGTA
GATGGTGTTATGATTGGTCGTGCGGCTCTTGGAGATCCGTGGATGATTTATCGTACGGTA
AAGTATTTGGAGACAGGTGAATTAATGCCGGAACCAACAGTGCGCGAGAAAATTGATGTA
TGTATGTTACATCTAGATCGTCTTATTGACTTAAAGAACGAAAGTGTCGCTGTAAGAGAG
ATGAGAAAACATGCAGCTTGGTATTTAAAAGGTGTTCGTGGTAATGCGAGTGTACGTAAT
GGTATTAATGCTTGTAACACACGGGAAGACCTTGCGAATGTGTTAGGTACATTTGTAGAA
GAAGTGGAAGCGAAACAACAAACAATTTACGTTGGTTAA
>chr_74 80075-81574 + length=1500 nt
ATGGATAACATGAACCACGAAGAATTAAACGACCAATTGATTGTTCGTCGTGAAAAGCTA
CATAATTTACGTGAACAAGGAATTGACCCGTTCGGTAAAAGATTTGAACGCACAAATTCA
ACAACTGATTTAGTGAGTCTATATGGAGAGTTCTCTAAGGAAGAATTAGAGGAGAAGGAA
ATCGCTGTTTCTATCGCTGGTCGTATTATGACAAAACGCGGAAAAGGGAAAGCTGGATTT
GCACACGTTCAAGATTTACATGGACAAGTTCAAATTTATGTTCGTAAAGATGCTGTTGGA
GATGACGAGTACGAATTATTTAAAACAGCAGATTTAGGTGATTTAGTAGGTATTGAAGGT
AAAGTGTTCAAAACAAATGTTGGAGAACTTTCAGTAAAAGCAACAGGCTTTACGCTATTA
ACGAAATCTCTTCGTCCATTACCAGATAAATACCATGGATTAAAAGATGTTGAACAACGA
TACCGTCAACGTTACTTAGACTTAATTACAAGTATGGAAAGTCGTGAAACGTTCGTTACT
CGTAGTAAAATCATTCGTGAGATGAGAAGATACCTAGATGACAACGGTTATCTTGAAGTG
GAAACACCTATGATGCATGCAATTGCAGGTGGAGCTTCTGCGCGTCCTTTCACTACACAT
CATAATGCGTTAGATATGGAATTATATATGCGTATCGCAATTGAGCTACATTTAAAGCGT
CTTATTGTGGGTGGTTTGGAAAAAGTATATGAGATCGGCCGTGTATTCCGTAATGAGGGT
GTATCAACTCGTCATAACCCTGAGTTTACGATGATTGAATTATATGAAGCATACGCTGAT
TATAAAGATATTATGAAGTTAACAGAAGATATGGTTGCTCATATCGCGAAAAAAGTACTG
GGTACAACAACAATCCAGTATGGTGATTATGAAATTAATCTAGAACCAGAATGGACACGT
CTTCATATGGTAGATGCGATTAAGCAATACTCTGGAGCTGATTTCTGGAATCCGATGAGT
GTAGAAGAAGCGCGTGAGCTTGCAAAAGAACATAATGTAGAAATTAAAGATACAATGGAA
GTTGGTCATATTATAAATGAATTCTTCGAACAAAAAGTAGAAGATAAATTAATCCAACCA
ACATTTATTTACGGTCATCCGGTAGAAATCTCACCGCTTGCGAAAAAGAATGATGAAGAT
CCAAGATTTACAGATCGTTTCGAATTATTTATCGTTGCACGTGAACATGCAAATGCATTC
ACTGAGTTAAATGATCCAATCGATCAAAAAGAACGTTTTGAAGCGCAATTAAAAGAGCGC
GAACAAGGTAATGATGAAGCTCATATGATGGATGACGATTATATTGAAGCTCTTGAGTAC
GGTATGCCTCCTACGGGTGGATTAGGAATCGGTATTGATCGTCTAGTTATGTTATTAACA
AATGCACCATCTATTCGTGATGTATTATTATTCCCTGCTATGCGCCATAAACAAGACTAA
>chr_75 82678-82785 + length=108 nt
GTGGCGAAGGCGACTTTCTGGTCTGTAACTGACACTGAGGCGCGAAAGCGTGGGGAGCAA
ACAGGATTAGATACCCTGGTAGTCCACGCCGTAAACGATGAGTGCTAA
>chr_76 84441-84698 + length=258 nt
TTGAAAAGTGCGGGGGATGAGGTGTGGGTAGCGGAGAAATTCCAATCGAACCTGGAGATA
GCTGGTTCTCCCCGAAATAGCTTTAGGGCTAGCCTTAAGTGTAAGAGTCTTGGAGGTAGA
GCACTGATTGGACTAGGGGGTCCTCATCGGATTACCGAATTCAGTCAAACTCCGAATGCC
AATGACTTATCCTTAGGAGTCAGACTGCGAGTGATAAGATCCGTAGTCAAAAGGGAAACA
GCCCAGACCGCCAGCTAA
>chr_77 86098-86430 - length=333 nt
ATGCTTTCAGCACTTATCCCTTCCGCACATAGCTACCCAGCTATGCCCTTGGCAGAACAA
CTGGTACACCAGCGGTGCGTCCATCCCGGTCCTCTCGTACTAAGGACAGCTCCTCTCAAA
TTTCCTACGCCCACGACGGATAGGGACCGAACTGTCTCACGACGTTCTGAACCCAGCTCG
CGTACCGCTTTAATGGGCGAACAGCCCAACCCTTGGGACCGACTACAGCCCCAGGATGCG
ATGAGCCGACATCGAGGTGCCAAACCTCCCCGTCGATGTGGACTCTTGGGGGGAGATAAG
CCTGTTATCCCCGGGGTAGCTTTTATCCGTTGA
>chr_78 87508-87696 + length=189 nt
TTGTTTGGGGCCTTAGCTCAGCTGGGAGAGCGCCTGCCTTGCACGCAGGAGGTCAGCGGT
TCGATCCCGCTAGGCTCCACCATTAGTTCTTTGAAAACTGAACGAAACAAACAACGTGAA
ACGTCAATTTTTATTTTAGATGCTAGACAAACTAACTTTATTGGAGAGTTTGATCCTGGC
TCAGGATGA
>chr_79 88395-88502 + length=108 nt
GTGGCGAAGGCGACTTTCTGGTCTGTAACTGACACTGAGGCGCGAAAGCGTGGGGAGCAA
ACAGGATTAGATACCCTGGTAGTCCACGCCGTAAACGATGAGTGCTAA
>chr_80 90159-90353 + length=195 nt
TTGAAAAGTGCGGGGGATGAGGTGTGGGTAGCGGAGAAATTCCAATCGAACCTGGAGATA
GCTGGTTCTCCCCGAAATAGCTTTAGGGCTAGCCTTAAGTGTAAGAGTCTTGGAGGTAGA
GCACTGATTGGACTAGGGGTCCTCATCGGATTACCGAATTCAGTCAAACTCCGAATGCCA
ATGACTTATCCTTAG
>chr_81 91734-92021 + length=288 nt
TTGACTGCGAGACCTACAAGTCGAGCAGGGACGAAAGTCGGGCTTAGTGATCCGGTGGTT
CCGCATGGAAGGGCCATCGCTCAACGGATAAAAGCTACCCCGGGGATAACAGGCTTATCT
CCCCCAAGAGTCCACATCGACGGGGAGGTTTGGCACCTCGATGTCGGCTCATCGCATCCT
GGGGCTGTAGTCGGTCCCAAGGGTTGGGCTGTTCGCCCATTAAAGCGGTACGCGAGCTGG
GTTCAGAACGTCGTGAGACAGTTCGGTCCCTATCCGTCGTGGGCGTAG
>chr_82 92664-93125 + length=462 nt
ATGAGAAATATATCTGATATCATTGAGCAATATCTAAAGCAAGTTATTGACTTAAGTAAT
AATAATGTGATTGAAATCAAAAGAAATGAGATTGCGGATCGATTCGAGTGCGTACCATCT
CAAATCAATTATGTAATCAATACCCGTTTTACATTAGAAAGAGGATTTGTAGTAGAAAGT
AAACGTGGTGGAGGAGGTTACATTCGCATTATAAAAGTCAAACTGCATGATGATATAGAC
ATTATTGATCAAATGCTTCATATGATTGATCATAGCGTTGCACAAGGGAATGCAGAGAGT
ATGATTATACGTTTATTAGAAGAGGGAATCATAACAGGCCGTGAAGCAAAATTAATGTTA
AGTGTACTAGATCGTTCTGTATTATCAATGGATATTCCTTCTCGAGATGAACTTAGGGCT
CGAATATTATGCGCAATGTTAAGAACACTGAAATATAAATAA
>chr_83 93296-93844 + length=549 nt
ATGACTTGTCAAAACTGTAATATAAGACCAGCAACTTTACATTATACAAAAGTAATCAAC
GAGAAGAAGGCGGAAGTTCATCTTTGTGAGCAATGTGCGGAGCAAAGTGGCTATACGTCT
TTCTTTCAATCATCACAGTCTAACTTTTCATTTCATGATGTATTTGCTGGTTTATTACAC
GGTGAATCAACAATGTTTGGAGAAGGAAAAAACGGGTTTTCAAATACAAATACAGTAAGA
TGTCCAGATTGTAAGATGACATATGAACATTTTACAAAAGTGGGACGCTTTGGTTGTGCT
TCTTGTTACGATACATTTAAAGGACACTTAAACCCATTGTTAAAGCGACTTCATGGTGGA
CATACAGAACATTGTGGAAAAATTCCGGAACGAATGGAAGGAAATATCCACTTAAAGAAA
GAATTAGATGAACTAAAACTTATTCTGAAACAATATGTACAGAATGAGGAGTTTGAGAAA
GCTGCTGAGGTAAGAGATGAAATTCGAGGGCTTGAAACTCAGCTTAGTGAGCATAGAGAG
GGGGAGTAG
>chr_84 93849-94913 + length=1065 nt
ATGTCACTGGACAAAATTATGAATGAAGCGATTAGTCCATGGATGAAGGGGGATGGCCCT
GATTCTGATATTGTTTTAAGTAGTCGAATTCGTTTGGCTCGTAATTTTAAGCAATATCAA
TTTTCTACTATGCAAAACGAAGAGGAAGCTCAAAAGGTTCAAGAATTATTTAAAAAGAAA
TTTATAAATAAAGCGGTAGAGCCCTTTGGGAAGTTTGGACTATTAAAAATGAATGAACTA
ACTCCTCTTCAAAGGAGAGTTTTAGTCGAAAAGCATTTAATTAGTCCAAATCTAGCAGGG
ACCGAATATGGAGCATGTCTGTTATCAGAAAGCGAACACATTAGTGTGATGCTTAATGAG
GAAGACCACATTAGGATTCAGTGCCTATTTCCAGGACTACAGTTATCAAAGGCTCTTCAA
AGCGCCAATCAAATAGATAATTGGATTGAGAAAGAGGTTGAATATGCTTTTGATGAATCA
CTTGGATATATTACGAGTTGTCCTACTAACGTTGGTACAGGATTAAGAGCTTCTGTAATG
ATTCATTTACCAGGGCTGGTTTTAACAAAAAGAATTAGCCGTATTATACAAGTAATTCAA
AAATTAGGTTTAGTAGTAAGAGGAATATACGGTGAAGGTAGCGAAGCGTTAGGTAATATA
TTTCAAGTATCAAATCAAATGACGTTAGGGAAATCCGAAGAAGATATTATTGCAGATTTA
AAGAGTGTCATGCAGCAAATTATACAACAAGAAAAATTGGCCAGAGAATTAATTGTACAA
AATTCGAGCATTGAGCTTGAAGATAAGGTTTATCGTTCTTACGGTATACTAGCAAACAGT
CGTTTAATTCAATCTGCAGAAGCGGCAACTTGCTTATCGGATGTACGACTCGGTATTGAT
CTAGGATATATAAAAGGTATATCGAGAAATATTTTGACTGAGCTAATGGTTCTTACGCAA
CCTGGTATTTTACAACAATATGCAGGAGGACCTTTAGGACCAGAAGAAAGAGATTATCGA
AGAGCAACCTTAATCCGTGAGCGATTACGTATTGAAAAAAACTAA
>chr_85 94936-97371 + length=2436 nt
ATGATGTTTGGAAGATTTACAGAAAGAGCACAGAAAGTATTAGCTTTATCTCAAGAGGAA
GCAATTCGCATTGGGCATAATAACATTGGAACAGAACATATTTTACTTGGGCTTGTACGC
GAAGGTGAAGGAATTGCAGCAAAAGCGTTAATTGCTCTTGGATTGAGCCCGGAGAAAGTG
CAAAAAGAGGTAGAAGCGTTAATTGGACGTGGAACAGAAGCTTCTCAAACTGTACATTAT
ACACCTCGTGCTAAAAAAGTTATTGAATTGTCTATGGATGAAGCGCGTAAGCTAGGACAT
TCTTACGTTGGAACAGAACATATTTTACTTGGCTTAATCCGTGAAGGTGAAGGTGTAGCG
GCACGTGTATTAAATAATTTAGGTGTAAGCCTCAACAAAGCAAGACAACAAGTGTTACAA
CTTCTTGGAAGTAACGAAGCAAGTTCAGGTCACCAAGGTGGTTCATCGACAAATGCAAAT
ACACCGACACTAGACAGTTTAGCGCGCGACTTAACAGTTGTTGCACGTGAGAATCGTTTG
GATCCTGTTATTGGACGTAGTAAAGAAATTCAACGTGTAATTGAAGTGTTAAGCCGTAGA
ACAAAAAACAATCCAGTGTTAATTGGAGAGCCTGGTGTAGGTAAAACAGCAATTGCTGAA
GGGTTAGCACAGCAAATCGTAAATAATGAAGTTCCTGAAACGTTAAGAGATAAGCGTGTT
ATGACACTAGATATGGGGACAGTGGTAGCTGGGACGAAATATCGTGGTGAGTTTGAAGAT
CGTTTAAAGAAAGTAATGGATGAAATACGTCAAGCAGGGAATATTATTCTATTTATTGAT
GAACTTCATACATTAATCGGTGCAGGTGGAGCAGAAGGTGCAATCGATGCATCGAATATT
TTAAAACCATCTTTAGCACGCGGAGAATTACAATGTATTGGTGCGACAACTTTAGATGAG
TATCGTAAATATATTGAAAAGGATGCAGCTTTAGAGAGACGTTTCCAGCCAATTCATGTT
GATGAGCCGAGTCTAGAAGAATCAACTCAAATCTTGAAAGGGTTACGCGATCGTTATGAG
GCGCATCACCGTGTGTCTATTACAGATGATGCAATTGATGCAGCTGTAAAACTTTCTGAT
CGTTATATTACGGATCGTTTCTTACCGGATAAAGCAATTGATTTAATTGATGAAGCTGCT
TCAAAAGTTCGCTTGCGTTCTTATACAACACCACCAAACTTAAAAGAGCTTGAAGTGAAG
CTTGAGGAAATTCGAAAAGAAAAAGATGCGGCTGTACAAAGTCAAGAGTTTGAAAAGGCT
GCTTCCTTACGTGATATGGAACAACGCTTACGTGAGAAATTGGAAGATACAAAACGTCAG
TGGAAAGAGCAACAAGGAAAAGAAAATTCAGAGGTTACGGTAGAAGATATTGCAAATGTC
GTTTCTACATGGACACGTATCCCTGTTTCTAAACTTGCACAAACAGAGACTGATAAATTA
TTAAACTTAGAATCCATTCTTCATGATCGTGTCATCGGTCAGGATGAAGCTGTAGTGGCT
GTAGCGAAAGCTGTTCGTCGTGCAAGAGCAGGATTGAAAGATCCGAAACGTCCAATTGGT
TCATTTATTTTCTTAGGGCCAACAGGTGTAGGTAAAACAGAATTAGCAAGAGCATTGGCA
GAATCTATGTTCGGTGATGAGGATGCAATGATTCGCATTGATATGTCTGAGTATATGGAG
AAACATTCAACTTCTCGCTTAGTTGGTTCTCCTCCAGGATATGTTGGGTATGAAGAAGGC
GGACAATTAACAGAGAAGGTTCGTCGTAAGCCTTATTCAGTTGTCCTATTAGATGAAGTA
GAGAAGGCACATCCTGATGTATTTAATATTCTACTACAGGTATTGGAAGATGGTCGTTTA
ACTGATTCTAAAGGACGTACAGTTGATTTCCGTAATACGATTGTTATTATGACGTCTAAC
GTTGGTGCTGAGGCGTTAAAACGTAACAAACATCTTGGATTTAACGTACAAGATGAAAGC
CGTGATTATTCGGATATGAAAGGTAAAGTAATGGATGAGCTGAAAAAGGCATTTCGTCCA
GAATTCTTAAACCGTATTGATGAAATTATCGTATTCCATATGCTTGAGAAAAAACATATT
CAAGAAATTGTGACTCTTATGGTAAATCAGTTAGTGAATCGCTTAAAAGAACAAGAAATT
GAATTGCACTTAACAGAAGGAGCGATTGCAGCTATTGCTGATAAAGGGTTTGATCGTGAA
TATGGTGCTCGTCCACTACGTAGAGCAATTCAGAAGCATGTAGAAGATAGACTATCGGAA
GAACTTTTAAAAGGTGCTATTGAGAAAGGTCAAAAAGTTATCTTTGATGTAGAAGGGGAA
ACATTTGTCATTCATAGTGCTGAAAAGGTAAAATAA
>chr_86 97467-98843 + length=1377 nt
ATGGCTAAAAAGAAAACAAAATTCACATGTCAAGAGTGTGGTTATCAATCACCAAAATAT
ATGGGTAAATGTCCAGGGTGTGGTCAATGGAATTCGCTTGTTGAAGAGATGGAACCCGTT
GTATCATCCAGACGCCTAAATTATGCAAATGCAATTCAAACAGAAGTAACAAAACCAAGA
CGTCTTACAGAAGTAGAAACAAAGTCTGAGGCACGTATTGAAACAAAATTTCAAGAGTTT
AACCGTGTACTAGGTGGCGGAATTGTAGATGGATCTTTAGTACTTATTGGTGGGGACCCT
GGGATTGGAAAATCAACGTTATTATTACAGATTTCCTCGCAATTAGCAGATGCTTCATAT
GATGTATTGTATATATCAGGTGAGGAGTCAGCAAAGCAGATTAAACTTCGTGCAGATCGT
TTACATGTAAATGGTAGTAATCTATTTGTTGTATCAGAGACAGATTTACAGCGTATTGCA
GCACATATTGAAGAGATGAATCCTGCTTTTGTTGTTATTGATTCTATTCAAACGATACAT
TTACCTGAGGTGACATCAGCTCCTGGTAGTGTGGCGCAAGTACGTGAATGTACAGCAGAA
TTAATGAAACTTGCAAAAACAAAGGGAATCCCAATTTTCATCGTAGGACATGTGACAAAA
GAAGGTGCAATTGCGGGACCGCGTATGCTAGAACATATGGTCGATGCAGTTCTTTACTTT
GAAGGAGATCGACACCATACATATCGTATTTTACGAGCTGTAAAGAATCGTTTTGGTTCT
ACGAATGAAATGGGTATCTTTGAAATGAAAGAACTTGGCCTTGCAGAAGTCTTAAATCCT
TCTGAAATTTTCCTTGAGGAAAGACCAGTTGGAGTTGCAGGTTCAACAGTAGTTGCCTCA
ATGGAAGGAACAAGACCAGTTTTAGTAGAAATACAGGCATTAATTTCCCCTACTAGTTTT
GGAAATCCTCGAAGAATGGCGACAGGAATTGATCATAATCGTGTCTCGCTTATTATGGCG
GTACTAGAGAAAAGAACAGGTTTACTATTACAAAATCAAGATGCGTATTTAAAAGTAGCT
GGTGGTTTGAAATTAGACGAACCGGCAATTGATTTAGCTGTCGCCTTAAGTATAGCTTCA
AGTTTTAGAGATAAATCTACGGCACCAACTGATGCGGTAATAGGAGAAGTTGGATTAACT
GGAGAAATAAGAAGAGTATCAAGAATTGAACAACGTGTACAAGAAGCAGCTAAATTAGGA
TTTCAACGTGCTATCATTCCTAGAAAAAATTTAGGGGGATGGACAATTCCAGAGGGGATT
GAGGTTGTAGGTGTTTCTAATTTGGGAGAAGCGCTTCGTTTGACATTAGGAGGCTAG
>chr_87 98847-99920 + length=1074 nt
ATGGAAGAAAATAAGCAACGTGTCAAAAGTATGATTAACATTTTACAGCTCGTGGCCCCA
GGAACACCACTGCGCGAAGGGATAGATAATGTACTTCGCGCACAAACGGGGGGACTAATT
GTTCTTGGGTATAATGAGCAGATTAAAAGCATTGTTGATGGTGGTTTTCATATTAATTGC
GCATTCTCTCCTGCTAGTTTATATGAATTAGCAAAAATGGATGGAGCACTTATTTTAAAT
GAAACTGGAAGTAAAATTTTAATTGCAAACGCACAGTTAGTTCCAGATTCATCTATTGAT
TCTATTGAAACAGGTATGCGTCACCGAACAGCAGAGCGTGTAGCAAAGCAGACGGGCAGC
CTTGTTGTGGCCATTTCACAAAGACGTAATGTAATTACGCTATATCAAGGGAACTTACGT
TATACATTAAAAGATATAGGTGTCATTTTAACGAAGGCAAATCAAGCAATTCAAACGCTA
GAAAAATATAAGGCTGTATGGAATGACGGCATTACGAATTTGGGTATTCTAGAATTTGAA
GAGGTCGTTACAATGTCCGAGGTGGTTCACGTTTTACATAGTGTTGAAATGGTGCTGCGT
ATTAAAAATGAAATATTGAGCTATATTCATGAGTTAGGAACAGAAGGTAGGTTAATTCGT
TTACAGCTTACAGAATTACTAGCTGATTTAGAGGCAGAGGCAGCATTGTTAATTAAAGAT
TATCACCAGGAGAAAACACAAGACCATCATCAAATCTTGAAAAAGTTACAAGATCTTGCA
AATACACAACTTTTAGAGGATAGTGATTTAGTTAAATTGCTTGGCTATCCAGGACAAACA
AGTTTAGAAGAAAGTGTGACACCTAGAGGGTACCGAATCACAAGCAAGATTTCTCGTGTT
CCGCCACTTATTATCGAGAATTTAATTAATCGATTTAAAACATTGCAAGGTGTTTGCCGA
GCAACTATTAATGAATTGGATGATGTGGAAGGAATTGGAGAAGTGAGAGCGAAGAAAATA
CGAGAAGGTCTAAAAAGAATTCAAGAGCATCTCTATATGAGTAGACACAATTAA
>chr_88 100081-101190 + length=1110 nt
ATGTTAAAACGGATTGTACAGCTCTTCTTTTTAGTGATCGGGGGAGCGTTAGGGATTTAC
TTAATCCCAAAAATTATTAATGTATTAGATATCGGTGCGGTTCCTTTGTTGGAAGGATCG
TATGTTCGTGCAATTATTGGTGCAATTATTTTATTTTTAACAACATTTTGGCTTGTAGAT
TATATTGTTCAACTTATTAAGCATATTGAAGAGGCTCTGGTAAAGGCGCCTGTAGCAGAT
GTTTTATTTGGTACATTAGGATTAATCTCTGGTCTTATTGTTGCATATTTAATTTTGATA
CCAATTCGTGAATTTACAATTCCAGTTATTAGTACGGTGTTGCAAGTGTTCTTCACCCTT
TTACTTGGATATTTAGGATTCCAAGTAGGATTTAAAAAGAGGAATGAATTGCTAGGATTA
TTTACATTACCCCAACGCGGAGGTAAGAAGAAAAACAATAGTGAGAATGAAGAGGTAGAG
GTCGAAGCAGAAAAATCTACGACTCATTGGAAAATTCTCGATACGAGTGTAATTATTGAC
GGACGTATTGCAGATATTTGCCAAACAAAGTTTTTAGAAGGAACAATTGTCATTCCGCAA
TTCGTATTAGAAGAGCTTCAGCATATTGCCGATTCTTCAGATGCTTTAAAGCGTAATCGT
GGCCGCAGAGGGCTAGACATTTTAAATCGTATTCAAAAGGAGATGCCAATTCCGGTAGAA
ATTTATGAAGGCGATTTCGATGATATCCAAGAAGTAGATAGCAAGCTTGTAAAGTTGGCA
AAAATCACTGGTGGAACTGTAGTAACAAACGATTTCAATTTAAACAAAGTTTCTGAATTA
CAAGGGGTTACGGTGTTAAACATTAATGATTTAGCTAATGCGATTAAACCAGTCGTACTC
CCTGGTGAAGAATTAAGTGTTTATGTTGTGAAAGATGGTAAAGAACAAAATCAAGGTGTT
GCATACTTAGATGATGGTACGATGATTGTAGTAGAAGATGGTAGAGAGTATGTGGGTTCA
CAACTTGACGTACTTGTTACTAGCGTATTACAAACATCGGCTGGTCGTATGATTTTCGCA
AAACGTAAATTGCTAGAAAAAGCATTATAA
>chr_89 101207-101887 + length=681 nt
ATGTATACATTAATTATTCCGGCAGCGGGCCAAGGAAAACGAATGGGTGCTGGTAAAAAT
AAGTTATTTTTACTTATAGATGAAGTACCAATTATTGTGCACACATTGCGTGCTTTTGAA
AAAGATAAAGCGTGCAAAAGTATTATTATGGCAATTAACGAAGAAGAACGCCCGTATTTT
GAAGAGTTAATGCAGAAGTACCAGATTGAAAAGCACGTACAATTCATTCAGGGTGGAGCC
GAAAGACAAGATAGCGTCTATAACGCACTTCAGTATGCGAGTGGTGTCGAATATGTTCTT
GTGCATGACGGGGCGCGCCCGTTCGTAACGAATAAAGTGATTCGCGATGTATTAACTGCA
GCAGAAAAATATGGAGCTTCCATTTGTGCAGTGCCAGTAAAAGATACTGTTAAGAAAGTA
GAGCAGGGTGTTGTTGTAGAAACGGTAGAGCGATCTCAACTTAACGCTGTACAAACACCA
CAAGGATTCTCTGTTTCTCTTTTGCTAGAAGCTCATAGAAGCGCAAAGCAAAGTTGTTTT
CTTGGCACAGATGATGCAAGTCTTGTAGAACGTGTTGGGAAGCAAGTAGGTGTAGTAGAG
GGGAGTTACTATAATATTAAAGTGACGACTCCGGAAGATCTATTAATTGCTGAAAGTTTC
CTACGTGTTCAAAAGAAATAA
>chr_90 102004-102480 + length=477 nt
ATGTTTCGAATTGGACAAGGTTTTGATGTACATGAATTTGCGGAAGGGCGACCGTTGATT
ATCGGTGGAATTACAATTCCACACGAGAAAGGATTAATCGGCCATTCAGATGCAGATGTA
TTGTTACATACGATTGCTGATGCATGTTTAGGTGCGATTGCAGCAGGAGATATCGGAAAG
CATTTTCCTGATACAGACCCAGCTTTTAAAGATGCAGATTCAGCTGTATTGTTACAAAAA
GTTTGGGAATTTGTGCGTGAACAAGGTTACGAGTTAGGAAATTTAGATTGTACAATTATT
GCTCAAAAACCAAAAATGGCACCACATATTGAGAGTATGCGTAAGCGCATTAGTGAACTG
TTAGAAACGTCTATCGATAACATTAATGTAAAGGCAACAACAACAGAAAAATTAGGATTT
ACAGGTAGAGAAGAAGGGATTGCTTCTCAAGCGGTTGTTTTATTACAGAAAAAATAA
>chr_91 102570-104027 + length=1458 nt
ATGGAAAAGCAAGTGAGAGTGCGCTACGCGCCAAGTCCAACAGGACACTTACATATCGGA
AATGCGCGTACGGCATTATTTAATTATTTATTTGCTCGTCATTTAGATGGCAAATTTATT
ATTCGTATTGAAGATACTGATGTAAAACGTAACGTGGCTGGTGGAGAAGAAAGCCAATTA
AAATACTTGAAATGGCTCGGTATGGACTGGGATGAAGGTGTTGATGTTGGTGGTGAATTT
GGACCATATCGCCAAACAGAGCGTTTAGATATTTATAAAAAATTATATGAAGATTTATTA
GAGCGTGGTCTAGCTTATAAATGTTATATGACAGAAGAAGAGCTAGAAGCAGAGCGTGAA
GGACAAATCGCTCGCGGTGAAACACCTCGTTACGCAGGTAACCACCGTGAATTAACTGAA
GAACAAGTGAAAGAATTTGAAGCTGAGGGACGTATTCCAAGTATTCGTTTCCGTGTACCA
GCTGATCGTGACTACACATTCAAAGATATTGTAAAAGATGAAGTTGCGTTTCATTCAAAT
GATTTCGGTGATTTTGTTATTGTGAAAAAGGATGGAATTCCAACTTATAACTTTGCAGTA
GCAGTAGATGATCATCTAATGGAAATTACACATGTACTTCGTGGTGATGATCATATTTCA
AATACACCGAAACAAATGATGATTTATGAAGCTTTCGGCTGGGATATTCCACAATTCGGT
CATATGACTCTAATTGTTAATGAAAGTCGTAAAAAGTTAAGTAAGCGTGATGAATCTATT
ATTCAATTTATTGAGCAATATAAAGAGCTTGGGTATCTTCCAGAAGCAATCTTTAACTTT
ATTGCACTACTAGGTTGGTCTCCGGTAGGAGAAGAAGAAATCTTCTCTAAAGATGAGTTT
ATCAAAATGTTCGATGCAGCTCGTTTATCAAAATCACCTGCATTATTTGATTCTCAAAAA
CTAAAATGGATGAACAACCAGTATATGAAAAAGCAAGATTTAGATACGGTTGTAGAGTTA
AGCTTACCGCATTTAGTGAAAGCTGGACGTGTGGGAGAAACTTTAAGCGAACAAGACCAA
GCTTGGATTCGTGATGTAATTGCTTTATACCATGAACAAATGAGTTTTGGAGCTGAAATT
GTAGAGCTTTCTGAAATGTTCTTTAAAGATCATGTTGATTATGAAGAAGAAGGACAAGAA
GTATTAAATGGTGAACAAGTACCTGAAGTACTTCGTGCATTTGCTGGTCAAATAGAAGCT
CTAGAAGCAATGGAGCCAGCAGCAATTAAGGCAGCGATTAAAGCAGTTCAAAAGGAAACA
GGACATAAAGGTAAAAATTTATTTATGCCAATCCGTGTTGCAACTACAGGACAAACGCAT
GGTCCAGAGCTTCCGAATGCTATTGCACTTCTTGGAAAAGAAAAAGTTTTAAATCGTCTT
CAAAAAGTAATTGGTTAA
>chr_92 104472-105137 + length=666 nt
ATGTTTAAGAGGCTTCGGGAAGATATTGAAGTCGTTTTTGAACAGGATCCAGCGGCAAGA
GGTTATTTCGAAGTCATTTTAACTTACTCTGGATTACATGCAGTTTGGGCCCATCGAATT
GCACATGCTTTTTATAAAAGAAATTTTTTCTTTCTTGCACGTTTTGTTTCACAAGTGAGC
CGCTTTTTTACTGGCATTGAGATCCATCCAGGAGCAACAATTGGTCGACGTTTTTTCATA
GATCATGGAATGGGAGTTGTAATCGGAGAAACTTGTGAAATTGGTGATAATGTAACGATT
TATCAAGGGGTTACATTAGGTGGTACAGGAAAAGAAAAAGGAAAGAGGCATCCAACAATT
CAGGATAATGTATTAATTGCGACGGGTGCTAAAGTTCTTGGTTCTATTACTGTGGGAGAG
AATTCTAAAATCGGAGCAGGGTCTGTCGTATTAAAAGAAGTTCCTGCACATTCTACAGTT
GTAGGTATACCTGGCCGTGTCGTTATTCAAAATGGAGTAAAGATTGGTCAAGAATTAAAT
CACTCTGACCTTCCGGATCCGATTTTTGATAAATTAAAGGCTATGGAAGTAGAACTTGAT
AAATTGAAGAAACAATTGGAATTAAAGGTAGAAAGGAAGGATAAAAATGACTATTCACAT
TTATAA
>chr_93 105193-106515 + length=1323 nt
ATGTATGTATGCGGACCTACAGTTTATAACTACATTCATATTGGGAATGCAAGGCCTCCT
ATGGTATTCGATACAGTGCGTCGTTATTTAGAATACAAAGGATACGATGTGCAATATGTA
TCTAACTTTACGGATGTAGATGATAAATTAATTAAAGCGGCAAATGAATTAGGTGAAGAT
GTACCGACAATTGCTGATCGTTTTGTTGAAGCGTACTTTGAAGATGTAACAGCACTAGGT
TGCAAACACGCAACAGTTCATCCTCGTGTAACAGAAAATATGGATATCATTATTGAATTT
ATTCAAGAACTTGTGAATAAAGGGTATGCATATGAATCAGAGGGTGATGTGTACTTTAAG
ACGAAGGAATTCGAAGGTTACGGTAAATTATCACATCAACCAATCGCAGATTTACGTCAC
GGTGCTCGTATTGAGGTAGGGGAAAAGAAACAAGACCCTCTTGATTTTGCTTTATGGAAA
GCTGCGAAAGAAGGAGAAATCTTCTGGGAAAGCCCTTGGGGGCAAGGACGTCCAGGATGG
CATATTGAATGCTCAGCAATGGCGCGTAAGTACTTAGGGGATACAATTGACATTCATGCT
GGTGGTCAAGACTTGGCTTTCCCACATCATGAAAATGAAATTGCGCAGTCAGAGGCATTG
ACTGGAAAAACGTTTGCACGTTACTGGATGCATAATGGATATATTAATATTAATAATGAG
AAGATGTCTAAATCGCTTGGTAACTTTATTTTAGTTCACGATATTATTAAGCAATACGAC
CCGCAGTTAATTAGATTCTTTATGTTATCAGTACACTATCGTCACCCGATTAACTTTAGT
GAAGAGTTATTACAAAGTACGAATAATGGACTGGAAAGAATTAAAACAGCTTATGGAAAC
TTAAAGCATCGTATGGAGAGTAGTACGGATTTAACGGATCATAATGAGAAATGGTTAGCT
GAAATAGAGAAATTCCAGACTGCATTTGAAGAGGCAATGAATGATGACTTTAACACTGCA
AATGCAATTACCGAATTATACAACGTAGCAAATCATGCAAATCAATATTTACTTGAAGAG
CATACATCTAAAGTTGTGATTGAAGCATACGTAAAACAACTGGAAACGTTATTTGATATT
TTAGGATTAGAATTATCAAAAGAAGAATTACTGGATGAAGAAATTGAAGAGCTTATCCAA
AAGCGCATTGAAGCTCGTAAAAATCGTGATTTTGCATTGTCTGATCAAATTCGTGACGAT
TTAAAAGAACGTAATATTATTTTAGAAGATACCGCTCAAGGTACAAGATGGAAAAGAGGA
TAA
>chr_94 106518-106925 + length=408 nt
ATGATCGATGCAAAGCAATTAAACAGCTTGGCGTTAGCGTATATGGGTGATGCGGTATAT
GAACAATATATCCGCTATCACCTCCTTCAAAAAGGAAAAGTTCGCCCTAATCAATTACAC
CGCTTAGGGACGAGCTTTGTTTCAGCAAAAGCACAGGCGAAAGTTGTTTATCATTTATTA
GAGACGGCATTTTTGACAGAGGAAGAAGAGGCGGTATTAAGAAGAGGGCGTAATGCAAAT
TCAGGTACAGTTCCGAAAAATACGGATGTACAAACATATCGACATAGTACAGCCTTTGAA
GCGCTAATTGGTTATCATCATTTATTAAATAATCGTGAAAGATTAGACGAAATTGTATAT
AAGGCAATTGCAGTTTTAGAAGAAAAGGAAGGGGGCACATCATCATGA
>chr_95 106922-107665 + length=744 nt
ATGACTAGTGAATATATTATCGGACGTAACCCTGTAATTGAAGCGTTAAGATCAGGGAGA
GATATTAATAAAATTTGGATCGCAGAAGGTGCTGCCAAAGGACAAGTACAAATTGTACTA
GCGTTAGCGAAAGAAAATAAGATTATTTTACAACATGCACCAAAGAAAAAGTTAGATCAA
TTAGTTGAGGGTAATCATCAAGGTGTAATTGCTCAAGTAGCTGCATATCAGTATGCAGAG
TTAGAAGATTTATTCAAAGTGGCAGAAAAACGTAATGAAGATCCATTCTTCTTGATTTTA
GATGAGATTGAAGATCCGCATAACCTAGGTTCTATTATGCGTACTGCTGATGCAACAGGA
GCTCATGGAATTATTATTCCGAAGAGAAGAGCTGTGGGACTTACAGCATCAGTTGCGAAA
GCATCAACAGGAGCGATTGAATACATTCCTGTTGCGCGCGTAACAAACTTATCTCGTACA
ATTGATGAATTAAAAGAGCGTGGACTTTGGATTGCTGGTACAGATGCTAAAGGGAAAACG
GATTACCGTAATTTAGATGGTACAATGCCGATTGGGTTAGTAATTGGTAGTGAAGGAAAA
GGTATGAGTCGTATTATTGGTGAAAAGTGTGATTTCTTAATCACTTTACCGATGGTTGGT
AAAGTTACATCCTTAAATGCTTCAGTAGCCGCAAGTTTGTTAATGTATGAGGTATATCGT
AAACGTCACGAAATTGGTAAATAA
>chr_96 107669-108181 + length=513 nt
ATGAACGATATTTTAATCGTTGACGGTTACAACATTATCGGAGCTTGGGGAGATTTGAAG
AAACTGCGGGATGTAGATTTACAATCATCAAGAGATGCGCTTATTGATAAGATGGCGGAT
TATCAAGGTTATACAGGTACAAAAGTGATGATAGTCTTTGATGCCTATACAGTCCATGGT
ATTGAAAAAAAGATGAAACAATCTCGTGTAGAAGTAATATTCACACGAAAGAATCAAACT
GCAGACGAAAAGATAGAGCAACTTGCGATAGAGCTTAGAAATATAAATACACAAATATAT
GTTGCGACTTCGGATTATACAGAACAATGGGTTATATTTGGGCAAGGTGCCCTTCGAAAA
TCTGCGCGTGAATTAGAGTTGGAAGTACAAGCGATGGAACAACAAGTAAGAAGGCGCACA
AAAGACACGAAAGAACAGCAGCCCGCCATGCGAAAGATATTTAGTAAAGATATTACAGAA
AAATTAGAAAAATTAAGAAGAGGAGAGCGTTGA
>chr_97 108249-108908 + length=660 nt
GTGGAAGCAGGCTTCGTAAGTATAGGCGACGTTACATTTCGTGATTTAGAGGATGAGGCA
ATCGTTGAGTTAGTTCGAAAAGGTAATACTGACGCTCTAGAATATTTAATTCACAAGTAT
AAGAACTTTGTTCGTGCGAAATCAAGATCTTACTTTTTAGTGGGTGCCGATCGAGAAGAC
ATTGTTCAAGAAGGTATGATAGGGTTGTTTAAAGCAATTCGTGATTATAAAGAGGACAAG
CTGTCTTCATTCAAAGCATTTGCTGAACTATGTATCACTCGACAAATTATTACCGCTATT
AAAACGGCAACAAGACAAAAACATATTCCTTTAAATTCGTATGTGTCTTTAGATAAGCCG
ATTTACGATGAGGAATCTGATCGAACGTTATTGGATGTTATTTCTGAAGCGAAGGTGACT
GATCCTGAAGAGATGATCATTAGCCAGGAAGAATATACAGACATAGAATCAAAAATATCT
GAATTATTAAGCGATTTAGAAAGGAAAGTGCTTTCTTTATATTTAGATGGTCGTTCTTAT
CAAGAGATTTCAGAACAGTTAAACAGGCATGTGAAATCTATTGATAACGCTTTACAAAGA
GTAAAGAGAAAATTGGAACGATATATGGAAATGAGAGAAAGTACAACTTTAAATTCATAA
>chr_98 109224-109403 + length=180 nt
ATGCGTTTAACGAACTTTTTCGGCGATGTAGGTCGCGAAATGAAAAAAGTAAGTTGGCCT
AAAAAAGATGAATTACTCCGCTCAACAGCGACTGTTGTTGCTACAGTTGTGTTCTTTGCG
ATTTTCTTCGCAGTAGTTGATATGGGCATTTCTTCTTTAATTCGGTTAATTCTTGGTTAA
>chr_99 109535-110068 + length=534 nt
ATGGAAAAAAGTTGGTATGTTGTCCATACTTATTCTGGATATGAAAATAAAGTAAAAGCA
AACCTAGAGAAACGTGTAGAATCAATGGGTATGCAAGATAAAATTTTCCGTGTTGTTGTC
CCGGAAGAAGTAGAAGTAGAAATGAAAAACGGAAAAGAAAAATTAATGAAAAGAAAAGTG
TTCCCAGGTTATGTATTAGTAGAATTAATCATGACTGATGACTCTTGGTATGTTGTACGT
AACACGCCGGGTGTAACTGGGTTCGTTGGTTCTTCTGGTTCTGGATCTAAACCATCACCT
CTATTAGAAGAGGAAGTTGTTACCATTATGAAACATATGGGAATGGACAACGAAGTGGTT
GATTTCGACTTTGAACTTCATGAGACAGTACGTGTAAATGAGGGGCCATTCGCAGATTAT
ACAGGTGCTATTGAAGAAATTGATGTGGAGAAGAAAAAGGTTAGCGTGCTTGTGGACATG
TTTGGTCGCGAGACTCCAGTTGAACTTGACTTCCATCAAATTGAAAAATTATAA
>chr_100 110236-110661 + length=426 nt
GTGGCTAAAAAGGTAATTAAAATGGTAAAGCTTCAAATTCCTGCAGGTAAAGCTAACCCA
GCTCCACCAGTTGGTCCAGCATTAGGACAAGCAGGTGTTAACATCATGGGCTTCTGTAAA
GAGTTTAACGCTCGTACAGCAGATCAAGCTGGTCTTATCATCCCTGTTGAAATTACGGTA
TTTGAGGACCGTTCATTCACTTTCATTACTAAAACTCCTCCTGCTGCTGTTCTTCTTAAG
AAAGTAGCTGGTATTGAGTCTGGTTCTGGTGAACCAAACCGTAATAAAGTGGCAACTGTT
AAGCGTGATAAAGTACGCGAAATCGCTGAAACTAAAATGCCTGACCTAAACGCTGCTAGC
GTAGAAGCTGCAATGCGTATGGTTGAAGGTACTGCACGCAGTATGGGCATCGTTATCGAA
GACTAA
>chr_101 110837-111529 + length=693 nt
ATGGCTAAAAGAGGTAAAAAGTACGTAGAAGCTGCAAAGCTTGTTGATCGTGCAGCTGCT
TACTCTGCAACAGAAGCAGTAGAATTAGTAAAGAAAACAAACACAGCTAAATTTGATGCA
ACTGTAGAAGCTGCATTCCGTTTAGGTGTTGACCCTAAGAAAGCTGACCAACAAATCCGT
GGCGCAGTTGTTCTTCCACACGGTACTGGTAAAGTACAACGTGTATTAGTATTTGCTAAA
GGTGAAAAAGCTAAAGAAGCTGAAGCTGCTGGAGCTGACTTCGTAGGCGATACTGATTAC
ATCGGTAAAATCCAACAAGGTTGGTTCGATTTCGATGTAGTAGTAGCAACTCCTGACATG
ATGGGTGAAGTTGGTAAACTTGGTCGCGTATTAGGACCTAAAGGTTTAATGCCAAACCCT
AAAACTGGAACAGTTACTTTCGATGTAACTAAAGCTGTTAACGAAATCAAAGCTGGTAAA
GTTGAATACCGCGTTGATAAAGCTGGTAACATCCACGTTCCAATCGGTAAAGTATCTTTC
GAAGATGCTAAATTAGTAGAAAACTTCAAAACAATTGCTGACACTTTACAAAAAGTTAAG
CCAGCTGCTGCAAAAGGTACTTACATGAAGAACGTAACAGTTGCTTCTACAATGGGACCT
GGCGTACGTGTAGACGTTTCTACATTAGCGTAA
>chr_102 111763-112263 + length=501 nt
ATGAGCAAAGTAATCGAAACTAAACAACAAGTTGTAACTGAAATCGCGGACAAACTTCGC
GCTAGTAAATCTACAATCGTTGTTGACTACCGTGGTTTAACAGTTTCTGAAGCAACAGAA
TTACGTAAGCAATTACGTGAAGCTGGCGTTGAGTTCAAAGTTTACAAAAACTCTCTAACT
CGTCGTGCTGCAGAATCTGCTGAAATGGCTGAGTTAAATGAATTCTTAACAGGACCAAAC
GCAATCGCGTTCAGTAACGAGGATGTAGTTGCTCCTGCGAAAGTATTAAACGACTTCGCT
AAAGATCATGAAGCTTTAGAAATTAAAGCGGGCGTAATCGAAGGTAAACTTGTAACACTT
GATGAGGTTAAAGCAATCGCTACTCTTCCATCACGTGAAGGCTTACTTTCTATGCTTCTT
AGCGTTCTTCAAGCTCCAATCCGTAACCTTGCACTTGCTACTAAAGCAGTTGCAGACCAA
AAGGAAGAGCAAGGCGCTTAA
>chr_103 112331-112690 + length=360 nt
ATGACTAAAGAACAAATCATTGAAGCAGTTAAATCTATGACTGTATTAGAACTTAACGAC
TTAGTAAAAGCTATCGAGGAAGAATTCGGCGTAACTGCTGCTGCTCCTGTAGCTGTTGCT
GGTGGCGCTGGAGAAGCTGCTGCTGAGAAAACTGAATTTGATGTGGAACTAACTAGCGCT
GGTGCACAAAAAATCAAAGTTATCAAAGTTGTTCGTGAAATCACTGGTCTTGGCTTAAAA
GAAGCTAAAGAATTAGTTGACAACACTCCAAAAGTAATCAAAGAAGCTGCTGCTAAAGAA
GAAGCTGAAGAAATCAAAGCTAAACTTGAAGAAGTTGGCGCTGCTGTAGAAGTTAAGTAA
>chr_104 112767-113366 + length=600 nt
ATGGCAGACCATTATTTTTCTAACGACCCTTCTAGTAAAAGTGATCGTAAGCGATGGGAG
TTTGACCTTCGTGGATCTCGATTTACTTTCTTATCTGACCATGGGGTGTTCTCGAAAAAC
GAAGTGGACTTTGGTTCCCGTCTTTTAATTGAAGCGTTTCAAATGCCAGATATTAAAGGT
AATATATTAGACGTAGGTTGCGGATACGGTCCTATTGGTTTGTCGTTAGCGAAAGAGTTT
CAAGGTCGTGAAGTTCACATGGTGGATGTGAATGAGAGGGCACTTGGGCTTGCGAAAGAA
AACGCCGCTAATAACAAAATCGAGAATATACGTATTTTTCAAAGTAGCGTCTATGAAAAT
GTAGATGGTAAGTATGCTGCTATTCTATCTAACCCTCCAATTCGTGCGGGTAAAGATATC
GTACATGAGATTTTAGAAAAAGCTGTGGAGTATTTAGTTCCAGGTGGAGAACTTTGGATT
GTTATTCAAAAGAAACAAGGTGCACCGTCTGCGCTAAAAAAACTAGAAGAAGTATTTTCT
GAGGTTGAGGTTGTAGAAAAGAAAAAAGGATATTATATCATAAAATCAAAAAAACGTTGA
>chr_105 113658-117191 + length=3534 nt
TTGACAGGTCAACTAGTTCAATACGGACGCCACCGCCAACGAAGAAGTTATGCCCGTATT
AGTGAAGTATTAGAGTTACCAAATCTTATCGAAATTCAAACCTCTTCTTATCAGTGGTTT
CTTGATGAGGGTTTGCGAGAAATGTTCCAAGACATTTCTCCGATTGAAGACTTTACGGGA
AATCTATCGCTTGAATTTATCGACTACAGCTTAGGTGAACCTAAATACTCTGTAGACGAA
TGCAAAGAGCGTGATGTGACGTATGCAGCACCACTTCGTGTAAAAGTGCGTCTAATCAAC
AAGGAAACTGGTGAAGTAAAAGAACAAGATGTGTTCATGGGAGATTTCCCACTCATGACA
GAGACTGGAACATTCGTAATTAACGGTGCAGAACGTGTTATCGTTTCCCAGTTAGTTCGC
TCTCCAAGCGTATACTATAGTGGCAAAGTGGATAAAAACGGAAAACGTGGTTTTACTGCT
ACTGTAATTCCAAACCGCGGAGCTTGGTTAGAGTATGAGACAGATGCTAAGGATGTTGTA
TATGTGCGTATTGACCGTACGCGTAAACTTCCTGTAACTGTTTTGTTACGCGCATTAGGG
TTTGGCTCTGATCAAGAAATCACCGAGCTTTTAGGTGATAACGAATACTTAAGCAACACA
TTAGAAAAAGACAACACAGATAGCACAGAAAAAGCATTGCTTGAAATTTATGAGCGTCTA
CGTCCTGGTGAACCACCAACAGTAGAAAATGCTAAGAGCTTACTTGTGTCTCGTTTCTTT
GATCCAAAGCGCTACGATTTAGCAAATGTAGGTCGCTATAAGATCAACAAGAAGTTACAC
ATTAAAAACAGATTGTTTAATCAACGTTTAGCTGAAACATTAGTGGATCCAGAAACTGGT
GAAATTTTAGCGGCAGAAGGAACAATCTTAGATCGTCGTACACTTGATCGCATTTTACCT
TACTTAGAGAAAAACATTGGATTCAAAACAGCGAAACCAATGGGTGGAGTGGTAGAAGGC
GATGTTGAGCTGCAATCTATTAAGATTTATGCTCCTGAGTCGGAAGGCGAACGCGTAATT
AATGTAATTGGTAATGCAAACATTACTCGTGATGTGAAACACATCACACCAGGTGATATC
CTTGCTTCTATCAGTTACTTCTTCAACCTACTATACAAAGTAGGGGATACAGATGATATT
GACCATTTAGGAAACCGTCGTCTGCGTTCTGTTGGAGAACTGTTACAAAATCAATTCCGT
ATCGGTCTTTCTCGTATGGAACGTGTTGTTCGTGAGAGAATGTCGATCCAAGATACAAAT
GCAATTACACCACAGGCACTAATTAATATTCGTCCTGTTATTGCATCTATTAAAGAGTTC
TTCGGAAGTTCTCAGTTATCTCAGTTTATGGACCAAACAAACCCATTAGCAGAGTTAACT
CACAAACGAAGACTATCTGCATTAGGACCTGGTGGTTTAACGCGTGAGCGCGCAGGCTTT
GAAGTGCGTGACGTTCATTACTCTCACTACGGTCGTATGTGTCCGATTGAAACACCAGAG
GGACCAAACATCGGTTTGATTAACTCATTATCTTCGTTCGCGAAAGTAAATGAGTTTGGT
TTCATTGAAACACCATACCGTCGTGTTGACCCAGAAACTGGTCTTGTAACAGGGCATGTT
GATTACTTAACAGCAGATGAAGAAGATAACTATGTTGTAGCCCAAGCGAATATGAAATTA
TCTGACGAAGGTGAATTCCTAAGTGAAGATATCGTAGCTCGTTTCCGTGGTGAAAACATT
GTCACAAATAGAGAACGCATCGACTACATGGATGTATCTCCAAAACAAGTAGTGTCGGCA
GCGACAGCTTGTATTCCGTTCTTAGAAAACGATGACTCTAACCGCGCACTTATGGGAGCG
AACATGCAACGTCAGGCGGTTCCGTTAATGAATCCGGAATCTCCGATTGTAGGTACAGGT
ATGGAGTACGTATCAGCAAAAGACTCAGGTGCTGCAGTAATCTGTAAACATCCTGGTGTT
GTTGAGCGCGTAGAAGCACGTGAAGTTTGGGTACGTCGCTATGTAGAAGTTGACGGTCAA
ATAGTAAAAGGCGACTTAGATCGCTACAAAATGCAAAAATTCATTCGTTCTAACCAAGGA
ACTTGTTACAACCAACGTCCAATCGTAAGTGTTGGAAATGAAGTTGTAAAAGGTGAAATC
CTTGCGGATGGTCCTTCTATGGAATTAGGTGAACTAGCACTTGGACGTAACGTGCTTGTT
GGCTTCATGACTTGGGACGGTTATAACTACGAGGATGCGATCATCATGAGTGAGCGCCTT
GTAAAAGATGATGTGTACACTTCTATTCATATTGAAGAATATGAATCAGAAGCTCGTGAT
ACGAAGCTTGGACCAGAAGAAATTACACGTGACATTCCAAACGTTGGGGAAGACGCATTA
CGTAACCTTGACGAGCGCGGTATCATTCGCGTTGGTGCTGAAGTAAAAGATGGAGATTTA
CTTGTTGGTAAAGTAACACCTAAAGGTGTAACAGAATTAACAGCTGAAGAACGTCTATTA
CATGCTATCTTTGGAGAAAAAGCGCGTGAAGTACGTGATACATCACTACGTGTACCACAC
GGTGGTGGCGGTATTATCTTAGACGTAAAAGTATTCAACCGTGAAGATGGCGATGAATTG
CCACCAGGCGTGAATCAACTTGTACGTGCATATATCGTTCAAAAACGTAAAATTTCTGAA
GGTGACAAGATGGCCGGACGTCACGGTAACAAAGGTGTTATTTCTCGTATTTTACCAGAA
GAAGATATGCCTTACCTACCAGACGGTACGCCAATCGATATCATGTTAAACCCATTAGGG
GTACCATCTCGTATGAATATCGGTCAGGTATTAGAGCTTCATCTTGGTATGGCAGCAAGA
TACCTTGGCATTCACATTGCAACACCAGTATTCGATGGTGCTCGTGAGGAAGATGTTTGG
GGCACAATTGAAGAAGCTGGTATGGCAAATGACGCGAAAACAATCCTGTATGACGGACGT
ACTGGTGAACCATTCGATAACCGCGTATCTGTTGGTGTCATGTATATGATCAAACTTGCG
CACATGGTTGACGATAAACTTCATGCTCGTTCTACTGGACCATACTCACTTGTAACGCAG
CAACCTCTTGGAGGTAAAGCTCAGTTCGGTGGACAGCGTTTCGGTGAGATGGAGGTTTGG
GCACTTGAAGCTTACGGTGCTGCTTATACTCTTCAAGAAATCTTAACAGTGAAGTCTGAT
GATGTTGTTGGACGTGTTAAGACTTATGAAGCAATTGTTAAAGGCGAAAATGTTCCAGAA
CCAGGCGTTCCTGAATCATTCAAAGTATTGATTAAAGAGCTGCAAAGTTTAGGTATGGAC
GTTAAAATGATGTCTAGCGACGATACAGAAATTGAAATGCGTGATACAGAAGATGACGAT
GATCATCAATCAGCAGATAAATTGAATGTCGAAGTTGAGACAACTAAGGAATAA
>chr_106 117229-120840 + length=3612 nt
TTGATAGATGTAAATAACTTTGAATATATGAAGATTGGACTTGCTTCACCTGACAAGATT
CGTTCTTGGTCATACGGTGAAGTTAAGAAACCAGAAACTATTAACTATCGTACGTTAAAG
CCTGAAAAAGATGGCTTATTCTGTGAGCGTATTTTCGGACCACAAAAGGACTGGGAATGT
CATTGCGGAAAATACAAACGTGTACGTTATAAAGGTGTAGTTTGTGATCGATGTGGCGTT
GAAGTAACGCGTGCAAAAGTACGTCGTGAACGTATGGGTCATATCGAATTAGCTGCTCCT
GTATCTCATATTTGGTATTTCAAAGGTATCCCGAGCCGCATGGGACTTGTCTTAGACATG
TCCCCTCGCGCGCTTGAAGAAGTAATTTATTTCGCTTCTTATGTTGTAACAGAAAGTGGA
GATACACCACTTGATAAGAAGCAATTACTTTCTGAAAAAGAATACCGTGCATATCGTGAT
CGATATGGTAGCACATTCCAAGCTGCTATGGGTGCAGAAGCAATTAAAAAGCTACTACAA
GACATCGATTTAGATAAAGAAGTAGACTTCTTAAAAGAAGAATTAAAAACAGCACAAGGA
CAACGCCGTACTCGTGCTATTAAACGTCTAGAAGTATTAGAAGCATTCCGTAACTCTGGA
AATGAACCGTCTTGGATGATCTTAGATGTTCTACCAGTAATCCCACCAGAACTACGCCCA
ATGGTACAGTTAGACGGTGGACGTTTTGCTACTTCTGACTTAAACGACTTATACCGTCGT
GTAATTAACCGTAACAACCGTTTAAAACGTCTATTGGACTTAGGTGCACCAAGCATCATT
GTTCAAAACGAAAAACGTATGTTACAAGAAGCTGTAGACGCATTAATCGATAATGGTCGT
CGTGGCCGTCCAGTTACTGGGCCAGGTAACCGTCCATTAAAATCACTATCTCACATGCTT
AAAGGTAAACAAGGACGTTTCCGTCAAAACTTATTAGGTAAACGTGTTGACTACTCTGGT
CGTTCTGTAATCGTTGTAGGACCGAACTTAAAGATGTATCAATGTGGATTGCCAAAAGAA
ATGGCGCTTGAACTGTTCAAACCTTTCGTAATGAAAGAGTTAGTTGAAAAAGGATTAGCA
CATAACATTAAGAGTGCGAAACGTAAAATCGAGCGTGTACAACCTGAAGTTTGGGACGTT
TTAGAGTCTGTGATTAAAGAACATCCAGTACTTCTAAACCGCGCACCAACACTTCACCGT
CTTGGTATCCAGGCGTTTGAACCTACATTAGTAGAAGGTCGCGCAATCCGTCTTCACCCA
CTTGTATGTACTGCATACAACGCGGACTTTGACGGTGACCAAATGGCCGTTCACGTACCT
TTATCATCAGAAGCTCAAGCTGAAGCTCGTCTTCTTATGTTAGCGGCACAAAACATCTTG
AACCCGAAAGACGGTAAACCAGTTGTTACTCCATCTCAGGATATGGTATTAGGTAACTAT
TACTTAACACTTGAGCGTGAAGGTGCAATCGGTGAAGGTATGGTCTTCAAAGATGCAAAC
GAAGCATTGCTTGCATATCAAAATGGATATGTTCATCTTCATACACGTGTTGCAGTAGCT
GCAAGTGCAGTAAACAACGCAACATTTACTGAAGAGCAAAAGAGTATGCTTCTATTAACA
ACAGTTGGTAAATTAATATTTAACGAAATCTTACCAGAGTCGTTCCCTTATATTAATGAA
CCAACAAATTCAAACCTTGAAAAAGAAACACCAGCGAAATATTTCGTTGAAAAAGGTGCG
AACATTAAAGAAATTATTGCTAGTCGCGAAGAAGTGGCGCCATTTAGTAAGAAGATCCTT
GGTAACATCATTGCGGAAGTGTTCAAACGTTTCCAAATTACAGAAACGTCTCGCATGCTT
GACCGTATGAAAAACTTAGGATTCAAGTACTCTACAAAAGCTGGTATTACAGTTGGGGTA
TCTGACATTCTTGTATTAGGCGAAAAAGATGAAATTCTCCACGAAGCACAAGCAAAAGTA
GATAATGTAATTAAACAATTCCGTCGCGGTTTAATCACGGAAGAAGAACGTTACGATCGC
GTTATCTCTATTTGGAGTAATGCAAAAGATGTTATCCAAGGAAAACTGATGAAATCCTTG
AATAAACGCAACCCAATCTTCATGATGAGTGACTCAGGTGCCCGTGGTAACGCATCTAAC
TTTACTCAGCTTGCTGGTATGCGTGGTCTTATGGCCAATCCATCTGGTCGTATCATCGAA
CTTCCAATCAAATCGAGTTTCCGTGAAGGTTTAACAGTACTTGAGTACTTCATCTCTACG
CATGGTGCGCGTAAAGGTCTTGCCGATACAGCACTTAAAACTGCCGATTCTGGTTACTTA
ACACGTCGTCTTGTTGACGTTGCACAAGATGTAATCGTTCGTGAAGATGATTGTGGAACA
GATCGCGGTTTATTAATTGGTGCGATTAAAGAGGGTAATGAAGTTATCGAGTCATTATAT
GATCGTCTTGTTGGACGTTTTGCAAGAAAAACTGTAAAACATCCTGAAACAGGTGAAGTA
TTAGTTGCTGAAAATCAATTAATTACTGAAGATATCGCTCATATCGTTGAAAATTCGGGT
GTTGAAACTGTAAACATTCGTTCAGCGTTTACGTGTAACACTCGCCACGGTGTATGTAAG
AAGTGTTACGGTCGTAACTTAGCAACTGGAACAGACGTAGAAGTAGGAGAAGCGGTAGGT
ATTATCGCAGCTCAATCTATCGGTGAGCCAGGTACACAGTTAACGATGCGTACATTCCAT
ACAGGTGGGGTTGCCGGAGATGATATTACTCAAGGTTTACCTCGTATCCAAGAGATCTTC
GAAGCTCGTAATCCGAAAGGTCAGGCAGTTATCAGTGAAATCGACGGTGTTATCGCAGCG
ATCAACGACGTTAAAGATCGCCAAGAAGTAGTTGTACAGGGTGAAGTTGAAGCTCGTACG
TATGCTATTCCTTACGGTGCTCGTCTGAAAGTAACTCCAGGACAGCCAATTAGCCACGGT
AAAGAGTTAACAGAAGGTTCTATTGATCCGAAAGAATTACTAAAAGTAACGGACATTACG
GCGGTTCAAGAATACTTATTACGTGAAGTTCAAAAAGTATACCGTATGCAAGGGGTAGAA
ATTGGTGACAAACACGTAGAGGTAATGGTACGTCAAATGTTACGTAAAGTTCGTGTAAGT
GATGCAGGTGAAACAGATGTATTACCAGGAACATTACTAGATATCCATCAGTTTACTGAT
GCGAATGCTAAGGTCTTACTGCAAGGTAAGCAACCAGCAACAGCTAGACCTGTTCTACTT
GGTATTACAAAAGCTTCACTTGAAACAGATTCATTCTTATCTGCAGCATCGTTCCAAGAA
ACAACTCGTGTCTTAACTGATGCAGCAATTAAGGGTAAACGCGATGAACTTCTAGGATTA
AAAGAAAATGTTATTATCGGTAAACTTGTTCCTGCTGGAACAGGTATGAATCGTTATCGC
AAAGTGGATCTTGTAAAAACAACACAAGATGACATGAACGTAGAAAACGATGAGGTTTAT
GTGGAACAGTAA
>chr_107 120954-121202 + length=249 nt
ATGTCTTATCAAAAAGTATCAACTGCTGAAAATGTAGTCGTTGGTCATAAACGCACATTG
GAAGCAATCAAAAATGGTACAGTTAAAGAAGTTGTCATCGCAGAGGATGCTGACATGCGG
TTAACCCATGCTATCATTCGTATTGCAATGCAATATAACGTGCCCATAACAAAAGTTGAA
TCAGTTCGTAAGCTTGGTAAAGCTTCGGGGATTCAAGTGGGAGCTTCAGCAATAGGAATA
ATAAGTTAA
>chr_108 121317-121739 + length=423 nt
ATGCCTACTATTAACCAATTAGTGAGAAATGGTCGTACTGATAAAGTATGGAAATCTAAA
TCACCTGCGTTAAACAAAGGTTTTAACTCTTTAAAGAAAAAATCAACTGATATCTCTGCA
CCTCAAAAACGTGGTGTATGTACTCGTGTTGGTACAATGACTCCAAAGAAACCTAACTCA
GCGTTACGTAAATACGCTCGTGTACGTTTAACAAACGGTATCGAGGTTACAGCTTACATC
CCAGGTATCGGTCATAACCTACAAGAGCATAGCGTAGTATTAATTCGCGGTGGTCGTGTA
AAGGATTTACCGGGGGTACGTTACCACATCGTTCGTGGTGCGCTTGACACAGCTGGTGTT
GACAAACGTATGCAAGGACGTTCTAAATATGGTACTAAGAGACCAAAACCTGCTAAAAAA
TAA
>chr_109 121769-122239 + length=471 nt
ATGCCTCGTAAAGGACCTGTTGCGAAACGTGACGTGTTACCAGATCCAATGTACAATTCG
AAGCTAGTAACACGCCTTATCAACAAAATGATGGTTGACGGTAAAAAAGGTAAATCTCAA
ACAATTCTTTATAATGCGTTCGATATCGTAAACGAACGTACTGGTAAAGAGCCAATGGAA
GTATTCGAGCAAGCTCTTAAGAACATCATGCCTGTTCTTGAAGTACGCGCTCGTCGTGTT
GGTGGTGCTAACTACCAAGTTCCAGTTGAGGTTCGTCCAGAACGCCGTACAACTTTAGGT
CTTCGTTGGTTAGTAAACTACGCTCGTCTTCGTGGTGAAAAAACTATGGAAGAGCGTCTT
GCTAACGAAATCTTAGATGCAGCTAACAACGCTGGTGCATCTGTTAAGAAACGTGAAGAC
ACTCATAAAATGGCAGAAGCTAACAAAGCATTTGCTCATTACCGTTGGTAG
>chr_110 122448-124526 + length=2079 nt
ATGGCAAGAGAGTTCTCTTTAGAAAACACTCGTAATATTGGTATCATGGCTCACATCGAT
GCTGGTAAAACAACAGCAACTGAGCGTATTCTGTACTACACAGGACGTATTCATAAAATC
GGTGAAACTCACGAAGGTGCATCTCAGATGGACTGGATGGAGCAAGAGCAAGAGCGTGGT
ATCACAATTACTTCTGCTGCAACTACAGCACAATGGAAAGGTCATCGTGTAAACATCATT
GATACTCCAGGACACGTAGATTTCACAGTAGAAGTAGAACGTTCTTTACGCGTACTTGAT
GGCGCTGTAGCAGTACTTGATGCGCAATCTGGTGTAGAACCACAAACAGAAACTGTTTGG
CGTCAGGCTACTACTTACGGCGTACCTCGTATCGTATTCGTTAACAAAATGGATAAGATC
GGTGCAGATTTCTTATACTCTGTAGGAACAATCCACGATCGTTTACAAGCAAACGCACAT
CCAATTCAGTTACCAATCGGTGCTGAAGATGAGTTCAATGGTATCATTGACCTTGTTGAA
GAGTGTGCTTACATGTACGGTAACGATTTAGGAACAGACATTCAACGTGTTGAAATTCCT
GAAGAGCACAAAGAATTAGCTGAAGAATACCGTGGAAAACTTATTGAAGCGGTAGCTGAG
CTTGATGAAGAAATGATGATGAAGTACCTAGAAGGTGAAGAAATCACTGTAGAAGAGCTT
AAAGCTGGTATCCGTAAGGCTACAACTTCTGTAGAATTCTTCCCAGTAATCTGTGGTTCT
GCATTCAAAAACAAAGGTGTTCAAATTCTGTTAGACGCAGTTATCGACTACCTTCCATCT
CCACTAGATGTACCTGCTATTAAAGGTACTCTACCGGATACAGATGAAGAAGTAGAACGT
AAGTCTAGCGATGAAGAACCATTCGCAGCTTTAGCATTCAAAATCATGACTGACCCTTAT
GTTGGTAAGTTAACGTTCTTCCGTGTGTACTCTGGTGTGTTAAACTCTGGATCATACGTG
AAAAACTCAACTAAAGGTAAGCGTGAGCGTGTAGGTCGTATCCTACAAATGCACGCTAAC
AGCCGTGAAGAGATTTCAACAGTTTACGCTGGTGATATCGCTGCTGCTGTAGGTTTAAAA
GATACTACTACTGGTGATACTCTTTGTGACGAGAAGAGCCTTGTTATCCTTGAGTCTATG
GAATTCCCAGAGCCAGTTATCTCTGTAGCTATCGAACCAAAATCTAAAGCTGACCAAGAT
AAAATGGGTACAGCATTATCTAAGCTTTCTGAAGAAGATCCAACATTCCGTGCTCACACT
GACCAAGAAACTGGCCAAACTATCATCGCTGGTATGGGTGAACTTCACCTTGATATCATC
GTTGACCGTATGCGCCGTGAATTCAAAGTGGAAGCAAACGTTGGTGCTCCTCAGGTAGCA
TACCGTGAGACTTTCCGCGCTGCTGCGAAAGTTGAAGGTAAGTTCGCTCGTCAATCTGGT
GGTCGTGGACAATTCGGTCACGTTTGGATTGAGTTTGAACCTAACGAAGAAGGTAAAGGA
TTCGAATTCGAAAACAAGATCGTCGGTGGTGTAGTTCCTCGTGAATACATCCCAGCTGTT
GGAGCAGGTCTTGAAGATGCACTTAAAAATGGTGTACTAGCTGGTTATCCACTAGTTGAC
ATTAAAGCTGCATTAGTTGACGGATCTTACCATGATGTCGATTCATCTGAGATGGCGTTC
AAAATCGCTGCATCTATGGCACTTAAAGCTGCGGTTTCTAAATGTAGCCCAGTAATTCTT
GAGCCAATGATGAAAGTTGAAGTTGTAATTCCTGAAGAGTACATGGGTGACATTATGGGT
GACGTAACATCTCGTCGTGGACGTGTAGAAGGTATGGAAGCTCGCGGTAACGCACAAGTT
GTTCGCGCTATGGTTCCACTTTCTGAAATGTTCGGTTATGCAACGTCATTACGTTCTAAC
ACTCAAGGACGCGGAACATTCTCTATGGTGTTTGACCACTATGAAGAAGTACCAAAGTCT
GTTTCTGAAGAAATTATCAAAAAAAATAAAGGTGAATAA
>chr_111 124644-125831 + length=1188 nt
ATGGCTAAAGCTAAATTCGAACGTTCTAAACCCCATGTTAACATCGGTACAATCGGCCAC
GTTGACCATGGTAAAACTACATTAACTGCTGCGATCACTACAGTTCTTGCAAAAGCTGGT
GGTGCTGAAGCACGCGGATACGATCAAATCGATGCTGCTCCAGAAGAAAGAGAGCGCGGT
ATCACAATCTCAACTGCACACGTTGAGTACGAAACTGAAACTCGTCACTATGCACACGTT
GACTGCCCAGGTCACGCTGACTATGTTAAAAACATGATCACTGGTGCTGCTCAAATGGAC
GGCGGTATCTTAGTAGTATCTGCTGCTGATGGCCCAATGCCTCAAACACGTGAGCACATC
CTTCTTTCTCGTCAAGTAGGTGTTCCTTACATCGTTGTATTCTTAAACAAATGCGACATG
GTAGATGACGAAGAATTATTAGAATTAGTAGAAATGGAAGTTCGCGACCTATTATCTGAA
TACGGATTCCCAGGCGACGACATTCCTGTAATCAAAGGTTCTGCTCTTAAAGCTCTTCAA
GGAGAAGCTGATTGGGAAGCAAAAATCATTGAATTAATGGCTGAAGTTGATGCTTACATC
CCAACTCCAGAACGTGAAACTGACAAACCATTCTTAATGCCTGTAGAGGACGTATTCTCT
ATCACAGGTCGTGGTACAGTTGCTACTGGTCGTGTTGAGCGCGGTATCGTTAAAGTTGGT
GACGTAGTAGAAATCATCGGTCTTGCTGAAGAAAATGCTTCTACAACTGTAACTGGTGTA
GAGATGTTCCGTAAACTTCTTGACCAAGCTCAAGCTGGAGACAACATCGGTGCTTTACTT
CGTGGGGTTGCTCGTGAAGACATCCAACGTGGACAAGTACTTGCAAAAAGCGGTTCTGTA
AAAGCTCACGCTAAATTCAAAGCTGAAGTTTTCGTATTATCTAAAGAAGAAGGTGGACGT
CACACTCCATTCTTCGCTAACTACCGTCCTCAGTTCTACTTCCGTACAACTGACGTAACT
GGTATCATCCAATTACCAGAAGGTACTGAAATGGTAATGCCTGGTGACAACATCGAAATG
ACTATCGAACTTATCGCTCCAATCGCTATCGAAGAGGGAACTAAATTCTCTATTCGTGAA
GGTGGACGTACAGTAGGTTACGGTGTAGTTGCTACTATCGTTGAGTAA
>chr_112 126230-126538 + length=309 nt
ATGGCAAAAGAAAAAATTCGTATCCGTTTAAAAGCTTACGATCACCGTATTCTTGATCAG
TCAGCTGAGAAAATTGTAGAAACAGCTAAGCGTTCTGGGGCAACAGTTTCTGGTCCGATC
CCATTACCAACTGAAAAAACTGTTTACACAATTCTTCGTGCTGTTCATAAGTACAAAGAT
TCTCGTGAGCAATTCGAAATGCGCACGCACAAACGTCTAATCGACATCGTGAGTCCTACT
CCACAAACAGTAGATTCATTAATGCGTTTAGACTTACCATCTGGTGTAGATATCGAAATC
AAACTATAA
>chr_113 126573-127205 + length=633 nt
ATGACCAAAGGAATCTTAGGAAGAAAGATCGGTATGACTCAAGTATTTGCTGAGAACGGT
GAGTTAATCCCAGTAACAGTTATCGCTGCTAATCCAAACGTTGTTCTTCAAAAGAAAACA
ACTGAAACTGATGGCTACAATGCAATCCAGTTAGGATTTGAAGATAAACGTGAAAAGTTA
ACTAACAAACCTGAACAAGGCCACACTGCTAAAGCATCTACAACTCCTAAGCGCTTCATT
CGCGAAATCCGCGATGCAGACGTGGACGGATTAGAGGTTGGTCAAGAGGTAAAAGTTGAC
GTATTCGCTACAGGTGAAATCGTTGATGTAACAGGAATTTCTAAAGGTAAAGGTTTCCAA
GGTGTTATCAAACGCCACGGACAATCTCGCGGACCTATGTCTCATGGTTCTCGCTATCAC
CGTCGTCCAGGTTCAATGGGCCCAGTTGCTCCGAACCGTGTATTCAAAGGCAAAAAACTT
GCTGGACGTATGGGTGGAGACCAAGTTACTATCCAAAACTTAGAAATCGTTCAAGTTGAC
ACTGAGCGCAACTTATTACTAGTAAAAGGTAACGTTCCAGGTGCTAAGAAATCTCTTGTA
GTTGTTCAAGGCGCTGTGAAGGTTAGCAAATAA
>chr_114 127231-127854 + length=624 nt
ATGCCAAAAGTTACTGTATATAACCAAACTGGTTCACAGGTTGGTGAAATCGAATTAGCT
GAAGCTATTTTCGGTATCGAACCAAATGAAGCTGTACTTTTCGAAGCTGTAATGATGCAA
CGTGCATCTTTACGTCAAGGTACACACAAAGTAAAAACTCGCTCTGAAGTTCGCGGTGGT
GGTCGTAAACCATGGCGTCAAAAAGGAACTGGACGTGCTCGTCAAGGGTCTATCCGCTCT
CCTCAATGGCGTGGTGGTGGTACGGTATTCGGACCTACACCAAGAAGCTATGCGTACAAA
CTTCCTAAGAAAGTTCGTCGTTTAGCAATCAAATCTGCATTAGCTACTAAAGTAGTTGAG
AACAACATTGTAGTTCTTGAAGACCTAGTGTTAAATGCACCAAAAACAAAAGACATGCTA
GCAGTACTTAAAGGATTAACTGTTGAGAAGAAAGCTCTTATCGTAACTGCTGATGCAAAC
GAATCTGTAGAGTTATCTGCTCGCAATATCCCTGGAGTAACAGTAATCACTGCTGATGGC
GTAAACGTTTTAGACGTGCTTCATCATGATAAGCTAATCATGACAAAAGCGGCAGTGGAA
AAAGTAGAGGAGGTGCTTGCATAA
>chr_115 127854-128144 + length=291 nt
ATGAGAGATCCTCGTGATATCATTAAGCGCCCAGTTATCACTGAACGTTCTATGGAAATG
ATGGCTGAAAAAAAATACACGTTCGATGTGGACGTTAAATCTAATAAAACAGAAGTTAAA
GATGCTCTTGAAGCGATCTTTGGTGTTAAAGTAGAAAAAGTGAACATCATGAACTACAAG
CCGAAAGCAAAACGCGTTGGTCGTCACGCTGGTTTTACTAGCCGTCGTCGTAAAGCAATC
GTTAAGCTAACTGCTGACAGCAAAGAAATCGAAATCTTCCAAGGCGTTTAA
>chr_116 128173-129003 + length=831 nt
ATGGGAATCAAAAAGTATAATCCAACTACTAACGGTCGTCGTAATATGACTACGAATGAT
TTCGCTGAAATCACGACTGATAGACCCGAAAAGTCATTACTTGCTCCTTTAAGCAAGAAG
GCTGGTCGTAATAACCAAGGTAAAATCACTGTACGTCATCAAGGTGGCGGACATAAGCGT
CAATACCGTATCATCGACTTTAAGCGTAACAAAGATGGAATTCCAGGACGCGTTGCTACG
ATCGAATACGATCCAAACCGCTCTGCGAATATCGCATTAATTAACTACGTTGACGGTGAA
AAACGTTACATTCTTGCTCCTAAATCTTTAGAAGTAGGTATGGAAGTTATGTCTGGCCCA
GAAGCTGACATTAAAATCGGTAACGCATTACCATTAATCAACATTCCAGTAGGTACTGTT
GTTCATAACATCGAGCTTAAGCCTGGTCGTGGCGGACAATTAGTTCGTTCTGCTGGTACA
TCTGCTCAAGTACTTGGTAAAGAAGGTAAATACGTACTTGTACGTTTAACTTCTGGTGAA
GTACGTCTTGTATTATCTGCTTGTCGCGCTTCAATCGGTCAAGTAGGTAACGAACAACAC
GAACTTATCAAAATCGGTAAAGCAGGTCGCTCTCGCTGGTTAGGTAAACGCCCAACAGTT
CGTGGTTCTGTAATGAACCCTGTTGATCACCCACACGGTGGTGGTGAAGGACGTTCTCCA
ATCGGACGTAAGTCTCCAATGTCTCCATGGGGTAAACCAACTCTTGGATTCAAGACTCGT
AAGAAAAACAAAGCGTCTGACAAATTTATCGTTCGTCGTCGTAAAAAATAA
>chr_117 129064-129342 + length=279 nt
ATGGCTCGTAGCTTAAAAAAAGGACCATTTGTCGATGATCACTTAATGAGCAAAATGGAA
AAATTAGTTGCATCTGAGCAAAAACAAGTTGTTAAAACTTGGTCTCGCCGTTCAACAATC
TTCCCTCAGTTCATCGGACACACAATCGCTGTATATGATGGTCGTAAACACGTACCTGTG
TACATCACTGAGGATATGGTTGGCCATAAGTTAGGTGAATTCGCACCAACTCGTACGTAC
AAAGGTCACCTTGCTGACGATAAGAAAACTAGAAGATAA
>chr_118 129360-129701 + length=342 nt
ATGCAAGCTAAAGCAGTAGCGAGAACAGTTCGTATTGCTCCTCGTAAAGTTCGTTTAGTA
GTAGACTTAATCCGAGGTAAGCAAGTGGGTGAAGCGATTGCTATCCTTAACCACACACCA
AAAACTGCTTCTCCAGTTGTAGAAAAAGTTTTAAAATCTGCAATCGCAAATGCAGAGCAC
AATTATGAGATGGACATTAACAACCTAGTTGTAGAAAAAGTTTTCGTTGACGAAGGTCCA
ACGTTAAAACGTTTCCGTCCACGTGCAATGGGTCGTGCAAGCCAAATTAACAAACGCACA
AGCCACATCACAGTTGTGGTATCAGAAAAGAAGGAGGGATAA
>chr_119 129705-130364 + length=660 nt
ATGGGTCAAAAGGTTAATCCAATTGGTCTTCGTGTCGGCGTTATCCGTGACTGGGAATCT
CGTTGGTTCGCTGAGAAAGATTACGCTACATTATTACATGAAGACATCAAAATCCGTGAG
TACATTAATGTACGCTTAAAAGATTCTGCTGTTGCTAAAGTAGAAATCGAACGTGCAGCA
AATCGTGTAAATGTTACAATTCACACTGCAAAACCTGGTATGGTAATTGGTAAAGGTGGT
ACTGAAGTTGAAGCACTTCGTAAAGCTCTTAACCAATTAACAGGCAAGCGTGTACACATC
AACATTTTAGAAGTTAAGAGAGCTGATCTTAACGCTAAATTAGTAGGCGAAAACATCGCT
CGTCAATTAGAAAACCGTGTATCATTCCGTCGTGCACAAAAGCAAGTTATTCAACGTGCT
ATGCGTGCAGGTGCTAAAGGTATTAAAACACAGGTTTCTGGTCGTCTTGGCGGAGCTGAT
ATCGCTCGTGCAGAATCTTACAGTGAAGGAACTGTTCCACTTCATACACTTCGCGCTGAT
ATTGACTATGCAGCAGTTGAAGCTGATACAACATACGGTAAATTAGGCGTAAAAGTATGG
ATCTACCGTGGAGAAGTCCTTCCTACAAAAAAGAAAGCTTCTGAGGAAGGAGGAAAATAA
>chr_120 130366-130800 + length=435 nt
ATGTTAATGCCAAAACGCGTAAAATATCGTAGAGAGCATCGTGGTAAAATGCGTGGTCGT
GCTAAAGGTGGAACTGAAATTGCTTTCGGTGAATTCGGTTTACAAGCACAAGCTGCTTCA
TGGATTACAAACCGTCAAATCGAAGCTGCTCGTCGTGCAATGACTCGTTACATGAAACGT
GGCGGTAAAGTATGGATTAAAATTTTCCCTTCTAAACCTTACACTGCAAAACCTCTAGAA
GTACGTATGGGTTCCGGTAAAGGGGCACCAGAAGGCTGGGTAGCAGTAGTAAAACCTGGG
AAAATTATGTTCGAAATCGCGGGTGTATCTGAAGAGGTAGCACGCGAAGCATTACGTCTT
GCAGCTCACAAGTTACCTGTGAAATGTAAATTCGTAAAACGTGAAGAAAATGGTGGTGAA
TCTAATGAAAACTAA
>chr_121 130862-130990 + length=129 nt
TTGTTTAATCTTCGCTTCCAACTTGCTACAGGACAATTAGAGAATCCAACTCGCATTCGT
GAAGTGCGTAAAGCAATTGCTCGTATGAAAACTGTAGTTCGTGAAAGAGAGATCGGAATT
AATCGATAA
>chr_122 131011-131274 + length=264 nt
GTGAGCGAACGTAACCAACGCAAAGTTTATACTGGTCGTGTAGTGTCTGACAAAATGGAC
AAAACGATTACAGTTTTAGTTGAAACTTACAAAACTCATTCCTTGTACGGAAAACGTGTT
AAGTATTCTAAGAAGTACAAAGCCCATGATGAGCAAAACCAAGCGAAACTTGGCGATATC
GTTAAAATCATGGAAACTCGCCCGCTTTCTGCTACTAAGCGTTTCCGTTTAGTTGAAATC
GTTGAAGAAGCGGTTATTATCTAA
>chr_123 131318-131686 + length=369 nt
ATGATCCAACAAGAATCTCGTTTGAAAGTTGCTGACAACTCTGGTGCACGTGAACTTTTA
ACAATTAAAGTATTAGGCGGCTCTGGTCGTAAATATGCTAACATTGGTGACATTATCGTT
GCTACGGTAAAACAAGCAACACCAGGTGGCGTTGTTAAAAAAGGTGACGTTGTTAAAGCA
GTAGTAGTACGTACGAAGAGCGGAGCTCGTCGTCCGGACGGTTCTTACATCAAATTTGAT
GAAAACGCAGCGGTTATCATTAAAGACGATAAGAGCCCACGTGGTACTCGTATCTTCGGA
CCAGTAGCTCGTGAATTACGTGATAGCAACTTCATGAAGATCGTTTCTTTAGCTCCAGAA
GTTCTATAA
>chr_124 131725-132036 + length=312 nt
ATGCATGTAAAAAAAGGTGATAAAGTACAGGTAATCACTGGTAAAGACAAAGGAAAACAA
GGCGTTATCCTTGTGGCTTTCCCAAAGCAAAACCGTGTTATCGTTGAGGGTGTCAATATC
GTTAAGAAGCACTCTAAGCCATCTCAATTAAATCCACAAGGTGGAATTATTACTAAAGAA
GCACCTATTCACGTTTCTAACGTTATGATTTTAGATCCGAAAACAGGTGAACCTACTCGC
GTAGGCTTCAAAGTAGAAGATGGTAAAAAAGTTCGTATTGCAAAAAAATCTGGTGAATTA
TTAGATAAATAA
>chr_125 132063-132602 + length=540 nt
TTGAATCGCCTTAAAGAGAAGTTCCAAAAGGAAATTACTCCTGCTCTAGTGAGCAAGTTT
AACTATAAATCTGTAATGCAGGTACCAAAAATCGAAAAGATCGTAATCAACACTGGTGTT
GGTGACGCGGTATCTAACTCAAAAGCGTTAGACAACGCAGTAGAAGAATTAACACAAATC
ACAGGTCAAAAACCTGTTGTAACTCGTGCTAAAAAATCAATCGCTGGTTTCCGTCTTCGT
GAAGGTATGCCAATCGGTGCGAAAGTAACTTTACGCGGCGAGCAAATGTATGAGTTCTTC
GACAAATTAGTATCAGTTTCTTTACCACGTGTACGTGATTTCCGTGGTGTTTCTAAGAAA
TCATTCGATGGTCGTGGAAACTATACATTAGGTGTTAAAGAGCAACTTATTTTCCCTGAG
ATTGATTATGATAAAGTAAGCAAAGTCCGCGGTATGGACATCGTAATCGTTACTACAGCG
AAAACTGATGAAGAAGCTCGTGAACTTTTAACACAATTCGGTATGCCATTCCAAAAATAA
>chr_126 132636-132821 + length=186 nt
GTGGCTAAAAAATCTATGATAGCGAAACAAAAGCGTACTCCTAAGTTTAAAGTACAAGAG
TATACACGTTGCGAACGCTGCGGTCGTCCGCATTCTGTATACCGCAAATTTAAACTTTGC
CGTATTTGTTTCCGTGAACTTGCATATAAAGGTCAAATTCCTGGTGTTAAAAAAGCTAGT
TGGTAA
>chr_127 132851-133249 + length=399 nt
ATGGTGATGACAGATCCAATTGCAGACATGCTTACTCGCATCCGTAATGCGAACATGGTA
CGTCATGAGAAATTAGAGGTTCCTGCTTCTAAAATCAAAAAAGAGATCGCTGAACTTTTA
AAACGTGAAGGTTTCATTCGTGATGTAGAATACATCGAGGATAACAAACAAGGTATCCTT
CGTATTTTCCTGAAATATGGTGCAAACAATGAACGTGTAATCACTGGATTAAAACGTATC
AGTAAACCTGGCTTACGCGTTTACGCTAAAGCTGACGAAGTACCACGTGTACTTAACGGA
TTAGGTATCGCTCTTGTTTCTACATCTAAGGGAGTAATGACAGACAAAGACGCTCGTCAA
TTACAAACTGGTGGAGAAGTAGTAGCATACGTTTGGTAA
>chr_128 133282-133821 + length=540 nt
ATGTCTCGTATTGGTAAAAAGATTCTTGAAATCCCTGCAGGTGTTACTATTACAGTTGCA
GAAGACAATACTGTAACAGTAAAAGGCCCTAAAGGTGAATTAACTCGTACTTTCAATGCT
GATATGCTTATCAAAATTGAAGAGAATACATTAACAGTTGAGCGTCCATCTGAACAGAAG
GAACACCGTGCATTACACGGTACAACTCGTGCTTTAATCGGAAACATGGTTGAAGGTGTA
ACTGAAGGTTTCGCACGCGGACTTGAATTAGTCGGTGTTGGTTACCGTGCTCAAAAACAA
GGTGATAAACTTGTATTAAGCGTAGGTTATTCTCATCCAGTAGAAATGACTCCGGAAGCA
GGTCTTGAAGTTGAAGTACCTGCACCAACTAAGATCGTAATTAAAGGTATCGACAAGCAA
CGTGTTGGCGAATTCGCTGCTAACATCCGTGCTGTACGTGCTCCTGAGCCTTACAAAGGT
AAAGGTATTCGTTACGAAGGCGAAGTTGTTCGTCGTAAAGAAGGTAAAACTGCTAAGTAA
>chr_129 133853-134215 + length=363 nt
ATGATCACTAAAGCTGATAAAAATGCGACTCGTAAGAAAAGACATGCACGTGTACGTGCT
AAACTTACTGGTACTGCAGAGCGTCCACGTTTAAACGTGTTCCGTTCTAACCAACATATT
TACGCTCAAGTTATTGATGATGTGAATGGTGTAACGTTAGTAAGTGCATCTACTCTTGAT
AAAGACCTTGCTCTTAACGGTACTAGCAATATTGAAGCTGCTACGAAAGTTGGAGAATCA
GTTGCTAAGCGTGCTGTAGAGAAAGGCGTTAAAGAAGTAGTATTTGATCGCGGTGGTTAC
TTATACCATGGCCGTGTTAAAGCTCTAGCTGAAGCTGCTCGTGAGGCTGGATTACAATTT
TAA
>chr_130 134237-134737 + length=501 nt
ATGCATCGCATTGACCCAAGTAAATTAGAACTTGAAGAACGTGTAGTTACGATAAATCGT
GTCGCGAAAGTTGTTAAGGGTGGTCGTCGTTTCCGCTTTGCTGCACTAGTTGTAGTTGGC
GATAAAAACGGTCATGTTGGATTCGGTACTGGTAAAGCACAAGAGGTACCAGACGCAATC
CGTAAAGCTATCGAAGACGCTAAGAAAAACTTAATCGCTGTACCATTAGTTGGTACAACA
ATTCCACACACAATCAACGGTCATTTTGGCGCTGGTGAAGTATTCTTAAAACCTGCTGCT
GAGGGTACTGGTGTTATTGCTGGTGGACCTGTTCGTGCGGTCCTTGAATTAGCTGGTGTA
CAAGATATTCTTTCGAAATCTCTTGGTTCTAACACACCAATCAACATGATTCGCGCTACT
GTGAACGGATTAAGCGAACTTAAGCGCGCTGAAGATGTTGCAAAATTACGCGGTAAATCT
GTAGAAGAGCTACTAGGTTAA
>chr_131 134751-134933 + length=183 nt
ATGGCGAAAAAGTTAGAAATTACCCTCACTCGTAGTGTAATTGGTCGTCCACAAGATCAA
CGTGCGACGGTAGAAGCTTTAGGTCTTAAAAAGTTGAATTCAACTGTAGTTAAGGAAGAA
ACTCCTGCTATTCTTGGTATGATCAACAAAGTTTCTCACCTTGTAACTGTAAAAGAAGCT
TAA
>chr_132 134967-135407 + length=441 nt
ATGAAACTTCATGAATTAAAACCTGCAGAAGGTTCTCGTAAAGTACGTAACCGTGTCGGT
CGTGGTATCGGTTCTGGTAACGGTAAAACTGCTGGTAAAGGTCATAAAGGACAAAACGCA
CGTTCTGGCGGCGGTGTTCGTCTTGGCTTCGAAGGTGGTCAAACTCCATTATTCCGTCGT
TTACCAAAACGCGGCTTCACAAACATTAACCGTAAAGAGTTTGCTATTGTAAACTTATCA
ACGTTAAATCGTTTTGAAGATGGTACAGAAGTAACACCTGAATTATTGCTGGAAACTGGC
GTTATCAGCAAGTTAAACGACGGTGTTAAAGTTCTTGCAAGCGGAGCAGTAGAGAAAAAA
CTAACTGTTAAAGCGCACAAGTTCTCTTCAAGTGCTAAAGAAGCAATTGAAGCAGCTGGC
GGATCAGTTGAGGTGATCTAA
>chr_133 135407-136708 + length=1302 nt
ATGTTTCGTACAATCTCCAACTTTATGCGCGTTGCTGAGATAAGACGTAAAATATTATTC
ACTTTAGCGATGTTAATCGTATTCAGGATTGGCACGTTTATCCCCGTGCCATTTACAAAT
GGAGACGTACTGAAGGCACAAGATCAATTAAATGCTTTAGGTATTCTAAATACATTTGGC
GGTGGAGCCTTGAAAAACTTCTCCATCTTTGCGATGGGAATCATGCCGTATATTACAGCA
TCCATCATCGTGCAATTATTGCAGATGGATGTTGTTCCTAAATTTTCGGAATGGTCGAAG
CAAGGTGAAATGGGCCGTCGTAAATTAACGCAATTCACGCGTTACTTTACAATTGTTCTT
GCGTTTATTCAGGGGTTTGGTATGTCAATCGGTTTTAACGGTATGGTAGGTGGACAATTA
ATTTTGAATCCAGGTTGGAGCACTTATTTATACATTGCTACGGTACTGACTGCTGGTACT
GCATTTTTAATGTGGTTAGGTGAACAGATTACAGCTAAAGGTGTAGGTAATGGTATTTCC
ATCCTTATCTTTGGCGGTATTGCCGCAGCGATCCCAAGTGTTATATCTCAAGTGTATCAG
CAACAGTTTCAAAATATCGGAGATCAATTGTTCATGAGTATCGTTAAAGTTGCATTGATT
TTACTAGCTGTGCTAGCAGTTATTGTGGGTGTTATTTTCATTCAACAGGCTGTTAGAAAG
ATCCCAATTCAATATGCGAAGCGTGTAACAGGAGGAAATGGTGGTTATGCTGGAGCACAA
AACACACATTTACCGCTTAAGGTAAATAGTGCTGGTGTTATTCCAGTAATTTTTGCTGTT
TCATTCTTAATTACGCCTCCGACTATTGCACAGTTCTTCCCGAAACATGATGTATCGCAG
TGGATTATTGCAAACTTTAACTATTCTCACCCAGTGGGAATGATCATATATGTTGCGCTC
ATTGTAGCCTTCACATATTTCTATGCATTTGTTCAGGTTAATCCAGAGCAAATGTCAGAG
AATCTAAACAAGCAAGGTGGATATGTTCCAGGTATTCGTCCGGGTAAGAATACGGAACAA
TATCTAACAAAAATCTTGTATCGTTTGACCTTTGTAGGATCAATTTTCCTAGCAGCGATT
GCAATCTTACCAGTTATCTTTACGAAATTGGGAAATCTTCCTCCATCTGCACAGATCGGT
GGAACGAGTATGTTAATCGTTGTCGGCGTTGCTTTAGAAACAATGAAGCAGCTAGAAAGC
CAACTGGTAAAACGCCATTACAAAGGGTTTATCAAGCAGTGA
>chr_134 136765-137415 + length=651 nt
ATGAACTTAATTTTAATGGGGCTTCCTGGTGCTGGTAAAGGTACACAAGCCGAACAGATT
GTTGCCAAGTATAACATCCCTCACATTTCAACAGGAGACATGTTCCGTGCAGCTATGAAG
GCTGAAACTGAAATGGGTCTACAAGCAAAATCTTTTATTGATAAAGGTGCACTTGTTCCA
GATGAAGTTACAATCGGAATCGTTCGTGAACGTTTAAGTCAAGACGACTGCGTAAGAGGT
TTCTTACTAGACGGTTTCCCACGAACTGTTGCACAAGCATCAGCTCTTGAAGAAATTATG
AAAGATCTTGGCAAAAAAATCGACTATGTTTTAAACATTAATGTGGATTCAGGGTTGTTA
TTAAAACGCCTTACAGGCCGTCGCATTTGTAAAGAGTGCGGTGCGACTTACCACTTAGAA
TTCAATCCACCAGCAAAAGCTGATGTGTGCGATAAATGTGGTGGCGAATTATATCAACGC
TCTGATGACAATGAAGAAACTGTAGCAAATCGTTTAGATGTAAATATTAAGCAAACAAAA
CCTTTGCTTGATTTCTACGAAGAGCTTGGTTACTTACAAAGCATTAATGGTGAGCAAGAT
ATCAATAAAGTATTTGCTGATATCGATGTTCTCATCGGAGGCTTAGCGTAA
>chr_135 137415-138161 + length=747 nt
ATGATAATCTGCAAAACTCCTCGCGAGATAGAAATCATGCGAGAAGCTGGCAGGATCGTT
GCTTTGACTCATCAAGAGTTGAAACAGCACATTACTCCAGGAATTACAACGAAAGAGCTC
GATCAAATAGCGGAAAAGACGATTCAAAAATATGGTGCTACGCCATCTTTTAAAGGATAC
AACGGATTTCCGGGGAGCATATGTGCTTCTGTAAATGAAGAGCTTGTACACGGAATTCCA
GGGAAGCGCAAGCTCAAAGAGGGCGATATCATCAGTATCGATATTGGTGCGAAATACAAT
GGGTACCATGGAGATTCTGCATGGACGTATCCAGTTGGAAACATTTCTGAATCTGTTCAA
AAGCTACTTGATGTCACAGAAAAATCGTTGTATCTTGGTCTAGAACAAGTAAAACCAGGC
GAGAGATTATCAAATATCTCACATGCGGTTCAAACCCATGCTGAAGAGAATGGATTCTCG
ATCGTTAGGGAGTATGTTGGTCACGGAATCGGGCAAGACTTACATGAGGACCCTCAAATC
CCGCACTATGGTCCACCAAATAGAGGCCCTAGATTAAAGCCGGGAATGGTCATCTGTGTT
GAGCCGATGGTGAATCAAGGAAGACGATATGTAAAAACACTATCTGATGACTGGACAGTG
GTAACGGTAGATGGTAAATGGTGTGCCCATTTTGAGCACACGATTGCTCTTACAGAAGCA
GGATACGAAATCCTTACCACTTTATAA
>chr_136 138230-138448 + length=219 nt
ATGGCTAAAGATGATGTAATTGAAGTCGAAGGTACCGTTCTTGAAACGTTGCCAAATGCT
ATGTTCAAAGTAGAATTAGAGAATGGGCATGTCGTATTGGCTCACGTTTCTGGTAAAATC
CGTATGAACTTCATTCGTATTTTACCAGGAGACAAAGTTACGGTAGAATTATCTCCGTAC
GATTTAAATCGTGGTCGTATTACGTACCGTTTTAAATAA
>chr_137 138484-138597 + length=114 nt
ATGAAAGTAAGACCGTCAGTTAAACCAATCTGCGAAAAATGTAAAGTTATTCGTAGACGT
GGAAAAGTAATGGTTATTTGTGAAAACCCTAAACATAAACAAAAACAAGGTTAA
>chr_138 138619-138984 + length=366 nt
ATGGCACGTATCGCAGGTGTAGATATTCCTCGAGACAAACGCGTTGTTATTTCTTTAACT
TACGTATTCGGCATTGGTCGCACAACTGCTGAAAAAATTCTTGCTGAAGCAGGTATTTCT
GAAGAAACACGAGTTCGTGATTTAACGGAAGACGAATTAGGACGTATCCGTGATATCATC
GATCGTATTAAAGTTGAGGGAGACCTTCGTCGTGAAGTATCTCTTAACATCAAACGTCTA
ATGGAGATCGGTTCTTACCGTGGTCTTCGTCACCGTCGTGGTTTACCAGTTCGTGGTCAA
AACTCTAAAAACAATGCTCGTACACGTAAAGGTCCACGTCGTACAGTAGCAAATAAAAAG
AAATAA
>chr_139 139009-139398 + length=390 nt
ATGGCACGTAAAACAAACACTCGTAAAAAACGTGTGAAAAAGAATATTGAAGCTGGTATA
GCTCATATTCGTTCTACTTTCAACAACACAATCGTAACACTTACAGATACTCACGGTAAC
GCACTTTCTTGGTCTAGTGCTGGTGCACTTGGTTTCCGTGGATCTCGTAAATCTACTCCA
TTCGCTGCGCAAATGGCTGCTGAAACTGCTGCTAAAGCTGCAATGGAACACGGTTTAAAA
ACTTTAGAGGTTACTGTTAAAGGTCCTGGTGCTGGTCGTGAAGCTGCAATTCGTGCTCTT
CAAGCTGCAGGTCTAGAAGTAACAGCAATTAGAGATGTTACTCCAGTTCCTCATAATGGA
TGTCGTCCACCAAAACGTCGTCGTGTGTAA
>chr_140 139579-140523 + length=945 nt
ATGATTGAAATCGAAAAGCCGAAAATCGAAACGGTTGAACTTAACGAAGATGCTAAATAT
GGTAAATTCGTAATTGAACCGCTTGAGCGTGGATATGGTACTACTTTGGGTAACTCCTTA
CGTCGTATTCTTTTATCCTCACTCCCTGGTGCCGCTGTTACTGCTATCCAAATCGATGGC
GTATTACATGAATTTTCAACAGTTGAGGGCGTAGTAGAAGACGTTACGACGATCATCTTA
AACTTGAAAAAGTTAGCTCTTAAAATCTACTCTGAAGAAGAGAAGACGTTGGAAATTGAT
GTACAGGGCGAAGGTATTGTCACAGCTGCTGATATTACTCACGATAGTGATGTAGAAATC
TTAAATCCAGATTTACACATTGCAACGTTAGCAAAAGATGCGCATTTCCGCGTGCGTTTA
ACTGCAAAGCGTGGCCGTGGGTATACGCCAGCTGATGCAAATAAAAGCGAAGATCAACCA
ATAGGAGTAATTCCTATTGATTCTATTTATACTCCAGTATCACGTGTGACTTACCAAGTG
GAAAAGACACGTGTCGGACAAGTGGCTAATTATGATAAGCTTACGCTTGATGTATGGACG
GATGGAAGCATCGGGCCAAAAGAAGCTATCTCTTTAGGTGCCAAAATCTTAACTGAGCAT
TTAAATATCTTTGTTGGTTTAACTGATGAAGCACAAAATGCTGAGATTATGGTCGAGAAG
GAAGAAGATCAAAAAGAGAAAGTTCTTGAGATGACTATCGAAGAACTAGACCTTTCTGTT
CGTTCTTATAATTGCCTAAAACGTGCAGGAATTAATACTGTACAAGAGCTTGCGAACAAA
ACAGAAGAAGATATGATGAAAGTTCGTAACTTAGGACGTAAATCCTTAGAAGAAGTTAAA
CATAAACTTGAGGAATTAGGTTTAGGTTTACGTAAAGACGACTGA
>chr_141 140559-140921 + length=363 nt
ATGGCATACAGAAAATTAGGCCGTACAAGTGCGCAACGTAAAGCTATGTTACGTGATTTA
GCTACTGATTTAATTATCAACGAGCGCATCCAAACGACAGAAACTCGTGCAAAAGAACTT
CGTTCTGTAGTGGAAAAAATGATCACTTTAGGTAAACGCGGAGATCTTCATGCTCGTCGT
CAAGCAGCAGCTTTCATTCGCAATGAAGTAGCTAACGCTGAGACTGGTCAAGATGCACTT
CAAAAACTATTCGCTGATGTAGCTCCACGCTATGCTGAGCGCCAAGGCGGATACACTCGT
ATTGCAAAAATTGGTCCACGTCGCGGAGACGCAGCACCAATGGTAATTATCGAGTTAGTA
TAA
>chr_142 141025-141867 + length=843 nt
TTGAAAAAAGAGAAACTTCGGATAGAAAATATATCATTTCAATATCCTGGGGCAGCCACT
TATGCATTAAAAGATGTTTCATTTTCCTTATATGAGGGAGAATGGGTATCTATTATTGGA
CAAAACGGTTCAGGAAAGTCTACACTTGCAAAATTATTGAATGGTTTGTTTTTGCCAGAA
GCAGGGACTATTACAGTAAATGATACAATGGTTTTATCAGAGGAAACGGTATGGGATGTT
CGAAAACAAATTGGAATGGTATTTCAAAATCCAGATAATCAATTTGTTGGAACGACAGTG
CAAGATGATGTTGTATTTGGCTTGGAGAATATCGGAATGCCGAGAGAACAAATGATTGAA
AGATTAGAACAGGCCTTGCAACTTGTCCGTATGGAAGATTTTCTTAATGATGAGCCTCAT
TCCTTATCTGGTGGGCAAAAGCAGCGAGTGGCAATAGCAGGCGTTTTAGCACTTCAACCA
TCTATTTTAATATTAGATGAAGCAACGTCAATGTTAGACCCTCAAGGGAGACGTGAAGTA
GTAGAAACGGTTAGACAACTTGTTACTCAAAAAGGTATTACCGTGTTATCAATTACGCAC
GATTTAGAAGAAGCGGCACAGTCAGATCGTGTCATTATTTTAAATAAGGGAGAAATATTA
GAGGAAGGGACTCCAGAAAAAATTTTCAAATCCTCTCATATGCTCCAAGAAATTGGCTTA
GATGTACCGTTTTCGGTGAAAATAGCAGAATTATTAAAAAGAAATGAAATTCTCTTGCAA
AATACGCATCTTACAATGGAAAGCTTGGTGAACGAACTTTGGAGATTACATTCCAAAAAG
TAG
>chr_143 141987-142724 + length=738 nt
ATGATTCAACATTTAAATGGTTTATTGCAGCCGACAAATGGTACAGTTCAAATTGGTGAA
CATTTGATTTCGGCAGGAAAGAAAGAAAAAAAGCTAAAGCCACTACGTAAAAAAGTAGGG
GTTGTCTTTCAATTTCCAGAACATCAGTTGTTTGAAGAGACTGTGGAGAAAGATATTTGT
TTCGGCCCTACTAATTTTGGAGTATCTGTAGACGAAGCAAGGCAAAAGGCTAGAAAGGCA
ATTGAACTTGTAGGGCTAGAACCAGAACTGTTAACACGTTCTCCGTTCGAATTAAGTGGT
GGACAAATGAGACGTGTTGCTATAGCGGGTGTACTGGCAATGGAACCTGAAGTGCTTGTA
TTAGATGAACCTACAGCAGGACTAGATCCAAAAGGGCAGAACGAACTTATGGAGATGTTT
TATAAGCTGCACAAGGAGAAGGGTCTTACAGTCATCCTTGTAACGCATAATATGGAGGAT
GCTGCTCAGTATGCGGAGCAGATTGTAGTTATGCATAAAGGAACGGTCTTTTTGCAAGGA
AGTGCAGAGGAAGTATTTTCACATGCTGATGAACTAGAGAAAATTGGTGTGGATCTTCCT
ATGTCATTAAAGTATAAACGTGCAATTGAAGAGAAGTTTGGTATTTCAATTCCAAAGGCT
ACCTTATCTTTAGAGGATCTTACTCATGAAGTTGTGCAGGTGTTACGAAAAGGTGGTCAT
GAATCATGCAGCAGTTGA
>chr_144 142721-143506 + length=786 nt
TTGATTATTGGGAGATATATCCCGGGGAATTCACTTATTCATCAACTTGATCCACGTACG
AAGCTGCTGATTGTCTTTTTATATGTATTTGTTGTTTTCTTAGCAAATAATGCGATTTCA
TATGGATTTTTATTTTTATATGCACTCATTGCTTTATTTTTTGCAAAAGTGCCGATTCGT
TATGTACTTTCGGGCTTAAAACCAATTTTATGGATTTTTCTTTTTACATTTTTCCTGCAT
ATTTTTACAAATAAAGAGGGGGATGTACTATTCCAGCTTGGTTGGTTTTCGATATATGAA
AAAGGATTAGAGCAAGGGATATACATTTCTGTACGATTCTTCGTTATTATTTTAATGACG
ACATTATTAACGTTAACGACGACACCTATTGAAATTACAGATGGTTTGGAGACGTTATTA
AAGCCGTTGAAGCGTATAAAGGTTCCTGTTCATGAAATCGCATTAATGATGTCAATTTCT
CTTCGTTTTATCCCGACATTAATGGATGAAACGAGTAAAATAATGAAAGCACAAGCGTCA
CGTGGTATTGATTTTGCCGGGGGACCGATAAAAGATAGAATGAAAGCTATTATTTCACTG
CTCGTTCCTCTGTTTATCAGCGCTTTTAAGCGTGCAGAGGACTTAGCCATTGCGATGGAA
GCTCGTGGATATCAAAGTGGTGAAGGACGTACTAAATTTAGGCAACTACGCTGGAAAACA
AGCGATACAGTAACGATTGTCAGCTTATTTTGTTTAGCTTGTATTTTGGCATGGGTGCGA
TCGTAA
>chr_145 143506-144264 + length=759 nt
ATGGAGAATAGAGAAATGGATAGAATAAAATGTACGGTTGCATATGATGGCATGCATTTT
TGTGGTTATCAAATTCAGCCGAACCATCGTACTGTTCAACAGGAGATAGAAAAAGCATTG
CAGAAATTGCATAAGGGAGAACTTGTTCGTGTTCAGGCATCTGGTAGAACAGATTCTACA
GTTCATGCAAAAGGACAAGTAATACACTTTGATACTCCTTTGTCTCTTGAAGAGTGGCAA
TGGAGTAATGCTTTAAACACAATGTTGCCAGATGATATTGTTATTAGGCAAGTAGAGAAA
AAAACAGAAGAATTTCATGCACGTTACGGTGTTGAGAAAAAAGAATATCGTTATCGTGTA
TTATTATCAAAGACTGCGGATGTATTCCGTAGAAATTACGTATATCAATATCCATACCCG
CTCGAAATCAACTCTATAAGAAAAGCAATTCCTTATTTTATTGGAACGCATGATTTTACT
TCTTTTTGTTCGGCAAAAACTGACAAAAAAGATAAAGTGCGAACAATTTATGAAATCGAG
TTAATTGAACAAGATGATGAAATAATTTTTCGTTTTGTAGGTAATGGATTTTTATATAAT
ATGGTCAGAATTATTGTTGGTACGTTACTTAGCGTAGGGCAAGGAAAGCTTGATCCTGAT
AGCATTCCAGAGATTTTAGCGAAACAAAATCGTCAGTTTGCTGGAAAGATGGCTCCAGGT
CATGGGCTTTACTTGTGGGAGGTAAACTATAACAACTAA
>chr_146 144417-144854 + length=438 nt
ATGCGTACGACTTTTATGGCAAAAGCTAACGAAGTTGAGCGTAAATGGTATGTGGTTGAT
GCTGAAGGTCAAACTTTAGGTCGCCTTGCTAGTGAAGTAGCATCCATTTTACGTGGTAAA
AACAAACCTACATTTACACCACACGTTGACACGGGTGATCATGTAATTATTATTAACGCT
GAGAAAATTCATTTAACAGGTAATAAATTAAACGATAAAATTTACTACCGTCACACTAAC
CACCCAGGTGGACTTAAGCAAAGAACAGCTCTTGAAATGCGTACAAACTACCCTGTACAA
ATGTTAGAGCTTGCAATTAAAGGCATGCTTCCAAAAGGACGCTTAGGCCGTCAAGTTTCT
AAGAAACTTAACGTGTATGCTGGAGCAGAGCATCCACACCAAGCACAAAAACCAGAAGTT
TACGAACTTCGCGGATAA
>chr_147 144876-145268 + length=393 nt
TTGGCACAGGTTCAATACTATGGCACTGGACGTCGTAAGAGTTCAGTAGCGCGCGTACGC
CTAGTTCCAGGCGAAGGACGCGTTATCATTAACGGTCGTGATTTTGAAAACTATATCCCA
TTTGCTGCATTACGTGAAGTAGTGAAACAACCTCTAGTTGCAACAGAAACTTTAGGTAAC
TACGATGTACTTGTAAACGTAAATGGTGGTGGATACACTGGTCAAGCTGGTGCTATTCGT
CACGGTATTTCTCGCGCTTTATTAAAAGCTGATCCAGAATACCGTCTAACACTAAAACGT
GCAGGTCTATTAACTCGTGACGCACGTATGAAAGAGCGTAAAAAATACGGTCTTAAAGGC
GCACGTCGTGCACCTCAGTTCTCAAAACGTTAA
>chr_148 145430-145858 + length=429 nt
ATGAATGTCATTGTCAGCTTACAAGAAAAACAAAAAGAAAAGCAGTTAAAATACGAGCGG
AAGATGTTGCGGGAATTATCATTAAAAACATTGCGTTCAAATATTCGTGATGCCTTTCAA
ATGCAAGAGCTTCATCGTCAGTATGAAGATTACTGTATTGAATTAGGGATAGAATCTTAT
TTATTAGGAGCGAGATACAGTAAATTTGGTTATTATGGTGAATCGTTTTTTGATGTGAAA
TATAGAGCTTTAGAAGAAGAACAACAATTAACTGAAACGCTATTTCAATTTTTAACGAGT
ATGACTATGCGAGAAATAAAGTTGAAAGATGAGGAATTACTTTTTGAATCTTGTCAGCAG
TTTATAGGATTGTGGTGGCAAGAAGGGTATGAAAAAGGTGAAAGAAGATATCGATTAAAG
CTTCATTAA
>chr_149 145925-146638 + length=714 nt
ATGAAGAGAATTCGAATTATCTCTTTTGCACTCGCTGCGGTTGTATTGTTTTTTTTAGTC
AAGCAAGAATTTCAAATTACAAAATCGTGGCGAGCTTGGAATTTACCCTTATCAGGGAAA
GTAATTGTATTAGATGCTGGGCATGGTGGACCAGATGGAGGGGCTGTTGGTGGAAAGGAT
ATTATAGAAAAGGATATTACGCTTGAAATTACAAAAAAGGTACAAGACTATTTACAAGAA
CAAGGTGCACTAGTTATTTTAACGCGTGAGGGAGATTATGATTTAGCTAACAAAGATACA
AAGTCATATAGTAGACGTAAAGCAGAGGATTTAAAAAAACGTGTAGAAATCATCAATAAA
CCTGATGTAGACTTTTTTGCAAGTATTCATTTAAATGCTTTAACTAGTAGTGGATCGAAA
GGCGCACAAACGTTCTATTACCGCTCTTCGATTGAAAATGAACGTGCTGCAAAATTTATA
CAGGCTGAATTGAGAACAAGTTTAGAGAACACGAATCGTTCTGCTAAGACAATTTCGCAT
GTGTATTTATTAAAGTATTCTAAAACACCAGGTGCTTTAATTGAAGCCGGCTTTTTATCG
AATGTGAACGAAAGGTATATGTTAAATTCGGAGAAATATCAGCAAAAGGTAGCAGCTGCA
ATATACCGTGGTATATTACGTTATTTCACGGAAAAAGGAAATCCTCCAGAATAA
>chr_150 146783-147850 + length=1068 nt
ATGGTAACGAAAGAGCAAGTGGTTGAAGCGTTAGAAGGGATTGTAGATCCGTTTTTACAT
AAAACATTAAAAGAAACAAGTGCAATTAAAGAGGTAACAGTCAAGCCAGAGAAGGAACAT
GTGAGTGTTAAAATTGCAATCGTAAAAACCGGTACAGCGGAACAAATGCAGTTGCAGTCT
GGAATTGTAAAGTTAGTAAAAGAACTTGGGGCAGCAACAGTTGGACTTCGTTTTGCAGAA
TTTACAGAAGAGGAATTAGCTCAGTTTGCACCGGAACAAGAAGAAGAGCAAAGTGAATCT
TTATTGTCACCTAATTCAAAAACAACATTCTTAGCAGTAGCGAGTGGAAAAGGTGGCGTG
GGAAAATCAACTGTTTCCGTTAACCTTGCAGTTGCTTTAGCTCGTTTAGGAAAAAAAGTT
GGTATTATTGATGCGGACATTTACGGTTTTAGTGTGCCAGACATGATGGGGATAGAAAAA
CGTCCTATCGTAAGAGGTGACAAGATAATTCCGGTGGAACGTTTAGGTGTAAAGGTAATC
TCAATGGGCTTCTTTGTAGAGGATAATGCACCAGTTATTTGGAGAGGACCTATGCTTGGG
AAAATGTTAAACCACTTCTTCACAGAAGTAGAATGGGGCGATTTAGATTATTTAGTACTA
GATTTGCCACCAGGCACAGGTGATGTTGCGTTAGATGTGCACTCAATGTTGCCATCTTGC
AAAGAGATTATTGTAACGACGCCTCATCCAACAGCTGCGTTTGTAGCAGCGCGTGCTGGA
GCGATGGCATTGCGCACTGAACATAGTATTCTTGGTGTTGTTGAGAATATGGCATATTTT
GAAAGTAAGGTAACTGGTGAGAAAGAATATGTATTTGGAAAAGGCGGGGGAGATAAGTTA
GCTACCGAATTACAAACGAATGTTCTTGGTCGTATTCCACTGCAACAACCCGATTGGAAT
AAAGAAGACTTTGCTCCTTCAGTATATGAAGATACACATACAACGGGCATTATTTATAGT
AAAATAGCTGAAACAGTAATTGATAAAACAGCTGTTACACAAAAATAA
>chr_151 148022-148639 - length=618 nt
ATGAAACGGATGCTATTCATTTTCGTTTCTTCTTTTCTACTTATCGCACTTGCAGCATGC
GCACAAGGAAAAGAAACGAAATCCGAACTAGATTACGATCAAACAAAGAAAATGATTGTT
GATATTTTAAAAACAGATCAAGGTAAGAAAGCTATTCAAGATGTATTAACTGATGAAAAA
ATGAAACAAGCACTCATACTAGATGAAACAGTAGTAAAGAAAACGATTGAAGATGCCATG
GTATCCGATAAAGGGCAACAATTCTGGGAAAAGCTCTTTAAAGATCCTGAGTTCTCATCA
AAATTTGCTAAAAGTATGGGGAAAGAACAAACTCAATTAATGAAAACCTTATTAAAAGAC
CCTGAATACCAAGCAGGCGTTATAGAAATTATGAAAAATCCTGAAGTAGAAAAAATGATG
TTACAAACAATGAAGAGTAAAGAATACCGTCAATATCTACAACAAGTACTAACAGAAACT
GCTGAAAGTCCACTCTTCCAAGCCAAGATGATTGATATCATTAGTAAAGGTGTGCAAAAA
GCTGAAAAAGGCGGATCTGGTAAGAAAGAAGCAGGCGGTGACGGTGGTTCTCAAGGCGAG
AAGAAGGAAGAACAGTAA
>chr_152 148779-149390 + length=612 nt
GTGAATAGCCGCAAGTGGGTACGACTATTTTTAACGACGTTGTTTCTTGGTGGGATTAGC
ACAGTTATTATTGGTTTTGTTTTGGAGTGGGACAAGTACAATGAATTTTTTCAAAATTTC
GACGGTAAGGAGATTTTAGCAGTATCTTTCTGGCTGATGGGTGTAGGATTTATTTTTAGT
GTTATAAGTCAAATGGGATTCTTTGCATATTTAACAATTCACCGTTTTGGACTAGGGATG
TTTCGCTCATCTTCTTTATGGAATGCAGTCCAGCTCTTCTTTATTGCATTCGTATTATTT
GATTTTGTGTATTTAAGATCTGTACTTATTGCAAATGGGGAAGTCTCGTTAGGGAATAAT
ATACTTGTTGCTGGAATGTTATTTGTGTTTGGAGCAATTGTTGCTTATGTAAAAAGTAAA
GAAACAAATAAAAAAGCATTTGTGCCAGCTCTGTTCTTTATGGTTGTTGTAACGATCCTT
GAATGGGTACCGGCGCTTCGGATTAATGATACAGATTGGTTATATTTAATGGTTATACCG
CTATTGTTATGTAATGCATATCAATTACTTGTATTACATCGTTTAATCGGAAAAACAAGT
AAATCAGCTTAA
>chr_153 149508-150272 - length=765 nt
ATGTTTTTCTTTTTTATTACGAGTAAGAGAAATTTTAAACACATTAGCTTAATAGTGATA
CTGTCCTTATTTACAGCATGGCTACTCTTTTTAAAAACATATTCACATGAATCTGCTTTT
TCAACTGCTACAGGCCCTAAAGTAATTTACAAAGGAGACACCGCTAAAAAGCAAGTTGCA
TTTACGTTTGATATTAGTTGGGGAGACAAAAAAGCAATTCCAATCCTAGATACTCTTAAA
GAAAAAGAAATTAAGAATGCAACCTTCTTCCTTTCTGCTGCATGGGCCGAAAGACACCCC
GATATTGTAGAGCGAATCATGAAAGATGGACACGAAATCGGTAGTATGGGGTACAATTAC
ACATCCTATACTTCTCTAGAGACAAATGAAATAAGACGAGACCTTTTACGAGCACAAGAT
GTTTTTACGAAACTTGGTGTAAAACAAGTCAAGCTGTTACGTCCACCTAGTGGCGAATTT
AACAAAGCAACCCTTAAAATCGCAGAATCACTTGGATACACCGTCGTACATTGGAGTAAT
AATTCAAACGATTGGAAAAACCCAGGTGTAAATAACATCGTTTCCACTGTCTCTAATAAT
TTGAAAGGTGGAGATATCGTGTTATTACACGCATCCGATTCTGCCCTTCAAACAAATAGA
GCTTTACCGCTGCTCCTGCAAAAAATAAAAAGTGATGGATATGAGCAAATATCCGTTTCA
CAACTTATTTCCAACACAAGTACGAAAAGTGAAGATGTGAAGTAG
>chr_154 150443-150661 + length=219 nt
TTGCTTGGGCTGATGTTGACAAAAGAAGAGAGAAAAGAAATGGAATACATATTGAAGAGA
GAATTAGAGGAACTTTTATTTGATTTTGAAGATGAGCGTATTCATGAAGTTGTAAAAAAA
GCTATGGAAGAAAGATATAAAATCATTTTCTGTTTATTTCGGAGAGTAGCTAACACAGAA
GAATGTATTCGTTATGTAAGAAAAAGAATTTTTTATTAA
>chr_155 151615-151722 + length=108 nt
GTGGCGAAGGCGACTTTCTGGTCTGTAACTGACACTGAGGCGCGAAAGCGTGGGGAGCAA
ACAGGATTAGATACCCTGGTAGTCCACGCCGTAAACGATGAGTGCTAA
>chr_156 153398-153634 + length=237 nt
GTGTGGGTAGCGGAGAAATTCCAATCGAACCTGGAGATAGCTGGTTCTCCCCGAAATAGC
TTTAGGGCTAGCCTTAAGTGTAAGAGTCTTGGAGGTAGAGCACTGATTGGACTAGGGGGT
CCTCATCGGATTACCGAATTCAGTCAAACTCCGAATGCCAATGACTTATCCTTAGGAGTC
AGACTGCGAGTGATAAGATCCGTAGTCAAAAGGGAAACAGCCCAGACCGCCAGCTAA
>chr_157 155116-155244 + length=129 nt
ATGTCGGCTCATCGCATCCTGGGGGCTGTAGTCGGTCCCAAGGGTTGGGCTGTTCGCCCA
TTAAAGCGGTACGCGAGCTGGGTTCAGAACGTCGTGAGACAGTTCGGTCCCTATCCGTCG
TGGGCGTAG
>chr_158 156661-157806 + length=1146 nt
GTGAAAGTTGTTATTGCATCTGATTCATATAAAGAAAGCCTAAAAGCTATAGAAGTATGT
GGAGCTATTGAAAGAGGTTTTAGAGCAATTTTTCCTAATGCAGAGTATGTGAAAATACCA
ATTGGAGATGGAGGAGAAGGGACGGTTGAATCACTTGTTGATGCTACAGGGGGGAGAATT
ATATCAATTAGTGTGACAGGACCGCTTAGAGAAGGTATACAAGCTTTTTATGGCATTTCT
AAAGATAAAAAGACAGCGTTTATTGAAATGGCAGCAGCATCAGGATTACAGCACGTTCCA
GTTGAAAAGCGCAACCCACTTATTACAACGACAAAAGGAACAGGAGAACTTATATTACAT
GCGCTAGATCAAGGAGTGGAGTACATAATTTTAGGACTTGGAGGAAGTGCTACAAATGAT
GGCGGGGCAGGTATGTTAGAGGCTTTAGGAGTAAGGTTTATAAATGGTAAGGGTGAAGTA
ATAGATCCATCTGGAGGCACATTACACTCGATTGTTACTATTGATTTTTCACGAATGGAC
CCACGCTTAAAGGGGGTAAAGATAGAAGCGGCATGTGATGTGGATAATCCATTAGTCGGA
ATGCAGGGAGCATCTTTCGTATTTGGGAGACAAAAGGGTGCAAATATCGAGATGATGAAA
GAGCTAGATGAGAATTTACAACATTATGCGAATATGCTTAAACGATATGTATCTTTTGAT
GTATCTGAAATACCTGGTGCAGGGGCAGCGGGAGGAATGGGAGCGGCTGTTATTTCAGTG
TTAAAGGGAGACTTGCGTAGGGGCATTGAAATTGTATTAGATTATACAAATTTCGATAAA
CATATAGAAGATGCACATCTTATTATAACTGGTGAAGGTAGAATAGATAAACAAACTGCA
TATGGAAAGGCTCCTGTGGGTGTTGCGGGGCGTGCAAAACGTTTTTCTGTGCCTGTAATT
GCTATTGGAGGGTCTGTATCATCTGATTGTTCAGCTGTGTACGAGAAAGGAATAGATGCG
GTATTTAGTATCACAACGAGACCGATGACACTAGAAGAAGCATATAAAGTAGCAGAAGAA
AATATTGAAATGACAACGAAGAATATTGCAACAGTATGGAAAATAGCATCAGAAAAACAC
TTCTAA
>chr_159 158017-158910 + length=894 nt
ATGAAAAAAGAAATCTCAGTTATTGGAGTTCCAATGGATTTAGGACAGATGCGTCGTGGA
GTTGATATGGGACCGAGCGCGATCCGTTATGCAGGGGTAATTGAAAGAATTGAAGAAATT
GGATATGACGTTAAAGATATGGGAGATATATGTATAGAGAGAGAAAAAGAGATAGATGAA
AATACAAAATTAAGAAACCTTACACAAGTTGCAACTGTATGTAATGAATTAGCAAGTAAG
GTGGATCATATTATAGAAGAAGGTCGTTTTCCACTTGTATTAGGTGGTGACCATAGTATT
GCTATCGGTACATTAGCTGGTGTAGCAAAACATTATAAAAACTTAGGCGTTATTTGGTAT
GATGCACACGGTGATTTAAATACAGAGGAAACTTCACCATCTGGAAATATTCATGGTATG
TCACTTGCAGCAAGTTTAGGTTATGGACATTCTTCACTTGTAGATTTATACGGAGCATAT
CCAAAGGTGAAAAAAGAGAATGTCGTAATTATCGGTGCGCGTGCATTGGATGAAGGAGAA
AAAGATTTCATTCGCAATGAAGGTATTAAAGTGTTCTCAATGCATGAAATTGATCGTATG
GGGATGACGGCTGTGATGGAAGAAACAATCGCATATTTATCTCATACCGATGGTGTACAC
TTATCATTAGATTTAGATGGTCTTGATCCTCATGATGCACCAGGTGTTGGAACGCCTGTA
ATTGGCGGTCTATCTTATCGTGAAAGTCATTTGGCGATGGAAATGTTAGCAGAAGCTGAT
ATTATCACATCTGCTGAATTTGTTGAGGTAAATACGATTTTAGATGAGAGAAATAGAACG
GCAACAACAGCAGTTGCTTTAATGGGTTCTTTATTCGGTGAAAAACTAAAATAA
>chr_160 159159-159980 + length=822 nt
ATGCCTTTTGAAGATACGACCATTTTGAAATATCTTAGTACGGCATTAGATATTGCCATT
GTATGGTTTATTATATATAAGCTAATTCTTATAATCCGAGGGACGAAAGCTGTTCAACTT
TTAAAAGGGATTACAGTTATTATCGTCGTTAAGATGATCAGTATTTTCCTTGAATTGCGT
ACGCTATCTTGGCTAACTGAACAAGTATTAACGTGGGGATTTTTAGCCGTTATTATTATC
TTTCAGCCAGAATTGCGAAGAGCACTTGAGCAGCTAGGGCGCGGGAGTTTATTTTCGCGT
GTTGGAACGCATGAGGATGATGAACCTGAAATGGTTGCAACAGCGATAGCAAAAGCAACC
GAATATATGGGGAAACGTAGAATTGGTGCATTAATTACTTTGTCAAAAGAGACCGGTATG
GGTGATTATGTGGAAACGGGTATTCCGCTTAATGCAAACGTATCATCGGAATTACTTATT
AATATTTTTATTCCAAATACACCTCTTCATGACGGAGCGGTAATTATGCAAGGAAGTACA
ATTAAAGCAGCAGCATGCTATCTTCCATTATCAGAAAGTCCGTTTATTTCTAAAGAATTA
GGAACTAGACATCGTGCTGCAATGGGAGTTAGTGAAGTTACTGATAGTATTACAGTAGTT
GTGTCTGAAGAAACTGGTCAAATTTCTTTAACGAAAAATGGTAAGTTGCATCGTGATTTG
AAGACAGAACAGCTGAAAGATATGTTATTAGCTGAATTTAGTGGAAACGAAAAAACGACT
TCTTCGTCTTTATGGAATTGGAGGAGAAAGCGTCATGGATAA
>chr_161 159985-161454 + length=1470 nt
ATGGAGAATCATTGGTTTTTAAAAGGGATCTCATTACTATTGGCGTGTATGCTTTTTATG
TCAGCGACGTTAACTGAAAAAAATACGACATCAGGTATATTACCTTTTGCAAATGATACG
AAAGAAACATTAACTAATTATGCTATTAATCTTAAGTATGATGAGGAGAAATATATTGTA
AGTGGTATTCCGGCAGAGGGCGTTAAAGTAAAATTAGAAGGCCCAAAAGCATCAGTTGCT
ACAGCAAAAGCAAAAAAACAATTTGACATACCGGTTGATTTGCGAGATAGTCCAAAAGGA
ACTTATGAGATTTCTTTAAAAACGAACGGGCTTCCAGATGATGTGAAAGGAACAGTTCAG
CCATCAACAATTAAAGTTACTCTTCATGAAAAGGCGAGAAAATATGTTCATGTAGATCTG
AAATTATCAAATGAGGATCAGATGCCAGCGGGGGCTACTCTAGAAAAATCAAGCCTTAAA
CCGGATACTGTTGAGGTAGTTGGGACGAAAGAAGAAATTGAAAGCATTTCCTCTGCCAAA
GCGTATGTTGATTTAAAAGGTGTTAATAAAACTGTTACAAAAACGCCCGAAGTTACATTA
TACAATAAAGAAGGAAAACGTTTAAATGTAAGAACAAGTCCATCTAAGATTAGTGTAACG
TTGAATGTGGCAACGCAAACTACAGCCAATAATACTGAAAAAACTGTTCCTGTAACGTAT
ACGAAGAAGGGGAGTTTAGCAGAAGGATTGGCGGTTACAAATATCAGTGTTGAACCGAGA
GAAGTAACGATAGCTGGTCCAAAAGATATTTTGGATAATATACAATCGCTAGAGGGGGTC
GAAGTAGATCTTAGTCAATTGACAGAGTCTACAACATTCGATGCCTCTGTTTTATTACCC
AAGGGTGTAACAAGTGCAAAACCGAATCAAGTGAAGGTTTCGGTGGGAGTGCAAAAAACA
AAACAAACGAAAACAAAAACGATTGATGGTATCCCAATCCAGAAAAATGGACCGTCTAAA
GATGTTACTGCTCAGCTACTTTCGCCGCAAGATGGAAAGATAAGTGTTGATATTTCAGGA
GAAGCAAGTATAGTAGATAAAATAACAGCTGCTCAAATAACAGCGGTAATTAATCTGCAA
AATGTATCCTCAGGGACGAAAGATATTTCCATTCAAGTGAGCGGTCCTGGTAATATTTCA
ATAGAGCCAAAACAAAAAAGTGCTAAAGTTACTATTGTGAAGAAAGAAAAACCAGATAAA
GAAGTACAGGGTAATGGTCAACAACCGGATTCAAATACGGATCAAGAAAATCAAAATGAG
AAACCAAAAAATCCTGAACCTGATTCAGAAAAAGAACAGGAAAAGAATCAAAACCAAAAT
CAAAATCAAGATAAAGATAAAGAAACGAGTCAAGAACCAACAGTAGATAATCAAAAAGAG
CAAGAAAAAGGAGCGAATCATAATGGGTAA
>chr_162 161609-162793 + length=1185 nt
ATGTTAGAAGGAGCTTTAGTAGCAGGTCTATTATCAACTGGAGCAGAAGTAATGCGCCTT
GGCGTTATTTCTACACCGGGCGTTGCTTATTTAACAAAAGCACTAGATGCACAAGCGGGT
GTTATGATTTCTGCATCTCATAATCCAGTACAAGATAACGGTATTAAATTCTTTGGTTCA
GACGGCTTTAAATTAACAGATGAGCAAGAAGCTGAGATTGAAGCTTTATTAGACAAAGAA
GTTGATGAACTACCACGTCCGACAGGTACTAATCTTGGACAAGTGAGCGATTACTTTGAA
GGTGGACAAAAATATTTACAGTACATTAAACAAACTGTTGAAGAAGATTTCTCTGGCCTA
CATATCGCTTTAGATTGTGCACATGGTGCAACTTCTTCTCTAGCTCCATACTTATTTGCA
GACCTAGAAGCTGATATTTCAACAATGGGAACTTCTCCAAACGGTATGAATATTAATGAG
GGTGTAGGATCTACACATCCAGAAGGCTTAGCTGAATTGGTAAAAGAAAAAGGTGCGGAT
ATCGGACTTGCTTTTGATGGCGATGGCGACCGTTTAATTGCTGTAGACGAAAAAGGAAAC
ATCGTTGACGGTGATCAAATTATGTTCATTTGTGCGAAATATATGAAAGAAACTGGTCAA
TTAAAACATAATACAGTTGTTTCAACTGTTATGAGTAACTTAGGTTTTTACAAGGCACTT
GAAGCAAATAATATTACAAGTGATAAAACAGCAGTTGGTGACCGCTACGTAATGGAAGAA
ATGAAGCGTGGGGGTTACAACCTAGGTGGAGAACAATCAGGCCATATTATCTTACTTGAT
TACATTACAACTGGTGATGGAATGTTAAGTGCACTTCAACTTGTAAACATCATGAAAATG
ACGAAAAAGCCATTATCTGAGCTTGCAGGAGAAATGACGAAATTCCCACAATTGTTAGTA
AACGTTCGTGTAACAGATAAAAAATTAGCATTAGAAAATGAAAAAATTAAAGAAATTATT
CGTGTTGTAGAGGAAGAAATGAACGGTGATGGCCGTATTCTTGTTCGTCCATCTGGAACA
GAGCCACTTATTCGTGTAATGGCAGAAGCACCAACACAAGAAGTTTGTGATGCATATGTA
CATCGCATTGTAGAAGTTGTGAAAGCCGAAGTTGGCGCTGAATAA
>chr_163 163061-163267 + length=207 nt
GTGGACAAAGGTGAAAGTGTGATGAGAGAAGAGGAACGGATGAAAACTAGCTGTATAAGT
ATATACGGACTTAAACCCAATCGAGAGGAAGGTGAAAGCCGTTACAAGCTTACAGGGCTA
GCAATATGTAATCCGTTTTTTAGTATAAATAAAAATGGTATCGGACTATGTCGTTACATG
TTCGCAGAGCAGTGTAAGCATTTGTAA
>chr_164 163280-165082 + length=1803 nt
ATGTGTGGAATCGTAGGATTTATTGGAGAGCAAGATGCAAAGGAAATTTTATTAAAAGGT
TTAGAAAAGCTAGAATATCGTGGATATGATTCAGCAGGTATTGCAGTACAAGCAGAGAAC
GGTGTTGTTGTATACAAAGAAAAAGGCCGTATCGCAAAACTTCGTGAAATCGTAGATGAG
AACGTAGCAGCAAGCGTGGGTATCGGACACACACGCTGGGCTACACACGGTGTTCCAAGT
AAAGTAAACGCGCATCCGCATCAAAGTACATCAAAACGCTTTACATTAGTTCATAACGGT
GTAATTGAAAACTATGAATTAGTGAAAAAGGAATATTTACAAGATGTAACGTTCGTAAGT
GAAACAGATACAGAGGTTATCGTACAGCTTATGGAACAACAAGTGAGCACAGGATTAAGT
GTAGAAGAAGCGTTCCGTAATACGCTATCTCTTTTACATGGCTCTTATGCAATCGGATTA
CTTGATGCTGAAAATCCAAACATGATTTATGTTGCTAAAAACAAAAGCCCGCTATTAGTA
GGTGTTGGTGACAACTTTAATGTTGTGGCAAGCGACGCTATGGCGATGTTACAAGTTACA
GATCAATTTATTGAGCTAATGGATAAAGAAATCGTAATCGTAACGAAAGAAAGTATTACA
ATTAAAAACTTACAAGGTGAAACGATTGAACGTGCACCGTTTACAGCGGAATTAGACGCA
AGTGATATTGAAAAGGGAACATATCCTCATTTCATGCTTAAAGAAATCGATGAGCAACCA
CTTGTAATCCGTAATATAATTCAAAAGTATCAAGATGAAAATGGCGAAATTGAATTAAAT
CAAGACATCCGCAATGCGATTTTAGATAGCGATCGTATTTACATCATTGCATGTGGAACG
AGTTATCATGCAGGTCTTGTTGGAAAACAATTTATCGAGAAGTTTGCAAAAATGCCAGTT
GAAGTACACGTGGCAAGTGAATTCTCTTACAACATGCCATTATTAACAGAAAGACCATTC
TTCATTTACATTTCACAAAGTGGTGAAACAGCTGATAGCCGTGCAGTACTTGTGCAAACA
AATGAAATGGGCCATAAAGCATTAACAATTACAAACGTGCCTGGTTCTACGCTTTCTCGT
GAAGCTGATTATACACTTCCGTTATACGCTGGACCAGAAATTGCAGTTGCATCAACGAAA
GCTTACACAGCACAGCTTGCAGTACTTTCAATTTTAGCGGCTGATATTGCTAAAGCAAAA
GGTGAAGTTCTTGATTTCGATTTAACACACGAACTAGGACTTGTAGCAAATGCAATGATA
GAACTTTGTGATCAAAAAGAAGAAATGGACGCATTAGCAAAACAATTTTTAGCAACAACG
CGTAACTGTTTCTTCATCGGCCGTAGCGTAGACTTCTACGTAGGATTAGAAGGTGCGTTA
AAACTAAAAGAAATCTCTTACATCCAAGCAGAAGGATTCGCTGGAGGAGAGTTAAAACAC
GGTACAATCGCTTTAATTGAAAATGGTACACCAGTTATCGCACTTGCTACACAAGAGCAC
GTAAACCTTGGAATTCGTGGTAACGTGAAAGAAGTAGTAGCACGCGGGGCTAACCCATGT
ATCATCTCAATGAAAGGCTTAGAAATGGAAGGTGACAGCTTCGTATTACCAGCTGTACAC
GAAGCGCTAGCACCGCTAGTAGCAGTTATTCCATTACAACTTATCTCATACTACGCAGCG
CTTCACCGCGAGTGTGACGTTGATAAGCCACGTAACTTAGCTAAGTCTGTTACTGTTGAG
TAG
>chr_165 165264-166154 - length=891 nt
TTGTTCAGAGGTCAAGATTTAGTAGAAAAACTGGGCTATGAAAGATGGGTTTTGAGAGAA
TCTGTTTTAGCTGTTGAAAAAGGATATGGGATAACGTCTGATTCAACTGTGACATTTCAA
TTAGACGGTTTAAAGACTCATAAATTAGAAATGTATGCGGAGTTCGGCTCGAGCAAAAGA
ATTGAAGTTCTCGAAAATTTAAGCCCTTTACTTTTTGTTACATGTTATAAAGCTCTCGAT
ATGATTTTTGAATGGATATTAGAAGAAAATGAGAGTAATGTTCCATTTCAGTTCGCTAAA
AAAATAAAGTTATATGAACATTCGAATGGATTATCAGAATTTAAATATCCTACATCTCTC
ATTAACGAACAGCCGCTTATACAGGTATTTTTTAAGCTTTATAAGAAGCTTGCAATTTAT
AGAAATAAAATAATTCATGGTAACTGGGGCACCAATGTCTGTGGAGACCTATACTTTTCG
TTTGAGGACCGAAACAAGCATTATGAGCTAAATGTTAGTTTTAAAGACATATTGTATTTA
TCTGAAGCTGTCTCCTTACTGACAGATGAATTAATTGCCCGATCTGTGGATAGTGAGTCT
GTTTATATGACAATAAAGTTTTTGGTTGATAAACTAGAACACTTACATGGGGATCCTCTG
TTTAATATCTCCAAACCCAAACATTATAAAGTGGAGTATGAATTGGGTGATAAAAATTTT
ATTGATATTGAAGAAATCCGAAACTATTTAATTAAACAAAGTTCTGGGATGCCAATATCT
TTCCACTTATTGATATTATCAAAAACCAATAAATGGATGTTACCTTGGAATGTAATTAGA
GATTTGAATTGTATTGATCTAAGTGATGATTGGACAAAATACAAATTATAA
>chr_166 166216-168786 - length=2571 nt
ATGGAATTTAATGAACATATTTGGGAATGGTCATTAGGGCTTCCTAAATGGCAAAATGAT
TTAATCAGAAAGCTCTATCAAAAATCTGAGCTGGAAAATGAAGACATAAACGAAGTAATA
GATAATATCCTTTATGAGAACGGGTTTTCTGAGAGGATTTTAAACATCACTCCTTTAGAA
AAAAATCATATCCCTAATAAGAACCCTAAAGATACTATTAAGATTACTGCATTAAAAAAC
CTCAATAATATTGCCGCTATTGAACCGGAGCATGGGCTTAAATTCTTACCAGATGGGCTA
ACGGTTGTATACGGTGAAAATTCCGCTGGCAAATCTAGTTATGCTAAGGTGTTAAAGCAG
GCTTGCCGAGCTGTGGATGATAAAACAAAGATCCATCCAAATATTTATAAAACCATCGAT
TCAACAAGCACAGCCGACATTTATGTACAGCAAAATGGTAAAGAAGCCATTATAAATAGA
GTGGTAAATACCGCGCCTGAGCAGCAGTTAACATCTATTAGTATTTTCGACACTGATTGT
GCGAGAATTTATGCAGAATCTGAAAACGAAGTTGTATTTATTCCAACTGAATTTAAAATC
TTCGATGATCTTGCTAGACATCAAACTGAAATAAAACAAAAGTTATTACAGGTAAAAGAT
AATTTTTTAGAAACACTACCTTCATTCCATGAGTTAACTAGCCCTTCTAATGCCAAAAGG
TTTGTTGAATCCATTTCTTACAAAACGAAGGAAAATGACATTCAACAGAATTGTACCTTT
ACAGAACAAGATCAGGAACGGCTTAATCAGATTTCAAAAGATTTAAATGTTCTTATAGAT
TCAAATCCTATTAAGTTGATACATGAGCTTCAAAGGAACATAAACGATATTACAAACTTA
AAAAACAACCTCCAACAAATTCATAACCAATTATCTTTTGAAAAGGTTAAAGAGTTTGTT
TCGTTACATCGAAGATACCTTGATTCGAAAGCAACACTGGAAGTTTTAACTCGTGAAGCG
TTCGTAGAACAACCTTTAGATGGTGTTGGCAGTAACCCTTGGAAAAAACTCTGGCACACC
GCCAAGCAATATCATGAAATGGTTTATCCTGAACAATCATTTCCTTATGTCGATAATGAA
GCGAGATGTTTGTTGTGCCAACAAGAATTAAAGGAAGAAGCTAAAATGCGCTTAACGGGT
TTTGAGGAATTCGTTAATGACAGTATCAGTCAAGAGACAGCTCAGTTACACGCTCAAAGA
CACGATTTAATAGTTAAATTAAAATCTTTACCATTCACAAAAGTGACAGATTCCTCTGTT
CGTACCTTCTTTTCTCATGATTCGCCTGAATTGGATATGAAAGTGAAATTATTCATCCAA
TCAGCAATAAAAATTAATACGCTATTACAAAACGCCGAGGACGATAAGTACCTGTCCTTA
GAGGATATTTCAGAAGTTAAATTACCGCCGCTAAAAGAAATTGAACATTGGTTAGAGATT
AAAAACAGTGAATTGGAGCATTTAAAAACACTAGCCAAGCAAGACAATTCAGCAGAATTA
TTAGCAGAACAAAACGAGTTGGTTTCAAAAGAAAAAATATTTAAAAGGATAGATGATGTC
CATCGTTTAGTAAAAATTCATCAGAAAGTCGTCAAGATTGATAAAGCAATAAAATCGCTG
GATACAACAAAATTGACAAGAAAATATAACGAATTATCTAGTTCATTGTTGCTCGACAAG
TTTAAGAGTGAAATTGAAAAAGAACTAAAGCAACTAAGAAGGGAACACATTTTATTCAAG
CTAAATAGCAGAGGGGTAAAAGGTAAAACCACGATAAAACTTGCTTTGGATTCCAGCCCG
AAAATAAACATTAACGAAATCCTAAGCGAAGGAGAACAAAAGACATTATCAATAGCCTTT
TTCCTTGCTGAAATTTCTTCTATACCATCAAATGGAGGAATCATACTGGATGATCCGGTC
TCCTCTTTAGATCACAGTAGGAGAGAGTATGTAGCTCATCGATTGATACAGGAAGCAAAA
AAACGGCAAGTCATTATTTTTACACATGACATCGTGTTCCTACATACCTTACAAAAACAT
GCTAATTTACAAAACGTGAACGCATCTTATTGTTCTGTAAGGAGAAACGGTAATAGAGCA
GGGATTGCAAAAACAGAAATGCCATGGATAACCCTATCAACCAATAAAAGAATTAAATAC
TTGAGAAATGAACTACCAAAGTTAAAAAAGTTAGAAAGCCAATTAGATCCTGATATGTAT
ATCCCAAACGTGAAAACATGGTACATGCTACTTAGGGAATCATGGGAACGAGCAGTTGAA
GAACTGTTATTAAACGGTGTTGTCGAACGGTTCAATCCAAGTGTACAAACGCAAAGACTT
AGTAAGATTAAATTCACAGATGAGATTGTCCAACTCGTAACAGAAGGCATGACACAGACA
TCCACGTATGTACATGATGAATCTCATGCTATCGGTCGAATAATCCCAAGTAATGAAGAA
ATGATTGAAGACCTTAATAAACTGGACCTGTTCAGTAAATCGTTTAAATAA
>chr_167 168968-169441 + length=474 nt
ATGTATGTCGATAATGTTCGAAATACAATTAGCAGATTGGAACAGGGTGAATATGAGGAA
TATTTAAAAAGGCTGCGATCAGTTTTAAGGAGAAAATACAGCAAAAATGTAAAACCATCC
GAACTTAAACGGCGTGTTGATGAATTTGTTTCTGGAAAAGATCCTAAAATTGAATCATTC
GAAGCCTACTTAATAACATTTGATGAGCTATCAACTAACGGAGCTATGAATGTATTACAT
AACAACAATGTAAGGATGCCAAAAAACTGGCGACAATTACTCCTTAAGGTAACAGAGGAT
CGAACACTTTCCCCCGAAGCCATCAAACATTTAGAGGAAGAAGAAATTCTAATTGAAATA
AAAGCATTGTTTTACTATTCTATTGAATACTGTAAAAGCGAAAACAGGGATAAATTTTTT
GAAAATCTGCATCATTTTAATGGATTTTTAAAAATTGCATCCAATAAAAAATGA
>chr_168 169734-170543 + length=810 nt
ATGTCCAAGAGGAAAACTGAATTAACAGAAAAGAAAATTGCCGAAATGGAAAAAGAAGGT
CGAGGGCAAGGGACTGGAGAGGATTATAAACCATGGATTAATATTCAGGATTTCCCGTCC
AATGGACTGGCTACTAGGGGAAAAGGGTGGAAAACAAATCGCATCCACCAATTTTTATCC
AAATTGGAACGTGATTACTTCTATGTGTTGGAATGGAACAACATTGTTGTCGATATAAGA
GAGCAGTTTCCGCTAACCCGCGAAGATACCTGGCACATTGCAGATGAAAAAGGAATTAAA
CATCCGACTGATCCGAAATCACAAATCCCTATTGTGATGACAACTGATTTTCTTATAACT
ATAAAAGGCTCGACAGGTAAAAAGCATGTCGCTCGAACTGTAAAACCATCTAAAGAATTG
GAAAATGAGCGGATTATAGAAAAATTTGAAATTGAACGTTCATATTGGGAAAGTCGCGGA
ATTGACTGGGGAATCATCACCGAAAAGGAGATTCCGAAGGATATGGTTGCAAATGTGGAA
TGGCTCCATTCTTCATATTTTGAAATTGAGGATTTGCCTGTCTCTACAATTAATACCTAC
ACCCAACAGTTAAAGTCATTTATCAAAAAATATAACACTTCCATTATCGAAATGGTGACA
GAATTTGATAAAACCTTTCAACTTGAAAATGGAACAAGTTTAGACATCCTTAAATATTTG
ATCGCTCGAAAAGAAGTATCTGTTGATATAACGAAGAAAATTTACACCCATCTTTGGGTG
GAGGATGTATTTAATCTTGATTCTATATAA
>chr_169 170559-172733 + length=2175 nt
ATGTTTGTAATCAATGACATTATTAGTATCGAAGAAGCGTATGGTAAAAAACGATTAGAA
AGAATCATTTGGATTGATGAAGGAAATGTCATTTGCTACACCATTGATATGGAAAAGAAA
AGCACAATACCAATTAAGCGGAAAATCTCTGATTTACAGCAATTACACACAGAACAATTG
TTATCGTTAATTAAAAGTGATCCTTACGGTTTTATCTATCAAGACGAGGAACAACTTTCA
GAGAAAAGTAAACAATTACGGGATGAACGCTGGAAATGCATCAAAAGCATAGCTTCACAG
GAACCAGATATATACGAAAGTGATAAAAGAGGTCGTCTCATAAGAGAGGCAATTGCTAAA
ACAGGGAAAAACAAACGGTTGTTTTATAAATATTTGGTCCAATATTGGCAAAGAGGGAAA
GTCAAAAACGCCTTGCTGCCTGATTATAGGGAGTCTGGAGGAAAAGGAAAAGAAAAGACC
TACAAAGATAAAAAGAACGGGAGACGGCGAAAGTTTGAAAACGTCATTGGTGAAGGGATT
ATCATCACGGATGAAATCAAACGAGTTTTTGGGATAAGTGTGCAGAGATTTTATCATACT
GCTAAAAAAAATCCGCTTGCTACGACCTATAAATTAATGATGGAAACCTTTTTTGTAGCA
AGTCATCGTTATGAAAATGGCGTAAAAAAGCCTATCCTCCTTGAACAAGACAAGCTTCCA
ACTCTAAGACAATTTAAATTTTGGTATGAAAAGAACTATAAAGCAGAAGAAAAGCTTCGG
AAAAGAAAAGGAAACCGAAAATACGAATTAAACCATCGGGCAGTTCTGGGGACATCCGTA
GGTGATTTATATGGACCTGGAACTAAGTATCAAATTGATGCGACTGTTGCTGATGTTTAT
CTCGTTAGTTCCTTTAATCGAAACTGGATCATCGGTCGTCCCATCATTTATGTCGTCATC
GATGTTTTCAGTCGAATGGTTGTTGGGCTTTATGTAGGTCTTGAAGGACCATCGTGGTTT
GGAGCGATGATGGCTCTTGCCAATACTGCAAGCGATAAAGTTTCGTATTGTAAGAAATAC
GGTATTGATGTAACGAAAGAAGAATGGGATTGTCATTATCTTCCTCAAACTCTTTTAGCT
GACCGGGGCGAATTAGAAGGGTACAACGTGGAGCGACTAATCAACGCTTTTCATATAAAA
GTGGAAAATACACCACCATACAGAGCTGATTGGAAAGGGATTGTCGAGCAACATTTTCGG
ATTATCAATACAAAAGTGAAGCCATTTTTGCCTGGGACTGTGGATACGACTGTTAAAGTA
AGAGGTGATAGGGATTACCGATTGGATGCCACTTTAACACTAGAAGAGTTTACAAGTGTC
ATCATTAAATGTGTACTTCATCATAACAATCATCATTGGTTAAAAAATTACAACCAAGAT
GAAATGATGATTGAGGATGAAGTATCCTTTATTCCCCGTGAATTGTGGAACTGGGGAATT
AAAAATCGTTCAGGAAAACTTCGTTCTTATTCAGAGAATATTGTAAAACTTCATCTTCTT
CCGACAGCAAAAGCAAGAGTAACGTATAAAGGAATCGAGTTTAAGAAGATGCGTTTCAGT
AGCGAAACAGCTTTAAAAGAAAATTGGTTTGGGGAGGCAAGAGAAAAAAGTTGGCAAATT
CCGATTTGCTACGACCCAAGAGACATGTCACACATCTACTTGCCAAGTGAAGACGGTAGA
AACTATGAGATGGCAACACTGCTTGACCATCATAAGAAATACAGTGGCAAAACTATTGAA
GAAGTGGAGTATTACTTTAATTCCGAATTGTTAAAAGAACAATCGTTTGCACACGAAGAA
CTTCAACAAAGTGTGGATTTAGTTAGCGACATTGAACACATTGTTCAAAAAGCGAAAAAA
TCTTTGGATAAAGAAAAAGTAGAAATAAGCAACAACCAAAAGGTTAAAGGTATTCGTGGG
AATCGTTTAATGGAAAAGGAAGCAAGGCGAAAGGAAGAAGCTTTTTTACTTTCAGATGCT
CAGCAGTTTAATCAACCGATGGAAACAAAAGAGATTGTTGAGGAAACAACTCCTAAAAAG
AGTGTTTCCACGATTGAATTATTACGTCAAAAACAAAAGGAGAAGTTGAATCGTGCAAGG
ATTAGCGGCAAATGA
>chr_170 173032-174423 + length=1392 nt
ATGAAGAAAGAAGAAGTCATGAGGGTCCATGAAAGTTACAAGGCAATAAAAGAAGGAAAG
TTTATTAAAAATTATCAAACAGAAGCCAAACGGACAGCGGCAGGGTTCACCATTATCGGC
TTATCGGGTATTGGAAAAACGACCGCAATTGAAAGGGTATTATCCTTTTACCCGCAAATC
ATCAGGCATCAAGAATACCAAAGAAGACCATTTCAGTTTACACAGATTTGTTGGATGAAG
TTAGATTGTCCATTCGACGGTTCACTGAAAGGATTATGTATGAGCTTCTTTTCAGAATTG
GATCGTTTACTCGGTTCCAATTATTTAAATAAATTCGGGTCACAAAAAAATACCACCGAT
TTAATGATGCAGCGAATGGCTCACCTTGCAAGCCGACATGGTATCGGGCTTCTTATCATC
GATGAGATTCAGCATCTTAGTCTCAGCAAAAGCGGTGGTTCCGATAAAATGCTAAACTTC
TTCGTAACACTCGTTAATACCATTGGCATTCCTGTTTTGATGGTCGGGACGAATAAAGCC
ATTTCTATTTTACAAAGTGAGTTTCGTCAAGCAAGACGAGGAAGTGGACAAGGTGATATG
GTCTGGTCACAGATGCCGAAAGACGAATCTTGGGATTTATTTGTGGAAGGTATGTGGGAG
TATCAATGGACTCTGAATTTTACGGAACTAACAAATGAATTAAGTGATTTTCTCTATGAA
GAAAGTCAGGGAGTTTTAGATATTTCCATAAAGCTCTTCATGCTTTCACAAATACGAGCA
ATCGCATCGGGAGAAGAAAAAATAACGAAACAAATCATCAAGAAAGTGGCAAGTGACAGC
TTACGGCTTGTTAAACCAATGTTGGAAGCATTAAAATCAGGTATTCCAAGTGAGATTGCT
AAATACGAAGATATTCGTCCCATTGATATAGACGAGGAAGTCGAAAAGTATAAAGCCTCT
ATTGATATGCAGAAGAAGATAAGAATTCAAAAGAAGTTACAAAGGCAAAAGTGTCATAAA
AAGGAACAGTCTCTTTTGGAAGAAGTGACACTGCAACTTTTAGCTATGGATTTTGATCCA
AAAGAGGTCCAAAGTGCCGTAAGGAAAGTGTTTAACAAAATAGGGGGAAACCTTGGAAAA
CCAACGGTGCTAAAAGAAGTGATAAAACTTCTTATTAATAAGGACGAAAAGAAGGAAGAA
AGAAAAGACAAGAAAAAGAAAGCTATTTTATCAAGCGAAAATTATTTGGTTCTCTTGCTT
CAAGAAGCAAGAAAGAAGAAGCAATCGGTCCACGAATATTTTTTAGATAAAGATATCATT
AAACAACCATTAAATGAGTTCTGGGAGGGTAAAGAAAATGCTACATTGGTTCCCCACTCC
GTATCCCGATGA
>chr_171 174482-176275 + length=1794 nt
ATGACGACTGAAGAACTGTTCGGAAAACGAACAGTTCGTTCCGTTTGGGACTTACCAGCT
AACCTAAATATTTTATTAGGTCAGCTCGGTTCTTATTGGGATGCCAGTCAATTGATTAAT
AATAATACGATGTATCCTTACTATGCCACTTTTTCACTTCCGAAACAGGCAGAGCAAGTA
AGAGAATCAATGTTGGACAGTGATGGAAGCACGATTCATACCCGTATCGGTGTTGCTGCA
AGTAATGTGAAATTAAAAACAAATCTTTGGGTATGCAGTAATTGTATTAAAGAGGATATG
GACACTTATGGAGAAACGTATTGGCGAAGGGTTCATCAAGCTCCAGGTGTTTTTATATGT
CCGAAACATGAAACAGCATTGGAGAAAACGACTGTTTCTGTAAAAGCCCAAAACCAACAT
GAGTTTGTTGTCGCTACCCCTTATGTTCAAAGAAAGAAGATTAATCTTGATGGGATAAAT
AAAGAAGAGGTTCAATTACTTATTAAAGTTGCTAAGGTAACTGAATCTCTTTTAAACAAT
ACCTATCTTCAAAATACAGATAATACTATTCGAAATAAATATTTGGAACTGTTAAAACAA
ATGGGTTATGCAAGTGTCAACGGATTTATAAAACGGGACAGGCTATACCAGAGTTTTGGT
GCAAAATTCTCCGACCGCTTCTTGGATCTTTTACAGTCGCTTGTTTTCTTAGAGGAATCG
GATTGGCTAACAATGATCTTCCAAAAACATCGGAAGTCCTTTCATCCTATTCGGCATATA
TTAGTGATGTTGTTTTTGGAAACAAGTTTGGAGGATTTGTTTGGTGAAAAGGAACATGGT
TCATTCGGAAAAGGACCTTGGCTATGCTTAAATGTTGTATGTCCAAATTATCATAAGCCT
GTTGTAACAGATTTAACGATTACAAGGTGTTATGATACTGGAAACCCAGTTGGAACATTT
CGCTGTGATTGTGGTTTTGTTTTTTCACGAAGAGGACCTGATAAAAATAAGGAGGATTGT
TACCGCATTGGTACAATAAAAGATTATGGTCATGTTTGGATGGAAAAGCTGACGGAACTG
GTTAATGAAGGAAACACCCTTACAGATATAGCGAAGGAAATGCGGGCAGACCGAGCTACC
ATCAAAAAATATGCTGCTGGATCGGGGTTAAAAGTGCCATGGAAACTTCCGAAAGTTGAT
AAAAAAAGCGTAAATGAGTCTTTGGAGCATTTCCAAACCCAATTATCTCAAAGGAAAAAT
AAGTGGCTTGAACTTCAGGAGGAATATCCTAGAAAATCAAAAACAGAGTTGCGGAAAATA
GCTCCTGATGTGTATGCTTTTTTATATCGCAATGATCGTGATTGGCTTAATGAATTTTCC
CCTACAAAGAAAAGAATTCAAACCCCAAATCAACGAGTAAACTGGAAGAAACGGGATATA
GAATTGTTAAATCAAGTGCAGAAAGTAGTAGGTAATTGGGATAAGGATGCCGATAAACCA
ATAAAAATTACGGTAACTTCAATCGGAAGGAAAATAGACGAATTATCGTTATTACAGAAA
AAAGCAGATAAGATACCAAAAACTATGGAATATATCCGTAAAGTATCAGAGGATACAGTG
TCCTTCCAAAAAAGGCGAGTTGAATTCACAATTGAAAAATTGAAACAGGAGGGAGAGGCA
ATTCTTGAATGGCAAATATACAGAAAAGCAGGACTTCGGTCAACCGTTTCAAATGAAGTA
AAAAGGTTAATTTCGTTAAAAGTCAATGAATATGACACAATAAAAAACATCTGA
>chr_172 176399-176581 + length=183 nt
ATGGAAATTTATCCAGTGCATTTAAGAAAGCTGCGATCTGAACAAACGAAGGGTAGTATA
TTAGAAATGGAGTCAGAAAAACTCAAAGAAAACCTCAATGTTTTATTTGATGATTTTTAT
AAATTGAAGAAACACTTAGAATATATGGAAAATAAATATAAAATAAAGGGCGAGGAAAAT
TAA
>chr_173 176594-176758 - length=165 nt
ATGACTAAATTAATAGTCGATGTAAACAACAGAAAAATGAGAGCTGATACTAAAGTATAT
AGTAGCAGCGTACTAGAACAAGTTAAAAAACAAAGACAAGAACAGAATCGAAAACGCCTG
GGTGAATTGCATCGAGAGATAAATAAATTAGTTCGTTCTAAATAA
>chr_174 176764-177810 - length=1047 nt
TTGGGGACAAATACACATAAAAAGGATACAACTTTAGAAAATTTAGAATTTGCTACAGAG
AAATTTGATCCATACATAAAAACTATTAGAGAGGCTATGCCAAAAGTAAGTGATGCTCAT
GACCATTATCTATTAGATTTAAAAAAGAAAAAAGGCACTAAAAGCTATGCATTGTTAAAA
GAGATGTGGTCTTGGAGACAACTATTATGGGGAATTCCAGTAGGAGCAATTACATGGTTT
TTCACTTTAGACGTGGTATTAGGTTTTTGTTTTCTTACACCATGTTTGCTTCTTTTAATT
TGGTTCCTATTTAATAAGTACATAGAAGAAAAGACTCTTCAAGACATGACTGATGAAAGC
AAAAAAGATTATTTTCATTATTATGCATACGCAAATCAACGCCGAGAATATGAAGTGATT
TCTCCATACCTTTCATCAGGAAACACATTTAAGTTCAAACAAGCTTTCGAATTGCTAAAA
GAATGGGACAAGGACATCGAAAATAAAAATACTTTAATATTAAAGCTAGAAAAAAACTTA
AAAGAAATGGCTAATGATTCAGAGAACCTTCCAATTCATGCTCAGCAAGAAGTTGATTTT
TCAAACATACTATACAATAAATTACAGGATATTATTGCTGATAAATATAATGGAACCAAA
TTAACCTTTTCGACATTAAGGTTTCTCGGTGATTATTCCATTTATCGACTAGAAGAGGAT
AAGCTAGAACAAGAATATTATACGAGAGTGAATCCTAATTTTCCTAAAACGGTTAATACA
AGTGATAGCACATGTAAGAACATGTCATATATAAAAATATTGACATCAGATTTCGCATGG
GAGTATGACCAAAAAAACACGATTTCGTTTATAGCGACTATTGGAGAAATTGTGTATATT
TACTCAATCTTGATTGATAGTCGTAATGAGCATGTGTTGAATAGACAAACAAAAAATGGT
AAAATGAACATAGACAAACTTTCGCGAGCTGTTACAACAGCCTTCCAATTGTACTCTTTA
AAAGAAAATAAAATAAAGAGAGGCTGA
>chr_175 178140-179255 - length=1116 nt
ATGAAGAATTTCAAAAAGAGTACAGGTAAAATTTTACTAGCATCTGGATTAGTAGTTTCT
ATGTCAGCTTGTAGTGTAACAAATTTATTTGGAGAAAAAGAAAAAACAAATGCTGAATCT
GGTAAACAAGAAAGTAAAGAAACTAAGACAGAAGGTAAATCATCTGAAACAAAGGAAAAA
TCAACTAACTCAAAAGAAGAAAGTAAAGATGTTAAGATGATTATGGTTTTGCCTGAGGAT
TACCCACAACTTATGGTAGACATTGAAGAAGACTTATTAAGACGTCTAGATTACTATGAT
GCTTCTGTGAGGGATAATAAAAAGGGAAGTAAGTCAAATGAAGAGGTACGAGATAGTATT
AAAGACTTAGATAAAGTATTTAATAAAATAGAGCGTATAGATGCACCAGGAAAATACAAG
GAAGATCATAAGGAAATTGTAAAAGCTGTTCAAAAGTTAAAAGAATCTTTCAAAGAAGTA
TCGAAGTTATTTGATTACTCTAAAACACTTAAAGATACGGATGATGCAATCATAGATAAA
GCAAACAATAAATTAGATGAAGCAAAACGCATTTGGAAACCTGTATTTAATAAGTTAAAA
GCGGAAGCTAAGGGTGGTTCAACAACTACTTCTACAACAAGTGGTACTAGTTCTTCTAAC
TCACCGAGTTTATCTAGTGGTAATACAGTTAAAACATACAGTACCCAAGATAAAACTGGT
ATATTCAAAGGAAAAATTGATACACCAGACGAGGATTCCGCTAAGTTTAAGAATGTACAG
AACAACTATAAAGACGGTACAGAGCTTGTAGGTAATTGGGGTATTGATTACGGAGACGGA
GTCAAAACTACGTTAGTCCTAAAAGCAGATAAGACATTTGAAACATATGCAAATGGTTCT
TATCCAAATAAAGATAATTACTTAACAGGAACATACCAAGCAGACGTTTCTTCCCATCAG
TTAACGCTAATGGTGGAAAAAGGAACTCAAAATGGTCAAGAAGTGAAATTGGAAAGACCT
ATTTATTCATCATATGAGGTTAAAAATTTAGATGGTAAAGCGTTACAGATTTTCCACATA
GACGAACAAGTAACAATTTGTTATGTAAAACAATAA
>chr_176 179856-181820 + length=1965 nt
ATGAAAGTGAATGAAAAAACATATCTAAGTATAGAAGAGATTATTTCATTGCCAACCGTA
TCAAGTACAAACATAAGTGATGATGGTAAAAACGTAGCATTTGTTAAGAAGACGGCTGAT
TGGAAAGACAATACATATAGGAATCATGTATGGATATATGAAAAAGATAAGAAGCAGAGT
TACCCATTATCAAATGGTGATATAGATAGTACACACCCATTATGGTCTCCAGATGCTAGG
TGTATCGCATATCTTAGTCCAGTTGGTGATGGGAAAAATCAGATATTTGTTAAGTCACTA
GATGGTTATAGAGAGGTTCAAATTACCGATGAGAAAGAAGGAGTCAGTACATTCAAATGG
GGTCCTACTGGCAAGGGTCTTTATTATGTTACGCAGTCAAAAGAATGTGAGGAGATAAAG
AAACGTAAGGATCTATATGGAGATTTTCAACATATAGGTAAGGAACACCAGAATAATTGT
TTATATTACATTGAAATAGAGAAGGTGATACAAAGTGATACAGATGAACACGAGAACAGA
GTTGTTTATCAATTAACGGATGGTAAGGATTTTCATATCCATGAATTTGATATTTCAAAT
GATGGTAAAAAGGTTGTATTTATGGCGACACCAAGCTCAAATATGGCAGATTATATAAAT
GGAGATCTATACATACTCCATATTAAAGCTGGAGAGCTACAAAAGCTGAATGTGGATAAG
TTGTTGGGAGGGAGTGTTTGCTTTTCTCCTGACGGCAGTGAAATATGTTACACAGCAAGC
ATAAGAGAGAAGGGTTACTATAGAAACCATATACAAGATAGTACGTTAGAGATATATGAT
ATAAATACCGGAGAGCTAATTCAACCTTTAACAGATTTTGATAGTACGGTTATGCCATTA
CAGTGGACAGCTAAAGGGGTTTTAATTAGGTGGCAGAATAAAACGAATTATCTTATTGGA
TTGCTAGCCGAAGATGGCACTGTGGAAATATTAAGCGAAAAAGTAGATGGCTTTATAATG
GATGCTTCTATAACAAAGGATGGCAAACATATATCCTACAATAAGGCTATAACAAATGAA
ACCTTTGAAATCTATTTAGACGATAAAAAAATAACGGATGAAAATAGCTTTTTCAAAGGG
AAACTTAGAAGTAACAGGGAAATCATCTCATGGAAAAGTAGCGATGGTCTTGAAATAGAA
GGTGTTTTATCAACGCCAGTAGAGTTGGACACTAATAAAAAATATCCTTTATTAGTAGTA
ATTCACGGCGGTCCGGCTTGGGCATCTTTTCCGATATTTTCAGACTGCTTCAATGAGAAA
TATCCGATTGAACAGTTTGTTGAAAAAGGCTTTATCGTTTTAGAACCAAATTACAGAGGA
AGTTCAGGTTATGGTAATGAATTTTTAAAAGCTAACTATAGAAAACAGGGGATTGCTGAC
TACGATGATGTTATATCTGGAGTGGATGAACTAGTAGAAAAAGGGATGGTAGACAAGGAT
AGAGTAGGAGTTATGGGATGGAGCAACGGTGGATATGTATCAGCTTTCTGTTCTACGTTT
AGTAGTCGGTTTAAAGCTATTTCAGTTGGCGGTGGAATAACTAACTGGAGTACCCATTAT
GTAAATACAGATATACCTTACTTTATTAGAATGTATTTAGGAAATACTCCATGGAATGAT
CCAGAGATATATACGAAGACATCACCTATGACGTATATTAAATCAGCTTGTACGCCTACC
TTAATTCAACATGGGGAAAAGGATGCAAGAATTCCAATTACAAATGCATATGATCTATAT
CAAGGATTAATGGATATGGAAGTTGATACAGAATTAATTATATTTAAAGGAATGGCATAT
AGTTCTGACCAACCAGGAGTTCATGTGGCTATTATGAAGCAGAACTTGATGTGGTTTTCA
CACTATATTCTTGGAGAGAGTATGGAGGGTTTTAGGACTTTGTAA
>chr_177 181928-182494 + length=567 nt
ATGACAGGAAATAAAAATGACTTACTAGTAGAAAAACGTGAAGAGTTATTGAAAGTATTG
CAAGCTCGTTTTGAGAAAAACATGAACCGCCATGAAGGTCTTGAATGGGCTAAAGTTGAA
GCGAAGCTGACTACTAATAATGAAAAAATGTGGTCACTTAACGAAATGGAAGTAACTGGT
GGTGAACCGGATGTTGTTGGTTATGATGAAGAAAAGGACGAATATACTTTCTATGATTGT
TCAAAGGAGAGTCCTAAAGGCCGCAGAAGTCTTTGTTATGATCTTGAAGCGTTAGAATCA
AGAAAAAAACATAAACCAGAAAATAACGTTATTGATGTTGCCAATGCTATGGGCATTGAA
TTATTAACGGAAGAACAGTATCGGGAATTGCAACAACTTGGCGATTTTGACATGAAATCA
TCAAGTTGGGTACAAACACCTTCAGATATTCGAGAACTCGGTGGTGCTTTATTTTGCGAT
TATCGCTTTGGACATGTTTTCGTGTACCATAATGGAGCAGACTCTTACTATGCTGCCAGA
GGTTTTCGTGGCTCGTTAAAAGTTTAA
>chr_178 182567-183073 - length=507 nt
ATGGTTATCAATTTTTTAAGAACTGATAAACGTGCTACTTTCATATTATTACTTTTACGG
CTTTACATAGGGTATACATGGCTCGCTGCTGGGATAGGCAAAGTCTTCGGACAATCTTTT
GACGCAAGTGGCTTTCTAAAGGGTGCTATTGCTCAAGCATCAGGTGACCACCCTGCAGTA
CAAAGTTGGTGGGCAGATTTTCTTCAACATTTTGTCCTTCCAAACGCAGACCTATTTAGC
TTTTTAGTTCAATGGGGAGAAATTTTAGTAGGTCTAGGTTTAATTTTAGGCGGATTAACA
AAAACAGCTGCATTTTTCGGAATCATAATGAATCTTTCATTTTTATTAAGTGGAACCGTT
AGTGTAAACCCAAACCTGCTTATTTTGACTATGTTCATTTTAGTTGCAGGGCAGAACGCT
GGACGTATTGGATTAGATGGCTATGTTTTCCCTAAACTTTTCCGTAAAAACAACCACGGA
ACATATAAATTAAGTAAAACTGCATAG
>chr_179 183469-184242 + length=774 nt
ATGAACCAATTAAAAAATAAAGTAGCAGTTATTACAGGGGTAAGTCGTCTAGACGGTATA
GGCGCAGCAATTTGCAAAGAATTGGCTGAATCAGGATACGATATATTTTTTACGTATTGG
ACGGATTATGATAAAGAGATGCCATGGGGCGTTGAGAAAAATGAACAAATACAATTAGAA
GAAGAGCTATTACAAAACGGTGTTAGAGTATCAAGCATGGAGTTAGATTTAACTCAGAAT
GATGCACCGAAAGAGCTTATAAATAAAGTTACTGAACAATTAGGGTACCCTCATATATTA
ATTAATAATGCAGCATATTCTACGAATAATGATTTCTCTACGTTGACTGCTGAAGAATTA
GATAAGCATTATATGGTGAATATTCGTGCGACTACATTGCTCAGTAGTCAATTTGCCCGA
GGATTTGATAAAAAATCTGGTGGTAGAATTGTGAATATGACTTCGGGGCAATTTCAAGGT
CCTATGGTAGGAGAACTAGCGTATGCAACAACGAAGGGAGCTATTGATGCTCTTACTAGT
ACGTTGTCAGCAGAGGTAGCTCATTTAGGAATAACAGTGAATGCAATTAATCCAGGACCA
ACTGATACAGGATGGATGACTGAAGAGATAAAACAAGGGTTAAAGCCGATGTTTCCTTTT
GGCAGAATTGGTGAGCCAAAGGATGCAGCTAGACTCATTAAATTTCTAGTAAGTGAAGAA
GCTGAGTGGATTACTGGGCAAGTTATTCATTCAGAAGGTGGATTTAAAAGATAA
>chr_180 184282-184881 - length=600 nt
ATGACATCTATTTCATTACTCATCTCGATCCTTATTGCACTGCCACTTGGTGTTACACTT
GTTTTAACGAGACCTGGTGGACAGCATGAAAATAAAATCATCTATCCTATTCTTAATACG
GTTATTAATGTTATTCGCTCTCTTCCATTTATCATTCTATTATTCTTCATTTTACCTTTT
ACAAAGTTTCTAATGGGAACATCCATTGGCGTACAAGGTGTTATCGTACCGCTTGTCGTC
TTCACAGCCCCTTATATCGCACGTTTAATGGAGACAGCTTTACTAGAAGTCGATCGCGGT
GTCATTGAAGCCTACCAAGCGATGGGAGTCTCTACTATAAAAATCATTTGGCACGTCCTG
GTTAAAGAAGCTCGTCCCTCCCTTGTACTTGGATTAACAATCGCAACGATTGGCTTAATC
GGCGCAACAGCAATGGCTGGTCTTGTAGGCGCTGGTGGGCTAGGGGACTTAGCATATCGC
TTCGGACATTTACGCTATGAACCTGAAGTAATGTATGCAACTGTCTTTATTTTAATTATC
CTCGTTCAAGGATTACAGTCTTTAGGGAATGGTGTTGCACGAAGATTGAAGAAAGATTAA
>chr_181 184925-185965 - length=1041 nt
ATGATTGAATTAAAAAACATATCCAAAGTATTTACAACAAAAAAAGGGAATGTTGAGGCT
CTTAAGTCTACTTCCCTTAAAGTAGAAAAAGGCGAGGTATTTGGAATCATTGGGTATAGT
GGCGCTGGTAAAAGTACATTGATTCGATGTGTAAATTTATTAGAAAAACCAACGACAGGA
AATATCATTGTAAACGAACAAGACTTAACAACGTTATCGACAAAAGAACTAGCAAAAGCG
AGACAAAAAATCGGAATGATCTTTCAAGGATTCAATTTACTTAAAACTGTTACCGTTTAT
GAAAATATCGCATTACCGTTACGGCTTGCTGGCATTCCAAAAGCAGAAATTGAAAAAAGA
GTAGAAAAGTATTTACGCATTGTCGATCTTTTTAATAGAAAAGATGCGTATCCAAGCGAA
CTTTCTGGTGGTCAAAAACAGCGTGTCGCAATTGCTCGTGCGCTATCACATGAACCTGAA
GTGTTATTAAGTGATGAAGCAACGAGCGCATTAGATCCAGAAACAACCGATTCTATCCTT
GATTTGCTATTAAAGATTAACGAAGAAATCGGAATTACGATTTTACTCATTACACATGAA
ATGAATGTCATCCAGCGTATATGTGACCGCGTTGCTGTTATGGAACATGGATCTGTAGTC
GAAAGTGGGACTGTAAAAGATATTTTCACAAACCCACAACATGTAACAACGAAGAAATTT
GTAAATAGCGCATTTGCAGCGAAAATTCCAGAAAAGGTACAGAAAGAACTACAAAGTACT
GGAGAAATTGTAACACTTTCATTTATTGGCACTACTTCAGGGGAACCTGCCTTAGCCGTT
GCCACAAAACGGTTCCAAGTATATCCGAATATTTTATCCGGTAATATTACGCAGTTAAAA
CATGAAGCATATGGGAAACTAGTCGTTCATATGCAAGGGGAACAAAATGAAATCCACCGT
GCTTTATCATTTTTACAAGAGCAAGGAATCATCGTAGAAGGAGGTAGAACAGATTATGGG
AAACAAGTCCTTTTTGGATGA
>chr_182 185978-186790 - length=813 nt
ATGAAAAAGGTATTATTAAGCATTGTAAGCGGAGCAGTATTATTATTAGGCGCATGTAGT
GTGAGTTCAGATAAAGAGGTAAAAGAATTAGACGAGAAAAAGATTACTGTCGGTGTAACA
GGTGGACCACATGAACAAATTTTTGAAAAGGTAAAAGAAGTTGCAGCAAAAGATGGCCTC
GAAATTGATATAAAAGTATTTAATGATTATGTAGCGCCAAACGTATCATTAGATGAAAAA
AGCCTTGATGTAAATAGCTACCAAACGAAATCGTATTTAGATGTATTTAAAGCTGAACGC
AATATGAAATTAGCTGAAGTATTTTCAACAGTAACATTCCCTATGGGTGTATATTCTAAA
GATATAAAAGATGTAAAAGACTTAAAAGAGGGCGATGCAATTGCTGTACCAAATGACCCA
ACGAATGAACTTCGAGCTTTAAAATTATTTGAAAAAGCAGGGGTTTTAAAAGTTGATCCA
AAGGCTACAGAAAAAGCGACTGCAAAAGATGTAATTGAAAATCCAAAAAAATTAAAGATT
GTCGAATTAGAGGCATCTCAATTACCAACGCAACTAAGTGAAGTGAAAGCAGCTGCAATT
AACACAAACTTTGCATTAGGTGCAAAATTAAGTCCAGCGAAAGATTCTATTTTCCGCGAA
GGAAAAGATTCACCCTATGTGAACTGGGTTGTTGTTCGTACTGAAAATAAAGATGATGCC
GTTGTAAATAAATTAAAGAAAGCTTATCAATCTAAAGAAGTAAAAGAGTTTATCGAGAAA
AAATTTGATGGTTCAGTTTTACCATCTTGGTAG
>chr_183 187071-187979 - length=909 nt
ATGAAAGCTATTATTTGCACAAAGTATGGACCACCTAATGTTCTCCAACTTCAAAATATA
GAAAAGCCTAAACCTAAAAAAAATGAAGTATTAGTTAAAATTCACGCAACAAGTGTATCG
ACTGGAGATTGTAGAATACGTGGCTTTAATAGCCCCCTCTTATTTTGGATTCCTATGCGG
ATCATATTAGGTTTCAGAAAACCGAGAAAACCTATACTTGGCGTAGAGTTATCCGGTGAA
ATCGAAGACATTGGAACAGATGTAACACAATTTAAAAAAGGAGATCAAGTTTTTGCATTA
ACAGAACTAAACCTTGGTGGTTATGCCGAATACACATGCGTGCATGAAAGTGGATTAATA
GCATTAAAACCTACCAATGTGACATATGAAGAAGCTGCCGTTATTCCTTTTGGCGGAACT
TCAGCATTGCACTTCCTTAGAAAAGGACAGATAAAAAAAGGGCAACGAGTACTTATATAC
GGCGCCTCTGGGTCAGTAGGGACAGCTGCCGTACAACTTGCGAAATACTTCGGGGCGACT
GTCACAGCCATTTGTAGTAGTTCGAATTTCGATTTAGTAACAGCTTTAGGGGCAGACAAC
GTAATTGATTATATGAAAGAAGATTTTACTAAGCGGGGCGAGCACTATGATATTATATTT
GATGCAGTTGGAAAATATAATAAGTCTCTTTGTACAGATGCATTAATGCCTAATGGAAAA
TATGTATCTGTGAACGGAATGATGGCAAAAGTCAGTAAAGAAGATATGAACCTACTAAAA
CAACTAGCTGAAACAGAAAAGCTAAAGCCTGTTATTGATAGAACTTACCGATTAGAAGAA
ATTGCTGAAGCTCATATATATGTAGAAAAAGGACATAAAAAGGGGAACGTTTCGATTACC
TTAAAATAA
>chr_184 188137-188901 + length=765 nt
ATGAAAAAAATTATTTTAATTTCAAGTTTAGTACTTGCAGTCGGTCTAGGAGTAGGGTGT
AGTAATGAGAAAGCAAAAAAGACTGATGAACCGAAAAAAGAAGCTGTGCAGAAAGAAAAG
GAATTAACAGCGAAGGATGTTTTTAATAAAGCGAATGAAGCTTTTAAAAACGAAGAAAAT
GTAACGATGACATATGATGTGGGAATAAAGGCTGAAGGAACAGAGATGAATGTAATAAAG
GCCAAAATGCAATTAGAGCCGAAGAAAAAAAATTCTCGTTCTGAAATGAATGTTTCTGGT
ACAGAGGTTGTTGTTTATGATGTGGGTGGCAAAATTGCTGGTCAGTTGAAAAATCCTAAT
ACGGGTGAAGTTATGTCTGTACCAGAGGAACAATTAAATGCTAACGGAATGAATGCGACT
CAAGGAATGGTAGATAATTTAGAGATTCCATCGGAAATTTTAAATAAAGTGAAGATGGAG
AAAAGTGGAGATAATTATAAGCTGAAGTTTGCATTAAAAGGGCAAGAGACAGAGAGTATG
TTAGCTAGTATGGATGAAAAGCAGAAACAAATGCTACAAGGCCAAAATGCAAAGATAGAA
GAAATAGATGGAGAATATATTATTACAAAAGATTTTAAATATGAATCAGCAAAGATAGAT
ATGGTTATGAGTAGCAATGGTGAGGATAAAGCGCACATTATTACGGATGCGAAGTTTACA
TCGTATGATAAATTTGATCCAATACAATTGCCAGCAGCAAAGTAA
>chr_185 188968-190404 + length=1437 nt
TTGAAAAAAAGAAAGATAGTAGTGGTCATTGTTGCATATACGGTTTTGCTTGCAACGTCT
GTACATACGTATAAAAAACAAATTGATCATCCTATTATGAGTGATGTAGGTAAATTGCTT
CCGACAAAAATAAAACGTGTTGAAAGTGCTACGGAAGAGCACTCGTTAATAAAATTAGTG
CGAGATGCAAAAGTTTCAGGACAGAAAATTTCCATTGCAGGCATGCAACATAGCCAAGGA
GGACAGACATATTATCCAAATGGCACGATGCTCGATATGAAAGGATATAATAAAATATTA
GAATTTGATCCAGAGAAGAAGCAGATTACAGTTCAAAGTGGTGTCACGTGGAATGATATT
CAGAAGAAAATAAATCCATATGGCCTTGCGGTACAGGTCATGCAGTCTCAAAATATTTTT
ACTGTTGGTGGTTCATTAAGTGTAAATGTACACGGGCGTGATATTCGTCATGAGGCACTA
ATTGATACAGTAGATTCATTTAGATTGTTAATGGCAGATGGCACGGTACGTAATGTAAGT
AGAGAAGAAAATGCAGAGTTATTTCCATATGTCATTGGGGGTTACGGTTTATTTGGAGTT
ATTTTAGATGTGACGCTGAAGTTAACAGATGATGAATTATATGAAATGCACACGAGAATG
ATAGATTATAAAGAATACGTATCTTATTTCAAAGAGAAAGTGAAAAGAGATGAAAATGTT
CGTATGCACTTAGCGCGTATTTCTGTTGCTCCAAATTCATTTTTAAAAGAGATGTATGTG
ACAGATTATATTTTGGCACAAAATCAAAATATGAGAGAAGAGTACAGTGAATTAAAGGAA
GAAAATATTATAGCGGTACCGAAATTTTTACTTGGGTTATCACGTTATAGTGATTGGGGA
AAGAATACATTTTGGGATATACAAAGAGGTTATTTTGAACGTACAGATGGAAAGTATGAG
ACGCGTAATAATGTTATGAGATCAGATAGTGCTTTTATGGAATATGAAAATCCAAATAGG
ACCGAAGTGTTACAAGAATACTTTGTGCCTATAGATGCTTTCACGGAGTATATAGATGAT
TTACGTAACGTATTAAATGAAGAAGAGTTTAATTTACTCAACATTACGATTCGTTACGTG
GAAAAGAATGAAAATGCAGTTTTGTCCTATGCGAAAGATGATATGTTTGCGCTGGTTCTT
TTGATTAACCAGGGACGCTCAGAGAGTGAGATAAAGAAAACAGAGGATGTCATTCGGAAG
ATGATTGATGTTACTTTAAAGCATAACGGTAGTTACTATTTGCCGTACTATTCTTATCCA
ACGAAAGAGCAGTTAAAGAGGGCATATCCTCGTATTGAAGAATTTCTCAAGAAAAAGAAG
GAAGTAGATTCAGAAGAGAGATTTGTGAATTTATTTTATAGGGAGTATACGAAATGA
>chr_186 190401-190934 + length=534 nt
ATGACATATAGAAGATTTGTGGCTTCGCAAAGTATCATCATGATGGCAGGAAGTATGGTA
TTTCCTTTTTATATATTATTGCTTCGAAACGTTGGAAATAGCTTCTCGCAATTTGGCTGG
GCGTATGGCTTATTTGCTTTAACATCAGCACTTGTATATCCACTAGTGGGAAAGATATCT
GATCAAGTAGGTGATAAAAAATTATTAATCATATACGCTTGGTCCATGGCAATCTTAATG
CTTTGCTTTCCGATTGCCACGGAAGTATGGCATGTATATATTCTTCAAATTGTAATGGGC
ATTTTAGGTGCTGTGCAGCGTAATACTGAGAAGACTTCGTTAGCACGAAAGGTTGCGCAG
GAAAAGGCTGGTTATGAGATTGGAAAATACCATGTGTGGACATCCATTGGCGGAGCAGTA
GCGGTTATTGCCACGGGATATTTAGTAGATTTCTTTACGATTGGTACAATTTTTTATATT
GCATCTATTCTATATGTAGTGAGCGGGATTGTATTAAGTAGTAAAAAAATATAA
>chr_187 191013-192731 + length=1719 nt
ATGAAATTTGTAGTTTTAGCTATTCTTACTTTGTTTTTGATTCCATGGACAAGAAGTAGT
AGTAAGCTTCGAGCAGTGGATAAGAAGGGAGATAAGAAGGTTGTAAAGGGTAAGAAATCA
TCTATTTTAGTTATTCCTGTTTTATTTTGGATAGGTATTGCAATCTATGAATACTTTTGG
CTAATTGATGATCGGGTAGACTCGATTCTTACTCATTATTCTGTTGCAGTAGCAATTTTA
ATTGGGCTTGTTTTATTTTCACAAGATCAAATAGGGAAATTAGAAGGCACATTAAAAGGA
CTTCTAATGTTTATTTTACTCGCAAGTTACGGCTACTTTGGTTATTTGCATGATATAGTA
ATCTCGCAAAAGAAATATGATTCTGTTGTTAAGGTAGAGAAAGATATTTCAGAGCCATTT
ACTGAAAATGACCAGCCGTTTACAGTGCCGCCAAAGACAGCGGAGAATAAGATGAAAAAA
GTATTTGGTGATATTCCAAAAGTAGCTTATTTTGAGCTAGGAGAATTAACGCCACAAATG
GTAAACGGCGAGGCTTTATATGTAGCGCCGATTGAAGTTTCAGGATTTTTTAAAGCGCGT
AAAGCTGAGACAATTCCAGGGTATGTAACGATGTCAGGTACGAATCCTGATGCGGAAGCG
AAACTGCACCTCGGTTATAAAATGAAATATGTGCCAAGCATGTTTTTTGGTAATAATTTA
GAGCGTGTGGTAAGGCAAGCAGAACCAAATTTAATCTTTAAAGGAAAACCTAAATTTGAG
GTTGATGATAAAGGAAAACCATATTATACAATGACGTATGGTGAATTTATTTCAGGAAGA
TCTGGATTTGAGGTAGAAGGTGTTGTCTTAGTAGATGCACAAACAGGTGAAGTGAAAAGA
TATGATAAAGGAAAGGCACCTAAATTTGTTGATGGTGTATTAAATCATGAGACTGCATCT
ACGTTAAATACGTACTTTGGTAAATATATTCACGGATTTTGGAATACGAAATTCTCACAA
ACAGATATGAAAATTCCGACTGAGTGGGGAACGAAAGAAGGCGTGACCCCGATCTTTGGT
AAAGATGGAACACTGTATTATTTTACAGACTTTACTTCTCCAAAAGAAGGAGTAGATTCA
GCCCTAGGCTATTCATTAGTAGATGCACGCACAGGCAAGCTATATTACTATAATGGAAAA
GAAGTAAAGGGGATTATGGATGGTTCAGCAGCTACAGAAGTAGTAGATAATTCCTTTAAG
AGAGAGAAATGGCATGGGACAATGCCTGTCATTTATAACGTATACGGTAAACCAGCTTGG
ATTATTCCGGTTGTTGATGACGGAGGCCTAGTACGTGCACATACAGTTGTATATGCTGCT
AATGCAAAAATATTTGCGACAGGTTCTTCGCAGAAAGAAGCGCTTGAGAATTATAAAAAC
GTAATGAGCGGTAATGGTGATACATTTAGACCAACCTCAACAGGAAAAGAAGCGCAAAAA
GAAGGTATTGTACAACGTGTATATAAAGAAAAATCAGGTGAAAATACAATCGTGTACGTA
CTTTTAGAGAATGAACAAAAGGTATTTATGATACCGGTGAAGAAATTCCCATATGCTATG
TTTACAGAAGTAGGAGACCCAATTCAAATTACATATTTAGATACGGGAGAGATGATGTCC
TCAGTATCTAAATTTACGAATAGCAATGTGAAAAAGTAA
>chr_188 192857-194107 + length=1251 nt
GTGAATGAAGTTAATCACGAAATATATAAACCTGTAAAGGCAAACAGGTTATGGATGATT
CTTGTATTAGGAACACTTACGGCGATTGGGCCATTATCTATTGATATGTATTTGCCTTCA
TTACCGAAGTTAACGGATGACTTGCAAACAGGTGCATCCCTCGCGCAGCTTACATTAACA
GCTTGTTTGCTTGGGCTGTCAGTAGGACAATTATTTGTTGGCTCAATTAGTGATATTTAC
GGAAGACGCAAACCTCTTATTATTGCTCTTATTATTTATGTTGCTTCTTCTTTACTTTGT
GCTGTTGCGCCATCTATTTGGACATTAGTGTTATTGCGCTTCCTACAAGGAGCTTCAGGA
TCAGCCGGGATTGTTATATCACGTGCGATGGTACGTGATATGTATTCAGGTTCTGAAATG
ACGAAGTTTTTCTCACTGCTTATGTTAGTAAACGGAGCAGCACCTATTTTGGCACCGATT
ATTGGGGGGCAATTATTACAGTTTACAACGTGGCGCGGTGTTTTCATCGTTCTTGGAGCA
ATTAGCGTATTCATGTTAATCTCAGCTATTTTTGTATTACGTGAAACATTACCTCCTGAA
GAAAGAGAAACAGGTGGTTTGTCAGGGACTTTGGCGACGTACGGAAAATTGTTAAAGGAC
CGTCTGTTTATGGGATATGCATTGTCACAAGGATTAGTAACAGCGGCAATGTTTGCATAC
ATTTCGGGCTCACCATTTGTGTTGCAGAACATATACGGAGCATCACCACAGCAGTTTAGT
TTATTCTTTGCAATCAACGGTATCGGTATTATTATTGCTAGTCAGGTTACGGGTCGTTTA
GCGGGGAAAGTGAATGAGAAGACATTATTTGTCTCTGGTATCATTATTGCAGCTGTTGGT
GGTTTATCTTTACTACTGACAATCTTACTAGGAATAGGGTTAATTGGTGTTTTATGCTCG
TTATTCCTTGTCGTATCAAGTGTTGGGGTTGTCTCAACAACTGGGTTCTCATTAGCGATG
AGAAATCAAAAACAAGCTGCAGGAACAGCATCAGCTTTATTAGGTTTATTACAGTTCATT
TCAGGAGCACTTGTTGCACCGCTAGTAGGTATTGGTGGAAGTAATACAGCATTACCGATG
GGTGTTGTAATAGCTCTTTGTGAAGTTGGTGCGGTACTATGCTATTTATTTATGGCTAGA
AGAAGTGAAAAGCAGTTTGAACTGCAAGCAAGACAAAATTTAGAGGCTTAA
>chr_189 194369-194872 + length=504 nt
ATGAAGAAGGTTTTGGGTATTGCTGTAATGGGAAGTATGATCCTTCTAGCAGGATGTAAT
GGAAATAAGGATACGAAAGAACCGAAAGAAAAGGTAGAGCAATCTACAGAACAAACAGAA
GAAATGAAAGAATACCGTGCAGTACATGAAAAATACGATTTGAAAATGAATAAAGAAATT
AATAACGCACTGCAGTTATTTGAAGTGGCAAAAGAAAAGGGCGGTAAGGAAATAACGACT
GCTACATATAAAGAAGATGTGCAAAAGGTAACAACGAGCATGTTAGAAGATATTGATCAT
ATACGAAAAGAAATTCGTGTTCCGAAGTCGAAAGAGCAAGAACATGAGGTATATGTCGGT
TTCTTGAATGAATCGGAACAAGCAATGAAAAAATTACAGAAGTTAGCGAAAGAAGAAGAT
TCATCGTTGATTCGTGATATAGAAATTAATTTTGCAACAGCATCGACATACTATAAACGT
TTTCAAGCAGAAACGAAAAAATAA
>chr_190 194889-195104 - length=216 nt
ATGGACCCCTTACTTCTAGCTACTATAGGATTACCCTTAACAATCGTTATACTTGTCATC
ATCGGCTTCTACAAACTCTTCATCAAAAAGAAAAGTATCACTTCTTTTTATACCCCTTTC
GATAATATTACCGGGCAAACTATTTCCGAATTTCACGAAGAACAGAAGATATTAGTATCC
GAGGATGAAGATGGAGATAGCAAGAAGAAAAAATAA
>chr_191 195514-196431 + length=918 nt
GTGTATGTAATTAAAAAATTATCAGTTATGGTGTTCACGCTATGGGTTATTACGACGGTG
ACATTTCTAATTATGCATATTATTCCGGGGGATCCATTTTCATCAGATGCAAAAATCTTT
CCTGAAGAAGTGATCCAAAACATGAGAGCGAAGTATCACCTTGATGAACCGTTATGGAAT
CAATATGTTGCTTATTTAGACGGCGTAGTTCATTTTGATTTTGGTGAATCTGTTCAATCA
ACCGGGCAAGGTGTATCAGAAATTATAACAACTGGTTTTGGTCCATCAGCAATTATTGGT
TTACAAGCACTTATTATTTCATTGCTAGTCGGAATTGCTGCAGGTACATTTGCTGCTCTC
TATCATGGGAAGGTAATTGATTACGGTGTAAGTTTACTTGCCATCCTCGGTATTTCTATT
CCGAGCTTTATTTTAGCACCACTATTTATACAAGTATTGGCTATTCAATTCGAGCTCTTA
CCAGCAGCTTCTTGGGGTACATTTGAACATACGGTATTGCCATCCTTTGCATTAGCGTTA
GGACCAATCGCAGTGATTACAAGATTTGTTCGCTCTAATATGATCGAAGTACTGCAGAGT
GATTATATTAAGTTAGCGAGAGCGAAAGGTATACCGATTAAGAAGATTATTATAAGACAT
GCTCTTCGAAATGCAATTGTTCCGGTACTTACATTTGTTGGACCATTAATGGCGGGACTT
TTAACAGGTACTTTCGTTATTGAAAAGATTTTTTCAATTCCTGGTCTCGGAAAATATTTT
GTAGATAGTATTTTTAATCGAGATTATCCAGTGATTATGGGAACAACCATTTTTTATAGT
GCACTTTTAATTGTATGTATTTTTATTACAGATATTATTCATCGTATTGTTGATCCACGT
ATTCGTTCTATTACGTAA
>chr_192 196448-197452 + length=1005 nt
ATGGGAGCTTATGAAATTAATGACCAGTTATTAACAAATGAAGAGAAGAAAGAATTAACG
ATAAATAAAGATCAGCAAAAGATTAGCCGAAAGAAAGAAGTGTTTCGTAAGTTTGTATCG
AATCCAATCGCAGTTTTAGGATCAGTGACGTTATTACTCATTATTGTTTTCTCACTTGTT
GGTGAAAGTTTAACGCCATTTACTGCGAGTGAACAAGTAAAAGAGGCAACAAACTTACCA
CCTAGTAGTGAGCATTGGTTCGGAACAGATGATTTGGGAAGAGATATATGGGCACGTACT
TGGGCTGGCGGGAAAATTTCATTAACAGTTGGATTAGTGGCAGCTGCTCTTGATATAGGA
CTTGGTGTGCTAATCGGAGGATTTAGTGGATATGTGAGAGGGCGCAATCGCCTTGGGACA
TTAATTGATGAGTGGATTATACGAGGAATCGAAGTGTTATACGGTATCCCGTATTTATTA
ATTGTTATTTTACTATTAATTGTTATGAAACCAGGTCTTTTTACCATTATCATCGCCCTT
GCATTAACAGGATGGATTGGTATGGCACGTCTCGTTAGGGCGCAAGTCTTATCTTTAAAA
CAAAGAGAGTTTGTTATTGCAGCGGAGCGATTAGGTACATCCCATATGAAAATTATATAC
GGGCATTTAATTCCGAACTTAACGGGCATTATTATCGTAAATTTATCATTTACAATTCCC
GCAGCTATTTTCTCAGAATCATTTTTAAGCTTTATCGGACTAGGAGTGCAATCACCGGCA
GCAAGCTGGGGGACGATGACGAATGATGCACTTGGGACATTATTGAGTGGAGAATGGTGG
CAGCTATTCTTCCCAGCAATCATGATTGCGCTCATTATGTTCGCATTTAATGCGATTGGT
GATGGTTTACAAGATGCAATTGATCCAAAAATCGTAAAACGGAATCGAAAGGAGAAAAAA
CATGGGACAGCTCTTATCTTTAGAAAACGTAACGTTAGCCGTTGA
>chr_193 197478-198419 + length=942 nt
GTGAAGCATGTTTCCTTTTCTATTAGCGAAGGTGAAATAGTTGCACTTGTAGGAGAAAGT
GGTTCAGGGAAAAGTGTTACAGCACAATCTATTATCGGCTTAAATCAAGAATCAATTCAT
ATTGATGATGGAAATATATCTTTTGAATCAAAGGAATTAACGAATCTACAAGAATCAGAA
TGGAATCAAATTCGAGGGAAAGATATGTCGTTTATCTTTCAAGACCCACTTTCATCTTTA
AATCCGACGATGAAGGTGGGAAGGCAAATTACAGAGGTGATTTTGCAACACGAAAAGAAA
TCGAAAAAAGAAGCAAAAGAAATTGCGATTAACTTATTAAATGATTTAGGGATACATGAA
GCAGAGAAACGCTTTGAACAGTACCCACATCAATTAAGCGGAGGCATGAGGCAACGTATT
TGTTTAGCAATCGCATTTGCCTGCCACCCCAAACTCGTTATTGCGGATGAACCTACGACA
GCATTAGATGTAACAATTCAAAAGCAAATTATGGAGTTATTAAAGGAAAGAAAGGAAAAG
CAAAATACGAGTATTTTACTAATTACGCACGATTTAGCACTTGTACGTGAAGTAGCGGAT
CGAGTAGTTGTGATGTATGGAGGACGTGTTGTTGAAAAAGGAACGATAGAGGAAGTGATA
GGTTCCCCTAAACATCCATACACAAAAAGCTTATTACAAGCAATTCCGAATATGGATGAT
TCTGAAAAAGTATTACGTGCAATAGAAGGGACGACACCTTCCATTGAGACGTTAAATAGC
TTTGGTTGTCCTTTTGTAAATCGTTGTCCAGTAGCGATAAAAGAATGTATTCATCGTTTC
CCAGAGAGAACAACATATTCCAAGGAGCATAGTTCACATTGCTGGCAACATGTTCTGGAG
CATAATAAAGCGAAAGCAAAAGAGAAGGTGAATGCCTCATGA
>chr_194 198416-199189 + length=774 nt
ATGACGACAGATTTAATTACTGTAAAGCAAGTAACGAAAACGTATGGAAGTAAAAATAAA
GAAATCGCAGCGTTAAAAGACATATCACTTTCTATCCCGAAAGGAACAACGCTTGGCATT
ATTGGAGAAAGTGGTTCAGGAAAAACAACACTTGGTAAGCTCATAGCTGGGATTGAGAGC
CCAACGTCTGGTGAAATTGATTATAACGGTCAAGTCGTTCACAAGTTGAAGGCAACTCAT
AAACGTGATTTCTTACAGAAAGTACAGTTTATTTTTCAAGATTCCACAGCAGCATTAAAT
CCGCGCTGGAAAGTACGCGATAGCGTAACGGAAGGCTATATTTCATTTGGTTTAGGTGAT
AAAGGATTGAAAGATAAAGTAGCAGGTGATGCGCTAGAGCGTGTTGGGTTAGATAGACGA
TATATTGATCGCTATCCGCACGAATTTAGCGGAGGACAACGTCAACGAATTGCTATTGCA
AGAGCGTTATTGTGTGAGCCGGAAGTATTAATTCTTGATGAACCAATTTCGGCATTAGAT
GTTTCGCTTCAAATCCAAATTGTGCACTTGCTGCAAAAAATTCAAAAGGAACAAGGTTAT
ACATATTTATTTATCGCGCACGATTTACCGATGGTTCACTATTTATGTGAAAAAGTAGCT
GTCTTATACAAAGGAGAACTTGTTGAATTTGGAAATACGGACGAAGTATTCCGTAATCCA
CAACATTCTTATACAAAAACACTATTGGCATCAACACCAAAAATTTCAGGTTAA
>chr_195 199203-200813 + length=1611 nt
ATGAAGAAGTTTTTACTGTTTGTCATTATGACTGTTTTAGCAATTACTTCTGTCGCTTGC
GGTAAGAAAGAGACGCAAAAGGCGAGTGCTGGTAAGGGAGAAGGAGATCGATTAGTAACG
AATATTGGTAGCGATCCATATACACTTGATTCCGCTATTGCGACAGATAGTACTTCAGGT
TATGTAATTGGACATTTATTCTCAAGCTTATATACGCAAGATAGTGATGGAAAATATCAA
AATGAATTAGCAGAGAAAGAAGAAGTAAATGCTGATGGAACTGAGTATACAATTCATTTA
AAGAAAGATATTAAATGGTCAGATGGTTCTCCTATTACAGCAAATGATTTTGAATTTGCA
TGGAAGCGATTATTAAATCCGAAAACGGGTTCTATGAATGCGACAGAAATGTATTTTATT
AAAGGGGCAGAGGCATACAATACTGGAAAAGGTGAAGAAGGACAAGTTGGTATTCAAGTT
GTTGATCCTCAAACATTAAAGGTAACACTTGAGCACCCAGTGTCTTCCATTAAACAAAAA
TTAGCAAGCTCATTATTCATTCCATTATCAAAAAAATCAATTGATGATAATAATAAATTA
AAAACAGATCCAAAAGAGTTAATTACGAACGGACCATTCACATTAAAAGAATGGAAGCAT
AATCAGGCTATTACGGTACAAAAAAATAAAGAATACTATGATAAAAAGGTAACATTAAAA
GAAATTGAGTTTCGTATTATTCCAGATTCTAAAACAGCGTACCAATTATACAAATCAAAA
GAATTAGATTTACTAAGTAGTTTACCGCAAGAAATGATTGAGAAAGAAAAAGGAAATAAA
GAATATAAACGTGTTGCAGGATTTTCATCTTATATTTATTCGTTTAACGTAGAAAAAGAG
CCGTTCACAAATGCGAAAGTACGTAAAGCATTCTCATTAGCAGTTGATCGTAAGTTTATT
GTTGAAAAACTGTATAAAAACAATGCACAAGAAGCAAATGCATTCGTTCCAGAAGGAGCA
AAAACACAAAGTGGGCGTGATTTCCGTAAAGAAAAAGGTGGTTACGTTAAATTTGATCCA
GCAGAAGCGAAAAAATTATTAGAAGAAGGTATGAAAGAACAAGGCTGGTCTACATTACCT
GAAGTAACATTAAAATTCACTACAGATACACAACATAAAAAAGTAGCAGAAGCAATGCAA
GAAATGTTTAAGAAAAATCTTGGCGTAGATATTAAATTAGAAAATAAAGAGTGGAAGAGT
TACATCGACACATATAAGCAAAGTGATTTCCAATTAGCTTATATGGGATGGGGCGGTTCT
CTATTAGACCCAATTACTAAATTAGATTTATATGCAGGTGATGGTCCAAACAATTATGCA
AAATGGCATAATAAAGAATTTGATGCTTTAGTGAAGGAAGCAGAAGTAGAACAAAATGAA
GATAAGCGTTTTGATTTATTGCATAAAGCGGAAGATATTATGTTTACAGATTCACCATTA
ATTCCAATTATATTCCCGTCGGATTCCTATTTACAAAAACAAACGGTATCTGGACTTCAA
TATTATGTTGGATCTAAACCAGATTTAAGATATGCAAAAATAAAGAAGTAG
>chr_196 200830-201297 - length=468 nt
ATGAGAATTCTACTATCAGTTTTATTAGCTCTTATGCTAGTACCTGCATTAACAGGATGT
AAAGCTCCTGCCAAAGAAGACACAACTTCTAATAAAAAGACGACTGAAGAAGCAAAAAAT
GAGGCTCCTGCAGATTTAAAACTAAACTTCAATGAATTCGATTTAAAGGCAGACTACCAA
GATACAAAGAAAGACTACGAAGCAGACTATAAAAATGTAGCAGCTGACAAGAAAATGGAA
GCAAAAATTGAAGATCATAAAGCAGATGTAAAATTAACAGGAGACGAGGCTATCACAAAA
TTAAGCCCACTTCTACAAGAATTAAAATTTGATAAAGATACTCCTGACCAAGAAGTAATC
GATCAAGTAGTGAACGTGTTCAAACTTGATAAAGACTATCAAAAATTCGATTTAGAAGTT
GTCTTCTCTGATGGAACGAAAAAAGAATATAAAAGAGAAATAAAATAA
>chr_197 201471-202370 + length=900 nt
ATGCATGAAGAATATAAAGAGATAATAAAAAAATCAATTGAATATATAGAGAATCACTTA
CATGAGGAGCTTACAACAGAAAGAGTGGCATCCCACAGTGCAGTATCGATGTACCATTTT
CATCGCATCTTTCAAAGATATGTTGGGATGAGTGTAACAGATTATATTCGAAAGAGAAGG
TTAACTCATGCTGCGCAAGTTTTAGTGTCAACGGAGAGAGCTGTTATTGATATTGCAGTG
CAATACGGTTTTTCCTCACAAGAGGCATTTACGAGAGCTTTTAAAAGAATGTTTCAATTA
CCACCAAAGAAATATCGAAAGTACTTTCAGTCATTTTATATAGAAAGAGAGGGTGTTTCA
ATGCAAAAAGGTATACCGAAAGGATGGATCTTAAGTGGAAGTCATCCTGCTGAATATGAG
ATGGGTTTAGATTATGAAGTTGTCCATCAAGGAAAAGTATCTGCATACATAAAAGCAAAA
GAGAATGTTACGCATGGAGGATTTTCAACATTAATGCAAATGTTCCGAGCGGATAAATAT
GTAGGGAAGAGATTACGTTTTACAGCATTTATTAAGAGTGAAAATGTAAGAGATTGGGCA
GGATTGTGGATGCGAGTAGATGGAAAAGATACAGAACCGCTCGCTATGGATAATATGCAA
AATCGCCCCATTAAAAATACGAATAACTGGCAATCGTACTCGGTTGTATTAGATATAAAA
GAAGAAGCACTTGGTATTGCATTTGGTGTTTTATTATCAGGAGAAGGTTGTGTGTGGCTA
GATAGTATTCGATTTGATGAAGTAGATGAAAAAATCCCTTCAACAGATTTGGCAGAGAAC
TTTTATGAAACACTTTTAGAAGATCCGGTGAATCTACAGTTTGAAGAAGTAGAAAAATAA
>chr_198 202388-202579 + length=192 nt
ATGCTCAAATATGTAAAACTAATAAGTATTAGTTTAGTAATATCGTCTTGTATTATGGGA
ATTAATTATTTAGTTAGCTATCTTTGGTCAGGGCATATACCTTCTTTGACGTGGAGAACA
TATTTGATGTTTGTGTTTATATTTATGATGAGTTTTGGTTCAATGCAAAAAGAAGGAAAA
GAGGATTATTGA
>chr_199 202576-202854 + length=279 nt
TTGACAATAGTCTTTTTCGCCTTTCTTTCATTAACACAAATGGTTGTAACTGTGCCACAT
GAAATGCTTTCTAAAACATATCAAACAATTAGTGAATTATTTCCTGCAACATATGCAGCG
AATGGCTATTATACAATAATATTTGGAGGAGTTAGTTTAGAGAGAAATATTATTTCATTA
TTAGTTATTGTATTGGTTACACAATCAGTAGCAGTGATGACTTTAGCTATAAAAGGAATG
GTAAAGGGAAGAAGAAGCTCTGTAGTTAAAGAAGTATAA
>chr_200 202899-204539 - length=1641 nt
ATGAAGAAAAAAGTTGTACCTGTTGTTGCATCTGTTTTAGGGGCAAGTCTATTACTAACT
GCTTGCGGGGGAAATAAAGATAATGCAAGCGGAGCGAAAGCAAACGATAAAGCACCTGAT
AAACAGGCAATTAACTTATCATTCGCTTCAGAAATTCCAACAATGGATGTTGCAAAAGCA
ACGGATGGGGAATCCATGAACGTAATGCGTAATGTTTTTGAAGGGCTATATGCAATGGGA
GAAGATAATAAACCGGTTCCTGGTGTCGCTGAGTCGGTTGACATTAGTCCCGATAAAACA
AAATATACATTCCATCTCCGTGATTCAAAATGGTCAAACGGTACTCCTGTTACAGCAAAG
GACTTTGCCTTCGCTTGGCAACGTGCCGTAAATCCTGATACAGCAGCTGAATACGCATTC
TTATTCTTCGATATAAAGAATGCGAAACAAATAAACCAAAAACAATTGCCAATTGATCAA
CTAGGGGTCAAAGCTGTTGATGATAAAACGTTAGAAGTACAACTAGACCGTCCTGTTCCC
TACTTCTTAAGCTTAACTACATTCTCAACATTCTTACCAATTAATGAAGAGTACTTAAAG
TCTCAAGGCGATAAATATGGTTTAGAAACAAATCATTTAATTTATAACGGTGCTTTCACA
TTAGATAACTGGAAACATGAACAAAGCTTCCAATTGAAGAAAAATCCTAACTATTGGGAT
GCTAAAACTGTAAAATTAGAAGAAATCAACTTCAATGTCGTTAAAGATAAGTCTACAGAA
GTGAACTTATATGATTCAGGACAAATTGATCGTGTTGCTTTAACTGCAGAGTTTGTTGAT
AAATATAAGAGCGATCCAAACTTCAAAGAACGCGCTGAAGTCGGTATTCAATTCTTACGA
TTAAATCAGAAAAATGAAACATTAAAAAATCAACATGCACGCCTTGCTATTAACGGCGCA
ATGAATAAAAAAGCTTACGTAGAAACAATCTTAAATAACGGCGCTGTTCCAGCTGAAGGA
ATGGTTCCTGCGAAATTTGCAAAGAGCCCAGAAGGCAATGACTTCCGTAAAGAAAATGGA
AATCTAGTCAAGGATGATGTGAAAACAGCGAAAGAAAACTGGAAAAAAGCAAAACAAGAA
CTTGGTACTGACAAAGTAACAATCGAACTATTAACAAGTGACAACGCTTTAGCTAAAAAG
ACTGGTGAATATTTAAAAGGTGAATTAGAAAAGAACCTAGATGGATTAAAAGTGAATTTA
AAACCACAACCACGTAAACAACAGCTAAAACTACTATTAAGTGGTGACTATGAAATTGGT
ATTGACGGCTGGGGCCCTGACTTCGCTGATCCAATTACATTCTTAGATTTATTTACAACA
GATAGTGCTTATAACTTCGATAAATACTCTAACAAAGAGTACGATGAGCTAATTCATAAA
GTGAAAACAGATTTAGCTGGCGATGAAAAAGCACGCTTTGAAGCAATGAAGCAAGCTGAA
AAAATTCTATTACAAGACGGCGCTGTCGCTCCTTTATACCAACAAGGCCGTTCTTACTTA
CAACGCTCTTTCATTAAAGGACTTGTAACAACTGACTTCGGTGGTGAGTTTAACTACAAG
TGGACAGAAGTTACAAAATAA
>chr_201 204945-205145 - length=201 nt
GTGAAAACAACTTTAGCTGGTGATGAAAAAGCTCGCTGGGAAGCATTACTAGCATCCGAG
AAAATATTATTTAAAGACTCTGTTATCGCTCCTCTTTACCAAAAAGGCGAATCTTATTTA
GAACGTTCTTATGTGAAAGGAATTGTGCAAGTAGACTTTGCAGGTCAATTAAACTTCAAG
TGGGCAAAAATTGAAAAATAA
>chr_202 205534-206586 - length=1053 nt
ATGAAAAAGAAGTTTGTACCCGGTATTGCATCAGTTGTAGGAGTAAGTATTTTATTAACT
GGTTGCGGTAGTTATAAAAACGAAGCAAGCGGAGCAAATGCAAAAGACGAGGCACCTAGT
AAACAGGTTTTAAACTTATCTTCACCTACTGAAATACGAACAATGGATACGGCTCGTGCT
ACAGATACTGATTCTGGTCAAGTAATGAGAAACGTATTTGAAGGTTTGTATAATCTTGGT
GAAGGTAACAAACCTGTTCCTGGTGTTGCAAAATCTCATGAAGTAAGTGGCGATAAAACG
AAATACACATTCCATTTGCGAGATTCAAAATGGTCAAACGGCACTCCTGTTACAGCTAAA
GATTTTGTGTTCGCTTGGCAACGTGCCGTAGATCCAGCAACAGCCTCTGAATATGCATTT
TTATTCTTTGATATTAAAAACGCAACAAAAATTAACAACAAAGAACTTCCAGCCGACCAA
CTTGGTGTAAAAGCAGTTGATGACCATACGTTTGAGGTAGAATTAGAGCGTCCTGTTCCT
TATTTTATTAGCTTAACAGCGTTCCCAACATTTCTACCAATTAATGAGGAATTCTTTAAA
GTACAAGGTGATAAGTACGCTTTAGAAGATAATACAATCTTGTACAATGGAGCTTTTACA
CTAAGCGATTGGAAGCACGAACAAAGCTTTAAATTTAAGAAGAACCCTACCTATTGGGAT
AAAGATACTGTCAAACTAGAAGAAATCAATTTTAATGTCGTAAAAGAAAAATCAACAGAA
GTAAATTTATTCGAGTCAAAACAATTAGATCGTATAAAACTAACATCTGACTTCGTCGAT
AAATATAAAAAGGATGCTAACTTTAAAGAACGTCCAAACGTAGGCGTACAATTTTTACGT
ATGAATCAACAAAACAAAGTACTTCAAAACGTTTCTGCACGCCAAGCAATTGATCAAACA
ATTGATAGAAAATCCTTTGTAAATACGTTATTAAATGATGGCTCTACACCAACATTTGGT
CTCGTTCCAAAAAAACTTTGCAAAAGGACCTGA
>chr_203 206976-207809 - length=834 nt
ATGATTTTAACAAGTTTAAAAGACTATACAACATTACATAACGGTGTAAAAATGCCTTGG
TTTGGTTTAGGTGTTTTTAAAGTAGAAGATGGTTCAGAAGTAATTGATTCTGTAAAAGCA
GCAATTAAAAATGGCTACCGCAGCATCGATACTGCAGCAATCTATCAAAATGAAGAAGGC
GTTGGGCAAGCGATTCGTGAATCCGGTGTTTCACGTGAAGAATTATTTATTACCTCAAAA
GTATGGAATAGCGATCAAGGATATGAAACAACGCTTCAAGCATTTGAAACTACATTAGAG
AAATTAGGTCTAGAATATTTAGATTTATATTTAGTACATTGGCCTGTAAAAGGGAAATAT
ACTGAATCATGGAAAGCATTAGAAACACTTTATAAAGATGGCCGTGTTCGCGCTATCGGT
GTGAGTAATTTCCACATTCACCACTTACAAGACGTATTTGAAATTGCTGAAATTAAGCCA
ATGGTCAACCAAGTGGAATACCACCCACGTTTAGCACAAGAAGAGTTACATGCATTCTGT
AAAGAACATAATATCCAGCTTGAAGCTTGGTCACCATTAATGCAAGGACAACTACTAGAT
AATCCAACGTTACAAGAAATTGCGACAAAATATAATAAATCAACTGCGCAAATTATTTTA
CGTTGGGATTTACAAAACGAAGTTGTAACAATTCCCAAATCAATTAAAGAACATCGCATT
ATTGAAAATGCAAACATCTTCGACTTTGAATTAAGTGCTGATGATATGAAAGCAATTCAA
GCTTTAAATGAAGATCGTCGCGTTGGTCCAGATCCAGATAACTTTAACTTCTAG
>chr_204 207811-208614 - length=804 nt
ATGCTAACTAAACATCGAATTTTATTTATTGGTGCCGGTCGTATGGCAGAAGCTATATTT
TCCGGATTACTTAAAACAAGCAAAGAGTACATCGAAGAAATTATCGTCTCTAACCGAAGC
AACATAGAAAAGCTAAAACAGTTACAACATCAATATAATGTGTCTACTACAACAGATTGG
AAACAGCATGTTACATCTGTTGATACGGTTGTTTTAGCAATGCCACCTTCGGCTCATGAA
GAGTTATTAGCTGAGCTATCTCCGTTAATATCAAATCAACTAGTCGTAACAGTAGCAGCT
GGCATTGGACCATCTTATTTAGAAGCTAGACTCCCAAAAGGCACGCCTGTTGCTTGGATT
ATGCCTAATACAGCTGCTGAAATTGGAAAGTCTATCTCCTTATATACAATGGGACAATCA
GTAAACGAGATACATCAAGAAACCCTGCAACTACTTTTAAAAGGTATTGGTACTTCGCAA
CTTTGTACTGAGGAAGAAGTTCATCAGCTTACTGCAGTTACTGGAAGTGCACCAGCCTTC
CTTTATTACTTTGCTGAAAGCTTAATTGAAGCAACAAAAAGTTATGGAGTTGATGAAGAA
ACCGCAAAACATCTTGTCATTCAAATGATTTCTGGCTCTGCTTCTATGCTTGAACAAACG
CAAAATCCAGCTAACCTTCGCGAACAAGTAACAACGCCAGGTGGTTCCACAGCTGAAGGT
CTCAAAATTTTATACGAATATAATTTTTCAGAGGCAATTCAAAAAGCAGTAGAAGCAACA
AACAAAAAAGCTAGGGGGAAATAA
>chr_205 208801-209451 + length=651 nt
ATGGTTAGAAGTCCACTTTTTTTACTTGTTTCTAGTATTATTTGTGTATTAGTTGGATTG
TATATTCAATCGAGTTATATTGAAATTTTCGCATCAATTATGGGAATCATTAATGTTTGG
TTATTAGCGAGAGAAAAAGTATCCAACTTTTTATTTGGCATGATTACTGTTGCGGTATTT
CTATACATTTTTATTACACAAGGTTTATATGCAATGGCAGTATTAGCCGCTTTTCAATTT
ATATTTAATGTATATGGTTGGTATTATTGGATTGCACGAAGTGGGGAGGGCGAGGTAAAA
GCAACAGTTCGTTTAGATTTGAAAGGGTGGACTTTTTATATAAGTTTTATTTTAGTTGCT
TGGATTGGTTGGGGTTATTATCAAGTCCGTTATTTAGAGTCAACAAGTCCATATTTAGAC
GCTTTAAATGCCGTATTGGGACTAGTGGCTCAATTTATGTTAAGTCGAAAAATATTAGAA
AACTGGCATTTATGGATTTTATATAACGTAGTTAGCATTGTAATTTATATTTCTACTGGT
TTATACGTCATGCTAATATTAGCTATTATTAATCTCTTTATATGTGTAGCTGGTTTGCTA
GAGTGGAAGAGCAATTATAAGGGGCAAGAACATACAAATAATTATATCTAG
>chr_206 209519-210370 - length=852 nt
ATGGACATTTTATTAGCGCTTCTTCCTGCAATTGCATGGGGAAACATCTTATTAGTAAGC
GTAAAAATGGGCGGTGGTGCATATAGCCAAACGGTAGGTATGACAATCGGTGCTCTATTC
TTCGCAACAATTATGTATGTATTTACTCAACCAGCTTTAACAATGACAATCTTAATTGTT
GGTTTTATTTCAGGTTTATTCTGGGCTTTAGGACAAGTAAACCAATTAAAAACAGTTGAA
AAACTAGGTGTTTCAACTACTGTAACGATTTCTACTGGTATGCAACTTGTTGCAACTTCT
ATCTTTGGGGTTATCGCTTTCCGTGAGTGGACTACTACTACAACGATCATTCTGGGAACG
ATTGCAATCCTATTAATCGTAGTTGGTGTTGTATTCACATCATTAGATGATAAAGAAAAT
GCTCAGCCACCTGGACAATTGAAAAAAGGACTTCTTACTTTAATTGTTTCTACTTTCGGC
TATCTTGTATATGTAATTATTATTCGTTGGTATAATATCGATGGTTGGTCTGCTATTTTA
CCACAAGCAGTTGGTATGTTTGTTGGTGCGGTTGTACTGACGTCTAAACATAAACCATTT
AACAAATATGCAATCCGTAATGCTTTGTCTGGTTTACTATGGGGAACTGGAAACTTATTC
TTACTTCTTTCATTACCACGTGTTGGAGTAGCAACAAGCTTCCCATTATCTCAAACTGGA
ATCATTATCTCAACATTCGGTGCGATTGTATTCTTAGGTGAAAAGAAAACAAAACGTCAA
TTGATCTTTATTGCACTAGGTAGTGTTTTAATTATCGGCGGCGCTGTATTACTTGGTATG
ACAAAAGCATAA
>chr_207 210671-211345 - length=675 nt
ATGAGCATTGATGCTATTTTATCGCCTGTCTTTCTATCTTTAAGAGTAGCTGCATGCGCC
ACTATTCTCGTTACAATTTTAGGGACAATTGTCGGGCGAGCACTAGCTCGCTCCTCATGG
CGATATAAAGTACTATTAGAAACCATATTTTTATTACCAATGGTACTTCCACCAACTGTT
ATCGGCTTCTTTCTCATTATCATCTTTGGAAACAACAGCCCGATCGGAAAGTGGGTTGAA
TCATTATTTCAGCAGTCTATTATGTTCACATCTACTGCTGCGATCATTGCTTCTACAGTT
GTTGCATTTCCGCTTATGTACCAATCAGCGAAAACGGGATTTTCTATCGCAAATGTACAA
ATTGAAGAAAGTGCTCGTGACCTTGGCGCAAGTGAATATCAAGTTTTTCTGCACGTTACA
CTTCCGCTCGCATTTCCTGCCTTACTAAGCGGGATGATTTTGAGCTTTGTCCGCGCGCTC
GGTGAATTTGGTGCTACACTTATGTTTGCCGGGAACATTCCTGGTAAAACACAGACAATC
CCAACTGCAATTTACATGGCTATTGATGCAAGTAATATGCAACTCGCATGGACACTTGTA
GTTATTACTATCGGTATGTCACTCGTATTTCTACTATGTATTCAACTTATTAATAAAAGA
ATTACTAACTCTTAA
>chr_208 211351-212157 - length=807 nt
ATGAATAAATTTATATTACGTTCCATCGGGGCACTTATACTTTCTTTCCTTCTTATATTT
AGCGCTGCTTGTACAAGTTGGGAAAAGCATACAAAGTCAGCTGCTAAAGAGGATAAAACA
GTTGAACTGACTATCTCAGCTGCTGCAAGCTTACAAGATGCATTAAAAGAAATCGAAAAA
CAATATAAAGAAAAAGAGCCAAATATCAAACTTTCTTTTAACTTCGGTGCTTCTGGAGCA
CTTCAACAACAAATTGAACAAGGTGCACCTGCTGATTTATTCTTCTCAGCAGCAGAAGAT
AAATTCCAAACCCTTGTAAAAAAAGGATTCATTAATGAAAAAGAGGGGAAAAATCTTCTT
GGAAATGAACTAGTTCTAGTCATCCCTAAAGATAGTTCTCTTACAAAATTTCAAGATTTA
AAAGATGAGAAAATCAAAAAAATTGCACTTGGTACACCTGAATCTGTACCTGCTGGCAAA
TATGCAAAGGCTTCTCTAACACACGAAAACCTTTGGAATGATGTTCAAAATAAAGTCGTA
TTTACAAAAGATGTTCGCCAAGTGTTAACATATGTAGAAACAGGGAATGTCGATGCTGGT
ATCGTATACAAAACAGATGCTCTCATTTCGGATAAAGTAAAGATTGGTGAGACAGCAGCA
GCTACTTCTCATGAGCCAATCCACTATCCTTTAGGTGTTATAAAGGAATCTAAACATAAG
AAAGAGGCGACTTCATTTTATGAGTATTTGCAGTCAAAAGATGCACAATCTATCTTTAAA
AAATATGGATTTACAGTCCTGTCGTAA
>chr_209 212291-213238 + length=948 nt
ATGAAAGAAGAAAGTGAGGAATCGTCTATGGATCATCATTCCTACACAACGGAAGAAGTA
GCAAAGCGATTAAAAGTATCAAAATTAACTGTATACGACTTAATTAAAAAAGGAGAACTT
CCTTCTTATAGAGTTGGTAGACAGATGCGCATTGATGCAGCAGATTTAGATCAATATATA
AAGCAAATGAAAACAGGGAAAGTACAAGTTAATCCTGTGAAAAACGATGGTAGTAGTATC
TTGAACACGTGTATTATTAGTGGTCAAGAACTAACGTTAGATATGTTAGCTAAACGTATA
GAAAATCGTTTGCCAAGTTCTAATGTTTTAAGAGCGTATCAAGGTAGCTTAACGAGTTTA
GTGAAAATGTATCAAGGAGAAGGAAGTATCGTTAGTTTGCATTTGTTTGATGGTGAAACG
GGTACATATAATATTCCTTACGTAAAACGTATTTTAGTAGGACAGCCATGTCTTATGATT
AATTTATTGTCCAGAAATGTAGGGTTTTATGTTCAAAAAGGAAATCCGAAGAAAATAAAG
ACATGGGCTGACATATCCGGGTCCACTATAAAGTTTGTGAATCGAGAAAAGGGTTCTGGT
ATTAGAGTGTTAGTGGATGAACAATTACGAATCCGAAAATTAAATAAAGCTGATATTAGT
GGATATGAATGGGAAGAATCGAATCATCTTGGTGTTGCCACGCAAGTTGCAAATGGAAAA
GCTGATGTAGGAGTAGGTTCAGAAAAGTTTTCGCAAATTGTAAATGTGGACTTTATTCCA
ATCATGAAAGAACAGTATGATTTAGTAATTTTGAAGAATAAAGAAAATGAAGAGCTGATT
GAAGTTGTGAAAGACATTCTGCAATCGGAAGAATTTCATAATGAATTAAATGCGATTGGC
GGATATGATATTACGAAAACAGGTCAAATTGTATATGAAATAAAGTGA
>chr_210 213457-213558 - length=102 nt
ATGAACAACATTACTTTCAACAAATCAGACTTTATCGGACTTGCAAGTGGAGCTACTCTT
CTTACGGCTTTCATTTATACACTTGCTCAAGGTCTTATTTAA
>chr_211 213571-213672 - length=102 nt
ATGATGAACAATATGAAATCAAATAAATTTTTAAATACAATGGGCATGGTGCTATCCGCA
CTTGTCGATGCAAAAGCTGTTGCAACTACATTAAACAAATAA
>chr_212 213813-214679 - length=867 nt
ATGGAATTAAGAGACTTACAAATCTTTAAAAGCGTTGCCGATCAGGGTAGTGTAAGTAGC
GCAGCAAAGGAATTAAATTATGTACAATCAAATGTAACTGCACGTATTAAACAACTAGAA
AACGAATTAAAAACCCCACTCTTTTACCGCCATAAACGAGGAATGACTTTAACAGCTGAA
GGAAGAAAAATGCTCGTTTATGTTAGTAAAATTTTGCAAGATGTCGACGAACTAAAACAA
GTATTTTTAGATAGCGAAACACCTTCTGGTATATTAAAAATCGGTACAGTCGAAACAGTA
AGTACACTGCCTACCATTTTATCTTCTTACTATAAAAGCTATCCGAATGTCGATTTATCA
TTACAAGCGGGTCTAACAGAAGAATTAATTAGAGAAGTACTTGATCATCAATTAGATGGC
GCCTTTATATCAGGTCCTATTAAACATCCACTAATCGAACAATACGATGTTAGTACAGAG
AAATTAATGCTTATAACACAAAATAAAGCCTTTCATATAGAGGAATTTACAACAACGCCT
CTACTCGTTTTTAACCAAGGATGTGGATACCGCTCCAAACTAGAACGTTGGCTTAAAGAC
GAAGGTTTGCTACCAAAAAGAATTATGGAATTCAATATATTAGAGACAATATTAAACAGT
GTTGCACTCGGTCTCGGAATTACACTCGTACCACAGTCTGCTGTCCATCATCTTTCTAAA
GCAGGTAAGGTACATTGTCATGCAATCCCTGAAAAATACGGCAGTATTTCAACGGTTTTC
ATACGCCGTAAAGATAGCTATATGACGAATTCAATGCGTAGTTTTTTAAAAACTATTGAA
GACCATCATCATATCAATATGCTGTGA
>chr_213 214822-215775 + length=954 nt
ATGATAATAGGGGCTTTGGCGTGTTTAATTGCGAGTATGTCATGGGGAGCGATGTTTCCA
GTTGCTGATCATGCGCTAGAATACATAGATCCATTTTATTTTTCGCTTATTCGCTATGGA
GCAGTGGCGATAATGCTGATTGTATTGTTGTTAGTGAAAGAAGGAAAACAGGCATTTTGT
TTAGAGGGAAGAGGAAAGTTACTCGTCTTTTTTGGAACGATGGCATTTACAGTATATAAT
GTCCTCATATTTTTAGGGCAAATGTTAATGGGTAAGTCGGGTGTAATGGTAGCTTCCATT
ATGGAAGCACTTATGCCGATGATTTCTATTTGTATTTTATGGGGATATAAGCATATAAAA
CCGAAGAAGTATATGATAACGAGTATGGTTATTGCTTTTGTAGGAGCTGTGTTTGTTATT
ACAAAAGGTGACATGAGTTTCTTTGTAACATTGAAAGATAATATGTTCCCATTAGCATTT
ATATTTATTGGTGTTGTAGGGTGGGTTATTTATACGATGGGTGGTCAAACTTGTAGTGAT
TGGTCAACATTACGTTATTCTACGTTGACGTGTGTATTCGGTACGACTGTTACAGGAATT
ATAACGGTAATTATTACGTCGCTTGGATATATTTCAGTTCCGAGTATGGGAACGATTTCT
ATTGTGAAATATGATTTGTTATTCATGATGACATTGCCAGGTATTGTAGCGCTACTTGCT
TGGAACTATGGTGTGAAGATTTTATCATCCATTAATGGGATTTTATTTATTAATTTTGTA
CCAATTACGACTTTAGCTATTATGATGATGCAAGGGTATCAAATCACAATGTTTGATATT
ATAGGGACTGTACTTGTTATTGCAGCGCTTATTCGCAATAACGTTTGCCAGAGAAAAGAA
GAAAATATAAATAAGAGAGTTTTACAAGAAGAACAATTACGTCAAGCTGTTTAA
>chr_214 215797-215937 + length=141 nt
ATGTTAGAAAGTTTATTGTTTTTCTTCGCCGTCGGAGTTGCCTGTGAGCTTGCAGCAATT
AATCGAAATGGTCGTAAAAAGATAAAACAACAAGTTGAGCTGATACAGCTTTTAAAAGAA
TTGAAAGAAAGAAAAAATTAA
>chr_215 215998-216093 - length=96 nt
ATGAATAACATTACTTTTAACAAATTAGATTTTTTAGGATTAGCTAGCGGCTCTCTTCTT
CTTACTGCTTTCATTTACGCTGCTACGCTTGTATAA
>chr_216 216106-216207 - length=102 nt
ATGATGAACAAAATGAAAACGAACAATTTCTTAAATACAATGGGCATGGTATTATCGGCT
CTTTTCGATGCAAAAGCTGTTGCTTCTGCATTAAACAAGTAA
>chr_217 216431-217036 + length=606 nt
ATGTATAAACCAATTACATTTTTGTTGAAATATATATTTAAAACAGCTGGGAAAGTAGAA
GTACAAGGAAGAGAAAAGCTACCAGAAGGTGGACCCTATGTTGTTGCATGTACACATACA
AGTTTTATGGATGTATTAATGTTAGCTACAGGGATGTATCCAACTCAAATTCATTACATG
GCCAAAAAAGAATTATTTGAAGGGAAATTCAAAAATTGGTTCTTTAAAAATGTAAATGCA
TTCCCTGTAGATCGTGCGAATCCAGGACCAAGTACACTTAAAATCCCATCACGTTTATTA
AAAGAAGGAAAGGTAGTAGGGATTTTTCCGAGTGGAACAAGATCAGCGGAAGATGTTTCA
TTAAAAGCGGGTGCTGTGACAATTGCGATGCGTTCCAATGTTCCGTTAGTACCAGCAGCT
TATGTTGGTCCATCAAGTGTAAAAGAATTAATAAAGGGGAAAAAGGCACAATTGATTTTT
GGAGATCCAATTCAAATTGAGGCTGGAGAACAAATAGATCGAAAAACCGCTATGAAAATG
ATGACGGATCAATTAAATGAGAAGTTTGAGGAGTTAAAAGAAGCTTTGCAATCAAATCAA
AAATAA
>chr_218 217109-217204 - length=96 nt
ATGAATAACATCACTTTTAACAAATTAGATTTTTTAGGACTAGCTAGTGGCTCGATTCTT
CTTACTGCTTTTATTTACGCCGCTACGCTTGTATAA
>chr_219 217217-217318 - length=102 nt
ATGATGAACAAAATAAAAACGAACAATTTCTTACATACAATGGGCATGGTATTTTCCGCT
CTTATCGACGCAAAAGCTGTTGCTTCTACATTAAACAAGTAA
>chr_220 217510-218487 + length=978 nt
ATGGCTAATATTAAAGATATTGCAAAGATGGCGGGAGTTTCAGTTACGACTGTTTCGAGA
GTGTTGAATGATCACCCATATGTAAGTGAAGAAAAAAGAAAAGCGGTTATAGAGATAGTT
GAGAAATTGAATTACTCGCAAAACGCAAATGCTGTTCATTTATCAAAAGGAAAAACGAAT
ATTGTTGGTGTGATTTTACCGTATATTAATCATCCGTGTTTTGATGCGATGGTGAGCGGA
ATGATGGAGGCTGCGTTAGCGCATAATTACAGGGTGCTACTTTGCCAAACGAATTATAAT
AAAAAAGAAGAAATGAAAAGTTTACATATGTTAAAAACAAAACAATTGGATGGTCTTATT
ATTTGTTCACGTGCAAATGATTGGGAAACGATAGAACCGTATGCTTCTTACGGCGCAATA
ATTGCTTGTGAAGACAATGATATTTCAAACATCTCAAGTGTATATACGAATCATTCAGCG
GCCTTTCAATTAGGAATGGATTATTTGATTGAGAAAGGTTATAAAAAAATTGGTTATTGT
ACGGGAAGAAAATTAGGGCCGAGTAGTCAAAAGCGTTTTGATGTTTATAAACAGCAATTG
CAATCTATAGACGAAGAGGTTAATGAAGAATGGATTTTTACAGAATGTTTTACACTAGAA
GATGGTGTAAAAGTGGCTCATAAGTTAAAAGAGATGCAGGATCTTCCTGAAGCATTAATA
GTAGCAGGTGATGAAGTTGCGATTGGGGTTATGACAGAGGTTGAAAAATTAGGGATTCAA
GTTCCTGAGGATTTAGCGATTATTGGCTTTGATAATCAACCTATCTCGCAAGTGTTACAA
TTGACAACTATTGATCAAAATTTAAAGGAGATAGGGAAAACTGCTTTTGAAATGTTGCAT
AGAAAAGTGAATGACGAGAGTTCTGAACAAGAAAAGCTGGAAATTCCATACGAACTTGTG
GAACGCTCTACAGTTTAA
>chr_221 218649-218978 + length=330 nt
ATGAATGAACTTTTATCGAGTATGAAAAAGTATGTAGATGATGATGAAAAGATTCTGGCT
TTTGTGGTAGGGATATTTGAGAAGGATAATTTTATATTATCGTATCAACATGGGGTTTTT
GTTGCCACTACTAGACGTCTCCTTTTTTACGGGAAATTTCCGTACTATTCTTCAACATTT
AAAGAGTATTCATATTTGTATATAGATAGCATAGATTTTCATCCGTATTTTGAATTTACT
TGTAGTCATGAAACCATTCGCGCTAAGTATATTCAGAAAGGGAATGTGGAGCGATTTGTC
CGTGCAGTTAGAGCAAATATGAATAATTAA
>chr_222 219097-219933 + length=837 nt
ATGGTTAATCAACGTATAAAGGAAATAACACTAATTACAATTGGTTCATTATTATTCGCA
ATTGGTATTAATTACTTTGCAATTCCAAACCGTTTATCGGAAGGTGGAATTATTGGTTTA
ACGGTTGTTACGTACTACTTATTTGATTGGTCACCAGGAATTGTGAACTTTGCTATAAAT
GCAATTTTACTAGCTGTTGGTTATAAATTTTTTGATAAGAAAACAATGATTTATACAATT
TTAGGGATTGTAGAAACATCTTTGTTTTTATACGTTACAGAACATATTGAGTATCATGTA
AATAGTGATACATTATTAGCAGCTTTATTTGCTGGTTTATTTGTGGGAATTGGATTAGGT
TGTATGTTCAAAGCCGGAGGTACATCGGGAGGATCAGCAATCTTAGCTCAGTTAGCAAAT
CAATATTTAGGTTGGAGTGTAGGTAAAGGCGTACTAATTATTGATATTGTTGTAATTGCT
GGTTCTGTATTTATAATAGGGCAAGAAAAGGCGATGTATACACTTGTGGCTGTGTTCATT
GGAGCGAAGGTGATTGATTTCATTGTAGAAGGAATGGACACAAAAACGGCTGTTACGATT
ATTTCGAATCAACCAGATTTAATTCGTGAAGCTATTACGAAAAATATGACACGCGGTGTT
ACTGTATTAGAAGGGCGCGGCGGATATACTGGTAAAAATAAAGAAGTTTTATATGTTGTT
ATTAATAAACAAGAGCTTGTTAAGTTAAAACAAGTTATTAGCCGGGTAGATGAAGATGCT
TTCGTTGTTATACATGATGTACGTGATGTACTTGGCGGTGGCTTTAAAGCAAGCTAA
>chr_223 220072-220428 + length=357 nt
ATGAAGAAAAAAATGATCACTACTATAATAGCGATGATAGTGATAGTAGTAATGTTACTG
CCTACGAAACTTGGACCAGTTATCGATAAATATAATCCATTTTATAAGACGAAAGAATAC
TATACGGTTGTGAATACAATTGGTCAGCATATTGGTGATGAGTGGTATGAATATGAATTT
ATTGCATTCGATGAACGTGGTAGAGAGCAGAAAATAAAGAAAACGGTTAAGCATATGTTA
AAGAGAGATGAAGCATTAAAGGTTTTTGCAAAAGGACGTTACGGTGAATCGATTGAAGAG
ATTGAGGTTGCAAATATTCCTATAAATGCGAAGAGCAAACTTTTAACGATGAGATAG
>chr_224 220994-221107 + length=114 nt
ATGCGTAAAGAAGAAGTAGTGAAGTTACCAATTAAAGATTTCTGTAGCTACTTTACTGTT
GCCGTAGTGTGTATTGGATTATTTGATATCATAACAAACTTAATTGTTAAATAA
>chr_225 221165-221929 + length=765 nt
ATGAAATGGATTGATAGTCATATACATGTTGATCAATATAAGGATGAAGAGAAGAGCAGA
TTGCTAAAAGAGGTGGAAAATAGTAAGGAAATAAAGGGGCTTATTGCGGTATTTATGAAT
TATCAATCTTGTAAGGAAACGTTATCTTTAGCGAAGAAGTATCCCTTTATATATCCAGCG
ATAGGGTTTCATCCAGAGCAACAGATTCATAAAGAAGAGTGTGAACAGATTTATCAACTT
ATTGAACAGAACGCAGAGGAAATTGTTGCGATTGGTGAAGTAGGTTTGCCCTATTATTTG
AGAAAAGAAGATGAAAGAATTGCTGCAGATCCATACATAGCTGTATTGAAAAAATTTATA
GAACTAGCTAGTAAGTATAATTTGCCGATTGTATTACACGCAGTTTATGAAGATGCTGAC
ATTGTATGTGATTTGCTAGAGAAATATAAAGTTTCACGTGCACACTTCCATTGGTTTAAA
GGAAGCGATGAAACAATGAAACGGATGATGAGAAATGGTTATTATATTTCGATTACACCG
GATGTTTTACATAAGGAGAAGATTAGAAAAATTGTTTCGTATTATCCGCTTGAATATATG
ATGGTAGAAACAGATGGTCCGTGGGAATTTCAAGAAGATGTTATAACGCACCCAAGAATG
ATTCGAGAGGTATTAAAGGAAATTAGTTCTATAAAAAACATATCCATTGATAAGGTCGCA
GAAACAATACATGAAAATACAAGTCGATTTTATTTGAAAGGATAG
>chr_226 222046-223695 - length=1650 nt
ATGAAAAAATGCCTAACACTCTTGTTCAGCATTTTACTACTCATCCCTACCTACACCTCT
GCACAAACATCATCAAAACCAAAAGTACTTGTTTTGTATAGTACACAAGACGATAAATTT
TCAAATAATGTCCAAATCCTTAATACTCAATTAGGACATTTTACAAATGATATAACCGTA
AAAAACTTAAAAGAAGCAACTTCAATTAATAACGTATCCTCCTATACACATATTGTTTAT
ATCGGTGAAACAAAAGAAGCGTTTTCTGATGAAACGAAACAATTTCTAGAAAACTTCTCC
GGCCCTGTATTAGTATTAGGACAAAATGTTGAACAATTATCTAAGCGTTTTTCTTTCATT
ACTTTGAATAGTGATGATATACGAGTTAATAAAATTGAATATCCAGACAAGAAGCTAAAA
AATACCTTAGAGGAGGAACGATTAATTCAATCATTTGATACGAATGGAACTGTGCTTGCT
AACGCCTTAAGCTCAAATAACACTAACCCACTAATCGTTCAGCATGAAACATCTTATTAT
GTTGCAACACCTAACCTCTTTGACTGGATGTCTCATTACGTCGGTGAAATGTTATTTTCT
TATTTCAGCCAAAAACCAACGAAAAATAAAGTTGAAGCTTATTTACGCCTTGAGGATGTT
CACCCCGCAGCAGATATAAATCAATTGAAAGAAATTGCTGAATTACTAAAAGAGAAAAAG
ATGCCTTACATGATTACTGTTATTCCGGTATATAAAGATCCAGATACAGGAAAGATAATA
CATTTAAAAGATAAACCAGAACTAGTTAATCTTTTACGCTCTATGCAAGATGATGGTGCA
GCAATTATTATGCATGGTTATACTCACCAATTTTATGACAGTGAAACAGGTGAAGGCTTT
GAATTTTGGGATGTAAAAACAGATCAACCAATTCGCCAACCGAAGCATGAAAAACCGAAG
ACAAAAGATGACTTTCCAAATATAGAGTCATATAACCAATATGTAAAAAAAGGGGAAGAA
TTCGAGGAAAAATATACGAAAGATCATATCGAAAAAGGAATTCAAGAACTTGTAGATGCT
AAACTATATCCTGTTGCCTTTGAAGCACCTCATTACACGATGTCTCAAAAAGGATATGAA
ATATTATCAAGGTACTTTTCAACTTATGTAGGACAGCTACAGTTAAATGATACAACTTGG
AAATCCATGCACTCACCATATTATACAAGTACTCCATCATTTTTACATGGAATGAAACTA
TTGCCTGAAACAGTCGGATTTATTGAAGAAGATACGCCACAAACTACTGCTAAAATGAAA
GAGCGTGCTCTATCTGTTTCTAAATTATCTGATGGAGTTATTGGTGCATTCTATCATCCT
TACTTAGGTGCGAAACCATTAAAAGAAGTGTTAAAGGATCTAGAAAGTATTCCAAATATA
GAATGGATTGATTTACAAAAGGAAAAGAATGAAGTAAAAATGAAAGATATTCATATTACG
ACGAATAAAGACGGCATTCACGTTGAAAAACCAACCAGTGCGAATGACATAATTGATTAT
ATAAAGCAATATGGCTTCTTCCTTATACTGGGGTTCGTTATCATTGTCTTTCTTTTATTA
TTAAAACGTGCGAAAAAATTAGAATCCTAA
>chr_227 223935-224468 + length=534 nt
GTGAAGAAATTCTTTGTAGGATTTTTAGTTGTTCTTGGAGTATATTTATATTTCCAAGGA
AAGTCTGAAGGAATGGATAAGCTAGTGAATGGAACAAGCTATGTTGATTCAGAAGAAGCA
AAACAGATGAAACAAATCATTATAGAGGAAGCGAAGAAAGTAAATCTTCCAGAATGGATA
CCTCTTGCAATTGCCGAGCATGAAAGTCGATTAAATCCAAGAAGTGTTGGAGATAATGGA
ACTTCATTCGGATTGTTTCAACTACACCGCGGCGGCGGGCTTGCACCAGAGCATTTAACT
GATGATGAGCTGAAAGATCCACGTACAAATGCGCAAATTGCAATGCCGCATTTAATGAAA
GGATATAAGCGTGGGGTGCAAAAAGGTTTGACTGATTTTGCATTACTGAAATATATAGCG
AATACATCTGGATGGCCAGGGAATTTAGGGCCAGAGTGGACGGATAATAACATGAAGTAT
AACATCGGATTAGAAGATGTGTACTATCGAAATAAAGGTGTAATAAAAGAGTAG
>chr_228 224505-225266 - length=762 nt
ATGGATACACAACAACTATATTTTTTAAACGATATCGGTAAACAAAAACCAGAAAGTATT
CGGAATAGAAGCGCTGCATGTCCATTTTGCAATAAAGAACAATTAACGGATATTTTAGCA
ACTGATGGTTCTATTATTTGGTTAAAAAATAAATTTCCTACATTACAAGATACATTTCAA
ACAGTGTTAATCGAAACCGATAATTGCGAAGATCATATCGCAACATATACAGAAGAACAT
ATGAGAAAATTAATGCAATTTTCTATTCAACATTGGTTACACTTACAGAAGAACAAGGAG
TTCGCATCTGTGATTTTATATAAAAATCACGGTCCATTTTCAGGTGGAAGTTTGCATCAT
GCACACATGCAAATTATCGGAATGAAATATGTAGATTATCTTGAAAATATTGAAGAAGAA
AATTTCCAAGGGTTAATTGTTCAAAAAAATGAATGCATTGAGCTTAATATTTCAGAGCGT
CCCATTATTGGCTTCACTGAATTCAATATAATCATTGATAACATTTCATATATAGATGAA
ATGGCAAATTACATTCAGCAAACTGTACGTTACATACTGACAGATTTCCATAAAGGATGC
AGTAGTTATAACTTATTCTTCTATTACTTAAATGGAAAAATCATTTGTAAAGTTGTTCCT
AGGTTTGTCGTTTCACCGCTGTATGTAGGATATAAAATACCGCAAGTTTCTACAAAACTA
GAAGACGTAAAAATACAACTAGCGGAGTATTTCACAAAATGA
>chr_229 225402-225524 - length=123 nt
ATGAAGAAAGCCATTATTATAATTGCAAGCACAGCAATTACCTTATACACAATAAAAAAG
AGAAAAAAGAAAAATAATGAAAATGTTCTATATTATCCATACACACTATTAGAGAAAAAA
TAA
>chr_230 226211-228091 + length=1881 nt
ATGACTATTTGTAGTGTAAATAATGTAACGAAATCTTTTGGTGGAAACACCATATTTGAA
AATATATCGCTTGAAATAAAGAATGGTGAACGTGTTGGATTAGTTGGTCGTAACGGTAGT
GGGAAGACAACAATCTTTGGGCTTCTAACTGGAATGGAGAGTTTGGATGCAGGAGCCATT
CATATGAAGAAAGGTACACGTATTGGTCATGTCGCACAAATTCCGAAGTTTGATGAGGTT
ATGACTGTATATGATGTATTGAGTTCTGCTTTTAAAGTAGAAAAGGAATTAGAAAAAGAA
ATGCATGCTTTAGAAAAAAATATGGCGGTGGAACAGGAACAATCTGCTTTGGAAAAGCTA
ATGGAGAGGTACGGAGTCATTCAAGAAAAATTTGCATTTCTCGGTGGTTATGAAATCGAG
GCAAATATAATGAAGGTAGCAAATGGCTTACAAGTGACAGACTTATTTTCAAGAGTATTT
ACGGAATTAAGTGGAGGAGAACAGACGAAAGTAAGCCTTGCATATATGCTATTGCAGAAA
CCAGATTTACTTCTATTAGATGAACCAACAAATCATTTAGATTTATTTGCAGTTGAATGG
TTAGAGCAATTTTTAAAAGAATACACTGGAACAGTTATAGTTATTTCACATGATCGCTAT
TTCCTTGATGAAGTTGTAACGAAAATTTTTGATTTGGAAGATGGAGAGATTCACGTGTAC
CATACGAATTATTCTCAGTTCGTTGAGGAGAAGGAAGAAAGACTACTTCAAGAGTTTCAA
GCTTATCAGGAGCAACAAAAGAAAATAAAGAAAATGAAAGAAGCGATTAAGCGTCTACGT
GAATGGGCAAATCAAGCGAACCCTCCGAATGAAGGATTGCATAAAAGAGCGAGAAATATG
GAACGTGCGTTAGAACGTATAGAGAAATTAAAGAGGCCAATTTTAGAACGAAAACAGATG
GGTCTTCAGTTTGAAGGGCAAGAGAGAAGCGGGAAAGATGTTGTTGTAATGAAAGAAGTG
AGTAAAGGTTTTGCTGGACGACCTTTATTTGAACAAGCGAATTTACATGTTCGTTTTCAA
GAGCGTGCGGCTATCGTTGGTCGTAATGGTACAGGAAAGACTACATTATTAAAACTACTA
TTAGAAGAAATAAATCCAGACGTTGGTGAAATTCGAATTGGTAGTAGTGTCAAAATTGGT
TATTTATCACAGCATACGTATGGAAATGTGAAGAGTAATGTATTGGAAGCGTTTAGAGAG
TATGTAGCTGTAACAGAAGGAGAAGCAAGACATATATTGGCTAAGTTTTTATTTTATGGT
CCAGCAGTATTTAAGAAAGTAACGCAACTGAGCGGTGGAGAAAAAATGAGGTTAAGACTT
GCGCAACTTATGTATCAAGACATCAATTTTCTAATTTTAGATGAGCCGACAAACCATCTT
GATATTGAATCAAGGGAAGTTTTAGAGGAAGCCCTTGAGCAATATAATGGAACAATCCTA
GCTGTTTCACATGATCGTTATTTTTTAAATAAGTTATTTGAAAAGACGTACTGGATTGAT
GAATGTAAATTATTTGAGTTTGCAGGAAACTATGCATGGGCTCGTCAAAAATGGGAAGAA
AAGCTTGAGAAGCAAGTAATAAAGCAAAAACGCCAAGGGAGAAAGAGTGTTGAAATGGTT
CCAGTAAAAGAGAAAAAAGCTAGGAATCTTGAAGAGATTGAAAATGAGTTAATGCATGTA
GAAGAAGATATATATGCAATAGAATGTGAAATGGAACATGTAGCTGATGTTGAAAGACTT
GAAAAATTATATGAGGAAAAAACGATGAAAGAGTTGTTACGAGCGAAGTTATATAGTGAG
TTAGAGAATATTGTGGAGTAA
>chr_231 228481-228678 - length=198 nt
ATGGACAACCTATTCCAATACGTCCTGCACTACGTATTATTAACAATTATGATAGTCGGA
GCGTTATTACTATTCCCGTTCTTCCCAAAGTTCGTCCTCTTTTTAGCTTTTTTTATCATG
CTCGGGATCGCTATTATAATTTCAACGAGAGAAGATGCCACGCAAAAAGAGAGCAGGGTT
CAGCGCGTAAAGCTGTAA
>chr_232 229048-230775 + length=1728 nt
ATGAAGAAAAAGACAAAAAAATGGGCTGGTGTATTTTCGGTATTAATGAGTAGTTCGCTT
GTGTTGTCTGCTTGTGGGGGACAGGAGGACGCGGCTTCTACGGAGCCGGTTAAACAGCAG
GATTTAAAAAATGTGAAAATTGAAAAGATCGCTGCGACAGATAAAACGAAAGTGCCAGAC
AAAGCGAAGAATAGAAAAGATACGTTAGTAGTTGGTATTAGTAAGCCAGGCGGCGTATTT
TTGCCATACTTCCAACAAAATGGTTGGGATGGAAACGTAACTTCAGTTATTTTTGCATCT
CTTGTATCAACCGATAAACAAGGGAAACCAATTCCGGAATTAGCTGAGAAGTGGGACGTT
TCTTCTGATCAGTTAACATATACATTCCATTTACGTAAAGATTTGAAATTTAGTGATGGA
TCGCCATTAACGGCGGATGATGTAGCTTTCACATTGACGCTTTTACATGATAAGGCATAT
GAAGGTGAAGTAGATATCTCTCAATATGCGGTTAAAGGTGGTAAAGAATATAAGGAAGGA
AAAGCAACTTCAATTGAAGGTATTCAAGTTGTTGATCCACAAACAATTAAAATTACAACT
GAAAAAGTGAATTCACAAGCTATATTTGTTTTAGGAGGTACAGTACTATCAAAAGCTTAT
TATGGAAAAGATTATAAGCAAAATACAAGCTTAGATTACTTAAAAGATTTATATGGAAAG
CCATTAGCTGCGGGTCCATATAAATTTGAAAAGTATATTCCAGGTCAAGAAGTTCGTTTT
GTAGCAAACGAAAATTATTATGCGGGTAAACCAAAAATTCAAAACTTCATTTATAAAATT
ACTTCTGGTGATACGAAGCTTCAGTTATTCCAAACAGGAGAAGTTGACCATACTGGCTTA
GGTACTGGTGATGAGGTTCTTGAACAGGCTAAGGCTTTAGAATTCGCCAATATCCAAATC
GAAACAGCACCGTCATTTAGTTATATTTATATGAATAATAATAAGCCTTATTTAAAGGAT
AAAAAGGTTCGCCAAGCACTTATTTACGGATTAGACCGCAAAAAATATGTTGATACAGCG
TTAAAAGGATACGGTACAGTAGCCAATGTACCAATTCATCCAACTTCTTGGGCTTATACG
GAAGAAGGAGTTAATAAATACGAATACGATAAAGAAAAAGCGAAAAAATTATTAGATGAA
GCAGGGTGGAAAGTTGGTTCGGATGGAATTCGTGAAAAAGATGGTCAAAAATTAAAACTT
TCTTATTTCGGTCCAAGTTCGGCTAAAGATAGTGATTTATTAATTCCGATTGCGAAAGAG
AATTATAAAGAAATAGGTGTAGAGTTTAATCCTGAATTTATGGACTTTAATACGATGCTT
TCTAAGGTAAACAAAGGGGATTATGATTTAGCTTCTGTTTCGACACCGATTACAAGTGAT
CCGAGTGAAACAGCTGGTGAATATTTGTCTACTGCAAATGAAACTAGTCTTGGTTATAAG
AATGCAAAAGTAGATGAGCTAATTCAAAAAGGTATTGAAACTGTAGATATTGAAAAGCGT
AAACCTATTTATAAAGAATTGTATAAAGAATTAAGTGATGATCCACCAGTAATTCTATTA
AACTACCGTAGAACAATTACTGGTTATAACGGGAATATAAAAGGAATTGATCCTGAAAAG
TACAACAGTATTAGTGCAAACTTACCAGTATTATCATTTGAAAAATAA
>chr_233 230879-231835 + length=957 nt
GTGAAAACATATATTGTTCGTAGGTTGTTACAAATGATTCCTACACTGCTTGGTACATCA
ATTATTATCTTCGTCCTGTTCGCACTTCTTCCTGGGGATTATATTGATTCAAACCCGAAA
ATTACACCGGAAAGAGCAGCTGAACTGAGGGAGTTATATGGGTTGAACAAACCAATTGTT
GAGCGTTATTTTCATTGGTTAGGTAATGCATTGCAAGGGGACTTTGGCTTCTCGCTTCAA
TATCAAGAGCCTGTAACGTCATTATTAAATAAATTTATTTGGAATTCTTTTAGTGTAGCA
ATTATTGCATTGTTTTTTATTTGGCTAATTGCACTTATTATCGGTGTATTCTCGGCGACG
AAGCAACATTCTTTATTCGATAAACTTGTAACAATCGGTGTTTTTGCAGCAATGTCATTC
CCTTCATTCTTTATCGGTTTGTTTTTAATTAAGGTGTTTGCGGTTGACTTTAAGTTATTA
CCGATAGGTGGAATGATTGATGTTGGCAGTAATTCAACAGGAGTTGCTTACGTGATAGAA
GTTGCAAAACATATGATTTTACCAGTATTTATTTTGACACTTCTTGGGGTCGGCTCGCTA
ACTCGTTATTTTAGAACAAGTATGTTAGAGGTTGTAAGACAAGATTACATACGAACAGCA
AGAGCGAAAGGTTTGAAGGAGAAGACGGTTATTTATAAGCATGCATTAAAAAATGCAATT
TTACCGGCAATTACGTTATTAGCATTTGAATTACCTGGATTGTTTTCTGGGGCAATTATT
ATTGAACAAATTTTTAACTGGCCAGGGATTGGTAATATTCAATTAGAAGCATTAAATTTC
CGTGACTATACAGTATTGATGGCATTTACGATGTTTCTTTCTTGTTTAACAATCGTTTCA
AACTTTTTAGCAGATATCGTATATGCAGTTGTTGATCCAAGAATTCGGTTGAAGTAA
>chr_234 231848-232768 + length=921 nt
ATGGAGACTGTTACAGTAATTACAGAAAAAAAAGAAAAAAAGAGAAGAAATGAATCATCA
CCATGGCGACAAGCTTTTAAAAAGATAAAGAAAAATAAGATGGCACTTGTAGGGTTTTAT
GTATTAATTTTTATGTTTTTATTTTGTTTTATCGGTCCGTTCTTTTCTCCATATGCATCA
GGAAAAATACAAGTTGCGCTCATTAACAAACCACCTAGTTTTTCTCATTGGCTTGGTACA
GATCAATTAGGAAGAGATATTTTAACAAGGCTTATGCAAGCGGGACGTATTTCATTAACC
ATTGGTTTAGCTTCAATGGTTTTATCGGTTATACTTGGAGCTTTATTAGGAGCGATTGCA
GGTTTTTATCGTGGTATTGTGGACAATATTATTATGCGACTTGCAGATATTTTAATGTCG
ATGCCAGGATTACCGTTACTTATTATAATGGGTGCGATTTTATCAGAGTGGAAAGTACCG
TCTGATTATCGTTTGTATGTCATTATGATTATTTTAAGTTTAGTAGGTTGGCCAGGGCTT
GCACGCCTTGTAAGAGGGCAAATTTTATCACTTAGGGAGCAAGCATTTATGCAAGCTGCG
GATGTGTTAGGAATAAAAGATTACCGGAAAATTATATATCACTTAATACCTAATGTTTTA
CCCATTTTAATTGTCGTATCTACATTAGGTGTTGCAGGTTCTATTTTGGGAGAATCCGCA
CTAAGTTACTTAGGTCTTGGAGTCGTTCCACCTACACCATCATGGGGGAACATGATTAGC
GCAGCTAACTCATTAATCGATTTCCAAAAGCGTCCATGGTTATGGATTCCGCCTGGTTTT
GCAATCTTTATAACAGTTGTATCAATTAATTTACTTGGTGATGCACTTCGTGATGCATTA
GATCCAAAGATGAGACGGTAG
>chr_235 232779-233759 + length=981 nt
ATGAGTAAAGCGGTAGTAGAGCTGAAAGATTTACAAACACACTTTCAGACAGAAGAAGGG
ACAGTAAAAGCTGTGAATCATGTTAGTTTTTCTGTTCGAGAAGGTGAAACTGTTTGTGTT
GTAGGTGAATCTGGTTGCGGAAAAAGTGTAACGGCGTTATCTATTATGGGACTTATTGCT
GAATCAGGCAGTGTAGTAGGTGGAGATATTTTATATGAAGGAAAAAGTCTTTTAGGAATG
AAAGAGAAAGAGCTTCGTAGTTTACGAGGGAATGATATTGCGATGATTTTCCAAGAACCG
ATGACATCGCTAAACCCCGTCTTCACTGTAGGAGAGCAAATTGTAGAAACGTTAAGGGAG
CATGAATTACTTAGTAAAAATGAAGCATATAAGAAGGCAATTGAGTTAATTCGTAAAGTT
GGCATAGCCCGCGCTGATGAAATCGTCCATTCTTATCCGCATGAACTGAGCGGCGGGATG
TTACAACGTATTATGATTGCTGTTGCACTTAGTTGTAATCCTAAGTTATTAATTGCGGAT
GAACCAACAACAGCTCTTGATGTTACTATTCAGGCTCAAATATTGGATCTACTAAGACAA
GTGAAAGAAGAATTTAAAACGTCGATTTTATTAATTACACATGACTTAGGTGTCGTAGCG
GAAATGGCTGATTATGTTGTCGTTATGTATGGCGGGAAAGTTATCGAAGAAGCCCCAGTA
CTAGAGATATTCCAAAATCCAAAACATCCTTATACGAAAGGATTATTGAAATCAAAACCA
GTAATGGGAAAACGAATAGATAAACTATATTCTATTCCAGGGCAAGTTCCGAATTTAGTT
GGTTTAGGTGAGTTTTGCTACTTTAGTGGGCGTTGTGAGCATTGTATGGAAATATGTGAA
AAAGAAGCCCCAAATCTAAATGTAAATGATGAAAATCATAAAGTAGCTTGCTGGTTATAT
GAGGAGCGTGCGGAACAATGA
>chr_236 233756-234721 + length=966 nt
ATGAGTGAACCATTATTAGAGGTGAAAAATCTAAAGACATATTTTCCAATTAAGGGTGGC
GTATTTAGTAGAACAATTGGGCATGTAAAAGCGGTTGATGGAGTAAGTTTTACTATTAAT
AAAGGTGAAGTGTTTGGTCTCGTTGGCGAATCAGGGAGCGGAAAAACAACAATAGGAAAA
ACAATTTTACGCCTCGTTCAAAAAACGGAGGGAGAAGTGAAGTTTAAAGGGAAAGATGTT
CATTCTTTATCCAAGGATGAATTAAGAAAACATCGCCCTAATATGCAGCTCGTTTTCCAA
GATCCATTTAGCTCATTAAATCCGAGAATGAGAATTGGAGAAGCGCTTGGAGAGCCAATG
TTGGCCCACGGATTAGCGACGAAAGAAAATGTTCTTGAAAAGGTAATTGAAGTATTGGAG
TTATGTGGATTAGCTCCTTATCATATTGACCGGTATCCCCATGAGTTTTCTGGTGGACAA
CGTCAGCGTATCGTAATCGCAAGAGCTATGGTATTAAATCCGGAATTTATTGTAGCTGAT
GAACCTGTGGCGGCACTAGATGTATCTATCCAAGCACAAATTATTAATTTATTTAGTGAG
TTACAAGAGAAAAAGGGATTATCTTATTTATTCATTTCGCATGATTTAAGTGTAGTAGAA
CATTTATGTACGAAAATCGGAATTATGTATTTAGGTACGATTGTGGAGACAGCACCGCGT
GATGAGTTATTTACCAATCCGCTACATCCTTATACGAAAGCATTGTTATCAGCTGTTCCA
ATACCAGATCCAACAGTGAAGCGAGAGCGAATTATACTAGAAGGGGATATTCCAAGTCCA
GCAAATCCACCTTCGGGCTGTCGTTTTCATACACGTTGCCCATTTGCAACGGATGTTTGT
AAAAAAATAGTACCAGAATTCCGTAATGTTGGTGCAGAGCATTTTGTTGCTTGTCATCAC
GTATAA
>chr_237 234756-235628 - length=873 nt
TTGAAATTAATCGCATTAGATATGGATGGTACACTACTATCATCTAATCTTGAAATCTCC
AAAGAAAACCTACAAGCAATCCAAACTGCACAAGAAGCTGGTCATATTGTAATGATCTGT
TCTGGTCGTGCGAAAGAGGATGCTTTAAAGCTATTGGAAGAATATAAATTATCTCTTCCA
GTCGGAGCAAGCAATGGGGCTATTGTTTATGTGGATGGAAAAGTAATTAACTCGCGTTGT
ATACAAAACGACAAAGTTTACAAACTTGCAAAATTACTAGAATCTGAAGGTTTCCCATAT
AAGCTATATACGAATAAAGGAGTTTATTCTCCATATACATGGCAAGATCAAGTGATGCAA
GCATTCGAAGAAAATAAGCATGCGCTTGATGTTACATTAGAGGAGCTTGAACGAATTACA
GAAAAGCAAAAGAAATCGAACCTAATTACTGATTTCAAAAAAATAGAAGATGTTGTAAAT
AACCAAGAACTAGAAATATCTAAATTCTTCATTTTAACGTTTAATGCAGCGCATCGCGCA
CAACTATTAAGTATATTACAAGAAGATGCTGATATTATGGTTACAGCATCGGCTCCTACT
AACTTAGAAATTATGGATAAGAATGGACATAAAGGAAACGGGATACAGCAGATGGCAGCT
CATTTTAATATCCCTATTGAAGATACAGTTGCTATTGGTGATAATTTTAATGATGTACCG
ATGTTAGAAGTAGCAGGCTTATCTGTTGCAATGGGCAACGCTGAAGAAGATGTAAAAAAG
CTATGTGATGTTGTAACACTAACAAACAATGAACATGGTGTTGCTCACGCAATCGAGCAA
TTTGTATTGAAACAAACTTCATCTATTAAATAA
>chr_238 236070-236177 + length=108 nt
ATGAAAGAGCAAGTATTACAAGTAACAAAAGGTGATTTCGTAGGATCAGCAAGTGGAGCG
GTAGTATTAACAGCATTAATCGTATTTCTATCAAGCGTATTAGTATAA
>chr_239 236212-236328 + length=117 nt
ATGAAAGGTATGAAAGAGCAAGTATTACAAGTAACAAAAGGTGATTTCGTAGGATCAGCA
AGTGGAGCGGTAGTATTAACAGCATTAATCGTATTTCTATCAAGCGTATTAGTATAA
>chr_240 236363-236479 + length=117 nt
ATGAAAGATATGAAAGAGCAAGTATTACAAGTAACCAAAGGTGACTTCGTAGGATCAGCA
AGTGGAGCAGTAGTATTAACAGCGTTAATCGTATTTCTATCAAGCGTATTAGTATAA
>chr_241 236514-236630 + length=117 nt
ATGAAAGATATGAAAGAGCAAGTATTACAAGTAACAAAAGGTGACTTCGTAGGATCAGCA
AGTGGAGCAGTAGTATTAACAGCGTTAATCGTATTTCTATCAAGCGTATTAGTATAA
>chr_242 236674-236784 + length=111 nt
ATGAACAGTGAACAAGTGTTTCAAGTAACAAAAACAGATTTATTAGGATCCTTAGGGGGA
GCGGTAATATTAACATCATTTATTCTATTCCTTGCAAATGTATTAGTATGA
>chr_243 237178-237759 + length=582 nt
ATGAAACAAAAATCTATGGATACGCTAGCTGCACAAATGGAGGACTTTTTTCCAGTACGT
GATGTAGATCATTTGGAATTTTACGTAGGGAATGCAAAGCAATCGAGTTATTATCTTGCG
AGAGCGTTCGGATTCAAAATTGTGGCTTACTCTGGATTAGAAACTGGAAACCGTGAAAAG
GTATCTTATGTTCTTGTGCAAAAAAATATGCGTTTCGTTGTGTCTGGAGCTTTAAGTAGT
GAAAATCGTATTGCAGAGTTTGTAAAGACTCATGGTGATGGCGTGAAGGATGTGGCACTA
CTTGTTGATGATGTTGATAAAGCATACTCAGAAGCAGTGAAACGTGGTGCCGTCGCAATT
GCTCCACCGCAGGAATTAACAGATGAGGACGGTACATTGAAAAAAGCAGTTATTGGTACG
TATGGTGATACAATTCATACGCTTGTAGAGCGTAAAAATTATAAAGGGGCATTTATGCCA
GGATTCCAAAAGGTAGAATTTAATATTCCATTTGAAGAGTCTGGTTTAATTGCTGTTGAT
CATGTAGTTGGTAATGTTGAAAAAAATGGAAGAGTGGGTTAG
>chr_244 237776-238297 + length=522 nt
ATGGGCTTTAAACAAATGATTCATTTTGATGATGACGATATTAGTACAGAGTATTCGGCG
TTAATGTCGAAAGTTATGACGAATGGAAGTCGTATTAAGTTTCCTATTAACGAACCAGCA
GATGGAAAGAGAAAGTCACAAATTCAAGAGTATCTAGAATTCTATAATGGAGCTGGTGTA
CAACATCTTGCTTTATTAACAAGTGATATTGTTAAAACAGTTGAAGCGCTTCGTGCAAAT
GGGGTGGAGTTTTTAGATACACCTGATACTTATTATGATGAGTTAACTGCACGAGTTGGA
AAAATCGATGAAGAAATTGATAAGTTAAAAGAATTAAAGATTTTAGTAGATCGTGATGAT
GAAGGTTACTTACTACAAATCTTTACGAAACCAATTGTAGATCGCCCGACTTTATTTATT
GAAATCATTCAACGTAAAGGTTCTCGTGGATTTGGTGAAGGAAACTTTAAAGCGTTATTC
GAATCAATTGAAAGAGAACAAGAGCGTCGCGGAAACTTATAA
>chr_245 238364-239320 + length=957 nt
ATGAAATTTGTTACATTTCGTCTTCCTTCAAAAGAACTACGGGCTGGATGGCTTGAAGGT
GACAAAGTAATAGATATGAATCTTGCTAGTGAAGGGAAAATCCCTTCTTCTATGATTGCT
TTTTTAGAGAAAGCGGATGAGTATGTAGAAGTAGTGCGGAATATTAAGAATCCAAATAAG
GGTATATATGCTTTAGAAGAAGTACAATTGACAGCTGCTCTTCCTAATCCGAGTAGTATT
CGAGATTTTTACGCATTTGAACAACATGTAAAAACAGCTCGCGGACGAAGAGGATTAGAT
GTTGTGCCTGAATGGTATGATATTCCGGTTTTTTATTTTACTAATCATCGTGCTGTAATT
GGTTCCAGTGATTTTGTAATTGGTCCGAAAAAGTCTAAAAAGCTTGATTATGAGTTGGAG
ATTGCTTGCGTAATAGGAAGAGAAGGGCGAAATATTTCTCGTGAGCAAGCAGAGGAATAT
ATTTTTGGTTATTGCATTATGAACGACTGGAGTGCGAGAGACTTACAAGCAACAGAAATG
AAAGTAGGTCTCGGTCCAGCGAAAGGAAAAGACTTTGCAACTTCTTTAGGAGCACATCTT
GTTACGAAAGAGGAATTAGACGTTTATCGTAATGGTGATCGATATAATTTAGAAATGACT
GCTCATGTAAATGGAAAACTATTATCAAAAGGAAACTTCCAAGATATTTACTATACATTT
GCTGAAATGATTGAACGTGCTTCAGAGGACGTTACGTTATATCCAGGAGATGTGATTGGT
TCTGGGACAGTAGGAACAGGATGTATTTTAGAACTGGGTACAGAAGAGTGGCTACAAGAT
GGAGATGTTGTAGAACTGTCGATTACTGGTTTAGGTACACTACGTAATACAATCAAAAAA
GAAAAGGAAGCGGGTGATGGGCATGTTTTATCGTCACATGGGAGAACTACCTCATAA
>chr_246 239373-240458 + length=1086 nt
ATGGGAACAAAAGGTTTTTCTGGTACGCAGTCTATTTTGTATCATCATTATATGCCGACA
GAAGTAGGTCATTCTGCATTATCGCATTCTTGTCAGTTGCAGTATGAAGAGGATGTTGCT
CTTTCTCATCGCCACTTTCGAACGAAAGAAAGTAAAAAAAGTGGTGATGCAATAAGTGGA
CGGAATTTCATACTTGGAAATGAAGATTTATTAATTGGAGTAGTGAGTCCAACAGAAAAA
ATGGATTATTTCTATCGTAATGGTGATGGCGACGAAATGTTATTTGTTCATTATGGAACA
GGGAAAATTGAAACGATGTTTGGAACGATTCACTATAGAAAAGGCGACTATGTAACGATT
CCAATTGGAACGATTTATCGTGTTATTCCAGATGAAGGAGAGACTAAGTTTCTTGTTGTA
GAGGCGAATAGCCAAATTACAACGCCGCGTCGTTATCGAAATGAATACGGACAATTGTTA
GAGCATAGTCCGTTTTGTGAAAGAGATCTTCGTGGTCCAGAAAAATTAGAGACATATGAT
GAAAAAGGCGAGTTTGTCGTAATGACAAAATCAAGAGGCTATATGCATAAACATGTTTTA
GGACACCACCCGTTAGATGTTGTGGGATGGGATGGCTATTTATATCCGTGGGTATTTAAT
GTAGAGGATTTTGAACCAATTACAGGGCGCATTCATCAGCCACCGCCAGTACATCAAACA
TTTGAAGGACATAATTTTGTTATTTGCTCTTTCGTACCACGTTTATACGATTATCATCCA
GAGTCAATTCCGGCACCATATTATCATAGTAATGTTAATAGTGATGAAGTTCTTTACTAT
GTAGAAGGAAACTTTATGAGTCGCAAAGGTGTGGAAGAAGGTTCTATTACACTTCATCCG
AGCGGGATTCCCCATGGACCGCATCCGGGGAAAACAGAGGCAAGTATAGGGAAGAAAGAG
ACGCTTGAATTAGCTGTTATGATAGACACATTCCGTCCGCTTCGTATTGTAAAACAAGCA
CATGAAACAGAAGATGAAAAGTATATGTATAGCTGGATTGAACAAGGTTCATATACTGTG
AAATAA
>chr_247 240690-242105 + length=1416 nt
ATGAAGCAAATTTTTCAAAAGAAGCCAATTGCAAAGTTAATGCAAGAAAGTAAGCAAAAA
ACGTTAGCAAGAACATTGGGCGCGCTAGATTTAACTATGCTTGGAATCGGAGCAATTGTT
GGAACTGGTATTTTTGTTCTAACGGGTGTTGTGGCAGCGAAACATTCTGGGCCAGCTATT
ATATTATCATTTGCGATTGCCGCTCTAGCTTGTGCCTTTGCTGCATTTTGTTATGCTGAA
TTTGCTTCTTCAGTTCCTGTCTCGGGCAGTGTGTATACGTATACATACGCGACGATGGGG
GAAGTATTCGCATTTTTAATTGGCTGGGACTTAATGCTGGAATATTTACTTGCTACATCT
GCTGTAGCGAACGGTTGGTCTGCATATTTTCAATCTTTATTAAAGGGGTTTGGAATTCAT
ATTCCGACTATTCTCTCCTCGGCTCCTGGTACAGGTAAGGGTGGAATAATTGATCTACCT
GCAGTTCTAATTATTTTAGTGATGACAGTTCTTTTATCTAGGGGTGTTCGTGAAAGTGCA
CGAGTAAATAATATTATGGTATTTATTAAAATAGCAGTTGTTCTTATTTTTATCTTTGCT
GGTTTTAATTATGTGAAACCTGAAAACTGGACGCCTTTTATGCCATTTGGTTTAGATGGT
GTAATGGCTGGAGCGGCTACAGTATTCTTCGCATTTATAGGATTTGATGCAGTTTCAACA
GCGGCAGAAGAAGTGAAACGTCCGCAACGTGATTTACCAATTGGTATTATTGCATCGTTA
TTAATTTGTACAGTTCTTTATATCGTTGTTTCGCTTATTTTGACAGGAATTGTTCCATAC
GGACAGCTAAATATATCAGATCCAGTTGCTTTTGCACTTCAATTTATTGGACAAGATGGT
TTAGCGGGGGTAATTTCAGTAGGAGCAATTACAGGAATTACAACAGTAATGCTAGTTATG
ATGTATGGGCAAGTTCGTGTTTCTTATGCGATGAGCCGAGATGGTTTACTGCCGAAGCGT
CTTGCTAAAGTTCATCCGAAATTTAAAACGCCATTTTTAAATACATGGACAACGGGAATT
ATTGCGGCACTGATTTCAGGATTAATAGATTTAAATGTTTTAGCACATCTTGTAAATATG
GGGACATTGTCAGCATTTGCACTCGTAGCTGTTGCGGTAATCGTAATGAGAAGAACACAT
CCAGACTTACCAAGGGCATTTAAGGCTCCGCTTGTACCATTTTTACCAGCATTAACAGTG
ATCTTCTGTTTATACTTAATGCTTCAATTATCGGGGACAGCATGGATTAGTTTTGGGATA
TGGATGGTTATTGGTATAGCGGTTTACTTCTTATATAGCCGAAAACATAGTGCTTTAAAT
AATAGTAAAAAAGAAGAAGATGTTGCAAATTTATAA
>chr_248 242214-243485 + length=1272 nt
ATGAAAAATACGTGGCGTGAGTTAAGGGAGATGGACCGTAACGTATGGATTCGATTTATT
GGAGAGACGTTAAATGGAATTGCAATGATGATGTTAATGCCTTTTTTTGCATTATATTTA
AAAGATAAGGTAGATTCGTTGTTGGAAGTTGGGGTTATTATGGCGCTTTCTCCAATTGCT
GCAAGTTTTGGATCACTTATAGGAGGGAGAATTGCTGACATATATGGAAGAAAGCCTATT
ATGATATTTTCTATGGCAAGTAATGCATTATTAATGCTCGGTTTTCTATTTATAGAAGGG
TTTATTCCATATGCAATTTTATCTATTTTTTTAGGGTTGAGTAATTCTTTATTTCACCCA
GCTGCATCAGCTATGGTCGCGGATGTAACGGCACCAGAAAAAAGAACAGAGGCATATGGT
TTATTACGAATGGGACACAATATAGGTGCTGCGATTGGTCCGATAATGGGAGCATCAGTA
GTTGTGTTGTCAAAGAACCTTGTGTTTATTATTGCCTCTTCTACAATGCTATTTTATGCG
TTACTTGTATTACTTCTTATTCAAGAGACGATGCCAAAGAGGACAGATAAGGAAGAACAT
AAAGAAAAGGAATCTGGGGCAGTTTGGAAAATTGTAATGCGAGATAAGGCATTAATGATT
TACTTATTAGCAGGTATTATCATTTCGATGGGGTTTTCTCAAACGGAAGGCATGTTGCCA
CTACATTTTGATAATGAAATGAAGCGTATTTTTGGAACGAATAATCCATATCCATATTTA
ATGGCGTTAAACGGACTATTAGTTGTTTTATTCCAGTTTCAAATTTCAAAATGGGCTACG
GATAAACCGGTCGGGAAGACGATGTTATATGGTGCATGTTTATTCGGGATTGGATTATTT
TTTATAGGGTGGTTACCGAAGTGGTTTGGAGAATTTAATACAAATGCTACAATTATTTTA
ATAACACTACTGTTCGTTTATGCTTTATATACGTTAGGTGAAATGATTATGTCGCCTGTA
CAGATGACATTTGTAGCAAATTTGGCCCCTGAGCATTTGAGAGGGACTTATATGGGAGCT
GCAAGTTTGCAGTGGATTACAGGAAGCGCATTTGGTCCACTTTTGGGCGGTTTTTTATTA
GATCGATTACTTGGTCACTTTCTATTTACAATTTTAGCTGTAGGATGTGTAGTTGCAGGT
ATTGTATATGTTTCTTTAGATCGTCTTGTTGAGCAAAGGCAAAAAGACACACTAACCAAA
CAATCTTCTTAG
>chr_249 243714-244799 + length=1086 nt
TTGACGAAAATTAAATTAGGTTTATTATATGGTGGAAAATCAGCTGAGCATCAAGTTTCG
CTACAGACGGCTCTTGCTGCTATTAAAGCGTTAAATCAAGATAAATTCGAGATTCATCCA
ATTTATATTACAGAACAAGGTCAATGGGTACGTGGTGAGCGTATTGAAGGCGAAGTAACA
GATGTTGAAGCTTTAAAAATGAGCGGTGCAGAAAATGCGATTTCTCCGTTATCATTAAGT
ACAGAAATTATCCCATCTGCAGCTTCTGAGGAGAACGCTATTGACGTTATTTTCCCATTA
CTACATGGACCAAACGGTGAAGATGGAACGGTTCAAGGACTATTAGAATTAATGAATATC
CCTTATGTAGGAAATGGTGTTCTAGCATCATCTGCTGGTATGGATAAAGTTGTTATGAAA
AACATCTTTGCAGAGGCTGGTTTAAAACAAGCAAAATATGCATCCTTCATTCGTAGTGCA
TGGGAAAAAAATCGTGAGGAAGCTTATTCTAAAGTAGAAGATAAGTTAGGATATCCTTGC
TTCGTAAAACCAGCGAACCTTGGTTCAAGTGTTGGTATTAATAAGTGTAAAAATCGTGAA
GAACTTGAGGATGCATTTGTAGAGGCATTCCAATTTGATCGCAAAATTATTGTAGAAGAA
AATATTGTAGGTCGTGAAGTAGAAGTTGGGGTACTAGGTAATGATGAGCCGAAATGTTCA
GTTGTAGGTGAAATCGTTCCGAAAAAGGACTTCTATGATTATAAGTCGAAATATATCGAT
GGTGATACGGCGCTAATTATTCCAGCTGAAATGACAGAAGAAGAATCTAATGTAATTAAG
CGTGATGCGATTATTGCATTCCAATCATTAGACGGTGCAGGTTTAACGCGAGCTGATTTC
TTTTTAACGAAAGATGGAGAAGTGTATATTAACGAAGTAAACACAATGCCAGGATTTACA
CCGTTCAGTATGTTCCCTCTATTATGGCAACATACTGGGTTACCGTATCCAGAATTAATC
GAAGAGCTAATTCGTTTAGCGATTGAACGTCACGAAGAAAAACAAAAAATTAAATATACA
ATCTAA
>chr_250 244862-246238 + length=1377 nt
ATGATAAAGCGAATGTTAAAGCAAGTGGAACAGATGGTAAATGGTACTGAATTAGCAGAG
CAATATGAGGGAATTACTATTCAAGGCGTGTCTATTGATACGAGAAAAATTGAAAAAGGA
AACTTGTATGTTCCGATTCAAGGGGAGCGCTTCGATGGACATGCTTTTGTAGATAAAGCT
GTTGAAAATGGAGCTGTGGCTACATTATGGATGAAAGATGTAGCGAATCCACCTGAGAAT
CTTCCGGTTATTTTTGTAGAAGACACGCTATCGGCATTGCAAATGTTAGCGAAAAACTAT
CGCGATCAATTGGATGTTAAAGTTGTAGGTGTAACGGGTAGTAACGGTAAAACATCTACG
AAAGATATTGTAACAAGTCTTCTTGCGACTAAATTCAAAGTGCAAAAAACAGAAGGGAAC
TTCAATAACCATATCGGATTACCTCTTACCATTTTAAACTTAGAAGAAAATACAGAAGTA
GCAGTATTAGAGATGGGTATGTCAAGCCGAGGCGAAATTGAATTCTTATCTAAGTTAGCT
CGTCCTAATGCAGCTATCATTACAAATATTGGTGAGGCACATTTAATGGATTTAGGATCT
CGTGAGGCAATTGCTGAAGCGAAATTAGAAATTGTTACAGGATTACAAGAAGGTGGCGTG
TTCGTATATAACGGAGATGAGCCTTTATTAACGAATCGTGTTCCTGGAATGAATTTAGCA
GCAGAAACGGTTACGTTTGGTGATGCAAGAGCAAACGATTATTATCCAACGACTGTAACA
TTACAAGCAACTGGGACACATTTCAAAATGAATAGAGATGAAAATATTTCATTCTACTTA
CCGGTGTTAGGAAAACATAATGTGTATAATACACTTGCTTCAATGGCAATTGCGAAACAT
TTTGGTGTAACGTGGGAAGAGATGAAAGAAGGTTTAGTAACACTTCAAATGACGGGCATG
CGTATGGAAATTGTGAAAACAAATAGTGGTTTAACAATTATCAACGATGCTTATAATGCA
AGCCCGACGGCTATGGAAGCAGCATTCCATTTAATGAATGGTTTAGATGGTTTTGCTAAA
AAAATCGTTGTGCTCGGTGATATGTTAGAACTTGGAGATCAAGAAGTACAGTTCCATTAT
GAGGTAGGAAAATTAATCGATCCAGCAAAAATCTCACATGTATTCACATACGGTAGATTA
GGGGCTCAAATTGCTGAAGGAGCAAAAATTAATTTCCCTAATGAACGTGTAAAGGCGTAT
GATAATAAAGAAGAGTTAGTAAAAGATTTACAAGCAGTAGTCGATGTGAAAGATGTTGTA
TTAATAAAAGCATCTCGCGGTATGAAATTAGAAGAAGTAATTACGATGTTGAAATAA
>chr_251 246544-248145 + length=1602 nt
TTGACAACATTTCGAGAATTAGGATTAAGTGATTCTTTACTGCAATCTGTTGAAAGTATG
GGCTTTGAAGAGGCTACACCAATTCAAGCTGAAACAATTCCACATGCATTGCAAGGTAAA
GATATTATTGGGCAAGCGCAAACAGGTACAGGGAAAACAGCAGCATTCGGATTACCACTA
TTAGATAAAGTGGATACACATAAAGAATCGGTTCAAGGTATTGTTATCGCGCCAACGCGT
GAATTAGCAATTCAAGTTGGAGAAGAATTATACAAAATTGGTAAGCATAAACGCGTTCGT
ATTTTACCGATTTATGGTGGTCAAGATATTAACCGCCAAATTCGTGCTCTAAAAAAACAC
CCACACATTATTGTTGGTACGCCGGGTCGTATTTTAGATCATATTAACCGTAAAACACTT
CGTCTGCAAAACGTAGAGACAGTTGTTCTTGACGAAGCAGATGAAATGTTAAACATGGGC
TTCATTGAAGACATTGAAGCAATTTTAACAGATGTGCCAGAAACACATCAAACATTACTA
TTCTCAGCGACAATGCCGGATCCAATCCGCCGTATTGCTGAGCGTTTCATGACTGAGCCT
CAACACATTAAAGTAAAAGCAAAAGAAGTAACAATGCCAAACATTCAGCAGTTCTATTTA
GAAGTGCAAGAAAAGAAAAAGTTTGACGTGTTAACACGCTTATTAGATATTCAATCTCCA
GAGCTTGCAATCGTATTTGGTCGTACAAAGCGTCGTGTTGATGAATTATCAGAAGCATTA
AACTTACGTGGTTATGCTGCAGAAGGTATTCACGGTGATTTAACTCAGGCGAAACGTATG
TCTGTATTACGTAAATTTAAAGAAGGTTCTATTGAAGTTCTTGTTGCAACAGACGTTGCT
GCGCGTGGTCTTGATATTTCAGGCGTAACGCACGTATATAACTTCGATATTCCACAAGAT
CCAGAATCATACGTTCACCGTATCGGTCGTACTGGTCGTGCAGGTAAAAAAGGTATTGCA
ATGCTATTTGTAACACCACGTGAATCAGGACAATTAAAAAATATCGAGCGTACAACAAAA
CGTAAAATGGACCGTATGGATGCACCGACACTTGACGAGGCATTAGAAGGTCAACAACGT
TTAATCGCTGAAAAGCTTCAAAGCACAATTGAAAATGAAAACTTAGCATACTACAAGCGT
ATTGCAGAAGAAATGTTAGAAGAAAATGACTCTGTAACAGTAGTAGCTGCTGCTTTAAAA
ATGATGACTAAAGAGCCGGATACAACTCCGATCGCTTTAACATCAGAACCACCTGTTGTT
TCAAGAGGCGGCGGTTCTAAAAAACGCGGCGGTAACGGAGGCGGATACCGTGATGGTAAC
CGTAATCGTAGTCGTGATGGACGCGGCGGTGGCGATGGACGTAATCGTGACCGTAACCGT
GATGGACGTAATCGTGACGGAAACCGTGATCGCAATCGTGATGGTAACCGCGATCGTAAT
CGTGATGGTGGTAGTCGTGGTCGTAGAGGTGAAGGCCAAGGTCGCCCTGGTTCTTCAAAT
GGACGCGGCGAAAGAAAACATCATAGCCGTCCACAAGCTTAA
>chr_252 248241-249203 + length=963 nt
ATGCTTGTAAGGCTTGGTTACGTTGCGATGAGTGTGCATTTGAAGAATGCATCTCCATCT
CAAACGATGACGTATGCACAGTTTCAGAAATTAGATGATCGTGATGCTGCAATTCGTAAG
CTTGAAAGAATTGCTAATTCCAATTTAGAAAATTGTTTACGTTTATTAAAGCATAATAAA
GGGCATGACATATCTTTCTTTCGGCTCAGTTCAAAGCTCATTCCTTTAGCGAATCATGAG
GAATTGCTAGAGTGGAACTATATTCGTCCGTTAAAAGAAAATTTAAAAAAACTAGGTGAA
TATGCAGTTCATATGAATATGAGAATTGATTTCCATCCAGATCATTTTGTTGTACTAAAT
TCACCTGAAGAGAGTGTTTTTAAACAATCTGTAAAAACATTGCAGATGCACAAAAAATTA
TTAAAAGGCATGGGGATTGAACATAAGCAACGATGTGTACTGCATGTTGGAGGAGGATAT
AAAGATAAAGAACTTGCATTAGAGCGCTTTATAGAGAATTGGTCGAATGTCCCAAGGGGT
ATTCAAGAAATGATTATATTAGAAAATGATGATACAACCTTTACGTTAGAGGAAACATTA
TATTTAGGAGAAAAATTAGATATTCCCGTCGTATTTGACTTGCATCACCATATGATGAAT
AATGAGCAAGAAGATTGGTTTGAAGATTGGGCACGTGTTGTTCATACGTGGGAAACGTCT
TTGTTGCCGATTAAAATGCATATCTCTAGCCCTAGAGAGGGAAAAGATCCAAGAGCTCAT
GCAGATTATATTAATGTAGACGCATTTTTATCTTTTTTAAGAAGGATAAAGGGAAGTGTT
CCGCAAATTGATTGTATGATTGAGGCGAAGATGAAGGATGAGTCTTTATTTCAATTAATG
AGAGATTTAAGTGAACAAGTAGATGTAGAAATTATCGATGGTGCAAGCTTTTATATTAAA
TAA
>chr_253 249862-250221 + length=360 nt
ATGATTATAGGGATTGGTATCGATATTATTGAATTAAATCGTATTGAAAAAATGCTAGAT
GGAAAGCTTAAATTTATGGAACGTATTTTAACGGAAAATGAACGTAATGTTGCTATGGAG
CTGAAAGGAAGTCGCCTTACAGAGTTTGTAGCTGGAAGGTTTGCAGCGAAAGAGGCGTAT
TCAAAAGCTGTAGGTACTGGTATCGGAAAAGAAGTGAGTTTTTTAGATATTGAAGTTAAA
AATGATGAAAGAGGTAAGCCAATTCTGATTACAAGTACAGAGTATATTGTTCATTTATCA
ATTAGTCATAGTAAGGAATTTGCTGTTGCTCAAGTTGTTTTAGAAAGCTTGTCACGCTAG
>chr_254 250315-251328 + length=1014 nt
ATGAAAAGGCGTCTGTTTTTAGTTCTTGTCGGTTTGTTGACCGTTTTTGTGTTGGCGGGT
TGTATGGAAAAGAAGCAAGATGATGTCGTGAGAGATTTAGAATCAAAAGTAAAAGGGATG
AAAAGTTATCAAGCTGAGGCAAAATTATCTATTAAAACAGGCAATGAGCCTCAAGAGTAT
AACGTAGAGATTTGGCATAAGGAACCGTCTTTTTATCGTGTGAATTTAAAAAATGCAAAA
AAAGATCAGAGCCAAATTATTTTGAGAAATGAAGAAGGTGTATTTGTATTAACGCCAGCA
CTTAATAAGAGCTTCCGTTTTCAAAGTGATTGGCCGCAAAATAGTAGCCAGGCTTATTTA
TATGAATCACTTGTAAGAGATATTTTGCAGGACAAGAAAAACCTTACTTTTGAGAAAACA
GATAAGTATTATATTTTTAAAACAAAAACAAACTATCAACATCAAAATATGTTGCCGAGA
CAAGAGATTACATTGAATAAGAGCGACTTGACTCCAGTTTCAGTGAAGTTAATGGATAAT
GATCAAAATGTTCTTGTGAAAGTAGATTTCTCTAAAGTGAAATTCGATGCGAAATTTGAT
AAAGGTGCATTTGATACGAAACAAAATATGTCTAGAGCGCAGGTAGATGTTCAAACAACA
GCGAAAGAAGACAAACCGTTTGCTATTTTGTATCCACTTGATACACCACAAGGTATGACT
CTGCAAGATGAAAAAGAGTTGAAGACAGACAGTGGCAAGCGTGCGATACTCACATACACT
GGAAATAAGAAATCCTTTACTTTAATACAAGAAAAGGCAAAAGTTGCAGAGGCATCATCA
GCGGTAAGTGTAAGTGGAGAACCAGTTGATCTTGGGTTTACGATTGGTGCATTAACGAAA
GACTCTGTAACGTGGTCGCATAACGGAGTAGAATATATGCTCGTGTCTAAAGGTTTAGAG
CCGAAGGAGCTGTTAATGGTTGCTCGTTCAGTTACAGCGAAGCAGGTGAAGTAA
>chr_255 251446-252615 + length=1170 nt
ATGGAAGAAGCACCATTTTACCGTGACACTTGGGTGGAAGTGGATTTAGATGCCATTTAT
AACAACGTTACACATATTAAAGAGTTCATCCCAAGTAATGTAGAGATTTTTGCTGTAGTT
AAAGCAAACGCATATGGGCACGATTATGTACCGGTGGCTAAAACGGCATTAGAAGCAGGT
GCAACAAGGTTAGCTGTTGCTTTTTTAGATGAAGCTTTAGTGCTTCGGAGGGCTGGTATT
ACTGAGCCGATTTTAGTGTTAGGTCCCTCGCCGCCGCGTGATGTAAATGTAGCTGCTGAA
AATGATGTAGCGCTAACGGTTTTTCAAAAAGAATGGGTGGACGAAGCAATTAAACTTTGG
GATGGTTCATCTGTAATGAAATTCCATATTAACTTTGATAGTGGTATGGGGAGAATTGGA
ATACGTGAAAGAAAAGAGCTAAAAGAATTTTTAAAGAGTTTAGAGGGTGCACCGTTTTTA
GAGTTAGAAGGAGTATACACGCATTTTGCAACGGCAGATGAAGTTGAGACTTCGTATTTT
GATAAGCAATATAACACGTTCTTAGAGCAGTTAAGTTGGTTGAAAGAATTCGGAGTGGAT
CCTAAGTTTGTTCATACAGCTAATAGTGCTGCGACGTTACGTTTTCAAGGGATTACATTT
AATGCAGTGCGAATTGGGATTGCAATGTATGGATTATCTCCTTCTGTAGAAATACGTCCT
TTTTTACCATTTGAATTAGAACCGGCGCTATCACTTCATACGAAAGTCGCTCATATTAAA
CAGGTAATTAAAGGTGATGGAATTAGTTATAACGTCACCTACCGAACGAAAACTGAAGAA
TGGATTGCGACTGTAGCGATTGGCTATGCAGATGGGTGGCTTAGGAGGTTACAAGGATTT
GAAGTGCTTATAAATGGTAAAAGGGTACCGATTGTAGGGCGAGTAACAATGGATCAGTTC
ATGATTCATCTTCCTTGTGAAGTGCCACTTGGTACGAAAGTTACGCTTATTGGAAGGCAA
GGAGATGAGTATATTAGCGCTACAGAGGTTGCGGAATACTCAGGGACTATTAATTATGAA
ATTATTGCAACGATCAGTTTCCGTGTGCCGAGAATATTTATACGGAATGGTAAGGTTGTA
GAGATAATTAATTACTTGAACAATATATAG
>chr_256 252924-253211 + length=288 nt
GTGTCCGAATCAAGTGTAACTACTGAAATCGTGGTTCGGTTGCCAAAGCAAATGGTAACG
GAATTGGACGGAATTGGAAAACAAGAGAATAAGAATCGCCATGAACTAATTTGCCAGGCA
ACACAATTGTTATTGCGTCAACATAAGACGAAGAAACGCTACCAACATGAATCAATGCGA
CGTGGGTACATTGAAATGGGAAAAATTAATCTTGGTATTGCATCTGAAGCTTTCTTAGCA
GAGTATGAAGCAGCTCATACAGTAGAACGCTTAGTTAGCGGGGGGTAA
>chr_257 253216-253566 + length=351 nt
TTGATTGTAAAACGCGGCGACGTGTATTTTGCAGACCTTTCCCCAGTTGTTGGTTCTGAG
CAAGGAGGCGTTCGTCCGGTTCTTGTCATTCAAAATGACATCGGAAATCGTTTTAGTCCA
ACGGTGATTGTAGCGGCTATTACTGCACAGATTCAAAAAGCGAAATTACCCACTCATGTG
GAAATTGATGCGAAAAAGTACGGTTTTGAGAGAGATTCTGTTATTTTACTTGAGCAGATT
CGAACAATCGATAAGCAGCGCTTAACGGACAAAATCACTCACTTAGATGAAGTGATGATG
ATTCGTGTAGATGAAGCGCTACAAATTAGTTTAGGACTAATAGATTTTTAA
>chr_258 253634-255802 + length=2169 nt
ATGGAAATGGTAGATAATCGACAAGCGTTAATGAAAATGTTAGTGAAAGAATTAGGCTTT
ACCGAAAAGCAAGTTCGTCATGTTATTCAATTAACAGAAGAAGGTAACACAGTTCCATTT
ATTGCTCGTTACCGAAAAGAATGGACAGGCTCTTTAGATGAGGTGCAAATTCGTACGATT
TTAGAGAGATGGCAATATATGATGCAACTTGAAGATAGGAAGGAAGAAGTTCTTCGTCTT
ATTGATGAGAAGGGGAAACTGACAGAAGAGCTACGACAGCAAATTGTTAAAGCTACAAAG
TTGCAAGAAGTAGAAGATCTATATCGTCCATATAAAGAGAAAAGAAGAACGAAAGCGACA
GTTGCTAAAGAAAAAGGATTAGAACCATTAGCTGAATGGTTATTGTTATATAAGAAAGAA
GATCCGGCTAAAAAGGCAGTGGAATTTATTAATGTAGAGAAAGAAGTGCAATCTGCAGAA
GAAGCTTTACAAGGTGCACAAGACATTATTGCAGAAATGGTTTCAGATGAAGCTGCGTAT
CGTAGTTGGATTCGAAATGTTACTTTTAGAAAAGGTGTTATGTCTTCTTCCGTGAAAGAT
GAAGAAAAAGATGAAAAGAATATATATGAAATGTATTACAGTTATGAAGAACCATTGCAA
AAAGTAGTACCACATCGTGTATTAGCAATGAATCGTGGCGAGAAAGAAGATATATTGAGA
GTTGCTGTTGTTCCACCAGTAGATGAGATAGTAACCTTCTTAAATAAGAAAGTAATTCGT
GATAACGATTCGAAAAGTGCACATTATGTACAATTAGCGATTGAAGATGGTTATAAACGA
TTAATTCAATCTTCAATCGAAAGAGAGATTCGTAAAGAATTAACAGAAACAGCTGAAGAA
CAAGCAATACATATTTTCTCTGAGAACTTACGTAACTTATTATTACAACCTCCGATGAAA
GGGAAAGTCGTGCTAGCGGTAGATCCGGCATATAGAACTGGTTGTAAATTGTCTGTAGTA
GATGATACGGGGAAAGTACTACATATCGATGTTATTTATCCGCATCCACCTGTTCGTAAA
TATGATGATGCAAAAACGAAAGTTCTTTCTATTATAGATAAATATCAAGTTGAAATGATT
GCAATTGGTAATGGGACAGCATCTAGAGAAACAGAAGAGTTTATAGTAGATGTATTACAA
AGTGTGAATCGAGATGTCTTTTATATTATTGTAAATGAAGCGGGTGCTAGTGTATATTCA
GCTTCTGATTTAGCCCGTGAGGAATTCCCAAATTTACAAGTTGAAGAGAGAAGTGCCGTT
TCTATTGGGAGACGTCTGCAAGATCCACTTGCTGAACTTGTGAAAATTGATCCTAAATCA
GTTGGGGTTGGACAATACCAACATGATGTATCTCAAAAGAGACTGAATGAGTCATTAACA
TTTGTAGTAGAAACAGCTGTTAACCAAGTTGGGGTTAATGTAAATACGGCTTCGGTTGCA
TTGTTACAATATGTTTCAGGTTTATCGAAAACTGTTGCGAAAAATATTGTAGCAAAGAGA
GAAGAAGATGGGAAATTCACGAAGCGCACGGAATTAAAGAAAATCCCACGTTTAGGTGCA
AAGACTTATGAACAATGTATAGGTTTCTTACGTATACTAGAAGGAGCGAATCCATTAGAT
CGAACAGGTATTCATCCAGAGCAATATAAAAATGTTGAATTGTTATTGAAGAGTCTAGGG
TTATCGATAGATGACGTAGGACAACCGCAATTACAAAAGAGATTGGAAGAAGTAGAGATT
TCTAAGTTATCTCAAGAAACAGGAGTTGGGGAGCCGACGTTAGTTGATATTATAGATGCG
CTTATTAGTCCTGAACGAGATATGAGGGATGAGTTGCCTAAACCACTTTTGAAAAAAGGG
ATTTTGAAATTAGAAGATTTAAAACGTGGTATGGAACTAGAAGGAACAGTTCGTAACGTT
GTTGATTTTGGTGCTTTTGTTGATGTTGGTGTAAAGCAAGATGGTTTAGTACATATTTCT
AAACTTAGCAAACAGTTTGTAAAGCATCCGTTAGATGTTGTATCAGTAGGGCAAATTGTA
AAAGTATGGGTAGATGATATTGATACAAAAAAAGGACGCGTTGCACTATCTATGTTGCCG
ATTGAATAG
>chr_259 255860-255976 - length=117 nt
ATGCCTACGTGGCTAAAAAAACAAATGCAACGTGCATATTTCGAAAAAAACCGGTATCAA
ATTAAGTTATTAAATGAATGCTGGTTTTATTATAGCAAAATACATCAAAGCTCATAA
>chr_260 256172-256630 + length=459 nt
GTGGATGAGCAAGAAATTCAGCGACTAGTGGAAGAAGTGTCACTACAATACTTTGAGATG
CCGTTCTTACATAAAGCGGTGTTTAATAATAGATTACGTACAACTGGTGGGCGTTATTTA
TTGAAGAGTCATAATATCGAACTGAATTATCGATATTACGAATTGTATGGTGAAGAAGAG
TTAGTCGGGATTATTAAACATGAGCTTTGTCATTATCACTTACATATTGCAGGAAGAGGG
TATAAGCACAGGGACAGGGATTTTCGTGAGTTGTTAAAGAAAGTTGATGCACCACGTTTT
TGTAAACGAATGATTAATGAAGAGAAGGAAAAAAAGATTTATAAGTATGAATGTATGGAG
TGTTCACTTCAATATGTAAGAAGGCGTCAAATAAATATAAAAAGATATGTCTGTGGAAAG
TGTAAAGGGAAACTCAAACCGATATCGAAAACATCTTGA
>chr_261 258728-258835 + length=108 nt
GTGGCGAAGGCGACTTTCTGGTCTGTAACTGACACTGAGGCGCGAAAGCGTGGGGAGCAA
ACAGGATTAGATACCCTGGTAGTCCACGCCGTAAACGATGAGTGCTAA
>chr_262 262140-262472 - length=333 nt
ATGCTTTCAGCACTTATCCCTTCCGCACATAGCTACCCAGCTATGCCCTTGGCAGAACAA
CTGGTACACCAGCGGTGCGTCCATCCCGGTCCTCTCGTACTAAGGACAGCTCCTCTCAAA
TTTCCTACGCCCACGACGGATAGGGACCGAACTGTCTCACGACGTTCTGAACCCAGCTCG
CGTACCGCTTTAATGGGCGAACAGCCCAACCCTTGGGACCGACTACAGCCCCAGGATGCG
ATGAGCCGACATCGAGGTGCCAAACCTCCCCGTCGATGTGGACTCTTGGGGGGAGATAAG
CCTGTTATCCCCGGGGTAGCTTTTATCCGTTGA
>chr_263 263126-263599 + length=474 nt
GTGAGTAAATATGAAGTAACAACAAAATCTTCTGAGGAAACACAAAGGTTATCAGAAAAA
CTAGGTGAGCTCGTAGAGGCACAAGACGTAATTATTTTAGAAGGAGATCTTGGAGCTGGT
AAGACGACTTTTACAAAGGGACTAGCAAAAGGTCTTGGAGTGAAAAGAGTTGTAAATAGT
CCTACCTTTAATATCATTAAAGAATATAAAGGAAGATTACCGCTATATCATATGGACGTG
TATCGCTTAGCAGAAAGTGAAGAGGACTTAGGCTTTGATGAATATTTCTACGGTGAAGGA
ATTACGGTAGTAGAATGGGCTCATTTAATAGAAGCATATTTACCGAATGAAAAGTTACAA
ATTAGTTTATTCCATGCTGGAGATGACACAAGAAAAATTATACTCGAGCCAATTGGAGAT
CGCTATATTAGATTATGTGAGGAGCTATTACAAGATGAAAGTACTAGCAATTGA
>chr_264 263616-264272 + length=657 nt
ATGGGTGTATCCCTTATTGAGGAAGAAAACGTAATTGGGGAAATCATTACAAATTTAACA
AAAAACCATTCTGTACGTCTTATGCCAGCTGTAGAGAAACTGTTAAAAGAATGCGGTGTA
AAACCGAAGGAATTAACTAAAATCGTTGTAGCTGCTGGACCTGGATCCTATACAGGTGTT
CGTATAGGCGTGACAGCGGCGAAAACATTAGCTTGGTCACTTCAAATACCAATTGTAGGT
GTATCAAGTTTAGAGGTAGTAGCTGCAAACGGTGCTAACTTTAACGGGTTAATTTGTCCT
TTATTTGATGGAAGACGTGGGCAAATTTATACTGGGTTATATACATATGAAGGAGAGCAG
TTAACTTCAATAGAAGAAGACCGAATTATTCTTATTGTAGACTGGTTGCAAATGTTAAAA
GATAAAGGACAGCCTGTTTTATTTATCGGTAACGATGTTAAATTGCATAAAGAAACAATT
ATAGAACATTTAGGTGATCAAGCTGTATTCGCTCCATTTACTAAAAATAACCCAAGACCA
AGTGAGCTAGCATTCTTAGGATTACAAAAAGAAGAACAAGATGTGCATACGTTTGTTCCA
AGCTATCTTCGTTTAGCTGAAGCTGAAACAAAGTGGTTAGAAAGTCAAAACAAGTAG
>chr_265 264286-264729 + length=444 nt
ATGGATATGATATTTAGAAAGATGGAGCTTGATGATATTGCTCAAATTGTAGCTATTGAA
GAAGCGTCTTTTTCAACTCCTTGGACTGCAGATGCCTTTCACCGTGAATTAACGATGAAT
GAACATGCACATTATATTGTGTTAGAAAAAGATGGTCGTGTAGTCGGGTATTGTGGATTG
TGGATAATTATTGATGAATCACATATAACAAATATAGCTATTTTGCCAGAATACCGAGGT
CAAAAGTTAGGAGATGCCCTATTGAAAGCAGTTATTTCTGAAGCGAAAGAACTAGGGGTA
AAAACAATGACACTTGAAGTACGTGTATCAAATGAAGTAGCAAAGCAGTTATACAGAAAA
TACGGATTTCAAAATGGTGGGATTCGTAAACGATACTATGCAGACAATCAGGAAGATGGT
CTCGTAATGTGGGTGAATATATAA
>chr_266 264729-265745 + length=1017 nt
ATGGAAAAAAATACGATTATACTTGGTATTGAAACAAGTTGTGATGAAACAGCAGTAGCA
GTTGTTAAAAATGGAACGGAAATTATTGCGAATGTCGTTGCATCACAAATTGAAAGTCAT
AAACGTTTTGGCGGCGTTGTACCAGAGATTGCATCACGCCATCATGTAGAAGAAATTACA
GTTGTGTTAGAAGAAGCTTTAAAGGAAGCAAATATCACATTTGATGATATTGATGCAATT
GCTGTAACAGAAGGTCCTGGTTTAGTAGGAGCACTTCTAATTGGAGTAAATGCAGCGAAG
GCAGTAGCGTTTGCACATGATATTCCGTTAGTCGGTGTTCATCATATTGCTGGTCATATT
TATGCGAACCGTTTAGTAAAAGAAGTTCAATTCCCGTTATTATCACTTGTTGTATCTGGT
GGGCATACAGAACTTGTTTATATGAAAGAACATGGTTCATTCGAAGTAATTGGTGAAACA
CGAGACGATGCAGCTGGAGAAGCATATGATAAAGTAGCTCGTACGTTATCTATGCCATAT
CCAGGTGGTCCTCATATTGATCGCCTTGCACATGAAGGAGAACCGACAATTGATTTGCCT
CGTGCATGGCTAGAACCGGATTCGTATGATTTTAGCTTTAGTGGATTGAAATCAGCAGTT
ATCAACACTGTGCATAACGCAAAACAGCGCGGTATAGAAATTGCACCAGAAGATTTAGCG
GCAAGTTTCCAAGAAAGTGTAATAGATGTACTTGTAACGAAAGCAGCTCGTGCAGCAGAA
GCTTATAATGTAAAGCAATTACTTCTTGCTGGTGGAGTAGCTGCTAATAAAGGACTTCGT
GCGCGATTAGAAGAGGAATTTGCACAAAAAGAAAACATTGAATTAATTATTCCGCCGCTA
TCTTTATGCACAGATAATGCAGCGATGATTGCAGCGGCAGGGACAATTGCTTATGAACAA
GGTAAGCGTGCAACATTAGCCTTAAATGCAAATCCAGGATTAGATATTGAAGCATAG
>chr_267 266226-268151 - length=1926 nt
TTGATTTTATTACAAGTAAACGCGCTTTCGAAATTATACGGTGCAGAAACGATTCTTGCA
AACATAAAATTGGAAGTACAAACAAAAGATCGTATCGCATTAGTTGGAAGGAATGGAGCA
GGAAAATCTACATTATTAAAAATTATCGCTGGTGAATTATCTCATGATGGTGGCGAAATT
ATAAAACCGAAAGATGTCTCAATCGGATATTTAGCTCAAAATACTGGACTAGAAACGTCT
TTAACAATTTGGGATGAAATGCTAACCGTCTTTACCCACTTACAGCAAATGGAGACAAAA
CTTCGAAGGCTTGAGCAAGAAATGGGAAAAGAAGAAAACTTTTCAAACGAAGCTACATAT
GAAAGATTGTTAGCTGATTATGACCAACTACAACTCAATTATAAAGATCAAGGTGGATAT
CAATATGAAGCGGATATTCGCTCCATTTTAAGCGGCCTTGGCTTCCCAGTTGAAACGCAC
CAGACGACGATCTCTACTTTAAGCGGCGGGCAAAAAACAAGATTAGCTCTCGGGAAATTA
TTATTAACAAAACCAGACTTACTTATTTTGGACGAGCCTACAAACCATTTAGACATCGAA
ACATTAACATGGCTTGAGCAATATTTGCAAGGTTATCCTGGCGCAATATTAATCGTCTCA
CATGACCGTTATTTCTTAGACAAACTCGTTACACAAGTATATGAAATTTCGAATAAAGAA
AGCAGACGATTTGTTGGTAACTACAGTAAATATTTAGACTTAAAATCAGCATTATATGAG
CAAGAAATGAAACGTTACGAAAAACAACAAGATGAAATCGCAAAACTTGAGGACTTCGTT
CAAAAGAATATAGCTCGCGCTTCTACAACGAAACGTGCTCAAAGTCGCCGTAAACAACTA
GACAGAATGGAATTATTAACGAGACCATTAGGGGATTCTAAGTCAGCATCATTCCACTTC
GATATTGAAAAACAAAGTGGAAATGATGTTTTACAAGTAAATGATGCAACCATCGGCTAT
GATGGAAACCCTATAATTGAACATGTAACTATGCGCTTAACTCGCGGAGATAGTGTTGCT
TTAGTTGGTCCAAACGGAATTGGGAAATCCACATTGTTAAAATCCATTGTGAATAAGTTA
CCACTATTAAATGGTGATGTTTCTTTCGGATCAAATGTATCTGTTGGTTATTATGATCAA
GAACAAGCAAACTTAACATCTTCTAAACGGGTTTTAAATGAACTATGGGATGAATATCCA
CTGCAACCGGAAAAAGAAATCCGTACTATACTTGGGAATTTTTTATTCACAGGAGATGAT
GTACTGAAACCAGTATCTTCCCTTAGTGGTGGACAAAAAGCTCGATTAGCTCTTGCAAAA
CTTATGATGCAAAAGTCAAATTTGTTAATTCTAGATGAGCCTACGAACCACCTTGATTTA
AATAGTAAAGAGATTTTGGAGAATGCTTTAATTGATTACCCAGGGACTCTTCTATTCGTC
TCACATGACCGCTACTTTATTAACCGTGTAACAACAACTGTGGTTGAGTTATCAACAGAA
GGTGCACAGGAATATTTAGGGGATTACGATTACTACGTTGAAAAGAAAAATGAAATGATT
GAACGTGCAGAACTTGAACAGCAAGAAAGTGACGTTCCTGTTCAAAAGGTGATTGCACAA
GAGAAATTAAATTATTTAGAAGAAAAAGAGCGTAAAAAACTAGAGCGTCAACGCACTAGA
AAAATTGAAGAGCTAGAACAAAGTATAGTGGAATTAGAAGAAGAAATTGCTACGTTAGAA
GATCAACTTTGCTTACCAGAAATATATGCAGATTATGAAAAAGCTAGTGAAATTACAACT
AAAAAGCAAACGCTACAAGAACAACTTGAAACTTGTATGGCAGAATGGGAAGAGCTGCAT
GTATAA
>chr_268 268339-268968 + length=630 nt
ATGGATCAGCAAAAGATTCCACAAGCCACTGCTAAAAGATTGCCTCTATACTATCGATTT
ATCCAAAACTTATCTCTTTCTGGTAAGCAGCGTGTTTCATCGGCCGAATTGAGTGAGGCA
GTAAAAGTAGATTCCGCAACAATACGAAGAGATTTTTCGTATTTTGGAGCGTTAGGGAAA
AAGGGATATGGATATAACGTAAATTATTTATTATCATTTTTCCGCGAAACACTTGATCAA
GATGATATAACACGTGTAGCACTTATTGGAGTAGGTAATTTAGGGACCGCTTTCTTACAT
TATAATTTCACGAAAAACAATAATACAAAAATTGAAATGGCATTTGATGTTAGTGAAGAG
AAAGTTGGAACAGAAATCGGGGGCATTCCTGTATATCATTTAGATGAATTAGAAGAGAGA
TTATCAAATGATATACAAGTGGCAATATTAACAGTACCGGCTACAGTAGCACAAGCTGTA
GCAGATAGATTAGCTGAAACAAGCGTGCACGGTATTTTGAATTTCACACCAGCGCGATTA
AACGTATCAGAGAATATTAGAATTCATCATATTGACTTAGCTGTAGAGTTACAAACATTA
GTTTACTTTTTGAAAAACTATCCACAATAA
>chr_269 268998-269189 - length=192 nt
ATGAGAAACTCACCATTGTTCATGGCTGCACTATACTTCCTTCTTGGATGTATCTTTACA
CGCTTCGCCATTACGAACGTGACAGATACAATCTGGAATATGTGGACAATACTATTTGCA
GTTATGGCAACAATTGATTTTAATTTGGCACTTCGCCTTATATTAGTTAAATTCACAAAG
AAGAAACAATAA
>chr_270 269186-269935 - length=750 nt
TTGAAGAAACAATACTGGTGGATTATCGTTACATACATTTTAATGCAGTTATCTGGCGTT
GTTGGATTACCACTTCTCCTAAAAACAGGACTCTATGATAATAGAGGATTTACCATTGAG
GAAAAAGGACAAATCATAACAGGACACTGGGCAATTATTAGCTTCTTTGTTGCATTATGT
ATCGTACTTTGGTTACTTAGAACAGATATTCGTGACAGGCATTTAGATGCAATGCGCTCT
TCTGTTCCAGCTACTATTGGATGGATTTTTATCGGGTTCTTCTTAGCTTTCTTTTCACAA
ATAGTTGCCGGTATGATCGAGATGCAGCTGCTAGGAATTAAACAAGGTTCAGAAAATACA
ATGAAACTTATGGAAATTGCAAGAACGACACCTTGGTTCCTTATTGTTGTTTCTATAATT
GGACCTATCTTAGAAGAAATCGTATTTAGAAAAATTCTATTCGGCACGCTTTATAAGAAG
TTTAACTTCTTTATCGCAGCTATCATTAGTTCGCTTGTATTCGCAGCAATTCATTTTGAT
TTTACTCACTTATTGGTATACACTGCTATGGGGCTCGTATTCGCCTTCTTATATGTGAAG
ACGAAACGTATTATCGTTCCGATTGCAGCTCATGTTGCGATGAATACATTAGTCGCTATT
GGGCAAATTTTTATGAGCAATGAACAAATTCAAGAAATGATTAAAGAAGCTGAAAAAATG
CAAGGCTTTATCGGAGGATTTTTTGTATGA
>chr_271 270325-270609 + length=285 nt
ATGCTAAAGCCATTAGGTGATCGCGTTGTAATTGAGCTTGTTCAAGCAGAAGAAAAAACA
GCAAGTGGTATCGTATTACCAGATACTGCAAAAGAAAAACCACAAGAGGGTAAAGTTGTT
GCAGTAGGTACTGGTCGAGTGCTTGAGAATGGTGAGCGTGTTGCTTTAGAGGTAGCAGCA
GGTGATCTTATCATCTTCTCAAAATATGCAGGTACTGAAGTGAAATATGAAGGTACAGAC
TACTTGATTTTACGTGAAAGTGACATTTTAGCAGTTATCGGTTAA
>chr_272 270648-272282 + length=1635 nt
ATGGCAAAAGATATTAAATTTAGTGAAGAAGCACGTCGTTCGATGCTTCGCGGTGTCGAC
ACTCTTGCAAACGCAGTAAAAGTTACGCTTGGACCAAAAGGTCGTAACGTTGTACTTGAG
AAAAAATTTGGTTCACCACTTATTACAAATGATGGTGTAACAATCGCAAAAGAAATCGAA
TTAGAAGATGCATTCGAAAACATGGGTGCGAAATTAGTAGCAGAAGTTGCTAGCAAAACA
AATGACGTAGCTGGTGACGGAACAACAACTGCAACTGTATTAGCGCAAGCTATGATTCGT
GAAGGTCTTAAAAACGTAACAGCTGGTGCGAACCCAATGGGTCTTCGTAAAGGTATCGAA
AAAGCTGTTACTGCTGCAATTGAAGAATTAAAAACGATTTCTAAACCAATCGAAGGCAAA
TCTTCTATCGCACAAGTAGCTGCTATTTCTGCAGCTGACGAAGAAGTAGGTCAATTAATC
GCTGAAGCAATGGAGCGCGTTGGTAACGACGGCGTTATTACTTTAGAAGAGTCTAAAGGA
TTTACAACAGAATTAGACGTAGTAGAAGGTATGCAATTTGATCGTGGCTATGCATCTCCT
TACATGATTACTGATTCTGACAAAATGGAAGCAGTTCTTGATAACCCATATATCTTAATT
ACTGACAAAAAGATTTCTAACATTCAAGAAATCTTACCAGTATTAGAGCAAGTGGTACAA
CAAGGTAAACCACTTCTTATCATTGCTGAAGATGTAGAAGGCGAAGCATTAGCTACATTA
GTAGTGAACAAACTTCGTGGTACATTCAATGTAGTAGCTGTTAAAGCTCCTGGATTTGGT
GACCGTCGTAAAGCAATGCTAGAAGATATCGCAATCTTAACTGGTGGCGAAGTGATCACT
GAAGAATTAGGCCGTGACTTAAAATCTGCTACAGTTGAATCTTTAGGACGCGCTGGTAAA
GTTGTTGTTACAAAAGAAAACACAACTGTAGTTGAAGGTGTAGGAAGCACAGAACAAATC
GAAGCTCGCATCGGTCAAATCCGTGCGCAATTAGAAGAAACAACTTCTGAATTCGATCGC
GAAAAATTACAAGAGCGTCTTGCTAAACTAGCAGGTGGCGTAGCAGTAATTAAAGTAGGT
GCAGCAACTGAAACTGAGTTAAAAGAGCGCAAACTTCGCATTGAAGATGCACTTAACTCA
ACTCGTGCAGCAGTAGAAGAAGGTATCGTTGCAGGTGGTGGTACTTCACTTATGAACGTA
TACACAAAAGTAGCTTCTATCGTAGCTGAAGGCGACGAAGCAACAGGTATCAACATCGTA
CTTCGCGCACTAGAAGAGCCAGTTCGTCAAATCGCAATCAACGCTGGTCTAGAAGGATCT
GTAGTTGTAGAGCGTCTAAAAGGCGAAAAAGTAGGCGTTGGTTTCAACGCAGCTACTGGC
GAATGGGTTAACATGCTTGATTCTGGTATCGTAGATCCAGCTAAAGTAACTCGTTCTGCA
CTTCAAAACGCAGCATCTGTTGCAGCTATGTTCTTAACAACTGAAGCTGTAGTAGCTGAC
AAGCCAGAACCAAATGCACCAGCAATGCCTGACATGGGCGGCATGGGCATGGGCGGTATG
GGCGGAATGATGTAA
>chr_273 272689-274227 + length=1539 nt
TTGAAGAAACAACACGATACAATTATCGTTTTAGATTTTGGAAGTCAATACAATCAGTTA
ATAGCACGTCGAATTCGTGAGTTCGGTGTATACAGTGAACTTCATCCACATACAATTACT
GCAGAAGAAATTAAAGCAATGAATCCAAAAGGGATTATTTTCTCTGGTGGGCCAAATAGC
GTATACGGTGAAGGTGCATTACATTGTGATGAAAAAATCTTTGAACTAGGTTTACCAATC
TTCGGTATTTGTTACGGTATGCAGCTTATGACGCAACAATTCGGTGGTAAAGTAGAGCGT
GCAAATCACCGTGAGTACGGAAAAGCTGTTCTTAAAGTAGAGAACGAATCAAAATTATAT
GCGAACCTTCCAGAAGAGCAAGTTGTATGGATGAGCCATGGCGACTTAGTAACTGGTTTA
CCTGAAGGATTCGTAGTAGATGCAACAAGTGAGTCTTGCCCAATTGCTGGTATGAGCAAT
GAAGCGAAAAACTTATACGGTGTACAATTCCACCCAGAAGTACGTCACTCTGAGCACGGT
AACGATTTAATTAAAAACTTCGTATTCGGTGTATGTGGTTGTTCTGAAGGATGGAACATG
GAGAACTTTATTGAAGTAGAATTAGAAAAGATTCGTGAAACTGTTGGAGACAAAAAAGTA
CTATGCGCACTTAGTGGCGGTGTAGACTCTTCTGTTGTAGCAGTATTAATTCATAAAGCA
ATTGGTGATCAATTAACATGTATTTTCGTTGACCACGGTTTACTTCGTAAAGGTGAAGCA
GAAGGCGTTATGAAAACATTTAGCGAAGGCTTCCATATGAACGTTATTAAAGTGGATGCA
AGAGACCGCTTCATGGACAAGTTAAAAGGTGTAGAAGATCCAGAACAAAAACGTAAAATC
ATCGGTAACGAATTCATTTACGTATTTGATGATGAAGCGTCAAAATTACAAGGTATGGAC
TTCTTAGCGCAAGGTACACTTTACACAGATATCGTTGAGAGTGGTACAGCAACTGCGCAA
ACAATTAAATCTCACCATAACGTTGGTGGACTTCCAGAAGACATGCAGTTCAAATTAATT
GAGCCTTTAAACACGTTATTTAAAGACGAAGTACGTGTATTAGGATCTGAATTAGGAATT
CCTGATGAAATCGTATGGCGTCAACCATTCCCAGGACCGGGTCTTGGTATTCGTGTATTA
GGTGAAATCACAGAAGAGAAATTAGAAATCGTTCGTGAATCTGATGCGATTTTACGTGAA
GAAATTATTAAAGCGGGCTTAGACCGTGAAATCTGGCAATACTTCACTGCGCTTCCTGGT
ATGCGTAGCGTAGGTGTTATGGGTGACGAGCGTACTTACGATTACACAGTAGGTATCCGT
GCGGTAACATCTATCGACGGTATGACAGCTGACTGGGCACGTATCCCTTGGGACGTATTA
GAGAAAATCTCTGTACGTATCGTAAACGAAGTAAAACACGTTAACCGTATCGTGTATGAT
GTAACGAGTAAGCCACCAGCAACTATTGAGTGGGAATAG
>chr_274 274612-275937 + length=1326 nt
ATGAAACGCTATTTTCAGTTTGATGAGCTCGGTACGAATTATAAGACTGAGTTCATAGCA
GGGTTAACGACATTTCTATCTATGGCTTATGTACTATTTGTCAATCCTGCTACGCTGTCG
CTTGGAAATGTTAAAGGGTTACCAGCAGGTACAGGGATGGATCCAGGTGCAGTATTCGTT
GCTACGGCATTAGCGGCAGCGATCGGTTCGTTAATTATGGGTATTTTCGCGAAGTATCCA
ATTGCTTTAGCGCCAGGTATGGGAATTAACGCGTTCTTTGCTTATACAGCAGTGTTAACG
ATGGGGATTCCATGGCAAACAGCAATTGCCGGAACATTAATGTCAGGTATTATCTTTATT
ATTCTTACTGCTTCAGGTATTCGTGAAAAAATCATCAATGCAATTCCATCGGAGTTAAAG
TTTGCAGTAGCAGCAGGTATCGGATTGTTCATTGCATTTCTTGGATTCCAAAATGCCGGA
ATTATCGTGAAAAATGATGCAGTTCTTGTTGGGTTGGGGGACTTAACAAAGGGTACAACG
TTACTAGCAATCTTCGGGGTTGTTACTACGATCATCTTCATGATTAAGAAAATTAATGGT
GCAGTATTTTACGGTATGATTCTTACAGCGATCTTAGGAGTAGCAACAGGATTAATTGAT
ACTCCGAAAGCTGTGGTGGGAGCAATACCGAGTCTAGAACCAACGTTCGGCGTGGCGTTA
ACGCACTTCGGAGATATTTTCACAGTTCAAATGGGGATTGTTATTATAACGTTCTTCTTT
ATCGATTTCTTTGATACAGCAGGTACGCTTGTAGCGGTTGCGAATCAAGCAGGATTAATG
AAGAACAATAAATTACCACGTGCCGGAAAAGCGTTATTTGCAGATGCGATTGCAACTGTA
ATTGGTGCGATTCTTGGTACATCAACAACAACGTCTTACATTGAATCGTCTGCAGGGGTA
GCAGCAGGAGGACGTTCTGGATTTACAGCAGTTGTAACAGCAGGATTCTTTTTACTGGCA
CTATTCTTCTCGCCATTACTAAGTGTTGTAACGCCAGCTGTAACGGCGCCGGCTTTAATT
ATTGTAGGAATCTTGATGGTTTCTTCCTTAGGGGAAATTGATTGGAAGAAATTCGAGATT
GCAGTGCCAGCATTCTTTACAATTATCTCTATGCCACTTACGTATAGTATCGCAACTGGG
ATTGCGATTGGATTTATCTTCTATCCAATTACAATGGTTGTGAGTGGTCGTCGTAAAGAG
GTTCATCCGATTATGTATGTTATGGGAGTTTTATTCGTACTATATTTCATCTACGTTCGT
AAATAA
>chr_275 276083-276784 + length=702 nt
GTGGCACACGAAACAATACTTGTCGTAGATGATGAAAAAGAAATTCGGAATTTAATTACA
ATCTATTTAAAGAATGAAGGATATAAAGTATTACAAGCAGGAGACGGAGAAGAAGGATTA
CGTCTATTGGAAGAAAATGAAGTACATCTAGTCGTATTAGATATTATGATGCCGAAAGTG
GATGGTATTCATATGTGTATGAAGGTAAGGGAAGCGAAAGAAATGCCTATTATTATGCTT
TCTGCCAAAACGCAAGATATGGATAAGATTTTAGGATTAACAACAGGGGCAGATGATTAT
GTAACGAAGCCGTTTAATCCGTTAGAGCTAATTGCACGAATTAAATCTCAGTTACGCCGT
TATATGAAAATGAATGGTTTCGCTATTCAAAATGAGGACGAGTTAGAAATTGGGGAGATG
AAAATCAACATCTCGACCCATAAAGTTATTGTAGAGGGAGAAGAAGTGAAACTAACTCCG
AGGGAATTTTCAATTTTAGAATTGCTAGCTAGAAATCCAGGTATGGTGTTTAGTGCGGAG
CAAATTTATGAAAAGGTGTGGAACGAACGATCTTTCCAGTCTGATAATACTGTAATGGTG
CATATTCGAAAAGTGCGTGAAAAGATTGAGGAGAATCCAAGGAAACCTAGATATATAAAA
ACAGTATGGGGAGTGGGGTATAAGATTGAAAAAGATATTTAA
>chr_276 276864-278273 + length=1410 nt
TTGATTACTACTTTTGCTGCTTGTGCGTTATTAGGAGTTTTGTCAGCAAAGGCAGCAGCA
CCGTTTTTTGAGAATGCGAATCGTCAAGCAACTATCGATTATCGGGCTGGTATGGAACAA
ATTAATCACCAAGCTCAAGGAGCGGCAAATAGTTCGGTTCATGAAAATAAATTAGAAGCT
ATATCAAATATGATCGAAATGGAGAACCAAAATTTAGAGCAAGGGTCTAGAGCTTTGAAG
ATATTGGTTACTGATGAAAGTGGTAAAGTTTTATATAAAACAAAGCAAGCGCAAGAAGAG
CAAATCGATTTGCATAATACGATTCGTAATGCAGCATCATTCGCGATTAATTATACAGAT
GGTAGAAATGTATTTGAAAGTACAAGAAAAGAGTTTATATCTTTTTCACCTATTACTATT
GAAGGAAAGAATTTGTACATGTTTGTTAGTGGAATTCCAGAGGGAGAGGTAATATATGAT
ACGCAAGAAGGACCATTCCCATTTTTAATTGGTGTACTTGTATTCATTTTCTCTTTCTTC
TATATAACAAAGAGAAAGATGAAGCAGATTGAAGCAATGGCACAAGGCGTAAAGGAAATA
GAAAGAGGTAACTTAGCCTACCGCATTGAGAAAAAAGGTGAAGATGAGATTGCAGCTTTA
ACGGAGAATATTAATAATATGGCAGAAGAGCTTATGAATAATATAGAAAAGGAACGTAAA
TTAGAAAAGCAAAAGAATGAGCTTATCACAAATGTATCGCATGATTTGCGTACACCACTT
ACTTCTATTATGGGTTACTTACGATTACTTCGAGATTCTAAATATGAAAATAAAGAACAA
CACGATGAGTATACGAGAATTGCTTTTGCAAAGTCGGAGCAGTTAAAAAATTTAATAGAA
GATTTATTTGAGTATACGAAGTTAACAAATGAACAAGTTGTATTAGAAAAACAAGAAGTA
TGTGTAAATGAGTTGCTTGAGCAATTAATAGAAGAGTTAGTACCGCAAGCGGAAGAGCAT
GGACTTACTTTTGTTAAGAAGTTTCCTGAGGAACGTGCTTATGCATCGATTGATTCGGAA
AAGATGGTTCGTGTATTTGATAATTTACTAATGAATGCAATTAAGTATAGTAAAGATGAT
GGAGAGATAAAAGTTTCTCTTCAAAGGCAGCGTAGGGATATACAAATTGTAATTGCGAAT
CATAGTGAAGAGTTTACAAGAGAAGAGTTAGCGAATTTGTTTGAACGTTTCTATAAGAAG
GATCAATCTCGAAGTAGAGTAACGGAAGGGTCGGGACTCGGTTTAGCGATTGCGAAAAGT
ATTGTTGAGTTACAAGGTGGTAGTATTCGAGCGGAATATAGGGATGGCACTATTCAATTT
ATCGTCTCGTTACCAATTATAGAAAAATAA
>chr_277 279297-279404 + length=108 nt
GTGGCGAAGGCGACTTTCTGGTCTGTAACTGACACTGAGGCGCGAAAGCGTGGGGAGCAA
ACAGGATTAGATACCCTGGTAGTCCACGCCGTAAACGATGAGTGCTAA
>chr_278 282633-282920 + length=288 nt
TTGACTGCGAGACCTACAAGTCGAGCAGGGACGAAAGTCGGGCTTAGTGATCCGGTGGTT
CCGCATGGAAGGGCCATCGCTCAACGGATAAAAGCTACCCCGGGGATAACAGGCTTATCT
CCCCCAAGAGTCCACATCGACGGGGAGGTTTGGCACCTCGATGTCGGCTCATCGCATCCT
GGGGCTGTAGTCGGTCCCAAGGGTTGGGCTGTTCGCCCATTAAAGCGGTACGCGAGCTGG
GTTCAGAACGTCGTGAGACAGTTCGGTCCCTATCCGTCGTGGGCGTAG
>chr_279 283624-284583 + length=960 nt
ATGAAAAAGATAAGTATAATTACTATAGTAGTCTTAGTCCTGCTAGTAATCGTGTATATG
TTAGTTGGGAATTATTTTTATAACTACGCGTTAAATGCGAAACAAGAAAAAGAATTTTTG
CAAGATAATCCTCATTTAGTAGAAACGGTAAATGCGTCGGGAGATGTATTGGCTGCAAAT
GAAGAAAAGAATGCAAACTTCGTATCGAAGTATAAACCTAACACATTAACTATACGTTCT
TTCGATAAATTAAATTTAAAAGGTTATGAATATATGAATGAACCATCCAGTCATAAATGG
GCAATTGTAGTTCATGGATACAATGGTAGAGCATCAGAAATGACGAAATATGTTCGTAAC
TTTTATGAACAAGGCTATAATGTCATAGCACCAGACCTTCGTGGACACGGAAATAGTGAA
GGGGATTATGTTGGTATGGGTTGGCATGATCGTAAAGATGTTTTGATTTGGATTCAACAA
ATCTTGAAGAAAGACCCTAATGCTGAAATAGCTCTATTTGGTGTTTCAATGGGCGGGGCA
ACTGTAATGATGACTTCAGGAGAAGATTTACCTTCTAATGTTAAAGTTATTATTGAAGAT
TGTGGATACTCAACTGTTATTGATGAATTTACTTATCAACTAAAAGATTTATTCCATTTA
CCGAAGTTTCCTGTTATGAATGCGGCAAATATGGTTACTAAATTAAGAGCTGGTTACGAT
TTAGAAGAGGCTTCAGCTGTAAAACAAGTAGCGAAAAGTAAAACACCTATGCTGTTCATT
CATGGGGATGCTGATACATTCGTTCCTTTTGAAATGTTAGATGAAGTATATAATGCTGCA
AAAGTAGAAAAAGAGAAATTAATTGTTCCAGGTGCTGGACATGGAGAAGCGGAGAAAGTA
GATTCGAATAAATATTGGAATACTGTATGGAAGTTCGTAGGGAAGTATATTCCGGCATAA
>chr_280 284786-285517 + length=732 nt
ATGAAAATTGAAGTATGGTCGGATTTTGTATGTCCATTTTGCTATATTGGGAAACGTAGA
TTAGAGATGGCTTTAGAACAATTTCCACATAAGAAGGATGTTGAAGTTGAGTTTAAAAGT
TTTGAATTAGACCAAAATGCTCCAATCTATTCTGGAACAAGTATTAATGAAGTACTTGCA
TCAAAGTATGGAATTAGTATTGAAGAAGCTAAGCGTAATAACGTACAGTTAGGAAATCAT
GCAGCTAGTATGGGTTTAAGTTTTAATTTTGATGAGATGAAGCCGACTAATACTTTTGAT
GCGCATCGTCTTGCTAAGTTTGCAAAGAATCAAGGGAAAGAAAAAGAGATTACAGAAAAT
TTACTTTTTGCATATTTCACTGAATCGAAAAATTTAAGCGATGTGGATACACTTGCTACT
ATCGCTGAAGCTTCAGGTTTAGATAAGCAAGAATCTTTAAATGTTATTAATGATAAAAAT
GCGTATGCAAATGATGTTAGAATTGATGAAGCGATTGCTCAGCAATATCAAATTTCGGGA
GTGCCTTATTTTATTATTAATCAAAAGTATGCTATTTCAGGTGCACAACCACTTGAAACT
TTTGTTGGTGCACTTCAGCAAGTGTGGGAAGAAGAGAATCCTGCACCTAAGTTGCAAGAA
CTTTCTTCAGAGGGTGGAAGCGATCTTTCTTGTACTGATGGAAGTTGTTCGGTGCCGTCG
AAAGAACAATAG
>chr_281 286575-286682 + length=108 nt
GTGGCGAAGGCGACTTTCTGGTCTGTAACTGACACTGAGGCGCGAAAGCGTGGGGAGCAA
ACAGGATTAGATACCCTGGTAGTCCACGCCGTAAACGATGAGTGCTAA
>chr_282 289912-290199 + length=288 nt
TTGACTGCGAGACCTACAAGTCGAGCAGGGACGAAAGTCGGGCTTAGTGATCCGGTGGTT
CCGCATGGAAGGGCCATCGCTCAACGGATAAAAGCTACCCCGGGGATAACAGGCTTATCT
CCCCCAAGAGTCCACATCGACGGGGAGGTTTGGCACCTCGATGTCGGCTCATCGCATCCT
GGGGCTGTAGTCGGTCCCAAGGGTTGGGCTGTTCGCCCATTAAAGCGGTACGCGAGCTGG
GTTCAGAACGTCGTGAGACAGTTCGGTCCCTATCCGTCGTGGGCGTAG
>chr_283 290708-291166 - length=459 nt
ATGAATCAATTAGCACAGACATATTGGGATACTTATTGGGGAAACAACAAAAAACCAGAA
TCTGTTACAGCTTGGCAATTTGGGGATGCCCCTAATTATCTTGCACAACTAGTAATTGAC
GGTATTAAAACAGCTACATGCTCCGGTCACATTTTTTATGAATTAGAAAATGAATCGCTA
CCGACTACTAATGATTATAGTATTATACTCAATAGTAATGATGAACCTGTAGCTATTATT
AAGACAATAGAAGTAACTGTAACACCAATGAATGAAGTAAGCGAAGAATTCGCTATCGCT
GAAGGCGAAGGAGATCGTACTTATAATTACTGGAGAGACACCCATGTTCGTTTTTTTACA
AAGGAACTAAATGAGATTGGTCTTAATTTCTCTGAAGATATGTTACTCGTCTGTGAGCGT
TTTGAACTTGTTGATGTGAACAATAAAGTGAAATTTTAA
>chr_284 291521-292318 - length=798 nt
ATGAGCGATATCATTATTGCCTTCATACTCGGTATTGTAGAAGGATTAGCTGAATTTTTA
CCTATATCTTCTACTGGCCACCTTATATTAGTCGGGCATTTATTAGGCTTTGAGGGAGAA
AGAGCAAAAACGTTTGAAATTGTTATTCAGCTAGGCGCAATTTTAGCTATTGCAATTTTA
TATCATAAACGTCTCGTTTCTTTATGTAATATTAAACCTCTTATACAGAAAGAAAAAAAA
TTCAACGCGTTCCATGTATTTCTTGGCGTATTTCCGGCAGTGGTTGCTGGCTTGCTACTA
CATGATATTATTAAAACATACTTATTCCAGCCATACACTGTTGTGATTGGACTTGTAGCA
GGGGCAATTCTTATGATCTTTGCAGAAGTAAAAAAGAAAGAGGCAGCAGCCTATTCACTG
GACGATTTAACATACCGCCAAGCTTTAACAATCGGATTATTTCAGTGCTTAGCGGTATAC
CCTGGCTTCTCTAGAGCTGGCTCTACTATCTCTGGAGGTCTATTAGCAAAAGTAAATTAT
AAGACTGCATCTGAATTCTCTTTTCTAATAGCTCTTCCTGTAATGATTGGGGCAACAGGC
TTAGACTTACTAAAAAGTTGGAAGTATTTAAGTGTCGATGACATCCCTATGTTCGCGGTA
GGATTCATTACCTCTTTTATAGTAGCGATGCTAGCAGTAGTAACTTTTCTAAAGCTTTTA
GAGAAGATAGGTTTAAAACCTTTTGCATACTACCGTATTTTGTTGGCTATCTTATTTACG
CTTTTCGTATTGCTATAG
>chr_285 292336-293025 - length=690 nt
ATGTTTTTAATTAGCATTATTGGTGCTGGTGTCGCACCTTTCTTAGTTGTAGTAGCCTCT
TATATACATATAAAAACAAAACAGCCAACTCCAACTATTTGGTTCCATCAATTATTCACT
GACGTTAACTTATATACTACTTTAGTTATAGGATTCCCCTTATATGGAGTAGTGGTTGCT
TATTTGCTTACCCGCGAATATACAGAAGATACACTGAAAAATTTACTAACTATCCCCGTG
TCGCGCATTAGCTTTATTATAAGTAAATTCATCATTCTCTTTCTTTGGATTATGATGCTA
ACTTTAGTCGCTTGGGCACTTACTTTAATATTAGGGCTATTGGGGAACTTCCCTGGTTTT
AACATTTCTTTACTTTTAGGTTCTTTCCTAGAATTTTTAATATGTGGTGGACTTCTCTTT
CTATTGTCTTCACCTATTGTGCTACTAACTCTTGTAATGAAGAGCTATGTACCACCCATT
ATATTAACAGTCATTATTACAATGACTAATCTTATGCTCGTAAACTCCAAGCATAAAGAT
TTATTTCCGTGGACCGCTACTCTAGATATCGCAAATAACGAATTACAACCGACATATCCA
CCAGAGTATTCTTATATCATCATTGCAGTAACGACAATTTCCGGATTTATTGCAACACTA
TTCTATTTTAAAAAAGTAGACATTCATTAA
>chr_286 293066-293995 - length=930 nt
GTGTCTCCTATAAATACAATTATAAAAACGACTAACCTTACTAAAGTATATGGCAATCAA
AAATCAGTAGATAATTTAAATATTAATGTTCAACAAGGGGAGATTTATGGCTTCATAGGC
CGCAACGGTGCTGGTAAAACAACAACCATTCGTATGCTACTTAGTCTTATAAAGCCTACA
AGTGGAACGATTGAAATATTCGGAGAGAACTTATTCCAAAATCAAAAAGATATTTTAAGC
AGAATTGGTTCTATAGTTGAAGTTCCAGGATTTTATGAAAACTTAACTGCAAAAGAAAAC
CTATTAATTAATGCAAAAATAATTGGGGTTCACAAAAAGAATGCTATCGAAGAAGCATTA
GAAATAGTAGGCTTGCAGCATGAGACAAAAAAGTTAGTAGGAAAGTATTCTTTAGGAATG
AAGCAACGCTTAGGAATTGCACGTGCTCTTCTCCATTATCCTGAGCTACTCATATTAGAT
GAACCAACTAACGGACTAGACCCTATTGGTATTAAAGAAATGCGAAAACTTATTCATTCT
TTAGCTCAAGAAAGAAATATAACAATACTCATTTCTAGTCACATATTAGCCGAGGTAGAA
CAGTTAGTCGATCGTATCGGAATTATTCATGAAGGAAAGTTACTAGAAGAAGTTTCTCTT
GATACGCTGCGCAAAGCAAACCGTAAGTACATAGAGTTTCAAGTGAATAATGACGATAAA
GCTGTGATGTTATTAGAAAATCATCTTCAAATTTTTGATTATGAAGTACATGATGAAGGA
AATATTCGTATTTACTCTCATTTTGGACAACAAGGATACATAAACAGAACATTTGTTCTT
GATGATATTGAAGTATTAAAAATGATGATAAGCGAAGATAGACTAGAAGATTATTTCACC
AAACTAGTTGGAGGTGGAACAATTGGTTAA
>chr_287 294064-295008 - length=945 nt
ATGGATCCAAGAATAACAACGTCTTTATTTATTATCCTTATCTTAATTACAATTTATCTC
TTCTTTTCAAGAATACAATTCATTCAACATCGCAAAGCAATGGATACTAAATTAAGTCGT
GTACTAAAAGGAAACTTACAAACGAGATTATTCACAAGCAATGACCACTCATTACATAAT
ATCGTTTTTTCAATAAACGAGCTAATAGGTAAATTAGAGCAGGTTCAAATTGAAGCCAAA
AGATCCGAGGAATCCAGAAAACAACTTTTGTCTAGTATCTCCCACGATATACGAACACCA
CTCACCTCCATTATCGGATATATAGATGCTTTGAAAGACGGAGTTGCTGCTTCTGAAATA
GAAAAACAAGAATATCTTAAAATACTCTATATGAAATCAAATAACTTAAAGCACCTAGTT
GATGAAATATTCAATATGGCGAAGCTAGACGCTAATGAATTTCCACTAAAAGAAGAAGAA
CTCGACTTTTCTGAAGTTACTAGAGAAGTTTTGATTGAATTTTTACCTGAGCTCTCAAAA
CATAACATCGAACTGCAAATTCTCATACCAGAATCTACTTGTCCTATCATCGCAGATCAT
CTAAGCATTATGCGGATTATCGGTAATTTAATGAAAAATGCAATTTATTACGGAAAGGAT
GGGAAAACAATAGGAGTCGAATTGCTAGAAGCTGATGCAGAATACGAACTTCACATTTGG
GATCAAGGCCCTGGTATTCCAAAACATGATTTACAAAACGTATTTGAGCGAATGTACCGA
AGCGAACAATCAAGAAACTCTTCATTTGGTGGTAGCGGTCTCGGGCTTTCTATTTCCAAA
GCGCTTGTTGAGAAAAACGGTGGACATATATGGGTTGAAAGTACTCCATGGAAACGAACT
ACTTTTGGCTTTTCTATTCCAAAGCACAATACTTTTAAGAAATAG
>chr_288 295067-295780 - length=714 nt
ATGAAAGATATACGTATCCTTATAGCAGACGACGATAAAGAAATCCGAAATTTATTAAAA
ATATATTTAGAACGAGAATTATACATGGTAGACACTGCAATCAACGGCGAAGAAGCCTTA
CATTTATTTAATCAAAATAACTATAACCTCGTTATACTAGATCTTATGATGCCCAAAATA
GATGGAATCGAGGTATGTAAAAAACTTAGAGATAAAACTAACGTACCTATATTAATGCTC
ACCGCTAAAGATCACGAAGTTGATAAAATTTTAGGTTTAAGCATTGGTGCTGATGATTAT
ATTACGAAACCTTTCAGCATTCACGAAGTAATTGCACGAGTAAAAGCTCTTATGCGGCGT
TTTTTAGTTCTCGGAAGTAACAATACTGCTCAAGAAAAAACAACTTTATCTTTTAAAGGA
CTAACTATCAATTTAAATACATACACAGTTCATACAAACAAAGAAGAAATTAGCTTAACC
GGAAAAGAACTGGAACTGTTAAAATTCTTTACTTCAAACCCAGGGCAAGTATTTACAAAA
ACACAGCTCTTCCGAAATGTATGGGACGATAATTATATAGAAGATGACAATACCGTTATG
GTACATATTCGAAAACTTAGAAAGAAAATAGAAATTGACCCTTCCAATCCAAAATTCATT
CAGACTATATGGGGAATTGGTTATAAGTTTGTAGGTGAAAAGCTTGAAGACTGA
>chr_289 296989-297096 + length=108 nt
GTGGCGAAGGCGACTTTCTGGTCTGTAACTGACACTGAGGCGCGAAAGCGTGGGGAGCAA
ACAGGATTAGATACCCTGGTAGTCCACGCCGTAAACGATGAGTGCTAA
>chr_290 300408-300740 - length=333 nt
ATGCTTTCAGCACTTATCCCTTCCGCACATAGCTACCCAGCTATGCCCTTGGCAGAACAA
CTGGTACACCAGCGGTGCGTCCATCCCGGTCCTCTCGTACTAAGGACAGCTCCTCTCAAA
TTTCCTACGCCCACGACGGATAGGGACCGAACTGTCTCACGACGTTCTGAACCCAGCTCG
CGTACCGCTTTAATGGGCGAACAGCCCAACCCTTGGGACCGACTACAGCCCCAGGATGCG
ATGAGCCGACATCGAGGTGCCAAACCTCCCCGTCGATGTGGACTCTTGGGGGGAGATAAG
CCTGTTATCCCCGGGGTAGCTTTTATCCGTTGA
>chr_291 301064-302140 - length=1077 nt
TTGAAAATAATCGCTTTTTACTTACCACAATTCCATCAAATTAAAGAAAATGATCGATGG
TGGGGGAAAGGATTTACTGAATGGACAAATACTAAAAGTGCACAACCTTTATTTTCAGGA
CATTATCAACCTAGGGAACCTTATCAAGATTTTTATTACGACTTAACTACCCCCTCCGTA
AGAAAGTGGCAAGCGGAAATCGCTAAAGCATACGGTATATATGGTTTTTGTTATTATCAT
TACTGGTTTAAGGGAAAAAGACTATTAGAAACACCCTTTAATGAGGTACTAAAGATGAAG
GAACCTGACTTCCCTTTTTGTCTTTCTTGGGCAAATGAACCATGGACAAAATCTTGGGAT
GGTCTCGATAAACATATATTAATGCCTCAAGACTACGGAGATATATCTGATTGGAAGGAA
CACTTTGATTATTTATTACAGGCTTTCCAAGATGAGAGATATATTTATATAGATGATAAA
CCTCTATTCATTATTTATCGTCCAGGACATATTCCTGATTGTGAAAAAATGCTTAATTAC
TGGAATGCATTAGCGCGAGAAAATGGTTTAAAAGGTATATACTTTGCTGAAACATTAAAC
AGTTTTCCACTACCTAATATAAATGGATTCGATGCCAGCATTCAGTTTGAACCTTTCTAT
ACAATTGCCCATGATAGCTCTTCAGACATAAATAAGGTAATATATGATTCTGATATGCAA
TTAAATGTTTGGGACTACGATAAAGTATGGATGTATATATTACAACGATCGCTCCCAAAG
AAAAAAACATTTCCCGGGGCTTTTGTTGATTGGGATAATACTGCACGACGTAAAAACGCA
AATAGCAGCATCTTTGTAGGTTCTACCCCTGAAAAGTTCACCATATATTTAAGCAAGCAA
ATTCATCGTACTTACTCTTTTTATAACAGCGAGTTTTTATTTATTAACGCATGGAACGAG
TGGGCGGAAGGAACTTACTTAGAGCCAGATAAAAAATATGGATTTTCTTATTTAGAAGGG
GTTAAAAATGCAATTGATAGAGGTATGAAAGCATACAAAAAAGACGAGTCATTCTGA
>chr_292 302364-303236 - length=873 nt
ATGAATAAATTTAAGTTAGGAAGTGATTTTGATCATCTTGTTAATTCACTATCTGATGTC
GAACTTCTAAATTTATTTATACAAAGTTGTTCACAAACAACGATAAATGGGGTTCCCGTA
CCTAGGTTTCCTCCTGAAGAAATTCAAAAACAATTTGTAGGTGCTTCCTATGAACATGCT
CTTTACGAAGCATATTTGTTTTATAGACATATAAAAGAATACGCCCAAAATTTAGGGGTT
CCCTTGAATAAAGAAAGTAAAGTTTTAGACTTCGGCTGCGGATGGGGAAGAATTATACGC
TTCTTATTTAAAGATGCCTCTGATCAAAATTTACTTGGCATTGATGTCGATCCTGCGATG
ATCACACTTTGTAATGAAACACTAGGAAGAGGGATATATAAAACAGCAAGTCCACATCCC
CCTGTAGAATTTATTAGTGACAATTCATTAGATATCATATTCGCTTATTCTGTATTCTCA
CATTTATCCGAAGCAACTGCCGAAAATTGGGTAAAAGAATTTTCAAGAGTTCTTCGCCCT
GGTGGAATCTTCATCGCAACAACACAAGCGCGCTATTTTCTTGATTTTTGTCAACAATTC
CAAGAACATCCTGAATTAATTCAAACAGGATGGCATAAAACTTTATCTCAAGCTTTTCCA
GATATACATCGCGCCATCTCGGATTATGAAAACGGCAAATTTGTTCACAGTCCTACTGGT
GCAGGAGATGTTAGAAATAGTAGTTTTTACGGAGAAACTGTTATACCTAGGACTTATATT
GAAAATCATTATGAGAAATATTTAAAGCTACAAGACTTTTTTGATGATGTAAATCGATTA
CCACAGGCCCTCTTTGTCCTTCAAAAAATTTAA
>chr_293 303264-303986 - length=723 nt
GTGGAAATCAATTTGAAACACAATAATGGGTACTGCGTTATTTGCGAAAAGAAAGCTACA
TTTATAGAGCATAATGATTGGCTTAGAGATCATTATTTATGTTCTACATGTAACTCTATA
CCAAGGCAGCGAGCTTTAATCCATGCTTTGCATACATTTTTTCCAAAATGGGATTCCTAT
AGTATCCACGAATCCTCTCCTGGAGGAATTACAACTCAGCTACTATTAAAAAACTGTAAA
AACTATACTTATTCTCAATACTTTAAAAATTATCCTCTTGGCCAATACTTTCAAGGTATT
AGATGTGAGAACTTAGAAGACATGACTTTTGAAGATGAATCTTTTGATTTATTCATTACT
CAAGACGTTTTTGAGCATGTAATGACGCCAAACAAAGCCTTTAAAGAAATAGAACGAGTA
TTAAAACCTGGCGGCGCTCATGTATTTACTGTCCCTTGGTATCATACACTCACAAAAACT
GTGCAAAGAGCAAGAATGAATCAAGAAGTGATTGAATATATTGAAGAGCCCATTTATCAT
GGAAACCCTATTGATGAGAATGGATCTTTAGTAACGTTCGATTGGGGGCAGGATATGATT
GAATATATTTATACACACGCAAACATGTATACCATTGTTTATTTACAAAAGGATAGATCA
CTAGGGTTAGATGCTGAATTTTTACATGTTTTTATTAGTAAAAAGCAAGAAAATAAAGTT
TAA
>chr_294 304071-304202 + length=132 nt
GTGAAAGTTAGGTATTTTTTAAAATTGCGATTAGGAGAAGGGAATAATCAGTTGAAGAGA
ACCCCCAATCGAATTAAAGTTTCACTTTATGCTATGCGATGCATCAGCTTTTATTCATGG
GAAAATGTATAG
>chr_295 304205-304999 - length=795 nt
ATGAAAAATATAAATCAAGAACTTTTAAATCATGTAATTCTACATAAAGATCGAATTCCA
CATTACCATAAAGACTTTCCGATTATACTATTTTGGAGTCATAGAAGCGGATGCACCGCG
TTAGCTAATTGGTTCTTTTTTCAAATCGGATTATTTACTGAAGCAAAGAAATACAATGAC
TTTATTCATTACTATGAGTTCTGGGTGTATAAGAACAATACAAATTACATACCCGAGTTA
CAAAATGGTCTTCTAGAGGGTAAAAAGGATGTTTGTAAACTTGTGCGAAATCCCTATACA
AGGGCTGTCAGCTCATTTCTATTACTTGCTGACAACCCATATGCTAGCCCTCAATGGGAA
AGTATCCGTCATTATTTTTATAATGACAAATATAGTAATCAAGGAATATCATTTAAACAA
TTTTTATATTACGTTCAGGCATTCAGCTCCAATTCTCTAGCGCTAGATATACATTTTAGT
CAACAATACGTCCCTGGTGAAGAAAACTTCATCCAATGTTATATTCCTTTAGAAGATTTT
AATACACAAATCACCAAACTAGAACACACGTACGATTTGATAAAATCCCCTTTAGCACTT
CTTACAAATTCAGATCATCATCGCGCACACAAGATGATTTATGCAGGGAGCTATGCAGAA
CTTAGCATTACAGATACAGACTTCCCACGATTTCCAACATACGAAAGCTTTTATGATAAA
GAAACTATGGATTTAGTTACAGAAATATACGCACAGGATTTTGAAATGTACCCATACACG
AAAGGGATATTTTAA
>chr_296 305291-306235 + length=945 nt
ATGAGGAAGAATAATTATTTAATAGTAGGTGGAAATAGTTTCATTGGTATCAACCTCGCA
TTGGGTTTATTGAAACAGGGGCAAAATGTAAAAGTATTTTCCAGACATATAAATAATTTT
CCTCAAAATATTGTAAGTGAAGTTGAATTTATTAAAGGTGATTTAAAAAATGTTGAGGAT
ATATATAAGGCTTTAGTGAATATAGATATTATTATTTATTTAGCTGCGACGTCTAACGTA
GCAACTTCAATTGAAGATGTTTTCGGTGATATTAATAGCAGTCTATTTTTTCTTAATTTC
ATGGAAAGTGTTAAAGATTTTCGTATTAAAAAAATTATATTAGCTTCTTCGGGAGGCACA
GTTTATGGTGAACCTGAATATTTGCCTATTGATGAGAAACATCCATTAAGACCACTTTCC
CCGTATGGAATAACAAAAGTTTCGCTGGAGAATTATTTGTATTTTTATAAGAGAAAATAT
GGAATAGATTATGTTGTATGTAGATATTCTAATCCGTATGGAAAATACCAAAACCCCTTA
AAAAAAGTAGGGGCGATAAATTGTTTTTTGTACCAGCATCTCAGTAATGAAAGGATTCAT
ATATATGGGAATCCAGAGGAGATTATTAGAGATTATATTTATATCGATGATTTAGTTGAA
ATTACTATACAACTAGCACAATTAAATCAATTGAAATCTTGCGTATACAATATAGGGAGT
GGCAAAGGTCTTTCTTTAAAACGAATTATAGTGGAATTAGAGAAAATAACAGAAAGAAAA
GTGGATTTTATCTGTTACAAACAAAAACAAGAGAACGTTCAAAAAATCATTTTAAATATT
GATAAGATAAAACAAGAATTGAATTGGGAACCTAAAATAGATTTTAAACATGGGATTAGA
TTAAATAAGCTATGGATTGAAGAGTTCTTATATAGTAAAAAATAA
>chr_297 306274-307050 - length=777 nt
TTGAAAGACTTTATAGAGGAACATAAAGATTTAATTTCTCAAATCGCACACAACTATAAT
GTAAATGCAAGTATCCATCCTGAGGATCATATCTTTCAGTTCATTGTCACTAATCCCGTC
TTCCCATCAAAAAAAGAAGCGATAGATTACTACTTTAAAGATGGGCAAAACTCAGCACAA
ATACTCTTAAACTTAATTACTTCCCTTTATCCTCCTACAGGCAATCCAATTAAATTGTTA
GAATTTGCATCCGGATACGGCTGCGTAACACGTCATTTATTAAATCTACAAGCGAATTTG
AGTATAACCGCTTGCGATATACACGAAGAGGCTATTTCCTTTATTGAAAACAAATTAAAT
AATTCTTCTATATTATCTCATCCTGAGCCTGAACAGTTAAAATTGGACTCCTCTACGTAC
GATATCGTTTTTTGTCTATCCTTTTTCTCTCATATGCCTGATACAACTTGGTTTCGTTGG
CTGCAAACATTATATAACGCTGTTTCACCTGGTGGTTTATTCATTTTCACAACCCATGGC
TATCAAAGCAAAAAATACTTCGGGTTTCCAAATTTAAATGAAAAGGGCTATTGGTTTCTC
TCTTCTAGTGAACAATTCGATTTAGATGTGAATCAATACGGACAAACGATAGTTAGTCCC
TCTTACGTGTGTGACAAAATTAAATTATTACCCCATAACCCAATTATCAAAAAGTATACT
GAAGGATTTTGGTGGGAACATCAAGACCTTTGGGTTATAGAAAAAGAAGCAAAATAA
>chr_298 307118-309049 - length=1932 nt
ATGCATGTTAATAAAAAGATAATTTATGTATCCCATGATGCCCATTTCCACGGAGCACAG
CTGCTTTCTTTACATACTATTAAGGCTCTTAAAGAAAACTTTGATTACTCTGTTGCAATT
ATTTCTATTGGATCAGGTATTTTAATTCCAGATTTTCAAAAGTACGGTCCTGTTTATTGT
CTCGAGCAAGGTTATCAAACAGAAGAAAAGGTCGAATTATTAATAAAGGATTTATTATCA
CAGGATTTTACCCTCGCCATATGTAGCACTGTCATAAGTGGCGATATCGTCGCATTACTA
GCTAGACACAATATAAAAGTTGTTTCATTAATACATGAATTACCGCATTTAATACAACAG
TACTCTGCTGAAGGGAAAGCTAAAAACATCGCTGAATTTGCTTACAAAGTTGTCTTCCCT
TCACAATACGTATATGAAAAATTTCGTACAATCACTGAATTGGATCCTCAAAAATGTCAC
ATTCTCCCTCAAGGTTTGTTTAACCACAATCCTTATAAAAACAATATCGCAAAAGCTAGA
AATGAGTTACGTAAGAAGCTTAACCTGCCTCTAGATAGCAAAATCATCTTAGGTGTAGGC
TTCGCAGATTATCGAAAAGGAATAGATTTATTCTCACTTATCTCTTACTCAGTACGAAAG
ACTCACAAGGATATTCATTTCATTTGGGTAGGGAGAACGGACGTTCAATTCCTGAATACA
CTGCCCCCTAAATATAAAGCACATTTCACATTAGTCGATCCTACTCCCGATATCGGATTA
TATAACGCCGGGGCTGACTTATACTTATTAACTTCAAGGGAAGATCCTTTTCCAAATGTT
GTTTTAGAAGCATTAGATGCAAAACTTCCTGTTATAGGGTTTAAAAATGCTGGAGGTTTT
GAAGATGTTGTTACAGAAAAAACTGGTGCCTTAGTAGATTTTTTAAATTTACCCAAAATG
CTAGAGAAAATATATGAATTTATTCACGATGAGGGATTACGATTACAAAAGGGAAGCTTT
GGCCAAGAACTTATCGAAAAAAACTTCAATTTTCTTAATTACATTTATCAATTACTAGAT
CTTCTCGAACATAATTACAAAAAGATAAGTGTAATCATACCGAACTATAATTATGAAAAA
TACTTACCTGCTCGAATCAAATCAATCTTAAACCAAACCTACCCTCTTTACGAACTAATT
TTCTTAGACGATGCCTCCACTGATCATAGCGTATCAACTTTTAAAAAGCTGCTCTCAAAA
GAAAATAAGCCCCACCTGAATGTTCAACAGATTATTAATGATAAAAACTCTGGTTCCGTA
TTTAAACAATGGATAAAAGGAGTCTCTGCAGCAACTGGTGATTATATTTGGATCGCAGAG
GCCGATGACTTATGCGATAAGACATTTTTACAAGAGGTGATACAGGGGTTTTATATAAAT
AATAATATTACCTTAAGTTACACACAATCAAAACAAATTGATGAACAAGGAAATGTATTG
GCTAATCATTATTTAAATTACACAAATGATATCGATAAAGAAAAATGGAAAGGCCCCTAT
TTTCGAAAAGGCGTCGAAGAAATACAAGATACGTTACTTATCAAAAACACTATACCTAAT
GTTTCAAGTGTAGTTTTTAAAAATATAGATATGAAGAAAACAGAAAAACAGTTAGAGAAG
TTCAAAATAGCTGGTGATTGGTTTTTCTATGTTTCTCTTCTTACAGAGGGAGATATTTAC
TTCAATCCATCCCCCTTAAACTATCATAGACGACATTTAAATAGCGTAACGAGAACAGAA
GATTCATACTCCCATTACAATGAAGTTGTACAAATGCAAAATTTCATTAAAGAAAGATTT
ACTATCGACGACATTTCTAAAATGAAAATGTATACATATAGAAAGCATCTTAAAGCATAC
TTAAAAATTTAA
>chr_299 310290-310397 + length=108 nt
GTGGCGAAGGCGACTTTCTGGTCTGTAACTGACACTGAGGCGCGAAAGCGTGGGGAGCAA
ACAGGATTAGATACCCTGGTAGTCCACGCCGTAAACGATGAGTGCTAA
>chr_300 313709-314041 - length=333 nt
ATGCTTTCAGCACTTATCCCTTCCGCACATAGCTACCCAGCTATGCCCTTGGCAGAACAA
CTGGTACACCAGCGGTGCGTCCATCCCGGTCCTCTCGTACTAAGGACAGCTCCTCTCAAA
TTTCCTACGCCCACGACGGATAGGGACCGAACTGTCTCACGACGTTCTGAACCCAGCTCG
CGTACCGCTTTAATGGGCGAACAGCCCAACCCTTGGGACCGACTACAGCCCCAGGATGCG
ATGAGCCGACATCGAGGTGCCAAACCTCCCCGTCGATGTGGACTCTTGGGGGGAGATAAG
CCTGTTATCCCCGGGGTAGCTTTTATCCGTTGA
>chr_301 314562-315482 + length=921 nt
ATGAAAGAAATATGCATGTTATTAGTGGCTGTTATATTATGGGGCACAGCCATTGCGCCA
ACAAAATGGGCGTTAGAATCTATTCAGCCGTTTACTTTGTTATTTATTCGTCTTTTCTTT
GCAGGTGGAATTTGTATGATATTCTCATTTAAGGAACTACAAAAATCAGTTGTACATAAA
AAAGTTCCATGGAAAAGAATGAGTTTGTTAGCTTTTACCGGTGTAGCTGGTTATTTTATG
TTTACATCCTACGGCATTTCTTTAACCAGTGGATTACATGTGAGTATTATAGATGCTGCG
TTACCATTGGTTACAATTCTTTTTTCAGCACTCTTTTTAAAAGAGGAAATTCGATTGAAT
TATTGGATAGGAATTATATTGGGTGCTATAGGAGTACTCTTTATCACGATTCCATCTAAA
AGTGCTAATCAAGAAGTGTCCTTAATAGGAGATATACTAATATTATTAAGTACTTTTCTA
TTTGCTTTCTACACAGTTTTGCTAAAACGACCAAAACAAGAACAGTATTTATCAAACGAG
GTTTTTACAACATTAACTTTAATTATTGGAGCTGTTATTCTCTTACCGTTTGCACTGGTA
GAAATTTTTTATTACGGTCTCCCAAAGGTTGAAACTTGGAAAACGGTACTTAGTGTAATA
TACCTTGTTATTGGAGCAACAATTTTAGCGTATTGGTTTTGGAATAAAGCGCTAGAGAGA
GTTTCAGCATCAGTAAGCGGATTATATTTAAATGCATTACCATTAATAAGTATTATTACT
TCAATTATTCTATTAAATGAATCTCTGACATGGAGAGTAATAATGGGAGCGAGTTTAGTC
TTAATTGGAGTAGGATGGACGGATAAGCAAAAGTTATGTAATCTATTAAAAGGTAACAAG
GTGGAGAATAGAGACTGTTAA
>chr_302 315569-316360 - length=792 nt
TTGTTCAATCCTTCTTTATTACACATCATAAGCTCCCATTCAAGAAGCCCACACTATCAT
AGGAAGTTTCCAATCATTCTATTTTGGAGTCAAAAAAGCGGCTGTACTTCTCTTGCTAAG
TGGTTCTTTTACCAGATTGATTTATTACAAACCGCTCTAAGCTATAGTCCTTTCATTCAT
AATTATGAATATGATATATACAAAAGTACACCTGCCTATAGTGTACGACTAGGAGTAGCG
TTACGAGAAAAACAAAAAGAAACTTTTAAACTTGTTCGTAACCCTTATAGGAGAGCAGTC
AGTTCTTTCGTGTCCTTAATTGGACCTCCTTATATGGAAAATCCCGAATGGAAACCCATC
CGAAAGTTTTTATATCAAGATGAAAATTCCACCAAAGGGATCTCATTTAAACAATTTTTA
TACTATCTATTTATAAAAGGGGCTCACGCAAGTGATATTAACCCACATTTCACACAACAA
TATATAGCTGGTGAAGAAGAATATGTGACCAATTATATATACTTAGAAAACTTCGATCAC
GAAATGAAAGAATTAGAAAAGCGTTTCGAATTAAAAACCGCACCAATAAATGAGTTCTCA
ACATCATGGCATCATCAAACTCCCGCCATGATTTATAAAGGGAATTTTAGCGAAGGCGAT
ATTACTGATCCTTTATTTCCACGTCATCCAACTTTTGAAAGCTTTTATGATACTGAATGT
ATACAACTTGTCCAAACAATATTTCAAAATGATTTCGACACATATAAATACAGCAAAGAA
TATCCATACTAA
>chr_303 317405-317512 + length=108 nt
GTGGCGAAGGCGACTTTCTGGTCTGTAACTGACACTGAGGCGCGAAAGCGTGGGGAGCAA
ACAGGATTAGATACCCTGGTAGTCCACGCCGTAAACGATGAGTGCTAA
>chr_304 320740-321027 + length=288 nt
TTGACTGCGAGACCTACAAGTCGAGCAGGGACGAAAGTCGGGCTTAGTGATCCGGTGGTT
CCGCATGGAAGGGCCATCGCTCAACGGATAAAAGCTACCCCGGGGATAACAGGCTTATCT
CCCCCAAGAGTCCACATCGACGGGGAGGTTTGGCACCTCGATGTCGGCTCATCGCATCCT
GGGGCTGTAGTCGGTCCCAAGGGTTGGGCTGTTCGCCCATTAAAGCGGTACGCGAGCTGG
GTTCAGAACGTCGTGAGACAGTTCGGTCCCTATCCGTCGTGGGCGTAG
>chr_305 322243-322728 + length=486 nt
ATGAAATCACTAGTTGGAGTCATAATGGGAAGTACGTCAGACTGGGAAACAATGAAATAT
GCTTGTGACATTTTAGATGAATTAAATATACCGTATGAGAAAAAAGTTGTATCCGCTCAT
CGGACTCCGGATTATATGTTTGAATATGCAGAGACGGCTCGTGAACGTGGATTGAAAGTT
ATTATTGCTGGAGCTGGTGGAGCAGCACATTTACCAGGGATGGTTGCAGCGAAGACAAAT
CTTCCTGTAATTGGAGTTCCAGTTCAATCAAAAGCATTAAACGGCTTAGATTCATTATTA
TCCATCGCCCAAATGCCAGGAGGTGTTCCAGTTGCAACTGTTGCAATTGGTAAAGCCGGT
TCAACGAATGCTGGATTACTTGCCGCACAAATACTTGGATCATTTCATGATGATATACAT
GATGCATTAGAATTGAGACGAGAAGCGATTGAAAAAGATGTGCGTGAAGGTAGTGAGCTA
GTATGA
>chr_306 322725-323876 + length=1152 nt
ATGACGAGAATCATTTTACCTGGAAAAACAATCGGTATTATTGGAGGCGGCCAGCTAGGA
AGAATGATGGCATTGGCAGCTAAGGAGATGGGATATAAAATTGCTGTTTTAGATCCTACA
AAGCATTCGCCATGTGCACAAGTTGCTGATATTGAAATTGTTGCACCATATGATGATTTA
AAAGCAATTCAGCATTTAGCAGAGATAAGTGATGTTGTCACATATGAATTTGAGAATATT
GATTATAGATGTTTACAATGGCTTGAAAAACATGCGTACTTACCACAAGGTAGTCAGTTG
TTAAATACAACACAAAATCGTTTTACAGAAAAGAATGCGATTGAGAAGGCTGGGTTACCA
GTAGCAACGTATAGATTAGTTCAAAATCAAGATCAGCTTACAGAAGCAATTGCTGGGTTA
TCATTCCCTTCCGTCTTAAAAACGACGACAGGTGGATATGATGGGAAAGGACAAGTTGTT
TTAAGAAGTGAAGCTGATGTTGAGGCAGCAAGAAATCTTGTGGATAAAGCAGAATGTATT
TTAGAGAAATGGGTGCCTTTTGAAAAAGAAGTATCAGTTATTGTGATTCGTAGTGTAAGT
GGTGAAACAAAAGTGTTTCCAGTAGCAGAAAATATTCATGTAAATAACATTTTACATGAA
TCTATCGTTCCAGCTCGCATTACAGAAGAGCTTTCTCAAAAAGCAATTGCGTATGCAAAG
GTACTTGCGGATGAATTAGAACTTGTGGGAACACTAGCTGTAGAGATGTTTGCTACAGAT
AATGGTGAGATTTATATTAATGAATTAGCGCCAAGACCTCACAATTCAGGACACTATACA
CAGGATGCATGTGAAACGAGTCAATTTGGTCAACATATTCGAGCAATCTGTAATTTACCT
CTAGGAGAAACAAATTTGTTAAAACCAGTTGTCATGGTAAACATTTTAGGCGAACATATA
GAAGGGGTCCTAAGACAAGTGAATAGATTAACCGGGTGCTATTTACACTTGTATGGAAAA
GAAGAAGCAAAAGCACAGCGGAAAATGGGGCATGTTAATATTTTAAATGATAATATTGAA
GTCGCTCTAGAAAAAGCGAAGAGTTTGCATATTTGGGACCATCAAGAACAACTGTTGGAG
GGAAAAAGATGA
>chr_307 323873-325180 + length=1308 nt
ATGATTAGTCGTTATACACGCCCTGAAATGGGTGCGATTTGGACGGAAGAGAACAAATTT
AAAGCGTGGTTAGAAGTTGAGATTTTAGCTTGTGAAGCATGGGCTGAGCTTGGCGATATT
CCAAAAGAAGATGTTAAAAAAATTCGTGAACATGCATCATTTGATATTGATCGTATTTAT
GAAATTGAAAAAGAAACACGTCATGACGTAGTTGCATTCACTCGTGCTGTATCAGAAACG
CCAGCATTAGGCGAAGAACGTAAATGGGTTCATTACGGTTTAACATCTACAGATGTAGTA
GATACAGCATTATCTTACATCTTAAAACAAGCGAATGAAATTATATTAAAAGACTTAGAG
AACTTTGTAAGCATTTTAGCTAACAAAGCGAAAGAGCATAAATACACAATCATGATGGGA
AGAACACACGGTGTTCATGCAGAACCAACGACATTTGGTTTAAAACTTGGTCTTTGGTAT
GAAGAGATGAAACGTAACGTAGAGCGTTTCAAACAAGCTGCTGATACAGTTCGTGTTGGT
AAACTATCTGGTGCGGTTGGTACATATGCAAATATCGATCCATTCGTAGAAAAATATGTT
TGTGAAAATTTAGGATTAGAAGCAGCACCAATTTCAACACAAACATTGCAACGTGATCGT
CACGCACACTACATGTCAACACTTGCACTAATTGCAACATCTATCGAAAAGATGGCAGTT
GAGATTCGTGGTTTACAAAAGAGTGAAACACGTGAAGTTGAAGAAGCTTTCGCAAAAGGT
CAAAAGGGTTCTTCTGCAATGCCACATAAACGTAATCCAATTGGTTCTGAAAATATGACT
GGTTTAGCTCGTGTTATCCGCGGTTATATGATGACAGCTTACGAAAATGTTCCATTATGG
CATGAGCGTGACATTTCTCACTCTTCGGCAGAACGCGTAATTTTACCAGATGCTACAATC
GCATTAAATTACATGTTAAATCGCTTTGGTAATATTGTTAAAAACTTAACTGTATACCCA
GAGAATATGAAACGTAATATGACAAGAACATACGGCTTAATTTATTCTCAGCGCGTAATG
CTTACACTAATCGACAAAGGTATGGTACGTGAAGAAGCTTATGATATCGTACAGCCTAAA
GCGATGGAAGCTTGGGAAACACAAGTACAATTTAAAGAGCTTGTAGAAGCTGATGAGCGT
ATTACAAGCAAGTTAACACAAGAAGAAATTAATGAATGCTTCAACTATGAGCATCATATG
CAACACGTTGATACAATCTTTGAACGCCTTGGATTAAACGAAGCGTAA
>chr_308 325269-325988 + length=720 nt
ATGCAAAAGCTAGAATTGCTGTATGAAGGTAAGGCAAAAAGAATTTATCGTACAGAATCA
GCAGATATGGTTTGGGTAGAGTACAAAGATAGTGCGACTGCTTTCAATGGGGAGAAAAAA
GAGACGATTACAGGAAAAGGTCGTTTGAACAATGAAATTACAACTTTATTGTTCAGAAAG
TTACAAGAAGTGGGAATTAAAACACATTTTGTTGAGAAGTTATCTGAGACAGAACAACTT
GTTAAAAAAGTGAGTATTATTCCTTTAGAAGTTGTCACAAGAAATGTAATTGCAGGAAGT
CTTTCAAAACGATTAGGAATGGAAGAGGGAACTGTACTTGCAGAACCAATCGTAGAATTT
TACTTCAAAGATGATGATTTAGGAGATCCGCTTGTAACGGAAGATCATATTCGTGTATTA
AACGTTGCATCGCCAGAGCAAGTAAGTGTATTACGAGATATGGCTCTACAAATCAATCAA
GTGTTGATTGATCATTTCGCAAGCTGTCGTGTAAGATTAGTAGATTTCAAATTAGAGTTT
GGTGTAACGGAAGAAGGAGAAATCATTTTAGCGGATGAAATTTCACCAGATACTTGCCGT
TTATGGGATGAAACGAGCAATGAAAAGTTTGATAAAGACGTATTCCGTCGTGATCTTGGA
AATTTAACAGATGCTTATGAAGAGATTTTAAAACGTTTAGGGGGAATTTCACATGTATAA
>chr_309 326107-326235 + length=129 nt
ATGGAACTAACAATTGATAAATCTGTATCTGATTTAGATAGCAAGGTAAAAGAAATGTGT
GAAAAACTATTAGCGAACGTTGTAATGGAAGACTTCCGTTATGAAGTTGAGGAGGTTGTC
GCACAGTGA
>chr_310 326232-326915 + length=684 nt
GTGAAATTTGCCGTAATAGTATTTCCGGGTTCGAACTGTGATGTCGATATGTTCCATGCA
ATTAAAGATGAGCTTGGCGAAGAAGTAGATTACGTTTGGCACGATACAGAGAATTTAGAT
GAATATGATGCAATTCTACTACCAGGTGGATTTTCTTATGGTGACTACTTACGCTGCGGT
GCTATCTCTCGCTTTGCTAATGCAATGAAAGCAGTGCAAAAAGCTGCTGAGCAAGGAAAG
CCGATTTTAGGTGTATGTAATGGATTCCAGATTCTTGTTGAATCAGGATTACTACCAGGA
GCATTAATAAGAAACGAAAACTTAAAATTTATGTGTCGCACTGTTCAGTTACGTGTTGAA
AATAATGAAACGATGTTTACATCACAATATGAAAAAGATGAAATAATTAATATTCCAATC
GCGCATGGTGAGGGGAATTACTATTGTGATGAAGCGACTCTTAAACAATTAGAAGAGAAC
AATCAAATCGCATTCCGTTACGTAGAAAACCCTAACGGTAGCGTTTCAGATATTGCTGGT
ATTGTAAATGAAAAAGGAAATGTACTTGGTATGATGCCGCACCCAGAGCGTGCTGTAGAT
GAATTACTTGGCGGTGCTGAAGGGTTAAAAGTCTTTCAATCTATCTTAAAACAGTGGAGG
GAAACATATGTCGTTAATGCTTGA
>chr_311 326959-329118 + length=2160 nt
ATGGGGTTAACAGACGAAGAGTTTGCCATGGTTGAAAAGATTTTAGGTCGTCTGCCAAAT
TATACAGAAACAGGGTTATTCTCTGTAATGTGGTCTGAACATTGTAGTTATAAAAATTCA
AAACCAGTGCTTCGAAAATTCCCAACAACAGGTGAGCGTGTTCTACAAGGGCCTGGGGAA
GGTGCTGGAATTGTAGATATTGGTGATAATCAAGCAGTTGTATTTAAAATGGAAAGTCAT
AACCATCCTTCAGCTATTGAACCATATCAAGGAGCTGCAACAGGTGTTGGTGGTATTATT
CGTGACGTATTCTCTATGGGAGCACGTCCGGTAGCTCTATTAAACTCACTTCGTTTCGGT
GAATTACAGTCACCACGTGTGAAATATTTATTCGAAGAAGTAGTAGCAGGAATTGCAGGA
TACGGTAACTGCATCGGTATTCCGACTGTTGGCGGCGAAGTACAATTTGATCCATGTTAT
GAAGGAAATCCACTTGTAAATGCAATGTGCGTAGGTTTGATTAACCACGAAGACATTAAA
AAAGGGCAAGCACATGGTGCTGGTAACACAGTAATGTACGTAGGAGCATCAACTGGTCGT
GACGGTATTCACGGTGCAACATTCGCGTCAGAAGAACTATCTGAAAGCTCAGAAGCGAAA
CGTCCAGCGGTTCAAGTAGGGGATCCATTTATGGAAAAACTTCTTATTGAAGCGTGTTTA
GAATTAATTCAATCTGATGCACTTGTTGGAATTCAAGATATGGGTGCGGCTGGTTTAACA
TCATCATCTGCAGAAATGGCAAGTAAAGCAGGAATGGGTATTGAAATGTACTTAGATGAT
GTACCACAGCGTGAAACAGGAATGACACCATATGAAATGATGCTATCTGAATCACAAGAG
CGTATGTTAATTGTCGTGAAAAAAGGTAGAGAACAAGAAATAGTAGATTTATTTGAGAAG
TATGGTCTTGCAGCGGTTACGATGGGGAAAGTAACAGAAGATAAAATGCTTCGTTTATTC
CATAAAGGTGAAAAGGTAGCTGAAGTTCCAGCAGATGCTTTAGCAGAAGAAGCACCAATT
TATCATAAGCCATCAAAAGAAGCAGCATACTTTGCTGAATTCCAAGCAATGAAAATGGAA
ACGCCAAAAGTAGAAAATTATAAAGAAACGTTATTCGCTTTATTACAGCAACCAACAATT
GCAAGTAAAGAGTGGGTATACGATCAATACGATTACCAAGTTCGCACAAGCACAGTTGTT
ACGCCAGGTTCAGATGCTGCAGTTGTACGTGTACGCGGTACAGAAAAAGGATTAGCAATG
ACGACAGATTGTAACTCTCGCTACATTTATCTAGACCCAGAGATGGGCGGTAAAATTGCA
GTAGCAGAGGCAGCGCGTAATATCGTATGTTCTGGCGGAGAGCCACTTGCAATTACAGAT
TGCTTAAACTTCGGTAACCCAGAAAAACCAGAAATCTTCTGGCAAATTGAGAAATCAGTA
GACGGTATGAGTGAAGCTTGTCGCACATTACAAACACCAGTTATCGGCGGAAACGTATCG
ATGTATAACGAGCGTAGTGGTGAAGCTGTATATCCAACACCAACTGTTGGGATGGTCGGA
CTTGTGCATGACTTAAAACATGTAACAACACAAGAGTTTAAGCAAGCTGGTGATGTAGTG
TATGTAATTGGTGAGACGAAAGCTGAGTTTGGCGGAAGTGAATTACAGAAAATGATTCAC
GGCAAAATTTTCGGTCAATCACCAAGTATCGATTTAGATGTAGAATTAAAACGCCAAAAA
CAAGTATTAGAAGCAATTCAAGCTGGTCTTGTTCAATCTGCACATGATGTTGCTGAAGGT
GGTTTAGCAGTTGCGATTTCAGAAAGTGCAATTGGTGCTAAAGGCTTAGGTGCTACTGTG
AAATTAGATGGAGAAGCAACAGCTGCATTATTCGCTGAATCACAGTCTCGCTTCGTGATA
ACTGTAAAACGTGAAAATAAAGAGGCGTTTGAGAAAGTGGTAGAAGCAATCCAAGTTGGA
GAAGTAACAAGTACAAATGAAGTAACAATTCATAATGAAGAAAATGAAGTATTACTTACA
GCAAATGTAGATGAAATGAGAAAGGCTTGGAAAGGGGCAATCCCATGCTTGCTGAAATAA
>chr_312 329193-330518 + length=1326 nt
TTGCACAGTTTACAGCACCGTGGGCAAGAAGGCGCAGGCATTGTCGTAAATAATGGGGAA
AAAATCGTCGGTCACAAGGGGTTAGGTTTAATATCAGAAGTGTTTTCAAGAGGTGAGCTA
GAAGGATTAAATGGAAAATCAGCGATCGGACATGTACGATATGCAACAGCTGGTGGAAGT
GAAGTTGCTAACGTTCAACCATTGTTGTTCCGTTTTTCCGATCATAGTATGGCGTTAGCT
CATAACGGAAATTTAATTAACGCAAAAATGCTTCGTCGTGAATTAGAAGCAGAGGGCAGT
ATTTTTCAAACTAGTTCAGATACAGAAGTACTTTTACATCTTATTAAACGTAGTACGAAA
GATTCTTTAATTGAAAGTGTAAAAGAAGCTTTAAACAAAGTGAAAGGTGCGTTTGCGTAT
CTTTTACTAACTGGAAATGAAATGATCGTTGCATTAGATCCGAATGGGTTCCGTCCGCTT
TCAATTGGAAAGATGGGGGATGCTTACGTTGTAGCATCTGAAACATGTGCTTTTGATGTA
GTAGGTGCAACATACATTCGTGATGTAGAACCGGGTGAATTACTTATCATTAATGATGAA
GGAATTCACGTAGATCGTTTCACAAACGATGTAGAACATGCAATTTGTAGTATGGAATAC
ATTTACTTTGCACGACCAGATTCTAATATTGCAGGCGTTAACGTTCATGCAGCACGTAAG
AATATGGGGAAACGTTTAGCGGCAGAAGCTCCTATTGAAGCAGATGTTGTTACTGGTGTA
CCAGACTCTAGTATTTCAGCTGCGATTGGCTATGCGGAGGCGACAGGTATTCCATATGAG
TTAGGATTAATTAAAAATCGTTACGTTGGACGTACGTTTATTCAACCTTCTCAAGAACTG
CGCGAGCAAGGGGTTAAGATGAAACTTTCCGCAGTAAGAGGTGTAGTTGAAGGGAAACGA
GTTGTTATGATTGATGACTCTATCGTAAGAGGAACGACAAGTAAACGAATTGTTCGTATG
CTTCGTGAAGCTGGAGCGACAGAAGTTCACGTAAGAATTGCTTCACCACCTCTGAAATAT
CCATGTTTCTATGGCATTGATATTCAAACGAGAAAAGAATTAATTGCAGCAAATCATACA
GTAGAAGAAATCCGTGAAATGATCGGAGCAGATTCTTTAACATTTTTAAGCGAAGATGGA
TTAGTAGATGCAATTGGACGTCCATATGAAGGGAAATATGGTGGCCTATGCATGGCTTAC
TTTAATGGGGACTATCCAACAGCTCTTTATGATTATGAGCAAGAGCTTTTAGAAAGTATG
AAATAA
>chr_313 330624-331664 + length=1041 nt
ATGGCGAATGCATATAAGCAAGCAGGAGTAGATATTGAAGCTGGATATGAAGCGGTATCT
CGCATGAAAAAACACGTACAAACAACTATGAGAAAAGAAGTACTAGGCGGTTTAGGCGGT
TTTGGAGGTATGTTTGATCTATCAAAATTTGCATTAGAAGAACCTGTATTAGTATCTGGA
ACAGATGGCGTGGGAACGAAATTGATGCTCGCTTTTATGGCAGATAAACATGACACAATT
GGTATTGATGCAGTAGCAATGTGTGTAAATGATATTGTTGTCCAAGGAGCAGAGCCGCTT
TTCTTCCTTGATTATATTGCTTGTGGTAAAGCTGAACCTAGTAAAATTGAAAACATCGTC
AAAGGTATATCAGAGGGCTGTCGCCAAGCTGGTTGTGCATTAATCGGTGGAGAAACAGCT
GAAATGCCAGGAATGTATTCTACGGAAGAATATGATTTAGCTGGTTTTACAGTTGGGATT
GTTGATAAAAAGAAAATTGTAACAGGTGAAAAGATTGAAGCTGGTCACGTGCTAATTGGC
TTAGCATCTAGCGGTATTCATAGCAATGGTTACTCTTTAGTACGAAAAGTGTTACTAGAA
GATGGGGAACTATCTTTAGAGCGTATTTATGGCCGCTTAGAACTACCTCTTGGTGAAGAA
TTATTAAAACCAACGAAAATTTATGTCAAACCTATTTTAGAACTATTGAAGAAACATGAA
GTATACGGTATGGCGCATATTACAGGTGGTGGATTTATTGAAAATATTCCACGCATGTTG
CCAGAAGGAATCGGTGCCGAGATTGAACTAGGATCTTGGGAAATTCAGCCGATCTTTAGT
TTGCTTCAAGAAGTTGGAAAACTGGAAGAAAAAGAAATGTTCAATATTTTTAACATGGGT
ATTGGTATGGTAGTAGCAGTGAAGGAAGAAGATGCAAAAGATGTTGTTCGTCTTCTTGAA
GAGCAAGGAGAAATGGCTCGTATTATTGGACGTACTATACAAGGAGCTGGCGTTACTTTT
AATGGGGGCACAGCACTATGA
>chr_314 331661-332248 + length=588 nt
ATGAGTAGATTAGCAGTTTTTGCTTCTGGAAGCGGATCTAACTTTCAATCTCTCGTTAAT
GCGGTAGAAGAAAAAAGATTGGATGCAGAAATTAGTTTATTAGTATGTGATAAACCAGAA
GCACGCGCTGTTGGACGGGCAAATTATCATCATATTCCGTGTTTTGCTTTTTCAGCGAAA
GCATATGAGTCAAAAGAAGCATTTGAAAAAGAGATATTAAAGAAGCTAGAAGAATATGAA
ATTGATTATGTTATTTTAGCTGGATATATGCGGTTAATCGGGCCGACGTTACTAGAAGCA
TACGGCGGGAAGATTATTAATATTCATCCATCATTACTACCGAGCTTTCCGGGTAAAGAT
GCTGTCGGTCAAGCGTTAGAAGCAGGTGTGAAAGTAACTGGAGTAACAATTCATTATGTA
GATGCAGGTATGGATACAGGGCCAATTATTGCGCAAGAAGCAGTGGTTGTTTCTGAAGGG
GATACGAGAGAAAGTTTACAAAAGAAAATTCAACAAGTTGAACATAAATTATACGTAAAT
ACAGTGAATCAAATTGTTCAGTCTGTGAAAGAATCAACTGTTAACTAA
>chr_315 332273-333808 + length=1536 nt
ATGAAAAAGCGTGCATTAGTAAGTGTTTCAGATAAAACAGGAGTAGTAGAATTTGTTAAA
GGGTTACTAGAACAAGGGATTGAAGTTATTTCAACAGGTGGTACGAAAAAGTTATTAGAA
GAAAACGGTTTACAAGTAATTGGTATTTCTGAAGTAACTGGTTTCCCTGAAATTATGGAT
GGCCGTGTGAAAACGTTACATCCAAATATTCATGGTGGTCTATTAGCAGTTCGTGATAAT
GAAACACATGTAACACAAATGAATGAATTAGGTATGGAGCCAATTGACTTTGTTGTTGTT
AACTTATACCCATTTAAAGAAACAATCGCTAAGCCTGATGTAACATTTGCTGATGCAATT
GAAAATATTGATATCGGTGGCCCGACAATGATTCGCTCTGCTGCGAAAAATCATAAATTC
GTATCTGTAATTGTAGATCCAGTAGATTATGATATTGTGTTAGCAGAACTGAAAGAGAAC
GGTGAAGTAGCAGAGGAAACAAAACGTAAACTAGCAGCGAAAGTATTCCGTCATACAGCA
GCGTATGATGCGTTAATTTCTAACTACTTAATAGAGCAAATGGGTGAAGAAAGTCCAGAA
ACATTAACTGTGACATTTGAGAAAAAGCAAGACTTACGTTATGGCGAGAACCCACATCAA
AAGGCAACTTTCTATAAAGCGCCATTCGCAGCAACTTCTTCTGTTGCATACGCAGAACAA
TTACACGGTAAAGAATTATCGTATAACAATATTAATGATGCAGACGCAGCACTTAGCATC
GTAAAAGAATTTACAGAACCAGCAGTAGTAGCAGTAAAACATATGAATCCATGTGGTGTT
GGAGTAGGAACTGATATTCACGAAGCATATACTCGCGCTTATGAAGCAGATCCAGTATCA
ATTTTCGGCGGTATTATTGCAGCAAATCGTGAAATTGATAAAGCTACAGCAGAAAAGTTA
CATGAAATTTTCTTAGAAATTGTTATCGCACCTTCGTTCTCGCAAGAAGCTTTAGAAGTG
TTACAAAGTAAGAAGAACTTACGTTTATTAACTATAAATATTGAAAAAGCGACAAGTGCA
AGCAAAAAACTAACTTCTGTACAAGGTGGACTTCTCGTTCAAGAAGAAGATACGTTATCA
TTAGATGAAAGTACAATTTCAATTCCAACGAAACGTGAACCTTCAGAGCAAGAATGGAAA
GATTTAAAATTAGCTTGGAAAGTTGTAAAACATGTGAAATCAAACGCAATTGTTTTAGCG
AAAGATGACATGACAATTGGCGTCGGTGCGGGACAGATGAACCGTGTAGGTTCTGCAAAA
ATCGCAATTACACAAGCTGGTGAAAAAGCACAAGGTAGCGCACTTGCATCTGATGCTTTC
TTCCCAATGCCAGATACATTAGAAGAAGCAGCAAAAGCAGGAATTACAGCAATCATTCAA
CCAGGCGGATCAATCCGTGATGAAGATTCTATTAAAGTGGCAGATACTTATGGGATTGCT
ATGGTGTTCACTGGCGTACGTCATTTCAAACACTAA
>chr_316 334388-335659 + length=1272 nt
ATGAATGTTTTAGTAATTGGCCGCGGTGGGCGTGAGCATGCTTTAGCTTGGAAGTTTGCA
CAATCTGAAAAAGTAGAAAAGGTATATGTAGCACCAGGTAATGAAGGTATGAGAGATGTT
GCAACACCAGTTGATATTGATGAAAATGATTTTGATGCATTAGTTTTATTTGCAAAAGAG
AATAATGTTGAGTTAACTTTCGTTGGACCAGAAATTCCGCTTATGAATGGAATTGTTGAT
CGTTTTAAAGAAGAGGGACTTCGCGTATTTGGTCCGAATAAAGCGGCTGCTGTTATTGAA
GGTAGTAAAGCTTTTACAAAAGAGCTTATGAAAAAGTATGATATTCCAACTGCGGCGTAC
GAAACTTTTACAGATTATGAAGAAGCAGTACAGTACATTCAAAAAGTTGGTGCACCAATC
GTTATTAAAGCTGACGGCCTAGCTGCGGGTAAAGGGGTAACGGTAGCAATGACGCTTGAA
GAGGCATTACAAGCTGTGAAAGAAATGCTACAAGATGTGAAATTCGGCGCGGCAAGTAAG
AAGGTCGTTATTGAAGAGTTTTTAGATGGACAAGAATTTTCATTAATGGCATTCGTGAAT
GGAACAACTGTACATCCAATGGTAATCGCCCAAGATCATAAAAGAGCTTTTGATGGTGAT
AAAGGTCCAAATACGGGCGGAATGGGTGCATATTCTCCAGTACCACAAATTCCAGAATCA
GCAGTTCAAGAAGCGATTCAAACCGTATTACATCCAACTGCTAAGGCGATGATTGCAGAA
AACCGTTCGTTTACAGGTATTTTATACGCAGGTCTTATTTTAACAAATGATGGTCCGAAG
GTAATTGAATTTAATGCACGCTTCGGTGATCCTGAAACAGAAGTTGTATTACCTCGCTTA
GAAAATGATTTAGTTGACGTATGTAACGCTGTATTAGATGAAAGTGAACTAACGTTCCAA
TGGTCAGAAGAAGCTGTAATCGGTGTTGTACTTGCTTCTAAAGGATATCCAGAAGCATAT
AAAAAAGGTGATATTATTAGTGGACTAGATGCACTGCAAGATGTGATTGTTTTCCATGCA
GGTACAGCAATGAAACATGGGGACTTTGTAACGAACGGTGGCCGTGTATTATTTGTTGCT
TGTAAGGCAAATAGTTTACAAGAAGCAAAAGATAAAGTATATAAAGAAATCGGTAAAATT
GAGAGTGATGGTCTATTTTATCGAAGTGATATAGGATATCGTGCAATTGGGCATGAGATG
ACGAAAAGTTAA
>chr_317 335696-335860 - length=165 nt
ATGGCTAAAAAGAAAAGCTTTCCATTACGTATTGATCCTGAATTACACGCAGTCATCGAA
AAATGGGCAAATGATGAATTTCGTAGCGTCAATGCACACATCGAGTATTTACTTCGAGAA
ATGGCAAAGCAAAAAGGGAAATTAAAAAAAGATAAAGATGCATAA
>chr_318 335876-336721 - length=846 nt
ATGAAAGAAAAACAAGTATTTTATGTAAATGGTTTTCTCGGTATTATTGGAATTTTGATT
TTAGCTGCTATCGGTGTATTTTTCCTTGCACAAGAAATTTTCATAGGAGCGGCACTAACT
ATTATATTAGCCGCAGTTCTCGCTACAGGTATCGGTATTGTTCAACCGAATCAAGCAAAG
GTTATTACGTTCTTCGGTAATTATTTAGGAACAATTCGTCAAAACGGTTTATTTTTAACG
ATTCCGTTCGCATTCCGTCAAACTGTATCTTTACGTGTTGAAAACTTTAACAGTAAAAAA
TTAAAAGTAAATGACGTTGATGGAAATCCAATTGAAATTGCAGCTGTTATCGTATATAAA
GTTGTTGATTCTGCAAAAGCAATGTTTGGTGTTGAACATTATGATCGATTTGTAGAAATT
CAAAGCGAAACGGCAATCCGCCATGTTGCAACAAAATATCCTTATGACAATTTCCAAGAT
GAAACCTGCGTTACGTTACGCGGAAATACTGAAGAAATCTCTGAAGAATTAAAACGTGAG
TTAGAGGCGCGTCTTGAAATTGCTGGTGTAGAAGTATTAGAAACTCGTTTAACGCACTTA
GCTTACGCAACAGAAATTGCCCATGCAATGCTACAACGCCAGCAAGCAAAAGCAGTATTA
GCTGCTAGAAAAGAAATTGTTGAAGGTGCTGTGAAGATGGCGAAAGATTCCATCCATATG
TTAGATGAAGAAGGCGTACTAGAACTCGATGACGAGCGTAAAGCAAATATGGTAAACAAC
TTATTAGTTGCCATCGTTTCAGATAAAGGTGCGCAGCCAGTTATTAATACAGGAAGCCTA
TACTAA
>chr_319 336941-337318 - length=378 nt
ATGAAGCAAAATATCGGGACAATAAACGCTCTAATTCGAATTACACTTGGGCTCGTCCTC
TTCGGATGTAGTGCAACTAAACTTGTACGCAAGCCGTGGTGCACTTGGTCTAACATTTTT
CTATGGATTGGTGCAATGAAAGTTGCAGAAGGAATTGTTCGTTTCTGCCCTGTTGTTGAA
ATGTGGAAATTCGGAAAATACATGAACATGGGGGCATTTAAAATGCCTAGCATGAATTTT
GCTGAAAAAGGACATGCTAAAGAAGAAGTGAATCAAACTTCCACTCATGACAAGCCAGAG
TCAAAAGGAAGTTATGACGCTTCTGACAAAGAGATTGAGTCAGCGATTGAAGATATAATC
CTGGCAAAACCGCTTTGA
>chr_320 337656-338345 + length=690 nt
ATGTACGATATTTCCGGATGGAAACATGTATTTAAGCTTGATCCAAATAAGGAGTTAAGC
GATGAACATTTAGAAATGATTTGTGAGTCTGGAACTGATGCGGTTATTGTAGGCGGAAGT
GATGGAGTTACAATTGATAACGTATTACACATGCTAGTTAGCATTCGTAGATATGCAGTT
CCTTGTGTATTAGAGGTTTCTGATGTAGAAGCAATTACACCAGGATTTGATTTTTATTAC
ATCCCAAGTGTTTTAAATAGCCGAAAAGTAGAATGGGTAACAGGTGTTCATCATGAGGCA
TTGAAAGAATTTGGGGATATTATGGACTGGGACGAAATTTTTATGGAAGGGTATTGTGTT
TTAAATCCAGAAGCGAAAGTAGCCCAGCTTACAGAAGCGAAATGTGATGTAACAGAAGAT
GACGTTATTGCATATGCTCGTTTAGCAGACAAGCTATTACGTTTACCGATATTTTATTTA
GAATATAGCGGTACGTATGGAGATGTTGAACTTGTTAAAAATGTAAAAGCAGAATTGAAA
CAAGCTAAGTTATATTATGGCGGTGGTATTTCTAATGCAGAACAGGCGAAAGAAATGGCA
CAATATGCTGATACAGTAGTTGTTGGAAATATTATTTATGATGATATAAAATCGGCGTTA
AAAACAGTTAAAGCAGTAAAAGGAGAGTAG
>chr_321 338346-340607 + length=2262 nt
GTGCAGGCGTATATGAGTATGACAGATAAGTTATTAAACGGTTTAAATCCACAGCAACAA
AAAGCAGTACAAACAACGAATGGACCACTTCTATTAATGGCAGGTGCAGGTAGTGGTAAG
ACACGTGTGTTAACACATCGTATTGCGTATTTACTTGGTGAAAAAGGTGTAGCACCATGG
AATGTACTAGCTATTACCTTCACAAATAAAGCAGCTCGTGAAATGCGTGAGCGTATTGAT
ACACTTGTGGGACCAGAAGCAGAAGATATTTGGATTTCGACGTTCCACTCTATGTGTGTA
CGTATTTTACGACGGGATATCGATCGTATTGGTATTAATCGTAACTTTACAATCTTAGAT
TCAGGCGATCAGCTAACTGTAGTCAAAAAAATTATGAAAGAGCGCAATATTGATCCGAAG
AAATTTGAGCCGCGCTCTATTTTAGCGGGTATTAGTAATGCGAAAAATGAACTGTTATCT
GCGGATAAATATGCAAAAAAAATTACAATGGCTGATCCATATGAAAAATTAACGAGCGAT
GTATACACAGAGTATCAAAAACGTCTTTTGAAAAATAATTCATTAGACTTTGATGATTTA
ATTATGACCACGATTCAGTTATTTGAACGTGTTCCAGAAGTATTAGAGTTTTATCAGCGT
AAGTTCCAATATATTCACGTTGATGAGTATCAAGATACGAACAAAGCGCAATATCTTCTT
GTTAAACATTTGGCAGCGCGTTTTAAAAATCTTTGCGTTGTAGGTGACTCTGACCAGTCT
ATTTATCGCTGGCGTGGTGCAGATATTTCTAACATTTTGTCGTTCGAAAAAGACTATGAG
AATGCACAAGTAATTTTGTTAGAACAAAACTATCGTTCGTCACAAAATATTTTAAATGCA
GCGAATGCTGTTATTGAAAAAAATACGAATCGTAAGCCGAAGAAATTATGGACAGACAAT
CAAGTTGGAAGTAAAATCTCGTATTATCGTGCTGCAACTGAAAAGGACGAAGCGTATTTT
GTTGCGAAAAAAATTCGTGACGATATTCAAATGGGGAAACGAAAATATACTGATTTTGCA
GTGTTATATCGTACGAATGCTCAGTCTCGTATGGTCGAGGAGATTTTCCTTAAATCTAAC
ATTCCGTACAAAATTGTCGGAGGTACGAAGTTCTACGATCGTAAAGAGATTAAAGATATT
TTGGCGTACTTACGTTTAATCGGTAATCCAGATGATGAAATTAGTTTTGCACGTATTATT
AACATGCCAAAGCGTGGTATTGGTGCGACTTCTATCGATAAAATTATTAATTACGGTGTG
CAAAACGGAATTTCATTAACTGCTGTATTTGATGAAATTGAGCATGTTGGAGTAAGTGCA
AAAATTACAAAGGCAGTAAAAGAATTTGCGAATTTATTAAATAACTGGGTAAATATGCAA
GAGTATTTATCTGTTACAGAATTAGTAGAAGAAGTTATTGAAAAAACAGGCTATCGCGAT
ATGTTGAAAAATGAACGTTCTTTAGAAGCGGAAGGTCGTTTAGAAAACTTAGACGAGTTC
TTATCTGTTACGCAAACATTTGAATCTCAAAGCGAAGATAAGAGCCTTGTTGCATTCTTA
ACAGATTTAGCACTTGTTGCTGATATTGATCGTGTAGATGAAGACCCAACTGCTGGTGAA
GAAGTTATTTTAATGACGATGCACTCAGCGAAAGGATTAGAGTTCCCGGTTGTCTTTATT
GTTGGCTTAGAGGAGGGGATATTCCCTCATACTCGTTCTCTTATGGAAGAGGATGAAATG
CAAGAAGAACGTCGTCTTGCTTATGTAGGTATTACCCGTGCAGAAGAAGAGCTATATTTA
TCTAACGCGCAAATGCGTACTTTATTTGGTAGAACAAGTATGAACGCTGCGTCTCGATTC
ATTACAGAAATCCCGACAGAACTAGTGGAATCATTAAATGAAACAGCGCCAAAGCGTGAA
ACATCGTTTGGTGCAAAAGGCAGAACGGCAAGTAGCGGCAAAACGACAATCACAACGACA
ACACGCTCTCGTTCAGCTTTCGCGCGCCCTGCAGCTAAGACGACAGGCGGCGAACAAATT
GGCTGGGCAGTAGGAGATAAAGCTTCCCACCAAAAATGGGGAGTCGGTACAGTTGTAAGT
GTAAAAGGTGAAGGTGATGCAAAAGAATTAGATATTGCATTCCCAAGCCCAATTGGTGTT
AAACGTTTGTTAGCAAAATTTGCACCTGTGACGAAACAATAG
>chr_322 340622-342631 + length=2010 nt
ATGTCAAAAGAGATAGCAAAAAAACGTATAGAAGAACTGCGTGATTTATTAAATACATTT
AACTATCAATATCACGTATTAGACAATCCTTCTGTTTCTGATGCGGAATATGACCGTAAT
ATGCAGGAGCTTATAAAATTAGAAGCAGAGAACCCAGAGTTTATGAGTGAAGATTCTCCC
TCCGTTCGCGTTGGGGGGACTGTTCTTGATATATTTGAAAAAGTAACACATAAGTCACCA
ATGTTAAGTTTAGGAAATGCATTTAACGAAGGAGATTTACGTGATTTCGACAGAAGAGTA
CGTCAAGGAATTGATGGTGCGAATGTAAGATATATATGTGAATTAAAAATTGACGGGCTT
GCCGTTTCGCTTCATTATGAAAAAGGACGCTTCATTCAAGGGGCGACACGTGGTGATGGT
GTAACGGGTGAAGATATTACTCAAAATTTAAAAACGATTAAAGCTATCCCACTTCGTTTA
AATGAAGAAGTAACGTTAGAAGCACGAGGCGAAGCTTATATGCCGAAGCGTTCATTCGTT
AAACTAAATGAAGAAAAAGAGCAAAATGGAGAAGATGTATTTGCGAATCCGCGTAATGCA
GCAGCAGGTTCAATACGTCAACTTGATCCGAAAATTGCAGCGAAGCGTAACTTATCTATG
TTTGTGTATGGTCTTGCGAATGTAGAAGAAAAAACAATTCCATCACATAGTGAATCGCTT
GATTTCTTAGGTGAACTTGGATTTAAGACAAATCCAAATCGCCGTACATGTGAAACAATT
GAAGAAGTTATAGCTTATGTAGAAGAATGGCAAGAAAAACGTCCGCATCTTGATTATGAG
ATTGATGGAATCGTTATAAAAGTAGATGATGTTGCCCTTCAAGAAAGTCTAGGAACTACA
GCGAAGAGTCCAAGATGGGCGATTGCTTATAAATTCCCGGCTGAAGAAGTTGTAACGAGA
TTAACAGGCATTGAATTAAGTGTTGGCCGAACAGGAGTTGTAACACCGACTGCAGAACTA
GAGCCAGTGAGAGTTGCTGGTACGATTGTTCGTCGTGCTTCTTTACATAACGAGGATTTA
ATTCGTGAAAAAGACATTCGAATTGGTGACTACGTTGTTGTGAAGAAGGCTGGAGATATT
ATTCCTGAAGTTGTGAACGTTATTTTTGATAAGCGTACTGGTGAGGAAGAAGAATACCGC
ATGCCAACTCATTGTCCAGCATGTGAGAGTGAACTTGTTCGTTTAGAAGAAGAAGTAGCA
CTTCGTTGTATAAATCCAACTTGTCCTGCTCAAATTCGAGAAGGGTTAATCCATTTCGTT
TCAAGAAATGCAATGAATATTGATGGACTTGGAGAACGTGTCATTACACAACTCTTTGAT
GCTGATTACATTCGTACATTTGCTGATTTATATGCATTGACGAAAGAGCAATTATTACAG
TTAGAACGTTTTGGTGAAAAATCAGCGACAAACTTAATACAAGCAATTGAAAATTCTAAA
GAAAACTCGTTAGAGCGATTATTATTTGGTCTTGGAATTCGCCACGTTGGAGCGAAAGCA
GCACGTACATTTGCAGAGCACTTTGAAACGATGGATGAGCTTGTAAAAGCAACGGAAGAA
GAACTAAAAGCAATTAATGAAATTGGCGAAAAAATGGCTCAATCTGTTGTGACATATTTT
GATAATGAAGATGTATTAGAGTTATTACAGCAGTTTAAAGAGTATGGCGTGAATATGACA
TACAAAGGTATAAAAATTGCAGATTTACAAAATGTTGAATCTTACTTCGCAGGAAAAACG
GTTGTTTTAACAGGTAAGCTAGAAGTTATGGGACGAAGTGAAGCGAAGAAGAAGATTGAG
GCATTAGGTGGAAAAGTAACGGGAAGTGTTAGTAAGAGTACGGATTTAGTTGTTGCAGGT
GAAGCGGCTGGTTCGAAATTAGCACAAGCGGAGAAACATAATGTTGAGGTTTGGAATGAA
GAGAGGTTCTTACAAGAGCTAAATAAGTAA
>chr_323 342648-343844 + length=1197 nt
ATGAAAAAAATAGCATTAGCGGTATTAAGCCTTGGCCTACTTGTAAGTGGGTGTAGTGCA
GGTGCCGACAAAGATGAAAAAGTGGCTGAGAAATCGGGGAAAGCAAAAGAACAATCAGTT
GTTCCAAAATACGCTATTTCGGATGAATATTATAAGACGACTATTCCATTTGATGGTGGA
AATGCACGTGGTTTAGTGGTGCAAGGGTTAAATAGTCGTCTTGATATAGATGAATTTGAA
ACAGGGTTAATGCGAATTGCAAAAGAATCATTTAGTACGAAAGATAATTTTTTAAAAGGC
GGAAAAGCTCTAGATACTCAAACTATACAGATGCTTGTTAAAAGAAAACGTACAGATGCT
GAACAAAAGGAACTAGAGGACAAATTAAAAAAAGATGCAGTTAAATTTCCTAATATAGGA
TTAAACCCTGCATTAGGAACAGGATCCGAATCACTAGAAGTGAAAAATAAAAAAAATCCA
ATATATATTTCAAATATTTTAGAGCATGATTATTATGTGAAAAAAGGCGATAACGGCGAG
GAACGCGTTGGTATGGTAGTTGGATTAGCAATGAATTCTGTTCAATATTTTAACGAAGAG
CATGGTTATCCACGTGAAGCTGCAATCCCGGATGAAAAGATGTTAGCTGAAGGGAAAAAA
ATGGCGCAAGAAATTTTGAAAGTCATACATCAAAAAGAACCTGAAACCAAAAATATTCCA
ATAACATTTGCGATTTATCGCCAAGCTCCAAAGTCTTCGCTCGTGCCAGGTAACTTTGTT
TCTTATGCAAATGCTGAAAAAGGTAGTGAAACGGTTGAAGATTGGCAACAAATTAATGAA
AAATATTATTTGTTCCCATCAGAGCAAGCGAAAACAGATAATAAACGTGAAGACCTTGCA
AGAGTATCCAACTTTAAGGCAAAACTAAGCGATTATTTCCAAGGCGACTATACAGCTGTT
ATTGGTACTGGTATGTATAGAGATGATGAATTAAGAGAAATGAAGCTTGATATTCCTGTC
CAGTTTAATGGAAAAGCTGAAATAGTTGGTTTTACACAATATGTGGCAGGGCTTGTTATG
GAATACTTCCCGAATTATATGAAAGTACAAGTAACGATTAAATCTGTAGAACGCCCAGAA
GCTATTATTATACGTGAAGCAAAACAAGATGAACCACTTGTGAAGATTTTAGATTAA
>chr_324 343941-344711 + length=771 nt
ATGGAAGAATTAAGTTTTCAAGTCATTATTTTATTAATTGCATTCGGTTTTTTAGCAGCT
TTTATTGATTCCGTTGTTGGAGGAGGAGGGTTAATTTCGCTTCCTGCGCTTATGTTTGTT
GGCTTATCGCCAGCTTCGGCAATTGCAACGAATAAATTAGCGGCAACAATGGGGACGTTT
ACGAGTGCGATGTATTTTATTCGATCAGGAAAAGTTGATTTTAAAATTGTAGGAAAGTTA
ATCCCGTTAACTATTGTTGGAGCTGTTGCAGGTGCTTTAGTAGTAAAATTTATTCCACCG
GATATTTTACGCCCATTAGTACTTGTAATGTTGGTATTTATTGCTATTTATATTATTGCA
AAAAAGAATTGGGGAAGTGTGTCTACCTATAAGAAGATGACGCAAAGAAAAACATTAATA
TTTTTCTTTGCTATTTTAATGATAGGATTTTATGATGGATTTTTTGGACCAGGGACAGGG
TCGTTTTTAATTTTTGCATTTTTATTAATTGGCTTGGATTTTATTCAAGCGGCAGCATCT
GGAAAACTTTTGAACTTTGTTAGTAATATTGTATCTTTAATTACTTTTTTATTTTTAGAT
ATAATTCATTTTGAATACGGTATTATCATGGGATTATCAATGATCTTAGGTGCTTATTTT
GGATCGAAGTTTGCGGTTCAAAAAGGTGTTGGATATGTAAGGACTTTGTTTTTATTAGTT
ACTATATTATTGATCGGGAAAAATGTTTTGGAATATACTCATATTTTGTAG
>chr_325 344866-345084 + length=219 nt
ATGGTAGTAGCATACAAACATGAGCCATTTACAGATTTTTCAGTGGAGGCTAACAAATTA
GCGTTTGAAGAAGGTTTAAAGAAAGTAGAATCTTATCTTGGACAAGACTATCCATTAATT
ATTGGGGGAGAAAAAATCACTACAGAAGACAAAATTGTTTCTGTAAACCCTGCAAATAAA
GAGGAACTTGTTGGTCGTGTTTCAAAAAGCAAGCCGTGA
>chr_326 345101-346414 + length=1314 nt
ATGCAAGTAGCGGATGAAACATTCCAAACTTGGAGAAAATCAAAGCCAGAAATGCGTGCA
GACATTTTATTCCGTGCTGCAGCAATCGTTCGTCGCAGAAAACATGAATTCTCTGCTATT
CTTGTAAAAGAAGCAGGTAAGCCATGGAATGAGGCAGATGCTGATACAGCAGAAGCAATC
GACTTTATGGAATATTATGGTCGTCAAATGTTAAAATTAAAAGACGGTATTCCAGTAGAA
AGCCGTCCAATTGAATATAATCGTTTCTCTTACATTCCATTAGGAGTAGGTGTTATCATT
TCTCCTTGGAACTTCCCATTCGCAATTATGGCAGGTATGACAACAGCTGCTTTAGTTTCT
GGTAACACAGTATTACTAAAACCAGCTAGTACAACTCCTGTAGTAGCAGCGAAATTTATG
GAAGTATTAGAAGAAGCTGGCTTACCAGCTGGCGTAGTAAACTTCGTTCCAGGTAACGGT
TCTGAAGTTGGTGACTACTTAGTAGATCATCCTCGTACACGTTTCGTAAGCTTCACGGGA
TCTCGTGATGTAGGTATCCGCATCTATGAGCGTGCAGCGAAAGTAAACCCAGGACAAATT
TGGTTAAAACGCGTTATCGCTGAAATGGGCGGTAAAGATACAATCGTTGTTGATAAAGAA
GCAGATCTTGAATTAGCAGCTAAGTCTATCGTTGCATCAGCATTCGGATTCTCAGGACAA
AAATGTTCTGCATGTTCTCGTGCAGTAATCCATGAAGATGTATATGATCATGTATTAAAT
CGTGCTGTTGAATTAACAAAAGAATTAACAGTTGCTAACCCAGCAGTATTAGGTACAAAC
ATGGGTCCTGTTAATGACCAAGCTGCATTCGATAAAGTAATGAGCTATGTTGCAATTGGT
AAAGAAGAAGGTAGAATCTTAGCAGGTGGCGAAGGAGACGATTCTAAAGGTTGGTTCATC
CAACCAACAATCGTTGCTGACGTTGCAGAAGATGCTCGCTTAATGAAAGAAGAAATCTTC
GGACCAGTAGTAGCATTCTGTAAAGCGAAAGACTTCGATCATGCACTTGCAATTGCAAAT
AATACGGAATACGGTTTAACAGGTGCTGTTATTACTAACAACCGTGACCATATTGAAAAA
GCACGCGAAGACTTCCACGTTGGTAACTTATACTTCAACCGTGGATGTACTGGTGCAATC
GTAGGTTACCAACCATTCGGTGGCTTTAACATGTCTGGTACAGACTCTAAAGCTGGTGGA
CCTGATTACTTAGCACTTCACATGCAAGCAAAAACTACTTCTGAAACTTTATAA
>chr_327 346685-347230 - length=546 nt
ATGAAAACAGCTCTTTTACTCATCGATATTCAAAACGATTATTTTCCAAATGGAAAGATG
GAATTGCGTAATCCAGTAGAAGCAAGCGAATATGCTAATCAGTTATTACAACACTTTAGA
ACAAACAGCGAACCTATTTTTCATATCCAACACGTAGCTATAAAAGATGACGCTACTTTT
TTCCTACCTAATACAGAAGGTGTACATATTCACGAAAGCGTACGTCCACTTAGAGAAGAA
ACAGTTATAGTCAAACATTATCCAAATAGCTTCCGAGAAACTAATCTTCTAGAGCAATTA
AAACGTTTAAATATTGAACATGTCGTTGTATGTGGGATGATGACTCATATGTGTATCGAT
GCTACAGTAAGGGCTGCATTCGATTTTGGCTTTCAATGTACCGTTATACATGATGCTTGT
GCTACAAAAGACCTGTCTTTTAAGAACGCTACTATACCAGCTGTTTACATTCACAATACA
ATTTTAGCTAGTTTAAATGGCGTATATGCAAATGTAATAAGCACGCAAGAATTTTTAGCT
ACATAA
>chr_328 347703-348722 + length=1020 nt
ATGATTTCTTTTAACAATGTAAGTAAAGTGTATGAATCAGCTGGGCAATCTGTTCATGCG
GTGGAGGATGTAACATTATCAGTTGAGAAAGGCGAAATTTTTGGCATTATTGGTTTTAGT
GGCGCTGGAAAGAGTACGTTATTACGCTTAGTAAATATGTTAGAGAGACCGACGGCAGGA
ACGATTTCAATAGATGATAAAGATATTACATCATTATCGACGAAAGAATTACGTAAACTG
AGACAAAGAATTGGAATGATTTTCCAAAGTTTTAATTTATTTAATTCAAGAACAGTATTT
GGAAATATTGCTTATCCATTAAAGTTAGCGAAAGTACCAAAGAATGAGATAAAAGAAAGA
GTAAATGAACTGCTGAAGTTTGTAGGGTTAGAAGATAAAGCAAACTATTACCCAGAGCAG
CTATCAGGTGGACAAAAGCAGCGTGTGGGCATTGCTAGAGCACTTGCGACATCGCCAGAT
ATTCTTATATGTGATGAGGCAACATCAGCCTTAGATCCAGAAACAACGACAGAAATTCTA
AACTTATTAAAGAAAGTAAATAGAGAATACAATTTAACAATTCTTCTTATTACACATGAA
ATGCATGTTGTGAAAGAAATTTGTCACCGTGTAGCTGTAATGGAGAAGGGAAAAGTTATT
GAAGAAGGAAAACTGTTTGATGTTTTCACGCAACCAAAAACAAAGACGACTCAAAACTTT
GTACGTTCTGTCATTAATGATCATTTACCGGAAAGTGTTCTAGCGAAAATTCAAAATGGT
GGTCAAATTTATCGTCTAACATTTACTGGTGAGGAGACAGGACAGCCGGTACTATCATAT
ATCGCAAAAAACTATAACGTCGATGTAAATGTACTGTACGGAAATATTATTGAACTTCAA
AATGTGCTATTTGGAAATCTTCTTGTAGAGTTGCAAGGTGAGCAGAGGGAAATTCAAAAA
GCATTACAACATCTAAGACTGCAAGTGCAGCTGAAGGAGGTAGAAGCTCATGCGAGTTGA
>chr_329 348775-349377 + length=603 nt
ATGGTAATTGTAACCCTTATATTTGCTACAATTCTTGGTATACCTCTAGGTTTACTTTTA
TATGTAACGAGAAAAGGAAACTTTTTAGAAAATAAATGGGTCTTTTCTATTCTTAACATC
ATAATTAATACAATTCGTCCGGTACCATTCATTATCTTTTTAGTAGCCTTAAGTCCACTA
ACAAGAAGTGTTATCGGAACGACGATTGGAACAGCAGCGGCAATTTTCCCGATGACGTTA
GTCGCATCAATTGGTATTGCTAGAATGGTTGAAACAAACCTTGTTTCCGTTCCGAAAGGA
GTAATTGAAGCAGCGCAAGCAATGGGCGCCTCGCCAATTAGAATTGTTTTTGAAATCCTT
GTACCAGAAGCGTTAGCACCATTAATCTTAGGTGTCACATTTATGACAGTTGGTTTAATT
GAATTTTCTGCAGTTGCTGGGCTTGTCGGTGGTGGCGGTCTTGGTGATTTAGCAATGACA
TATGGTTATCAACGTTTTGATACATCAGTTATGTTCGTAACGGTCGTGTTACTTATTATT
CTCGTACAGATAGCTCAAAATTTAGGAAATTACTTTGCGAAAGTCTTGTTACGTAGATCA
TAA
>chr_330 349399-350241 + length=843 nt
ATGAAGAAAATTTTAGCATTTGCATTATCAGCGATTGTAGGGATTTCGGCGTTAAGTGGC
TGCTCGGATGCAGGAGCAAAAGAGAAAACAGTTCGCATTGGTGTAACTGGAACGGATGGA
AACGCTTGGGAAATTGTAAAGGGAAAAGCTGAAAAAGAAGGGATTAAAGTTAAACTGATT
GAGTTCTCTGATTACACAACGCCAAATAAAGCGTTAGCTGATGGAGATATTGAACTAAAC
TCATTCCAGCATATTGCGTTCTTAGAGCAATTTAAAAAGGAACATAAGTTAGATATTACA
GCTGTTGGTACAACACAAATTGCACCAATGGGTTTATACTCTGAAAAATATAAGAAATCA
AATGAAATCCCAGATGGTTCAGAAATTGCAATTCCAAACGATCCAACGAACCAAGCACGT
GCATTAAAACTTCTTGATGCAGCTGGATTATTAAAGCTGAAAAAGGATTTTGGTCTATTT
GGAGATCCAAGTGGTATTGCTGAAAATCCGAAGAAATTAAAAATTACACCGGTTATCGCA
CAGCAAACACCTCGTGTGTTAAAAGATGTAGCGGCATCAGTTATTAATAACGGTGTTGCT
GGTCAAGCTGGATTAGATCCAGCGAAGGATCCTATTTTCTTAGAAGATCCAAAGAATGAA
AATGCGAAGCCTTATATTAATATTTTCGCAGCTCGTACGAAAGATAAAGATGATCCAACA
CTGAAAAAAGTAATTGAATTATACCATTCAAAAGAAGTAACAGATGCAATTAAGAAAGAA
ACAAATGATGGTTCAATTTCAGTAGATCTTTCACTTGAGGAGCTTGAAAAAATCGTAAAA
TAA
>chr_331 350935-351075 - length=141 nt
ATGCATATATTAGATGAGCTACCCAATCCAATCCAGCAATCAGCTAAGCAAATATTAAAT
ATTTTGCAAGAGGAGCTAACTGCTTATCCGAAAGAACGAGATCATCATGAAGTTAATTTA
AAAAATATCATAATTGAATAA
>chr_332 351119-352297 - length=1179 nt
ATGAGAATTATTTTGTATACAGGTAAAGGCGGCGTAGGAAAAACTAGCATTTCAGCAGCA
ACAGCAATTCAAAGCGCAAAAAAAGGATTAAAAACTTTAGTCATGAGTACAGATCCCGCT
CATAGTTTAGGAGATTCATTTGGTATAAAGCTATCTTCTGAGCCATTAGAAATTCGTGAA
AATTTGTGGGCACAAGAAATTAATACGATTTATGAGATGGAAAAAGGATGGGGAAAATTA
CAGAAATATATTACACTACTCTTCACTTCCAAAGCAGCCGATGATATTACAACAGAAGAA
TTAACGATGTTTCCTGGTATGGAAGATTTAATTAGCTTACTTCGCGTACTCGATTATTAT
AAACAAAACACATATGATGTTATCATTATTGATTGTGCTCCAACAGGAGAAACATTAGCA
ATGCTAAGCTTTCCAGACATGCTCGGCTGGTGGATGGAAAAATTGTTTCCTATTAAAAGA
AAAGTTTTAAAAGTCGTTCGTCCTGTAGCTCAACCACTCCTTGGTGTCCCTCTTCCAACC
GATGATATTATGGACGAATTAACAAATACACTTGAACAGCTCGGAGAAATGAGAGATATT
TTATCAAACCGAGAAGTAACAAGTATCCGCATCGTTGTAAATCCTGAAAAAATGGTCATT
AAAGAAGCTCAGCGTAGCTTTACTTATTTAAATTTATACGATTATAACGTAGATGCCATT
ATGATTAATCGCGTCATCCCTAACACCGTCACCGATCCTTATTTTCAAGCATGGAAAGAT
ACGCAAAAGAAATATAAAACATTAATTCAAAATAGTTTTGATCCACTTCCTATTTACGAA
GCTCCAATGTTTGAACAAGAAGTTGTTGGTTTACCCATGTTAGAGCGTGTAGGAGATGCT
TTATTTAAAACTGATCATTGTCCTACTGAAGTGAAATTTAACGGCCGCACACAATATATA
AGAAAAGATGGCGATGATTATATTTTCATTCTTTCTATTCCCTTCTCAAACAAAAGTGAA
CTTTCATTAAATCAAAAAGGTGATGAGCTAATTATTCGAGCTGGCTCTGTGAAACGAAAT
ATTACATTGCCAAAAACGTTAACACACCTTTCTATTCAAGGGGCAAAATTTGAAGAAGAT
ATACTAAACATTCGGTTTGGAGGTGTAGTGCATGCATGA
>chr_333 352377-352859 - length=483 nt
TTGTTGCAATATGAACATTTTTTAGACTTACTGCTAGATAACGCCAAGAAACTTTTCTAT
CCTGAAGAATGGGTAAGCCTAGATTTAACACTTTCTAAAACAGAAGTATTTTGTTTACTT
TGGATGGAACGAAATACAGATATTACAATGACGAAAATTGCTGACCTTCTTGATATACCG
ATGAGTACAACGACGGGCGTTGTAAATCGTCTTGTAAAAAAGGGATATATTGAGCGCTAC
CGTGATGAAAACGACCGACGTATTGTATTAATTCGGTTAACAGAAAACGGCGTAATGCTC
GTTCAAGAAGTAAAACAAAATGCAGCCCACTACTTTAGCTTAGTGACAGAAGCATTGTCA
GAAGAAGAAAAAGCATTCTTACTACAAACCTTCCAAAAGATTATGAATCACATTGCTACG
TCACAGCAAAAAACAGAAGAAAAAGTTTCTACACCTAAAATGAAAAACATTCCGATTGAA
TAA
>chr_334 353091-353327 + length=237 nt
ATGAGAAGACGTAATACGCAAGCGTTCACATTTTTAGCATGGACTTCATTTGTTTGTGCG
CTTTCAGGTATGCTAATTGGGATTTATACGTTAGATGAAACGCTTAGTGTAAAAGGATAC
TATTTAATTGGAACATTATTTTTAACGATGTCTTGTTTTGTATTACAAAAAACAATTCGT
GATAATGAAGAAGATAACGAGAGATTTCCAAAAAATAAACCGTTAGATAAAGAGTAA
>chr_335 353469-353759 + length=291 nt
GTGTCAAGAATTTCCGTTGAGAATGTAAAGCACGTAGCACATTTAGCACGTCTTGCAATT
ACTGATCAAGAAGCAGAAAAATTTCAAAAACAACTAGATGCAATTGTTACATTTGCAGAA
CAGTTAAATGAATTAGATACAACAGATGTAAAACCAACAACTCATGTATTAACTATGAAA
AATGTTATGCGTGAAGATGTACCAGAAAAAGGTTTACCAGTTGAAGAAGTATTAAAAAAT
GCACCGGATCACAAAGATAATCAAATCCGTGTTCCAGCAGTATTAGAATAG
>chr_336 353775-355232 + length=1458 nt
ATGTCATTATTTGATCATTCAGTATCAGAGTTACATAAGAAGTTAAACAACAAAGAAATT
TCCGTTACGGATTTAGTAGAAGAATCTTACAAACGTATTGCGGATGTTGAAGATAACGTA
AAAGCCTTTCTTACATTAGATGAAGAAAATGCACGCGCAAAAGCGAAAGAATTAGATGCA
AAAATCGGCGCTGAAGATAATGGTTTATTATTCGGTATGCCAATTGGTGTAAAAGATAAC
ATTGTAACTAACGGTCTTCGTACAACTTGTGCAAGCAAAATATTAGCAAACTTCGATCCA
ATTTATGATGCGACAGTTGTGCAAAAGCTAAAAGCTGCTGACACAATTACAATCGGTAAA
TTAAACATGGACGAGTTCGCAATGGGTTCTTCAAATGAAAACTCAGGATTCTACGCTACG
AAAAACCCATGGAACTTAGATTACGTTCCAGGCGGATCTAGTGGTGGTTCTGCAGCAGCT
GTAGCAGCAGGAGAAGTACTATTCTCTCTAGGTTCTGATACGGGTGGTTCTATCCGTCAG
CCAGCTGCATATTGCGGTGTTGTAGGTTTAAAACCAACTTACGGACGCGTATCTCGTTAC
GGATTAGTAGCATTCGCATCTTCACTTGACCAAATCGGACCGATTACACGTACAGTAGAA
GACAATGCATACTTATTACAAGCTATTTCAGGTATTGACCGCATGGATGCAACTTCTGCA
AACGTTGAAGTTGGAAACTATTTAGCTGGTTTAACAGGCGATGTTAAAGGTTTACGCATT
GCTGTACCGAAAGAATACTTAGGCGAAGGTGTTGGCGAAGAAGCTCGTGAGTCAGTACTA
GCTGCTTTAAAAGTATTAGAAGGTATGGGCGCAACTTGGGAGGAAGTATCTCTTCCACAC
TCTAAATACGCTCTAGCAACGTATTACTTACTATCTTCTTCTGAAGCATCTGCTAACCTT
TCACGCTTTGATGGCGTGCGTTACGGTGTTCGTTCTGATAATGTAAATAACTTATTAGAT
CTTTACAAAAACACACGTAGTGAAGGTTTCGGTGATGAAGTTAAACGTCGTATTATGCTT
GGTACATTTGCTCTTAGCTCTGGTTACTATGATGCATATTACAAAAAAGCACAACAAGTA
CGTACATTAATTAAGAACGACTTTGAAAATGTATTTGCTAACTATGATGTTATTATTGGA
CCAACAACACCAACTCCGGCATTTAAAGTGGGAGAAAAAGTTGACGATCCAATGACAATG
TATGCAAATGACATTTTAACAATCCCAGTAAACTTAGCGGGTGTTCCAGCGATTTCAGTT
CCATGTGGATTCGGTGCTAACAACATGCCACTTGGTCTACAAATCATTGGTAAACACTTC
GATGAAGCGACAATTTACCGCGTTGCACATGCGTTTGAGCAAGCAACAGACTATCATACA
AAAAAAGCAAGTCTGTAA
>chr_337 355247-356674 + length=1428 nt
ATGAATTTAGAAACAATTATTGGTTTAGAGGTTCACGTTGAGTTAAAAACAAATTCGAAA
ATTTTCTCTGCGAGTCCAACAGAATTCGGAGCGGAGCCAAATACACAAACAAGTGTAATT
GACTTAGGATACCCAGGGGTACTTCCTACTTTAAATAAAGAAGCAGTTAACTTTGCGATG
AAAGCTGCAATGGCATTAAACTGTGAAATCGCAACGGAAACGAAGTTTGACCGTAAAAAC
TATTTCTATCCAGATAACCCGAAAGCTTACCAAATCTCTCAATTTGATAAGCCAATTGGT
GAAAATGGTTGGATTGAAATCGAAGTAGACGGTAAAAAGAAACGTATCGGTATTACACGT
CTTCATTTAGAAGAAGATGCTGGTAAATCAACGCATACAGCTGATGGTTCATTAGTAGAC
TACAACCGTCAAGGTATGCCTTTAATCGAGATCGTATCTGAGCCAGATATGCGTACGCCA
GAAGAAGCATATGCATACTTAGAGAAGTTAAAATCAATCATTCAATACACTGGTGTATCT
GATTGTAAGATGGAAGAAGGTTCCTTACGTTGTGATGCGAACATTTCTCTTCGTCCAGTT
GGACAAGAGAAGTTCGGTACAAAAGCGGAACTGAAAAACTTAAACTCATTCACTTACGTA
CAAAAAGGTCTTGAGCACGAGCAAGTGCGCCAAGAAAAAGAACTGTTATCTGGTGGTATC
ATCCAACAAGAAACACGTCGTTATGATGAAGCAACGAAGAAAACAATCTTAATGCGTGTG
AAAGAAGGATCTGACGATTACCGTTACTTCCCGGAGCCAGACTTAGTTGAACTTTACATT
GATGATGAGTGGAAAGAAGCAGTTCGAGCTTCTATTCCAGAACTTCCAGATGCACGTAAA
GCTCGCTACGTTGCAGAACTAGGCTTACCAGCTTATGATGCACACGTGTTAACATTAACG
AAAGAGATGTCTGATTTCTTTGAAGCAACTGTTGCAGACGGTGCTGATGCGAAATTAACA
TCGAACTGGTTAATGGGTGAAGTACTTGCATACTTAAACAAACAACAAAAAGAATTAAAA
GACGTTGCATTAACGCCTGCTGGTTTATCTAAAATGGTTCAATTAATTGAAAAAGGTACA
ATTTCTTCTAAAATCGCGAAGAAAGTATTTAATGAATTAATTGAAAAAGGTGGAGACCCA
GAAGAAATCGTTAAAGCGAAAGGTCTTGTTCAAATTTCTGACGAGGGTACACTTCGTAAA
GTTGTAACAGAAATTCTTGATAATAATGAGCAATCTATCGAAGACTTTAAAAACGGTAAA
GACCGTGCAATTGGCTTCTTAGTTGGTCAAATTATGAAAGCTACAAAAGGACAAGCAAAT
CCACCGCTTGTTAACAAAATCTTACTTGAAGAGATTAATAAGCGATAA
>chr_338 357232-358137 + length=906 nt
ATGATGAAGCGAGCAAGAATTATTTATAATCCTACTTCTGGGCGTGAGCTATTTAAGAAG
AGCTTACCAGAAGTATTACAAAAATTAGAACAAGCTGGCTATGAGACATCTTGTCATGCG
ACAACGGGTCCTGGAGACGCTACTGTGGCGGCGAGGCAAGCTGCGGATCGTAAGTTTGAT
GTTGTTATTGCGGCTGGTGGCGACGGTACGTTAAATGAAGTAGTAAACGGTTTAGTTGGG
CATGAATTCCGTCCGAAATTTGGAATTATTCCAGTTGGAACGACAAATGACTTTGCACGT
GCAATTGGTGTACCTCGTTCTATTGAAGAGGCAGCAGATATTATTTGCGAAGGAAAAACA
GTGCCATTAGACCTTGGTAGAGCGAACGATACATATTTTATTAACATCGCTGGTGGCGGT
CGTATTACAGAATTAACATACGAAGTACCGAGTAAGTTAAAGACAGTATTAGGGCAGCTT
GCTTATTACCTAAAAGGTATCGAGATGTTACCATCATTGCATCCGACGTATGTTGAAATT
GAGTATGATGGAAAGTTACTACAAGAAGAAATTACGATGTTTTTAATTACGAATACTCGT
TCAGTAGGTGGATTTGAAAAGGTAGCACCGTATGCATCTATTAACGATGGGTTATTTGAC
CTATTAGTACTGAAAAAAGGTTCTATCGCTGATTTAATTAAAGCAGCAACACAAGCACAA
CGTGGTGAACATATTAATAATCCAAAAGTGTTATATACACAAGCGAACCGCATTAAAGTA
CATTCACCAGATAAACTAATGATTAATTTAGATGGTGAGTATGGTGGAGATGCACCGATG
GAATTCGAAAATATATATCATTGTTTAGAACTATTTGTTCCTGAACATCAAGAGGATGCC
CTGTAA
>chr_339 358278-359021 + length=744 nt
ATGGAGAAGGTAAAGGCGATATTATTTGATAAAGATGGGACATTAATGGATTTTCATTCA
ATATGGATAAAAGTAGCTGAAGAACTTGTAGCTGAATGTATAAGTTTATATCATTTACCA
AGTACAATGCGGCAGACCTTATTAGAAGAGATTGGTGTAGAGGGAGCATTTGTTAATCCA
AGGAGTGCAATAGCTGCTGGAACAAGCCTTGATGTAGCGAAGGGGCTTTGTAATTATATT
GAGTCTGCTAGAGAAGAAGAGATGCATCAGTGGGTAAGTGAGAAGTTATTTTCCCTTATG
TATGAGCATCGTTCGCATATGAAAATGACAGCAGACTTACCGAAAGTGTTACAGGCATTA
AAAGATAAAGGATTTATATTAGGGGTTGTCACGGCGGATGATTTCGCACCAACAGAATTA
TTTTTAAAACAATATAAGTTGGAGAACTTTTTTGATTATATTATAGCCTCGGATACATTC
CCTGCGCAAAAACCAGATAAAAAGATTATAGAAGTGTTTTGTGAGAAATTTAATTTAGAA
TCATGTGAGGTTGCGGTTGTTGGAGATACGCCAACTGATTTACATTTAGCTAAAAATGGC
GATTGCTATGCAATTGGGGTGCTATCTGGTACAGGAGACCGTCCAACATTAGAACCACTT
GCTGATTTAGTGTTAGATTCTGTTGGAGAGTTTATTTCTCAATCGGGTGAGTTTTTCTGG
GAGAAAGAAAAGTCTAATGTGTAA
>chr_340 359101-360540 + length=1440 nt
ATGCTAGAAAAGAAAGTTGGCATATATTTTGCAATAAAAAGAGAAAACAATGTAAAGAAA
AGGATGGGGTACGCAATGAACACAAAAAAATTTGCTAAAGTAAATGAACAAATTCCAGGA
CCGAAAGCGGCATCTTTATTAGAACGCCGTCAAAATATAGTACCAAAAGGAGTAAGTAAC
GGCATCCCAACGTTTGTACAATCTGCCAATGGTGCTCTTGTAACAGATGTTGATGGCAAT
CAGTACATTGATTTTGCAGGAGCAATCGGGACAATTAACGTAGGGCATTGTCATCCAACG
GTTAAAGAAGCGCTCCATAAACAAGTCGATCAATACATTCATACTGGATTTAACATCATG
ATGTATGAGCCATATATTGAATTAGCAGAAAAGCTTGCGGCATTGGCACCAGGAAGTTTC
GATAAGCAAGTCCTGTTTTTAAATAGTGGTGCAGAAGCAGTTGAGAACGCGGTGAAAATC
GCTCGTAAATATACGAAGAGACCTGGTATTATCGCATTTTCTAAAGGTTTCCACGGGCGT
ACATTAATGACAATGACGATGACAAGTAAAGTGAAGCCATATAAATTTGGGTTTGGTCCC
TTTGCTCCAGAAGTATATAAAGCGCCATTTCCATACGAATACCGTCGCCCAGAGGGATTA
ACGGAAGAGCAGTATGATGATTTTATTATTGAAGAGTTTAAGAACTTCTTCATATCGGAA
GTAGCACCAGAAACAATTGCAGCTGTTGTAATGGAACCTGTTCAAGGGGAAGGTGGATTT
ATCGTCCCAAGTAAGAAATTTGTTCAAGAAGTACGCCGCATTTGTTCAGAGAACGGCATC
TTATTTGTAGCGGATGAAATACAAACAGGCTTTAGTCGTACAGGAAAATATTTTGCAATT
GATCACTATGATGTCGTTCCAGATTTAATTACAGTGTCTAAATCATTAGGTGCTGGTGTA
CCGATAAGTGGTGTCATTGGACGTAAAGAAATTATGAATGAGTCTGCACCAGGTGAACTT
GGTGGAACGTATGCAGGAAGTCCATTAGGATGTGCGGCTGCATTAGCTGTTCTCGATGTA
ATAGAAAATGAGAAATTAAATGATAGAGCGATAGAATTAGGAAAAGTCGTAATGAACCGA
TTCGAAGAGATGAAAAATAAATATCATTGCATCGGTGATGTGCGTGGGTTAGGCGCAATG
TGTGCATTTGAGGTCGTTCAAGATCGTAAGACGAAAGCACCTGACAAAACGTTAACGGCT
AATCTATGTGCAGAAGCAAATAAGCGTGGGTTACTGTTATTATCAGCAGGGACATATGGA
AATGTTATCCGTGTGTTAATGCCTTTAGTTATTACAGATGAGCAACTTGAAGAAGGTTTA
ACAATAATTGAAGAATCATTGCAAGCTTGTTATGAGCAAACAAACATCGCTCGCGTTTAA
>chr_341 360656-362023 + length=1368 nt
ATGGTTGCAGAAAAGGAACGAGTGTTAATGGATTTAAAAGATGTATTTGAATATGCGTTT
GACGAAATTTTTGTTACAGATGAGCAAGGGATCGTTGTACGTGTAAATAGTACATGTGAA
AGGCACTACCAACTAGCTGCAGAAGAGTTAGTTGGTAAGCATGTAAAAGAACTACAAAAG
GATGGAATCTTTTATCCATCAGCGACATTAGAAGTGATTGAAAAAAAGAGGCCAATTGAA
CTCGTTCAAACTACAAAATCAGGAGAGTATTTACACGTTCGTACAAGGCCTGTTTTTGAT
GATGAGGGAAATTTAAGAAGAGTGATTAGTTATTCTCGCGACCTTACTGAACTCTATCAA
TTACGTCAAAAGGTAGAGGAAATGGATAATCAGCTAAAAACATATAAAAAAGAATTAAGA
GAAACATATGAGCATGAAGGACTTATTTTTAAAAGTCTAGCTATGCAAAAAATAGTCGAT
ACAATCAAAAAAGTATCTGTAGTGGATAGTACTGTTCTCGTTTTAGGCGAGACTGGAGTA
GGAAAAAGTCGATTAGTACGCCATTTACATGAAGTGAGTCACCGTAAGCATGAAAGTTTC
TATGAAATTAATTGTGCGGCATTACCAACTAATTTAATTGAATCGGAGCTTTTTGGATAT
TCAGGTGGATCTTTTACAGGTGCGAATCGTGAAGGGAAAAAGGGACTATTAGAATCCGCG
CATAAAGGAACTCTTTTTTTAGATGAAATCGGTGAAATGCCGCTTGAAATTCAAGCGAAG
CTTTTGCAAGTATTGCAAGAAAAAACATTTCGTCCTATAGGCGGAAGAGAATTAAAAAAA
GTAGATGTTCGAATTGTGGCGGCAACAAATAGAGATTTAAGCGAGATGGTGAAACAAGGA
ACATTTCGGAAAGATTTATACTATCGTTTGAATGTCATTCCAATTGCAATTCCCCCGCTT
AGGGAAAGAACAGAAGATATTTTGCCGCTTATTTATCATTACTTGCAGCACTTTAATAAA
AAGTACGGACGTGATGTGAAACTAGCGCCGAGTACGTTACAAATGTTTGTTGGATATCCG
TGGGAAGGGAACAATAGAGAAATAGAGAATGTAATTGAGAGAATTGTTATTACTGTTGAT
GATGTTGTAACGGTAGAGGATTTGCCACTCTCTATGCAAGAGGCTGCAGTTGAACAATCG
GGGCAAAGCCTTTATAAAATGCTGGAAGAGGTAGAGAGAAATATAATTCTTAAAGCGTAT
AAAACGTATGGATCAAGTTATAAAGTGGCTGAGTTTTTGCAAATTAGTCAATCTGCTGCT
ACTAGAAAAATTAAGAAGTTCATAGAGGAGGAAGAAAACATTGGATAA
>chr_342 362058-363467 + length=1410 nt
ATGTATATAAATGGTGAGTGGATTACACTACAAGAACAAATTGAAGTAAATAATCCTGCG
ACGAAGGAAATATTTGCAACTGTACCAAAAGGCGGAGTAACAGAGGCAAAGCAAGCTGTT
GATGCTGCACATGAAGCTTTTAAAACGTGGTCTAAGTTAACGGCAGCAGATCGTGCAACG
AAGTTAAAAAAGTGGTTTACGCTTATTGATGAAAATAAAGAAGAGATCGCAGCGATTATG
ACGAAGGAACAAGGGAAGCCGTTTGCAGAAGCGCTTGGTGAAGTAAATTATGCAAACAGT
TTTGTTGAATGGTATGCAGAAGAGGGGAAACGCGTATATGGTGAAATGATTCCTGCTGCT
CATCCGAATAAGCGCATTTTAGTTATGAAGCAACCAGTTGGCGTTATGGCAGCTATTACA
CCTTGGAACTTCCCAGCTGCTATGATTACGAGAAAGGTAGCCCCAGCGCTTGCAGCAGGC
TGTACAGCCGTTGTGAAACCGGCAAGTCAAACGCCATTAACTGCATTGAAATTAGCTGAA
TTAGCCCATGAAGCAGATATTCCAAAGGGTGTAATCAATATCATAACAGGTAGTGCAAAA
GCAATTGCTGATACATGGATGGAAGATGGTCGCGTTCGAAAAGTGTCCTTTACAGGGTCA
ACGGAAATCGGGAAAGAGTTAATGGCTAGTGCGGCGCAAACGATGAAAAAAGTTTCGCTT
GAGTTAGGGGGACACGCTCCGTTTATCGTAATGAATGATGCAGATTTAGATAAAGCAGTA
GAAGCGGTGATTGGTTCGAAATTCCGTAATGCAGGACAAACGTGTATATGTACAAACCGA
GTATTCGTTCAAGAAGAAGTATACGAAGTATTTGTAGAGAAGTTCCAAAAGGCAGTAGGG
CGGTTGAAAGTAGGAGACGGTTTCGGTGACGGAACGACTGTCGGGCCACTTATTGATGAG
AATGCAGTTTCAAAAGTACAAGAACATATTGAAGATGCTATTCAAAAAGGTGGAACAGTT
TTATATGGTGGTCAAAAGGTCGCAGAGTTAGAGGGACATTTCATTCAACCGACTGTAATT
GGGTTGGCAAATGATACGATGCTTTGTATGAATGAAGAAACATTTGGGCCAGTGGCACCA
GTTGCGAAATTTAAAACAGTTGATGAAGTAATCGAACGTGCAAACAATACACCATACGGT
TTAGCTGCGTATATTTTCACGAAAGACATTAGCCAAGCATTCCAAATTAGTGAAGCGTTA
GAGTACGGTATTATCGGTCTAAACGATGGACTTCCATCAGTTGCACAAGCACCATTTGGT
GGATTTAAAGAAAGTGGTATCGGTCGTGAAGGAGGCCATTTCGGCATCGAGGAATATTTA
GAAATTAAATATATTTCATTGGGACTATAA
>chr_343 363515-363838 + length=324 nt
ATGGTATATTGGCTATTATTACTTGTTACAATTATTTTTGAAGTAGCTGGAACAATTGCG
ATGAAACTATCAAATGGTTTAACAAAGCTCGTTCCAAGTGTACTGATTTTCGTGTTTTAT
GGGATTTGTTTCAGCGTGTTTGCCATCGTTGTGAAAAAGATTCATTTAAGTATTGCTTAT
GCTATTTGGTCTGGCGTTGGAACATTACTTATTACAATCATTAGTGTGTACTTTTTTAAA
GAGCATATTAGTTTATTTCAAGCATTTTGTATTCTTTTTATTGTTTTGGGTGTCATTGGG
CTTAAGGTTTCATCGGCATCATGA
>chr_344 363971-364462 + length=492 nt
ATGTTAAAAAAGGTAAGTCAAATTGTTTTAATTTTTGGCATAGCTTTTAGTTTAAGTGCT
TGCACTGAGACTAAAGATAGTAATGAAAGTAAACAAGAAGATGTTCAAGATAAAGTGTAT
AAAATAGGGGAGACAGTAGACGTAGATGGTTTGCAAGTAACTATCGATTCAGTTAAATTA
GGATATCCGGATTATGATGAGAATAAAAAGAAAGAGGAGATTTTGGGGATTATTTTCAAA
GTAGAAAATAATAGTAAAAAGGAAATACCTTTTGCATTTTATGAATTTGAGATTACCGAT
AAGAAAGGTACAAGATTTAAAGAATATAATAACCCTGATAGCTTTATTAGTAAAAAGTTA
GCACCAGATGAAAAAATTCAAGATATCATGCTATTTGACGTAGCGAAAGAAAATACGTAT
ATCGCTACGTATAGACCGGAGTTTACGCATGAAAATAGAACGATAAAATTTGAATTGAAA
CCAAATAAATAA
>chr_345 364508-365737 - length=1230 nt
ATGTCATTTGAACAAACGTTAGAGAAATATGCTGCTCTTGCAGTTAATGTTGGTGTTAAT
ATTCAACCTGGACAAACTTTATCAATTAGTGCACCTCTTGAAGCTGTACAATTTGTACGC
CTCGTTACAGAAAAAGCATATAAATCTGGTGCAAAACACGTATATGTAGATTGGAATGAT
GAGACGTTAACACGCTTAAAGTTCGATCTAGCTCCTGAAGAAGCTTTCGCTGAATTTCCA
TCTTGGAAAGCACATGCTCGTGAAGAATTAGCAAAAGAAGGCGCTGCATTTATGTCTATC
TATGCAGAAAACCCTGATTTATTAAAAGGTGTAGAAGCATCGCGTATTGCAACAGCTCAT
AAAGTAGCTGGAGAAGCAATGAAAGTATACCGTGATTACGTACAAGCAGATAAAGTAAGT
TGGTGTGTCATTTCTGTTCCTACGAAAGAATGGGCTGCAAAAGTATTCCCTGACGTAGCG
CCAGAAGAACAAGAAGCAAAGTTATGGGATGCTATTTTCAAAGCTACTCGTGCTGATTTA
GAAAATCCTGTAGAAGCATGGAAAGAACATGATGAAACATTACATACAAAAGTGGATTAC
TTAAACGAAAAGCATTATAAAGCTCTTCACTATACAGGTCCTGGAACAGATTTAACAATC
GAACTTCCAGAAAAACATGTATGGGCTGGTGCTGGTAGCTTAAATGAAAAGAACGTACCA
TTTATGGCTAATATTCCAACTGAAGAAGTATTTACAATGCCACTTAAAACAGGTGTAAAC
GGCCAAGTTTCTAGTACAAAACCGTTAGTATTTGCAGGTAATATTATCGATAATTTCACG
TTAACATTTGAAAACGGGCGTATCGTAGACTATAAAGCTGAAGCTGGTGAAGAAGCTTTA
AAACATTTAGTAGAAACAGATGAAGGTTCTCACTTCTTAGGAGAAGTAGCTTTAGTACCT
CATGACTCACCAATTTCAAACACAAATGTTTTATTCTACAATACACTATTTGACGAAAAT
GCATCTTGCCACCTTGCAATCGGAAATGCTTATGCATTTAACTTAGTTGGCGGAAAAACA
ATGTCTAAAGAAGAACTTGCTGAAAACGGCGCAAATGCTAGTATCACACACAACGACTTC
ATGATTGGATCAGCTGAGCTTGATATTGACGGTATTACTGCTGATGGCAGACATGAGCCT
ATCTTCCGTAAAGGTAACTGGGCGTTTTAA
>chr_346 365854-366936 - length=1083 nt
ATGAGAAAATACGCAGCAATTGCTTTATGTACGTCTGCCATTCTAGCAGGCTGCAATACT
AGCAATGTAAGCCAAGAACCTAAAAAAGAGAAAAAGGTTCAAGAAGTAGCTATACAAAAA
GAGGCTCTACAAGAACAAGGTAAAATTTCTTATACTCCCATCACACACGAATCTACAAAC
ACAAGTATTCATATTACAGACTTAAAAGATTCTTTAAATGAAGTACAATATAAAATTTGG
CGCACAGCTGATGGAAAGGAACGTGCTAAATCTTTTTCTTCTAAAGAAAAGGAGAAACAA
TTTACAATTCCTTTTGACATAAAAGAATTTGAAGGAAAACGCGGTGAGTTCCAAATTGAA
GCAACAGGAATGAAAGAAGATGGGAAAACAATCCCGCTTACGAAATCTACTATTACTTTC
GAACAAAAGGTTCCTGTTCTTATGTATCACGCAATCGATGATTATCATGGTCAAGGTATT
AAAGACTTATTCGTATCACCAGCTAACTTTGAAGCACAAATGAAACATTTAAAAGACAAT
GGTTATACGCTTTTAACGTTTGAACGCTGGGGTGATATAAATAAAGTAAATAAGCCGATT
TTCGTTACATTTGATGACGGTATGAAAAATAATATGAATGCATTTCGCGTTTTACAAAAG
CTAAAAGATGATACTTTTAAACCGGCAGCAACAGAATATATGATTGTTGATAACGTTGAT
GTAGAAGGAGCATTGTCTACTTCTGAAATAAAAGAAATGGTTGATTCCGGCATTTTCTCG
GTGCAATCTCATACTGCAACACATGCAGACTTACCGAAAATTACAAACTATGAGGAAGAG
TTAAAAGGTTCAAAAGAAAAGCTAGAAAAAATAACAGGTAAGCCTGTTATCGCGATTGCT
TATCCATTCGGTCATGTAGATGATAAGGTTGTTACAGAAACGAAGAAGTATTATCAATTT
GCGACGACGACAAAGCCTGGGCAATTCATTACGAAGGGTGAACCTGATGAATTGTTAAAG
ATGAAGCGCGTTCGTATACACCATACAACGACTGTAGAGCAGTTTGCTTCTTCAATTAAG
TAA
>chr_347 367084-367257 - length=174 nt
ATGAAAGCTCACGCTATTTTCGATTTCTTACATTTACTAGTCTTAACGCTGAAAAGCTAT
TATGTATGGGGAATGCCTATCTATGTCTTCATTATTCCTCTTATCTTTGTAGTCGGTTAT
ATTATTATTAATTCTAATAAGAAACAAAAAAACACATCTATTCAAAGTCACTAA
>chr_348 367474-368181 + length=708 nt
ATGAAATATAAAAAAATAATATATATCTTTTTCATATCGCTATTTATAGTTGGTTGTCAA
AGTGAAGTGAGTAAAGCGAATAGCGTGGAAGAGTATATTCCATCGCATCTTATGAATGCG
GAAGTGACGGCGGATATTATGACACTAGAGATGGAACCAGATACTCTTAAAAAGGTAGGG
AGTATTGGTCAAAGAATGAGAGAGCATCTAGCGAGTAATATGGAATGGTATTTAAAATAT
GTAGAAGAACATGCAGAGAAAAAAAGTTTTCCATATCACCCTAATTTCGGTGTTACAAAA
GAAGAGTATGAGTTTGTACTAAATGCAATTGATCAAAGTAAATTGGTTAATACAAAAGAT
GGAAAGCTGAAATTTAAGAAAAAAAATGATCATGAAGTAGAGATTTTTTCAAGTGAAAGT
ATAAAGCTCCTTAAATATGTAGTTATTAATACGAAGAAGAATACAGTAAAAACATCTCTA
GGCGAATGTGAATATTTTGGAGAAATACTGGCGTCACCAGAACAGAAGTTAACTGGTCCT
TGGCACGGAAAACAATGGATGTTAAAAAAAGATGATTTAATATATATATTTTCTTTAGGG
AAAATGGAAGCAGAAAATAAATCAATTATTGATATTTCGGTGAAAGGTAAATATAAGGGG
GAAATTATTAATAAGGAAGAGGCATTAGAGTTTTCTTCAGTTTCTTAA
>chr_349 368233-369429 - length=1197 nt
ATGCAATATGTAATGAGCATTATCGGTATTCTTGCCGTGTTAGGTTTATGTTTTGCTTTG
TCAAACAACAAAAGTAAAATCAACTTCCGTGCAATTGCAATTATGATTGGTTTCCAAATT
TTAATCGGTTGGTTTATGTTTGCTACAAAGATTGGTCAACAAATCATTATTTTCATTAGT
AAAGTTTTCAACAAACTAATTAAACTTGGTACGACAGGTGTCGATTTTCTCTTTAATGGA
ATTCACAGAGATTTTGTCTTTTTCTTAAACGTATTATTAATTATCGTATTTTTCTCAGCA
CTACTTTCAATCTTTAGTTATTTAGGTGTTTTACCATTCATCGTTCGCGTTGTCGGCGGT
GCTATTTCAAAAATTACTGGTTTACCACGTGTTGAGTCATTCCACGCAGTAAACTCTGTA
TTCTTCGGTTCAAGTGAAGCGTTAATCGTTATTAAAAACGATTTACAGCATTTCAATAAA
AACCGTATGTTTATCATTTGTTGTTCTGCGATGAGCTCCGTTTCTGCTTCTGTTACAGCA
TCATACGTAATGATGTTAGATGCAAAATACGTACTGGCAGCTCTTCCGCTAAACTTATTC
TCAAGCTTAATCGTTTGTTCGTTATTAACACCAGTTGATACGAAGAAAGAAGATGAAGTG
ATTCAGAAATTTGATAGAACTCTATTCGGAGACAGCTTTATCGGCGCAATGATTAACGGT
GCGCTTGATGGTTTAAAAGTAGCTGGTATCGTTGCCGCATTAATGATCGCCTTTATCGGT
GTGATGGAAGTTGTAAACTACGTAATTAGTGCAGCTTCAGGCGCAATGGGACATGCTGTT
ACTTTACAACAAATCTTCGGTTACGTACTTTCTCCATTCGCATTCTTAATGGGTATTCCA
ACTCAAGATATTATCCCAGCTGGTGGTATTATGGGTACGAAGATTGTTTTAAATGAGTTT
GTAGCAATCCTTGATTTAAAAGACACAGCTACAACATTAGCTCCACGTACAGTTGGAATC
GTTACAGTATTCTTAATTAGCTTCGCAAGTATTAGCCAAATTGGTGCAATCGTTGGTACA
ATCCGTGCCCTTTCTGAAAAACAAGGAAGCGTTGTTTCTAAATTTGGTTGGAAAATGCTA
TTTGCATCAACACTTGCTTCTATTTTATCTGCGACAATCGCTGGATTGTTTATTTAA
>chr_350 369855-371231 + length=1377 nt
ATGAGTACTAAAATGACGCCACCAGTTGAGAAAAACGAGTTTATAGATGTAGTATTTGAA
GATTTAACACATGATGGTGCCGGTGTTGCGAAAGTAAAGGGCTATCCTATTTTCGTTAAA
AACGGATTACCAGGTGAAGAAGCGCAAATTAAAATTATTAAAGTGAAGAAAAACTTCGCA
TTTGGCCGTTTAATGAAGCTTCATACAGAAAGCCCATATCGTAAAGATGCTGAATGCCCA
GTATATAATCAGTGCGGCGGTTGTCAGCTTCAGCACTTAACTTATGAAGGACAATTACAA
GCGAAAGAAAAACAAGTACGTGACGTTATGCAGCGTATCGGAGGACTAGCTGATGTTCCT
GTTCATCCTGTACTTGGCATGAAGAATCCGTGGGTATACCGTAATAAAGCACAAGTACCA
ATCGGAGAACGTGAAGGCGGACTTGTAGCTGGTTTTTATCGCCAAGGAACGCATGACATC
ATTAATATGGAATCATGCTTAATTCAGGCAGAAGAAAACGATACATTAATCCAAGAAGTA
AAACGTATTTGTGAAAAGCACGGTATCACTGCGTACAACGAAGAGCGTAACAAAGGAACA
CTTCGTCACGTAATGGCTCGTTACGGACAAGTAACAGGGGAAATTATGCTTGTCTTCATT
ACGCGTACAGCAGAATTGCCGAACAAAAAAGCAATTATTGAAGAAATTGCAGCGAAATTC
CCAGAAGTAAAATCAATTGTTCAAAACGTAAATACGAAGCGTACGAATGTAATTTTCGGA
GACAAAACGACAGTACTGTACGGATCAGAATACATTTATGACTTTATCGGTGACATTAAA
TTTGCGATTTCAGCACGTTCATTCTATCAAGTAAACCCAGAGCAAACGAAAGTGCTTTAC
GATAAAACGTTAGAATACGCAAAATTAAATGGTAACGAAACAGTAATCGATGCCTATTGC
GGAATCGGATCAATCTCGTTATTCCTAGCGCAAAAAGCGAAAAAAGTGTACGGCGTTGAA
ATCGTCCCAGAAGCAATCGAAGACGCAAACCGAAACGCAGCACTAAACAACATGACAAAC
GCTGAATTTGGCGTAGGAGAAGCAGAAGTAGTCATTCCAAAATGGTACAAAGAAGGCGTA
ATCGCCGACACAATGGTCGTAGACCCACCGCGTAAAGGCTGTGACGAAGCATTACTAAAT
ACAATCATCGACATGAAGCCAAACCGCGTCGTATACGTATCGTGTAACCCAGCAACATTA
GCACGTGATTTAAAAGTACTAGAAGAAGGCGGATATAAAACACAGGAAGTACAACCTGTT
GATATGTTCCCGCATACGACTCACGTAGAGTGTGTGGCTTGGCTTAAGTTGGTATAA
>chr_351 371393-372382 + length=990 nt
ATGATAGATAATTTTTGGCGTGAATTACCACGACCATTTTTCGTACTTGCACCAATGGAA
GATGTGACAGACGTTGTTTTCCGTCACGTAGTAAGTGAAGCAGGTCGTCCGGACGTATTC
TTCACAGAGTTTACAAACTCGGATAGCTATTGTCATCCAGAAGGTATGAAAAGTGTACGT
GGCCGTTTAATTTTTACAGAAGACGAACAGCCGATGGTGGCACATATTTGGGGAGACAAT
CCCGAATACTTCCGTCAAATGAGTATTGGTATGGCAGAACTAGGATTTAAAGGCATCGAT
ATTAACATGGGTTGCCCAGTACCGAACGTTGCATCAAGAGGAAAAGGTAGTGGCCTTATT
CTACGTCCAGACGTTGCAGCAGAACTTATCCAAGCAGCAAAAGCGGGCGGACTACCTGTC
AGCGTAAAAACACGACTTGGCTTTAAAGAGTTAAGCGAATGGGAAGATTGGTTAACGCAC
ATTTTCAAACAAGATATTGCAAACCTTTCTATTCATTTACGCACAAGAGAAGAAATGAGC
CAAGTAGATGCGCACTGGGAACTAATTCCGGAAATTAAAAAATTACGTGACCGCATTGCA
CCAAATACGTTAATAACAATCAATGGAGACATCCTTGATCGTAAAATGGGGCTGGAACTT
GCTGAAAAATACGGCATTGATGGTGTAATGATCGGACGAGGCATCTTCAAAAATCCATTT
GCGTTTGAAAAAGAGCCAAGGGAACATAGCAGTAAAGAGCACCTAGATCTTTTAAGACTA
CAACTTGATTTACAAGATCAATATGCAGAAGTACTGCCACGCTCAATCACAGGGCTTCAC
CGCTTCTTCAAAATTTATGTAAAAGGCTTCCCTGGAGCTGCTGAATTGAGAAATCAATTG
ATGAGTACGAAATCGACGGATGAAGTGCGTGGGTTGTTGGATAAGTTTGAGGCAAGTGTT
GGTGTGGCTCAGGATAGTGAGACGGTGTAA
>chr_352 372977-374005 + length=1029 nt
ATGAAGAAAGTATTAATAGCTTTACTTACAGCAGGATTAATTACATCGGGTTGTCAAAAA
TCAACAGAATCAGTACCAACAAAAGAAGTAAGCCAAAATGTTAAGCAAGATGAGAAGAAA
ATTATGACGAATGAGAGCAATGATATTTCGACTTCAAATTTAAGTGGAATAGCAATGTAC
CTAAAAAAAACTTATCGACTTGAAGATTTAGAGAGAACGCTTTCATCCCCAAGAACAAAA
GAGGAAACTAGATGGTTATATGTAGATAATTATGCTAAATATACATTTGAAAGTGATGGG
AAAATTATTAATCATATTAAGATTGAATTATTAGAGCCAAAAGATTTGAAGTATAAGGAT
GCCTTCAAATTATTAGGTCTTGATATTATGTTAGGTACTAAAATTGAATCAGAAGGCACT
GAGGCGGAAGGGTATGCAAAATATGATGTTCGAGGAAATGATGCGGAAAGTGTGCAGATT
GAGAAGTTTTCAGGAACTGGGGGCGGTAGCATATCTGTAAGTGTGGATGGGGCTTTCAAA
AATAAAGAAGGTACTGTTTGGTTGGATTGTGACCGGGATGGTAATGTGAAATTTATTGAA
ATGAATTATAAGGGTAAGGCGGTAGGAAATGAAACAAGTGTTGCTAACGAGAAATTAGAA
CCCTTTGATGCAGAGGCAGGATCGGAAGTAGGAAAGAATATTGCAAATATAAAAGTTTAT
GATACGAAGGATTTACTTATTGAACAAACCGGATTAGCCCCATTTTTATTTCAAGCAACG
CTGTATGATAATCCAAATATGTATTATACAGCTGATTTTCCGATAAAAGTTCGAGTTGAT
AATAAGTCTACGGTAGAAGAAGCTGTGAAAATCGGAAATGAAATTAACAATTTAGTGGTA
AGTGCTGTAAATAAAAAGTTTCCACATAAAAATTTTAGAGTCAAAACGTACATTTATCAT
ACAGAATTGGATTCATCAGGTAATTTTAATGCTACTACATCAAAAAAATTGAAAATAATA
GAAAATTAA
>chr_353 374060-374614 + length=555 nt
ATGAATTGTACAGCATGTAATAAGAAATTATTGAAAACAAATAAGTACTGTACTAGTTGT
GGTACAGAGAGAATAAATTTGGATGAATCAGAAGAACTATTTGATAATGGAGAATTCCAT
AACGATATTACGCCCCAAAATAGAAATGATAAAAACATAAAATTAATAAGAATTGCAAAA
AAATCTCCTTGGTACGTGTGGATAATTGGGATTGTGTTTATAGTTATATTAGTTAACGTT
CTAATTCAAAATAATAGTCCACAAGAAACAGTAAAAGGCTTTTTTAAAGCTCTTGAATCA
AGAGATTTAAACAAGGCAGGTGAGTATATACATCCGAGTCTCCCTTGGGATGTAGAAGCT
GGAAAACGTATTGGAATTCCAAAAAATGCGTCAATAGATATATTAAATATAGAAGAAAGA
AAAGTTGGAGATAGAGCAAAATTAAAAGTTACGATAGATATCTCTCCAAAACCTTTATAC
GGCCCTAATCCTGACAATATTACTATTGATTTGAAGAAAGTTGACGGAAAGTGGCTAATT
TATGATATGCAATAG
>chr_354 374964-375482 + length=519 nt
ATGGCAATGAGCAACAACGATATATTAAAAAGAGTAAGATACGCTTTAGATATAAAAGAC
ATAGATATGGTAGAAATCTTTAAACTTGGCGGGATGGAAGTAACGAAAGAAGACGTAGTT
GATATGCTTACCAAAATAAAGAGAGCTCCTCAGCATGAAGCTGAAAATGATGAGGTAGCT
GAAGATGAGTACGTAAAAACATGCGATATGATGATGTTAGAGGCATTTTTAAATGGATTT
ATTACTTTAAAAAGAGGAAAGCAAGATCCGAAACCAGGGCAGCCTGCACCTGTACAAAGC
AAAGAGAGTGCCAATAACCTTCTTCTAAAGAAAATGAAAATCGCACTTTCATTAACGAGT
GAAGATGTGCTTGATATATTAGATAGCGTAGGCGTTACGGTAACAAAAGGAGAGTTAGGC
GCTCTGTTAAGAAAAAAAGGCCATAAAAATTACAAAGAGTGCGGCGATAGATACGCAAGG
AATTTCATTAAAGGATTAGGTGTAAAGTATAGAGGATAA
>chr_355 375578-376285 + length=708 nt
ATGGTACATACATATTTAGGTGAGACAATTAATTTTCATATAACTTATAAGAAGAAAAAG
TCCGTGCGTCTTTTTGTGGATTCGTATGGAAATGTGGAAGTACAGGCTCCGAAAGGAACA
CCTGTTGAATACTTAGTCCAGTTGCTAGAGGAGAAGTGGGATTGGATTCAGACAACACGT
AAGGAAATGGCGGAGCGAGCGCATGGACCACAGGAAAAAGATTATGATCAAGGAGAGGGC
TTTTTGTATTTAGGGAATACGTATCCGATACAGATTTCCCAAGATGCAAGCATTGAGCAA
GACAATGCGATTTTTGAAGGGGATAAGTTACATATTTATGTGAAAGAGCTTAAGGATGAG
AAAATACAACAAGCTTTAAAACGATTTTATTATAAGCAGTGTAAATCTTTAGTAGAGAAG
AGTATTAAAGCGCATCAAAGTAATTTCAAAACAAAACCACGTTCTATTCGTATTACAGAT
AGTAGTCGTACTTGGGGTACTTGCGATTCGAATTTACAACTAACATTCAATTGGAAGCTA
GCAATGGCACCACAGCGAGTAATTGACTATGTAGTTGTTCATGAAATGTGTCATATGGTT
CATTTAAATCATGATCGATCTTTTTGGCGTCTTGTCGGGAAGATAATGCCTGATTATAAA
GAAATGGAGAATTGGTTAGCGTTATCTAGTTGGAAGATGACGGTTTAG
>chr_356 376505-377200 - length=696 nt
ATGACGGTTCTATACGAAGGAACATTAAAACAAAATAACAATCCATTTCACGTTACATTA
CTATCACTAGAGCACATCGAGCAAATCTTATCACTACAAAACATTGTAGTTGAAGCACTA
GAAGATAAAAGTCGTTTACAACCACTCTCACAAGAAGAATTTCAATACATTCTAGAAGGA
AACGGCATGATGATCGGTGCTTTTATCGAAAACAAACTCATCGCATTTCGTGCTCTACTC
GTCCCTCCTATCGACGATGAACATTTAGGGCTTGATATTGGTCTATCAGAAAGTGAACTG
CACCGCGTCATCTATCAAGAAATCTCAAACGTTCATCCGAACTGCCGAGGAAATGGTATG
CAAAAAATATTAGCAAACGTCATCATGGACGAATTGCAAAAAGAAGATAGCAAATATGAT
TATGTATGCTGCACCGTTGCTCCTTTTAACATCCCGAGTTTGAAGGATAAGTTTGCGCAA
GGGATGGCGATTGCTGCGCTAAAGGAGAAGTATGGTGGTAGTCTGCGGTATGTTTTTGTG
AAGAAATTGCGCGGAGATAAAGAAAGCGATTGGACGGATATTCAAAGTATTCTAATGAGT
GATGCTAGTGGACAGCAGGCTTTGCTTTCGGAGGGGTATCGTGGGTATGAGATGGAGAAA
ACAGCAGATACTTTCATTGTGAAGTTTGGGCGATAA
>chr_357 377215-378324 - length=1110 nt
ATGAAAATTACAGCTATTCATCTTTACGCAATTCGTTTACCGCTTCGCAATCCGTTTGTT
ATTAGTTATGGCTCTTATTCTGATATGCCCTCTATTATCGTCAAAATGGAAACAGATGAA
GGTATTATCGGTTACGGTGAAGGCGTTGCTGATGATCACGTCACAGGTGAATCATGGGAA
AGTACTTTCTATACTTTAAAACATACGCTAACCCCTGCTCTAATCGGGCAAAATCCAATG
AATATCGAAAAAATACACGACATGATGGACAATACAATTTACGGTGTTCCAACAGCGAAA
GCCGCAATTGATATTGCTTGTTTTGATATAATGGGCAAAAAACTAAATCAACCTGTATAT
CAATTAATTGGCGGGCGCTACCATGAAGAATTCCCTGTCACTCACGTTTTAAGTATTGCC
GATCCAGAAAACATGGCTGAAGAAGCTGCTTCTATGATTCAAAAAGGTTACCAATCTTTC
AAAATGAAAGTTGGTACGAATGTAAAAGAAGATGTGAAACGTATTGAAGCTGTACGAGAA
CGTGTAGGAAATGACATCGCTATTCGCGTTGATGTAAACCAAGGCTGGAAAAATAGCGCA
AACACATTAACAGCACTTCGTTCATTAGGACATTTAAACATTGACTGGATTGAACAACCT
GTTATCGCGGACGATATTGATGCCATGGCTCATATCCGTTCTAAGACAGACCTCCCGCTT
ATGATTGATGAAGGCTTAAAAAGTTCTCGTGAAATGCGCCAAATTATTAAATTAGAAGCT
GCTGATAAAGTAAATATAAAACTAATGAAATGCGGCGGCATATATCCAGCTGTAAAGCTC
GCTCATCAAGCAGAAATGGCAGGCATTGAATGCCAAGTGGGATCAATGGTCGAATCATCT
GTTGCCTCTTCCGCAGGTTTCCATGTCGCTTTCTCAAAGAAAATCATTACGAGCGTAGAG
CTAACAGGGCCATTAAAATTCACAAAAGACATCGGAAACTTACATTACGACGTACCATTC
ATTCGCTTAAACGAAAAGCCTGGACTCGGCATTGAAATAAACGAAGATACATTACAAGAA
CTAGCCGTCTTTCAAGACGTTGTACGCTAA
>chr_358 379678-381099 - length=1422 nt
ATGAAAAAAGAAATACCTTTTGGAATAGCGATTATCCCTATTATCATTACCGTTGCAGTT
ATGATGGTTACAATTGTTGTATTAAAACAAACTCCTCACGTTCCACTTATTATTGGTACA
ACCGTTGCTTCTATTGTCGCTTGGCGTTATGGTTACAAATGGAATGATCTTGAAGAAGCA
ATGTATAAAGGGATTCGTCTTGCATTACCTGCTATCGTCATTATTATTCTTGTTGGCTTA
ACAATTGGTGCTTGGATTGGCGGTGGAATCGTCGCAACGATGATTTATTACGGTTTAAAA
CTTTTAACTCCATCACTATTTTTAGTTTCCATTACCGTCATTTGTTCTATCGTTGCATTA
GCAATTGGTAGCTCTTGGTCTACAATGGGAACAATTGGTGTTGCTGGAATGGGAATTGGC
CTAAGTATGGGAATCCCAGCTCCAATGGTTGCTGGTGCCATTATTTCAGGCTCTTATTTT
GGCGATAAAATGTCACCGCTTTCAGATACCACTAACTTAGCCGCAGGATTATCAAATACA
GATTTATTCGCACACATTCGTCACATGTTATTTACTACAGTTCCAGGTTTAATTATTACT
CTTATCGTCTACGCGGTCTTAGGAAGAAGCTTCGGCGCTAACAATATTGATGCGAAGAGT
ATCGATCAAACGTTACAAGTATTGCAACAAAACTTTGTTATCTCACCTTTCCTACTCATT
ATACCCGTAGTCGTTATGGTATTGGTCGCTAAAAAGGTCCCTGCTATACCAGCGATTCTC
GTCGGTATTATTTTAGGATTTTTATCACAAGTCTTTATTCAAGGTGGTTCTGTCTCAGCA
TCTGTCGGTGCACTCCAAGCTGGATTTGTTATAGACACTGGAAACAAGCTAGTAGACGAA
CTATTTAACCGCGGTGGCTTAGATTCGATGATGAATACAGTCTCGATGACAATTGTCGCT
ATGACTTTCGGAGGAGTATTAGAACATACAGGTATTCTTCGCTCAATTGTAAATCAAATT
TTAAAGTTAGCGAAATCAGCAAAAGGGCTTATCGCTTCTACTATCGCATCTTGTTTTGCA
ACAAACCTTACTTGCTCTGAACAATATATTTCAATTGTTGTCCCTTCAAGAATGTACGCA
AATGCATACACAGAAAAAGGACTACATTCAAAAAACTTATCCAGAGCATTAGAAGATGGC
GGAACATTAACTTCTGTCTTCGTTCCTTGGAATACGTGCGGTGTATTTATTCTCGCTACA
CTTGGCGTAGGTGCATTTGAATATGCCCCTTATGCTATTTTGAATTTCATCGTACCTATT
ATCTCAATCATTTATGGTATAACAGGCTTCACAATTGTAAAACTATCAGACATTGAAAAA
GCAGAACTACTAAAGAAACAAAAAGCTCAACTAGAAGCTTAA
>chr_359 381393-382508 + length=1116 nt
TTGAAAACATTAGAACTACAAGAGCGCTTAACGGAGATTTTTCAGCATTTACACGAAAAC
CCTGAAGTAAGTTGGAAAGAATATGAAACGACAGCGTATATTACTGACTTTTTAAAAGAA
GAAGGAATTTCATATAGAACATTTGATGATTGTCCAGGTGTAATTGCTGAGATTGGAGGC
GGGAATCCAGTTATTGCGATTCGTGCTGATATGGATGCACTTTGGCAAGAAGTAAATGGA
GAATTTAAAGCGAACCATTCATGTGGCCATGATGCTCATATGACCATTGTAATGGGACTT
ATTTTACAATTGAAAAATATGAGATGGAAAAGTGGTACGGTTAGATTTATTTTTCAGCCG
GCAGAAGAGAAGGGGAATGGTGCTTTGAAGATGGTGGAGAAAGGTGCTGTAGATGATGCT
GATTTCTTATTTGGCGTCCATCTAAGACCAATTGAAGAACTATCTTTGAAACAAGCAGCC
CCATCTATTCGCCATGGAGCAGCAGGATTTTTAGAGGGTATGATTCATGGGGAGGATGCA
CACGGGGCAAGACCACACCAAGGTGTGAATGCAATTGATGTCATTTCCATGATTAATATC
GGTTTGAAAAATATTTGGCTGCCACCGCAAAGTTCCTATTCAGTAAAAATGACGAGATGC
CAAGCAGGTGGTGATAATTTAAATATCATTCCGGGAAATGGTCATTTCAGTTTAGATGTA
AGAGCTGAGAGTAATATACTATTAGAAGAATTAAAGAAAAAGATTGAGCATGTAATAGAA
TCAGCTGCATCGATGGGGTCGAAAACTTCATACGAATGGATGGATCTTGCACCAGGAGCA
GAGGTTTCCGAAGAAGCAGAGCGCTTTATGCGTAAAGGTATTCTCGAAGTGTATGGGGAA
GAGAGATGCACAGGGCCTCTCTATACGACAGGAAGCGATGATTTCCATTACTATACAGTG
AAAAGACCACATTTAAAAGCTGTCATGCTTGGACTAGGAGCAGACCTACAACCTGGATTA
CACCATCCGTATATGAGGTTTGATCATAGTTGTATTATGGATGGGGTAGAAATATTGAAA
CAAACTGTATTGAAAGTGTTAGAAGACAGGGGCTAG
>chr_360 382744-383349 + length=606 nt
ATGAACGAACAATATTACGATGCAGTTTTACATATAAAAACAGTCGGTGAGCAAAAAGGG
TTTAACAAGTCTATGCATTATCATCGCTATGAACCGACACCGTATAGCGGGTTAGATGAG
TTATTGAATCAATATGAAATACGAAGTAGCGACCGAATTGTAGACTTTGGGTGCGGAAAA
GGGCGATTAAACTTTTATATGCATCATAAATGTGGTGCTTCAGCAGTTGGAATTGAAATG
AATGAAGAGTTTTATAAAGAAGCGATGGATAATCGAGATCGTTATGCACGAAAGGCACGA
AACAGTAAGGGGAAAATTCAATTCCAATGTTGTTTAGCGCAGGAATATGAGATTGATCCA
CATGATAATAGGTTTTATTTCTTTAATCCATTTTCTGTGCAAGTGTTTATGAATGTAGTA
AATAACATTTTGCTTTCAGTAGAAGAAACGGGGAGAGAAGTGGATATTATTTTATATTAT
CCTTCTGAGGACTATATTTTCTTCTTAGAAAATCAGACTGCGTTTGAGCTGAAGAAAGAA
GTTAGATTGCCAGGTGCTTATGAGAAGAATGGGAATGAGAGGTTTTTAGTTTATACATTA
GGGTAA
>chr_361 383384-384910 - length=1527 nt
ATGATACTAGATGCAGATATAAAAACACAACTATCCCAATACCTTCAATTAATGGAGAAC
GATATTTTACTTAAAGTAAGCGCAGGAGACGATAACGTATCTAAAGATATGTTATCTCTA
GTAGACGAATTAGCTACTATGTCATCTAAGATTACAGTAGAAAAAGTTGAATTAGAGAGA
ACACCAAGCTTTAGCGTAAACCGCCCTGGTGAAAACACTGGTGTCGTATTCGCTGGTATT
CCATTAGGACACGAATTTACATCATTAGTGTTAGCTTTACTACAAGTAAGTGGACGCGCT
CCAAAAGTTGAACAAAAATTAATCGATCAAATTAAAAACATTCAAGGCGAATATCATTTT
GAATCTTATATCAGCCTAAGTTGTCATAACTGTCCTGATGTTGTACAAGCTCTTAACGTA
ATGAGCGTTCTTAACCCTGGTATTACACATACTATGATTGATGGCGCTGCATTCAAAGAG
GAAGTAGAAAGCAAAGACATTATGGCAGTACCAACTGTTTACCTAAACGGCGAATCTTTC
GGAAGCGGTCGTATGACACTTGAAGAAATTTTAGCTAAAATGGGTAACGGTCCAGATGCA
TCAGAGCTTTCTGATAAAGATCCATACGATGTTCTTGTTGTTGGTGGCGGCCCTGCTGGT
GCAAGTGCAGCAATTTACGCAGCACGTAAAGGCATCCGCACTGGTATCGTTGCTGAGCGC
TTCGGTGGTCAAGTAATGGATACTATGGGCATTGAGAACTTCATCAGCGTGAAAAAGACT
GAAGGTCCTAAGCTAGTAGCAAGCCTTGAAGAGCACGTAAAAGAATACGACATCGATGTA
ATGAATCTACAACGTGCGAAACGTTTAGAGAAAAAAGAACTTATTGAAGTGGAACTTGAA
AACGGCGCTATTCTGAAAAGTAAGAGCGTAATCGTTTCTACAGGTGCTCGCTGGCGTAAT
GTTGGCGTACCAGGTGAAGCTGAGTTCAAAAATAAAGGTGTAGCATATTGCCCACACTGT
GACGGTCCATTATTCACTGGAAAAGACGTAGCAGTTATCGGCGGAGGTAACTCTGGTATT
GAAGCAGCTATCGACTTAGCAGGTATCGTTAAGCACGTAACTGTTCTTGAATTCATGCCA
GAATTAAAAGCTGATGCTGTATTACAAGAGCGTCTTAACAGCTTACCAAACGTAACTGTT
CTGAAAAACGTTCAAACGAAAGAAATCACTGGTACTGATAAAGTAAACGGTATTTCTTAC
ATCGATCGTGAAACTGAAGAAGTTCATCACGTTGAATTACAAGGTGTATTCGTACAAATC
GGTCTTGTGCCAAACACAGACTGGTTAGGCGAAACAGTTGAACGCGTTCGCGGTGAAATC
GTAACAGACAAGCACGGCGCTACAAACGTACCAGGAGTGTTTGCTGCAGGTGACTGTACA
AATAATCCGTACAAACAAATCATCATCTCTATGGGTTCAGGTGCAAACGCAGCTTTAGGT
GCATTTGATTACTTAATCCGTAACTAA
>chr_362 384925-385488 - length=564 nt
ATGTTATTAATCGGCACAGAAGTAAAACCGTTTAAAGCTAATGCTTACCATAATGGAGAA
TTTATCCAAGTTACTGACGAAAGTTTAAAAGGAAAATGGAGTGTAGTTTGTTTCTACCCA
GCTGACTTCACATTCGTTTGTCCAACTGAACTTGAAGACTTACAAAACCAATACGCAACT
CTAAAAGACTTAGGCGTTGAAGTATACTCTGTATCTACAGACACTCACTTCACTCACAAA
GCATGGCATGATAGCTCAGAAACTATCGGCAAAATCGAGTACATCATGATTGGTGACCCA
ACTCGCACAATCACTACAAACTTCAACGTTTTAATGGAAGAAGAAGGTCTTGCTGCTCGT
GGTACATTCATCATCGATCCAGACGGCGTTATCCAATCTATGGAAATCAATGCTGACGGT
ATCGGCCGTGACGCAAGCATTCTTGTTAACAAAATTAAAGCTGCTCAATACGTACGTAAC
AACCCAGGTGAAGTTTGCCCAGCTAAATGGCAAGAGGGTTCTGCAACACTTAAACCAAGC
CTTGACCTTGTAGGCAAAATCTAA
>chr_363 386080-387309 + length=1230 nt
ATGTCTAAGTTCACAAAGTATTTTTTAATGGAAGCTAAAGATGTGATTGCATATGTGAAA
GAGAAATTATCTAAGTTTGAACATGCAAAGGGGTTACAGTGTAAAGAAATAGGTGATGGC
AATTTAAATTATGTGTTCCGCGTTTGGGATGAAAAAGAGAACATGTCTGTCATCGTAAAG
CAAGCTGGGGATACAGCTCGCATTTCAGATGAGTTTAAGTTGTCGACGAATCGTATTCGT
ATAGAATCAGATGTTTTGCAGTTAGAGGATGAGTTAGCACCTGGACTTGTTCCTAAGGTG
TATTTATTTGATAGTGTGATGAATTGTTGCGTAATGGAAGATTTATCGGATCACACAATA
TTACGTACAGCACTTATAAATCATCAAATATTTCCGAGGCTTGCGGATGATTTAACTACT
TTTATGGTAAATACACTTTTGTTAACATCGGATGTTGTAATGAATCATAAAGAGAAGAAG
GAACTTGTGAAGAATTATATAAATCCTGAATTATGTGAGATTACAGAGGACCTCGTATAT
TCAGAACCATTTACAAATCATAATAAGCGTAATGAGTTATTTCCGTTAAATGAGGGATGG
ATTAGGGAACATATTTATAGTGATAAAGAGCTTCGTATGGAAGTAGCGAAACGTAAATTT
TCTTTTATGACGAATGCACAGGCATTACTTCATGGTGATTTACATACTGGTTCTGTTTTT
GTAAGAGATGATTCTACAAAGGTTATTGATCCTGAGTTTGCTTTTTATGGACCTATGGGA
TATGACGTTGGGAATGTAATGGCGAATTTAATGTTTGCTTGGGTGAATGCAGATGCAACG
ATGTCACCTGGAGCTGAGAAAGATACGTATATGGATTGGTTACAAACTACGATGGTAGAG
GTAATTGATTTATTTAAGCAGAAGTTTTTAGGTGCTTGGGATATTCATGTGACCGAGATT
ATGGCGAGGGAAGAAGGCTTTAGCGAAGTCTATTTGCAATCTGTATTAGAGGATACAGCT
GCAGTGACAGGTCTGGAATTAATTCGCCGTATTGTTGGATTAGCGAAAGTAAAAGATATT
ACTTGTATTGGGAATGAGGAAGCACGTGCTAGAGCGGAGCGAATTTGTCTTCAAGTAGCG
AAGGGTTTTATTTTACGAGCGAATCAATATAGAACGGGCACAAGTTTTGTAGAAACGTTA
AAAGAACAGTCAATGCACTACGCGAAGTAA
>chr_364 387322-388365 + length=1044 nt
ATGGAAGAGCAATTAATACCAATTCAGTGGAAAGATGATGCTTTAGTTTTGTTAGATCAA
ACGTTATTACCAAATGAAATTGTCTATGAATCTTTTAAAACAGCTGAAAGTGTGTGGGAT
GCGATTCAAGTAATGAAAGTACGAGGTGCACCCGCGATTGGTGTTTCAGCTGCTTATGGA
GTGTATTTAGGGATAAAGGAATTTGCTGAAAGTACGGAAGAGGGATTTATGGATGAAGTA
AGAAAGGTATGTACATACTTGGCAACATCAAGACCGACTGCCGTAAATTTATTTTGGGCA
CTTGAAAGAATGGAAAGTGTAGCGACAGATAATATTCATTTATCAATCTCACAGCTGAAA
AATAGATTACTAGAAGAGGCAAAAGAGATTCATAGAGAAGATGAAGAAATTAACCGTCAA
ATTGGAGAACATGCATTAACATTATTCCATGATGGAATGGGAGTATTAACACATTGTAAT
GCTGGTGCGTTAGCGACAACTAAGTATGGTACCGCGACAGCTCCCATGTACTTAGCGAAA
GAAAAAGGATGGGACTTAAAAATCTATTCTGATGAAACACGCCCTAGATTACAAGGTTCA
ACGTTAACAGCATTAGAACTGCAGCGAGCAGGCATTGACGTTACTGTTATTACAGATAAT
ATGGCAGCTATGGTCATGTCACAAGGGAAGATTGATGCGGTAATTGTTGGATGTGATCGT
GTGGCAGCAAATGGTGATGTAGCAAATAAAATTGGCACATTAGGCGTATCTATTTTAGCT
AAGTACTACAACATTCCGTTTTATGTAGCAGCGCCAACACCGACAATTGATTTAAAGACA
TCGACAGGAAAAGAAATTCCGATTGAAGAAAGAGATGCTTCTGAAGTGATTAATCGCTTC
GGACAATATTCTGCTCCGAAAGAAAGTAAAGTATATAATCCAGCATTTGATGTTACTCCA
CATGAAAATGTAACAGCGATTATTACAGAAAAAGGGATTGTAAAGGCACCGTTTACGGAG
AATTTAAAAAAGCTATTTCAATAA
>chr_365 388419-389060 + length=642 nt
ATGTTATTACAAAAAGAAAGAGAAGAAATTGTAGCGTATGGAAAGAAAATGATTTCTAGT
GGTTTAACAAAGGGAACGGGCGGTAATATTAGTATCTTTAATCGTGAACAAGGTCTTGTT
GCGATTAGCCCAAGTGGTTTAGAGTATTATGAAACAAAGCCTGAAGATGTAGTTATATTA
AACCTAGATGGTGAAGTAGTAGAAGGAGAGAGAAAACCATCAAGTGAATTAGATATGCAC
CTTATTTACTATAGGAAGCGTGAAGATATAAATGCGCTTGTGCATACACACTCTCCTTAC
GCGAAGACGATTGCATCATTAGGATGGGAGCTTCCTGCTGTATCGTATTTAATTGCTTTC
GCAGGACCGAATGTGCGCTGTGCACCGTATGAAACATTTGGTACGAAGCAATTAGCGGAG
GCTGCTTTTGAAGGCATGATTGATCGCCGTGCTGTTTTACTTGCAAATCACGGTTTAATT
GCTGGTGCAAATAATATAAAAATGGCGTTTACTGTTGCAGAAGAGATTGAGTTTTGTGCT
CAAATTTATTATCAAACGAAAAGCATTGGGGAACCAAAGCTATTGCCAGAAGATGAGATG
GAGAATTTGGCGAAGAAGTTTGAAGGGTATGGGCAGCAGTAG
>chr_366 389102-390109 - length=1008 nt
ATGATGCAATCTATTTTAAGAAAACAGCGTCTCATTATACTCGCTTTACTTATAGTAATC
ATCACAACCATTGTAGTTGGAATGGGACTTGGTTCAGCATCTTTATCTTATGATCGACTA
CTCCCAACATTAATGGGGCAAGGGACTTTTAAAGAGGAGTTTGTTTTATACTCTTTAAGA
CTACCTAGAATTGTCATTACATTATTAGCTGGTATGGCTCTCGCTTTATCAGGGGCTATT
CTGCAAGGAATTACCCGAAATGATTTAGCTGAACCTGGTATTCTTGGTATTAACTCTGGG
GCTGGTGTTGCTGTTGCTATTTTCTTTTTATACTTTCCAATAGACGTAGGTTCATTTCTT
TACTTACTACCTGTCGTTGGATTTATTGGGGCATTTCTGACAGCTGTTCTAATTTACGTG
TTTTCATATAGTAAATCAACTGGACTTCAACCAATACGATTAACATTAACTGGTATCGGT
TTTGCATTTGCACTATCTGGAGCGATGATTGTCCTTATTTCATCCGCTGATCGTATGAAA
GTGGACTTTATCTCAAAATGGATTGCCGGAAATATTTGGGGAGATGACTGGATTTTCGTT
TTAGCAATGCTCCCATGGTTAATCGTATTCATTCCGTTTGTTTTCTATAAAGCAAATCGA
TTAAACATTTTAGCATTAAACGAACCAGTCGCAATTGGCGTTGGAATTGAAATTGAAAAA
GAACGCAGGTACTTATTAGTTGCAGCCGTTGCACTTGCAGCCGCAGCTGTTTCCGTAACA
GGAGGAATTAGCTTTATCGGATTAATGGCTCCTCATATCGCGAAATCTTTAGTAGGTCCA
AGACATCAAATCTTCATGCCTATCGCCCTTTTAATCGGCGGATGGCTATTATTATTAGCA
GATACAATCGGACGAAATATCGTTGATCCTAATGGCATTCCAGCAGGTATTGTCGTTGCT
TTAATTGGGGCTCCTTACTTTATGTATTTGTTGCTTAAAAAAGCTTAA
>chr_367 390106-390438 - length=333 nt
GTGGCTATTGGACTAGGTCAAAAAATTATTGTTATTAAAACTATTTTATTTATCATTATT
ATCTTACTTGCAGGTGCATCTGTAGCTCTTGTTGGAAATATGGCATTCATCGGCTTAATG
GTACCTCACATGGTACGCCCAATTGTCGGTCCAGATTACCGATTTGTTATACCGATGTCA
GCAATTGCTGGAGCTTCCTTTATGCTACTTGCAGATACAATCGGACGTACTATTAACGCT
CCATACGAAACACCAGTTGCGGCAATTGTCGCGATTGTAGGGTTACCATTCTTCCTATTC
ATTGTACGTAAAGGAGGAAAAACATTCTCATGA
>chr_368 390590-391123 - length=534 nt
ATGACAAAAGATCATGACAATCCACGTTCTATAGCTTTTACATACAAACTAATTTTAAGC
TTAATTGCATTCTTTCTTATTTTTATGGTTGCAATGGTATTAGGTGCTGCAGATACTTCG
ATAAAAGATGTATGGTTAGCACTCACTTCCTCCGCTAAAGGAGACAAAATATCTATTATT
CGAGAAATACGTTTACCACGTGAAGTTGCTGCTATTTTTGTAGGAGCTGGATTAGCCGTT
TCTGGGGCAATTATGCAAGGATTAACACGAAATCCACTTGCGGATCCTGGATTATTAGGG
CTATCTGGTGGAGCAAATGCTGCGCTTGCACTGACACTTGCTTTCAACCCTTCCATCAGC
TATCTTTACTTAACATTAGCTTGCTTTATCGGTGCTGCAATTGGCGCAATTATGGTATTT
GGAATTGGTATGGTGAAAAAAAGGCGGCCTTTCTCCTCTTCGAATTGTATTAGCGGGCGC
TGCAGTTTCAGCATTTCTACTCGCAATTTCAGAAGGAATCGGCATTTACTTTAA
>chr_369 391196-392116 - length=921 nt
ATGAAAAAGTTATTTATTTCACTAACAGTCCTTTTCGTTCTTGTTATGAGCGCTTGTAGC
AATAGCTCTACAGACAAAAAGAACGATGCAAAAGGTAGCAAATCAGAAACAATTACATAC
CAATCTGAAGATGGTAAAAAAGTAGAAGTTCCTGCAAATCCAAAACGCGTTGTTGTATTA
TCATCATTCGCTGGTAACGTAATGTCATTAGGTGTAAATCTTGTTGGGGTAGATTCATGG
TCTAAACAAAACCCACGTTTTGATAGCAAACTTAAAGATGTTGCTGAAGTATCTGATGAA
AATGTTGAAAAAATCGCTGAACTAAATCCAGATTTAATCATCGGTTTATCAAATGTTAAA
AATGTCGATAAGTTAAAGAAAATCGCGCCTACTGTAACATACACTTACGGAAAAGTTGAT
TACTTAACACAGCATTTAGAAATCGGTAAGTTATTAAATAAAGAAAAAGAAGCAAAAACT
TGGGTTGATGACTTCAAGAAACGTGCACAAGAAGCTGGTAAAGAAATTAAAGCAAAAATC
GGTGAAGACGCAACAGTTTCTGTTGTAGAAAACTTCAACAAACAGCTTTATGTATACGGC
GAGAACTGGGGCCGTGGAACAGAAATCCTGTACCAAGAAATGAAATTAAAAATGCCTGAA
AAAGTAAAAGAAAAAGCATTAAAAGAAGGTTACTACGCATTATCTACTGAGGTATTACCT
GAATTTGCTGGTGATTACTTAATCGTAAGTAAAAACAAAGATACTGATAACTCATTCCAA
GAGACAGAATCATATAAAAACATCCCAGCAGTAAAAAATAATCGCGTATATGAAGCAAAC
ATGATGGAATTCTATTTCAATGATCCACTTACATTAGATTTCCAACTAGACTTCTTCAAG
AAGAGCTTTCTTTGTAAATAA
>chr_370 392450-393499 + length=1050 nt
ATGAATCGAGAAGAATTGTTTGATGTAACCGTGATAGGCGGAGGACCTGCAGGGCTTTAT
TCAGCTTTTTATAGTGGACTCAGAGAAATGAGAACGAAAATAATAGAATTTCAACCACAT
TTAGGTGGAAAAATACATGTGTATCCGGAAAAAATGATTTGGGATGTAGGAGGACTATTG
CCAGTTACAGGTGATAAGTTAATTGAACAACTTGTACAGCAAGGGTTAACATTTAAGCCG
GAAGTTGTATTAGATACAAAAGTAGAATCGATTATTCGTAATCAAGATGGTACTTTTACA
TTAAAAACAAGTACTGGCGAAGAACACTTTTCAAAAACAGTTATCGTCGCAACAGGAAGT
GGTATATTGAAACCGCAAAAGTTATCTATTGAAGGTGCTGAGCGATTTGAAGTATCGAAT
TTAAATTATACAGTTAAATCTTTAAAGCGTTTCAAAGGTAAAACAGTTATTATTTCCGGT
GGAGGCAATTCTGCTGTTGATTGGGCAAATGAATTGGAACCAATTGCGAAAAAAGTGTAT
GTAACTTATAGAAAAGAAGAATTATCTGGTCATGAAGCACAAGTAAAACAACTTATGAAC
AGCTCAGCGGAGTGTTTCTTTAATACATCGATTACAAAATTAATTGCCGGTGATAATCAT
GAAGCGATCGAATATGTAGAATTAACAAATCATGAAACAGGTGAGGTTTCTCATTTACCT
ATTGATGAAGTTATTATTAATCATGGATATGAACGCGACATTACATTATTAGAAAATAGT
GAGTTAGACGTTGCAATTATAGATAATTATTATATTGCAGGTAATGCAAATAGTGAGTCT
TCAGTAGATGGATTATATGCTGCTGGAGATATTTTAAAGCACGAAGGGAAACTACACTTA
ATTGCAGGTGCATTCCAAGATGCTGGAAATGCTGTGAATAAAGCAAAACAATTTATCCAA
CCAGATGCAAGTGAGTACGGAATGGTTTCTTCTCATAATGAAGTATTTAAGAAGAGAAAT
CGCGAACTGATTAAGCAGATGATGAAATAA
>chr_371 393695-394063 - length=369 nt
ATGGCTACTCGTCACATCATTACAATGTTAGAAAAAACACTGCAAGTTGAAACAGAAAAC
ACAATTTCTCATTTGAATGTATCTTTATCTGATCGTTTTCTTTCTCAAAGCACAGCAATA
CATGAAAACAATTGTTATCATACAATTGGTGAATGGTACAAAAATCATTTCTTATTCCAA
CAAGATGATTTCCTTTGGGCTAAATATGCCTTCTATGACGCATATTGTGAAGCCATCCAA
AAACAAGGTCATCTTACAAAACGCGTCCGTCAAATATTAGAATCATTGGCTCGAAAACAC
GGAAAACAGTATATTGCTTCTATACTAAATATGCCATTTCCTAATAAACGCGCTAAAGGG
ACAGCGTAA
>chr_372 394259-394489 + length=231 nt
TTGTATATAACAATAGAAGAGACTGCGGAGTATTTGAATTTACCAAAATCGTATATTGAA
GAGTTAATTCAGCAAAAGAAAATTCGTGCGCTATTCGATGGAGAGCAATATTTAGTAAAT
AAAGAACAATTCAATACGCATTTAGAACAAATGGAGAAATATAAGCAATTAGTGGAAGAA
ATATTGAACGAACCAATTCCAGAAGATATGGATGTTAAAGACGAAGATTAA
>chr_373 394615-394728 + length=114 nt
ATGTTAAAAGCATATTTTTTTCTAGCTAGGACAAACATAGAGAACGTAACCTGTACAGAT
ACATATACTATCAGTGCAAAAGCTTATAAATTAATGGAAGGGGTTTTCTCGTGA
>chr_374 394725-395240 + length=516 nt
GTGAGTTTATTTCATTGTGATTTTTTGAAAGACTTAATTGGATCTTTTGTGAGAGTAAAC
AGGGGTGGTCCAGAATCTCAAAAAGGAACAATAATATCAGTATGTCAGGACTACTTCGTA
TTGAAGAATGAAAAAGGTGAGCTTTATTACTATCAACTTAAACATCTAAAAAGTATTACA
AAAAATGCGAAAGAATGTGGATCAAGTGATTGTGAGTGGGAAGATTGCGCCTGTGCAGAA
GATTTTGAAGCACTACTTGAAAGTTTCAAATATTGCTGGGTGAAAATTAATCGCGGCGGT
CCAGAGAAAGTGGAAGGCATTTTGCAAGATGTTTCTTGTGACTTCGTAACATTAATCGTA
AAAGAAGAAATTATATTAATTGCAATAAAGCATATTAAAAGTGTTAACTATAATGCTTTA
GCATGCGGAGAGAGCGATGAGAGCGACGATAGTAAGGAAAGTAGCGATAATTCAGGTCGT
GCTCGTGCACAAAGACAATCAAGTAGAGGAAGATAA
>chr_375 395261-395710 + length=450 nt
TTGGAGAATGTATTATGCTGTGACCAAATTAAATGTTTAGTTGGTGAGACTGTAAAAGTA
AACCTTCGTGGACCAGAAAGTCGAGTTGGTGAGCTCGTATCGTTAGGAAAAGATTATCTA
ACGTTACAGTTACCTCATGGTGAATTAGTATATTATCAGTTGAAACATGTGAAGAGTCTA
GTGAAGAAAGTGAAAGAAAGTAAATGTGGCGATTGCTATAGTTCATGTTTCTGCTCTGAT
GAGGATACTTTTTTAGATATATTAAAAGACTTGAAGTATAAGTGGGTAAAAATTAATCGT
GGCGGTCCAGAGTGTGTGGAAGGTTTATTAAGTGAGGTACACCATGGCTGTATTACACTA
GTAAACGGTGATGAAGTTATTTATGTAATTAAGTCTCATATTAAGAGTGTGAGTCAAGTA
GTTAAATGTAAAAAGAATGAAGATGAATAA
>chr_376 395873-396541 + length=669 nt
ATGAATGAGTTAAACAAAAGTATTGGAGAAAATATATATGTTAAATTAATCGGTGAAAAA
AGATTTAAAGGTGTATTAATTGATGTAGGAAATGATATCGTTGTTCTTTACAATGGACAA
GACTACGTATATATATCTTTATATCATGTACAATATTATAAGTTTTTAAGATCAAATGAT
GAAGAAATCTCAAAACCAGATGTGGATTCTGTAATTAAGAGAGAGTCTCCTTCAATTTCT
TTGAGGAAAGTATTAAGTACATCTAAAGGGATTTTTACGGAAATTTATGTAGCCGGAAAT
GCTCCAATACATGGTTATGTTACAAGTGTGATGAACGATTATATTGTTTTTTATAGTCCA
GTTTATAAAACTGTATATATATCTTTAAAACACTTGAAATGGTTAATTCCGTATAAAGAA
AATCAAGTGCCTTATGCCCTCAATAAAAATGAACTCCCCGTGAATCCGTTAAATATTACG
TTAGCTCGAACGTTTGAAGAACAGCTTATTAAAATGGCTGGGAAAATTATGGTGTTTGAT
TTAGGTGAGGAGTCCAATAAAATTGGAAAAATGGCGAAAATTGATGAAGGTCATATTGAA
ATATCAAAAGCACGTGATGCGAAAATGTATGTAAATATTCAACATGTAAAATCTGTCCAT
TGTCCGTAA
>chr_377 396780-398045 + length=1266 nt
GTGGAGCAGTTTCCGAATTCGTTATCAATTACATTGCTTGGTAGTGCTGGTGGAGCAGCA
AAAGCAGTTTTAGCAATTTTAAATCAAGCGATAGCAAATGAAAAAGATCCAATTTATGAA
GTATTAAAGAATGCCAAATTTCATTTGGTGGATATAAAACAAAAAGATAGGACTTATTAT
GATGAGTTGTTTTCGAATCTGAAAGGTCAATTATATTTATATGAAATAAACCTTCAAAAT
GTAGTGGAATTTAAACAACATTTAAAAGAAAAAAGAACGAGTGTTGTGATTGATGTTTCA
GGGGCAGATACAATTAGAGTATTAAGCTGCTGTAATGAACTAGGAATTTGTTATATTAAC
TCAGCCTTGGAAAATGAGGCAGTAGATCAGGACGATAGCTTAATTGGCTTTCAGCTTACG
GAAAGATATACAAGGTTTGAGAAGGAGAAAGAGAAATTTACAAATACAAAAGCGATTATA
GGTTCAGGTATGAATCCAGGTGTTGTTCAATGGATGGTTGTTGAGCTTATGAAGGAACGA
CCAAATGAAAGGCCAAGAGCATGTTATATTGTAGAACATGACACGTCATTTTTGAATGAT
ACAGCACTTATAAAGCCACATACACTTTATGCTTCATGGGCAGTAGAGCGATTTTTAGAT
GAAGCAATCTGGAGTTATCCGATGTATATGAGCCATCATCGTCCTCTTTACTTTTATGAA
GATGTATATGCTTCAGAGTATAAAGTGAAGTTAGGAGAAAAAGAATTCTATGGTTGTTTA
ATGCCACATGAGGAAGTATTAATTTTAGGGAAAAACTTTAATATGGAAGTTGGTTTTCTT
TACCGAATTAATGAGTATACAACAAATATAATTAGACAGAACTTAGATCAAGTAGAAGAT
TTATGGAACTGGAATCGTAAAGTGTTTAATCCAGCGGAAGAAGAGGTTGCTGGAGAGGAC
TTGGTCGGTGTGTTACTCGTTTATGAAAATAGTGAGACATATATGTATAATGTGATGAAT
AGTAGCCAAGTTTTTCGTAAATATAAAACGAATGCAACGTATTTTCAGGTAGGGTGCGGG
ATTTATGCGGGCTTGTCCAGTTTACTTTTAGATCAATTTGAACAAGGTGCTTATTACGTT
GAGGAGTTGTTATTAAATACAGAAAGTAAGTACGGTGAGTATTTAAATTTATATATGAAG
GATTTTGTAATAGGGCATAATAATTTTACGGATGGATTGTTACATGACAGGGTAAGATGG
ATGTAA
>chr_378 398183-399409 + length=1227 nt
ATGAATAAATACAAGAGCTTGATTTATGAAGAAAGAAGAGCCTTAAAGGTATTTATATTA
TTATTTTATATTATATTCTTTTTATATGACGCTATATATTATTTTGTATATCCTGCTATG
AATATTAGTGGAACAGCGGTAGGTTGGCCAGAAGGTAGTCTTGGGATAGGTGTGCCTATA
TTTGTAATAGCATTATTTCCTATTTCTATATATCTTCAAAAAAGAGGGTATGTATATTCT
GTAAAATATTTATTTTTATTTGGGTACATGTTTATCAATCTTGTGAATAATTTAATGATT
TATTTGCGAACGGATAGACCTTTTGAACATGGCAGTATGGTAGAAATGTTATTAATTTTA
TTTGCCCCAGTTTTCGTGAATAGAAAATACTTTTATTTAGTGTCCTTTAGTGTAATTGGA
AAGTACGTATTTTTCACATTGCTATTACAAGATTTAAAAGTGATAATTCCACTTGTTTTA
TGTGTATTTTATTTCATTATTTCACATTCTTTATTAAAACGATTTCAATCTTATGTAAGA
ACAGTGGTTGAAATGATGAACAATATGAAAGAGACGGAAAATTTAGCTGTGATTGGGACT
ATGTCTACAACAATTGCTCATGAAATTCGAAATCCGTTAACAGCGTTAAAAGGGTTTACG
CAAATGCAAAAAGAAAGAAATCCAACTGATACGATGAGCTACGACATTATGCTACAAGAA
ATTGAAAGAGTCAATGGATTTGTTAGTGAATTGATGTTGTTAGGAAAACCAAAGCCAACA
AATTATGAAAGGTGTAATATACGAGACATCATTCTATATGTTGTGCATCTAATGGAAAGT
TATGCAACGCAATATAGAGTTAAATGTCATTTACAAGTAGATGGGAATTTACCGGCTATA
AACGGTGATGATAAGCAATTAAAACAAGTGTTATTAAATATCATTAAAAATGGAATAGAA
TCAATGCCAGAGGGTGGAGAAATTCATATCCGTGCATATCAAAAAACGCAAGGACATTTG
TGTATTTCTGTTGAAGACCAAGGATTTGGTATAGAGAATGAGAAGTTAGAAAAAATTGGC
AAGGCGTTTTACACAACAAAGGAGACTGGTACAGGACTTGGATTAATGATTACATATAAA
ATTATTAAGGAACATCAAGGGAGTATCACGATCCAAAGTAGTGTAGGAGTAGGAACGAAA
GTAGAAATTTTTTTGCCGACCTTTTAA
>chr_379 399639-400019 + length=381 nt
ATGGAATTAACATTAAATTCGACTGTATGTTTACACACGATTCAATTTCGAAAAGAGCAA
AAGAATTATATTGTAAAAGATACAATTACAGGAGAAAAATATGAAATGCCGCCACTTTGG
ATTGATGCATTGGCAATGATGCGTGACGGTTTTTTATTGGGGGAAATTGAGGAGAAATTA
AAAGAAGAGTATCCATCCGAAGAAGTGAATATGTTAGCATTCACGAGGCAACTGTTAGAA
CTAGAACTTGTTGAAATGGTAGATGGAGAAGAGATAGCTTGCACAAAGAAGAAAGAGATA
GATTGTTTAGCTTGGGTGCGTCCTCGTGTGGAACAATTCTTTCTTAATTTAAATAGAAAA
TATAGAAGCAAAGACCAGTAG
>chr_380 400048-400680 - length=633 nt
ATGAAAGTAATTGATTTATCACAAACATTTGAAAATAATATGTCTCAATTTCCTGGAACA
CCTAAAATACAACTAGAAGCTGTTACAAGTGTTGAAGAATCAGGATATCAAGTTACAGAT
TTTCATTCTGTCGTTCATGTTGGCACGCATTGTGATGCTCCTGCGCATTTTATTTCAGGC
GCAACGACCATCGATCAATTACCGCTGGATCAATTTGTAGGTGAAGCTGTTCTTATAGAT
GTAACACATATTCAAGAGCGAAAATTACCTAAGACAGTATTGCATAATACTGACATAAAA
GAAGGTGATATTGTTATTTTTCATTCTAATCTATCCACAAAATGGAATACAGAAGCTTAT
GAGAAGGAAGCATTTTATCTTTCTGAAGAATTAGCTAAAGAACTAGTGCGATTAAAAGTA
AAATCTATCGGTTTAGATTTCATTTCTCCTGATGAAGTCACAACAGAAACATCACCGATT
CATCACATATTACTAGGGAATGATATTTACTTAATTGAAAACTTAACAAATCTAGATGCT
ATCGAAGCAAAACGTTTCTTTTTCTCAGCAGCACCTTTAAAAATTAAAAATAGTGACGGT
GCTTTCGCAAGAGCATTTGCTGTTATTTTTTAA
>chr_381 401028-402137 + length=1110 nt
GTGACAGGAAATGTATTAAATTATTATGCTGGTGGTAATACAGCTAGGGGATTTCACAAT
TTATACGAAGAGAATTTAAAAGGATTAGACAGATTATTTATCTTAAAGGGTGGCCCAGGA
ACGGGAAAATCTTCTTTAATAAAGGCAATAGGTCGTGAATGGATTGAAAAAGGATATGAT
ATTGAATTTTTACATTGTTCTTCTGATAATAAATCGGTTGATGGTGTAATTATCCCAAAA
TTAAAAGTAGGAATTGTTGATGGGACATCGCCGCATGTTATTGAGCCAAAAATGCCAGGA
GTTGTTGAAGAGTATATAAATTTAGGAATTGCTTGGGACTCAGATAAACTAAGAAAGCAG
AAGTTAGAAATTGAAAGATTTGTTTCAGAAGCAAGCAAAGCTTTTCAGTCTGCTTACGCA
CGTTTTAAAGAGGCATTGGTTATACATGATGAGTGGGAGAAGATATATATTGATAATATA
GATTTTAATAAAGCAAATGAACTAACCAATCAGCTAATCCAGAAATTATTTGCAGATAAA
AGCGGGAGACAATCGCTTGTAAAACATCGTTTTTTAGGAGCTGCTACACCGAAAGGAGCA
GTTGATTTTGTTCCTAATTTAACAGAAGGGTTACCACATCGTTATTTTATAAAAGGGCGC
CCAGGTTCTGGAAAATCAACGATGCTCAAAAAGTTAGCTAAGGCAGCTGAAGAAAAAGGG
TTTGAAGTTGAAGTATATCATTGCGGATTTGACCCGAATAGTCTTGATATGGTTATCGTA
AGAGAATTAGGTTTTGCAATTTTTGATAGCACCGCACCACATGAATATTTTCCAAGTCGC
GAGGGTGATGAAATTATTGATATGTATGCCCTTATTGTTACGCCAGGGACGGATGAGAAA
TATGCGAAGGAAATTCGTGATGTTTCCATTCAATATAAAGCAAAAATGAATGAGGCGATG
TCTTTCTTAGCGAAAGCAAAATCGATTCGTGATAAATTAGAACGAATTTATATTGCTGCT
ATGGATTTTTCAATAGTAGATGCATATAAAGAGGAGATTCAAAAAGAGTTTGAACGAATT
GCTGCTACTGTAATTGAAAAGCAACAATAG
>chr_382 402249-403031 + length=783 nt
ATGAGAGAGAAAATCGAGTTGGAGTTAGAAAGAATTGAAAAAGAGAATGATGTAAAAATT
TTATTTGCGGTGGAATCAGGGAGTCGTGCTTGGGGGTTTCCATCGAAAGATAGCGATTAT
GATGTTAGGTTCGTTTATATACATCCGGTAGAATGGTATTTATCAATTCATGACAAACGA
GATGTAATTGAATATCCAATTAGTGATGATTTAGATATAAGTGGTTGGGATATTAAAAAG
GCGTTGCAACTATTCGCGAAGTCGAATCCTGCTTTACTTGAGTGGATTCGATCACCAATT
TTTTATTCGAAAAACTCTAATTTTCCAGAACTACTTCAACAGATGAGTGAGAAGAATTTT
GATCCAAAAGCAACGATATATCATTATTTACATATGGCTTCGAAAAATTATCGTGAATTT
TTGCAAGGTGAGAATGTAAAGCTGAAAAAGTACTTTTATGTATTACGTCCCATTTTAGCT
TGTAAGTGGCTAGAAGAGAAAACGACTTTACCTCCTGTAGAATTTGATCGATTAATTACA
GAATTATCATTAGAACGTAGCGTATTAGATGAAATTGAAAAGTTGTTAATAAAGAAAAAA
GCAGGTACTGAATTAGATGTTGGATTGAAAATTAAGGTGCTAAATCAATTTTTAGAAGAA
CAAATTCATTACTATCAGCAATATGTAAAAGGAATTGAAAAGGGATCAGGAATCGATATT
GAGAGTTTAAATACATTGTTTCGAGATATGTTGTTTGAAGCATATGAAAAAGAGCACAAG
TAA
>chr_383 403045-404346 - length=1302 nt
ATGCAACCTTCAGCTCCACCTCATCTAGAATCTACAGAAACTATCTTTCCAAGCTCTATT
ACAAAACTTGTTGTTTTTATTTGTTGGCTAGCCATTTTAGCTGATGGATATGATTTAGGT
ATTTACGGTGCCGTTCTACCAAAGCTCCTAGAAGACAAAAGCTGGGCGCTATCACCAGCG
CATGCTGGTACAATTGCAAGCTATGCTTTATTTGGGATGTTTATTGGGGCTATTCTAGTT
GGAACGATTACAGATCTAATTGGGCGTAAATGGACGCTTATATGCTGTTTAGCACTTTTT
TCTATCACAATGGGTTTAGCGGCTATCGCTCCTTCTCCTGAGTTATTTGGATTATCTCGA
TTTATAGGAGGAATCGGATTAGGCGGTGTTATCCCAACAGCTTCAGCACTTACTGTTGAA
TATTCACCAAAAAAAAGGCAATCTTTTATTTATGCTCTTATGTTTACTGGCTATCCTTTA
GGTATCGTGTTAGGTGCTATTTTGTCCATGCTTATGTTAGAAGATTTCGGATGGAGAATT
ATGTTTGGTATCGGAATGATTCCACTACTCCTCATCCCTTTCATTATTCGCTATTTACCC
GAGTCCATTCAATTTTTATTATCACGTAATCACCAAGAAGAAGTGAACCAAATTCTTAAT
CGTTTTCAAATTGAATTTCATGTAAAAGATAAAACTCATCAAGACCCATCTACTATACGA
AAGAAAAATGGATTTTTCACTTTATTCTCAAAAGAATACATAAAAGCAACGCTACTTTTT
TGGATCACTTATATAATGGGAATGTTTTTAATATATGGTTTAAACACTTGGTTACCACAG
ATGATGCGCCAGGCAGGATATCCTCTTGGGTCTAGTCTGTCATTTCTACTTATGCTAAAT
ATTACCGCAGCTATCGGCGCACTATTCGCTGGAGCAATTGCTGATCGTATAGGAGCAAAA
ATTGTTATTAGCATCTCTTATCTTATGGCAGCCATATGTATCGGACTATTAACAATCAAA
CCATCTGTTACAATCATTTATCTTTTAATTGGCCTTGCTGGTATTGGATCAGTCGGTATT
ACTCAAATATTAAATGCATATGTAACACAATACTTCCCATCACATATCCGAGCTACCTCC
TTAGGCTGGGGACTGGGGCTTGGCCGAGTTGGTGCAATTGCTGGCCCAATTCTCGTCGGT
ATTATTATGACAATGCAATATGACTTAGCATGGAATTTTTACTTATTCTCCTTTGCAGGT
CTTATCGCAGCTATATCTGTTTTCTTCATTCCTACAAAATAA
>chr_384 404490-406016 - length=1527 nt
ATGACAAGTGATACATTTCCACAACTGCCGCTATCTTATTGGATTGAATCTACTCAGTTT
CCTACTTTCCCTCGTTTATCCGAAAATATAAAGACGAAAGTTGCTATTATCGGTGCTGGT
ATTACAGGTATTACTACTGCCTATTTACTTGCAAAAGAAGGCATCGATGTTGTTTTAATT
GATTCTGGTCGTATTTTAAATGGAACGACTGGGCATACAACAGCGAAAGTAACAGCACAA
CATGATCTTATTTATGATGAATTAATAAATCATTTCGGTGTAGAAAAGGCCCGGCTTTAC
TATGAATCAAATAATCAGGCTCTACAATTCATAAATAAAACTGTTCAAACATATAAAATC
GACTGTAATTTCTCAAATGAAGATTCATATTTATATACAACTACTGATAACGGATTAAGA
AATTTATCGAAAGAATATGAAGCTTATCAAAAATTAAATATACCTTGTGACTATGTTCAA
TCTCTATCGATTCCTATTCCAGTACAATCTGCGCTTGTAATGAAAAATCAAGCACAATTC
CATCCCCTTCTTTATTTAAAAACACTTTTAGAAAAGTTTGTGGAGATGGGCGGAAAGGTC
TACGAACAAACAACAGCTATGGATGTGGAAAAGGGCGATTATTCACAAATAATTACAAAA
GAGGGCCATCATATCACTTGTGAATATGTCGTCTCTTGTTCACATTTTCCTTTTTATGAT
GCGAATAGCTTTTTCTTTACGCGAATGTACGCAGAACGCTCCTACGCTCTTGCAATAAAA
GCAAAAACGGAGTATCCAGGTGGCATGTATTTAAGTATTGATGATCCAAAGCGCTCCTTA
CGCTATATAACAAACAATGGAGTAAAATTAATTTTGATTGGCGGAGAGAGTCATAAAACA
GGTCAGGGAATAAATACGATGCTTCATTATGAAGCACTCTATTCTTTTGCTGAAGCCACT
TTTGGAATAGATGAAGTTCCTTATAGATGGTCAGCACAAGATTTAATTACTCTAGATAAG
CTTCCTTATATCGGACATATTAACGAAAGAAATCCAAATATATTTGTTGCAACTGGATAT
CGCAAATGGGGAATGACAACTGGAACTGCTGCCGCTCACCTACTGAAGGACTCCATCCTA
AAAGTTCACAGTCCCTATAAAGAACTGTATGCACCATCACGCTTCCATGCAAATCCAGAT
ATAAAAACGTTCCTCTCCCAAAACATTGATGTTGCGAAACATTTAATTGCAGGAAAGATT
GAAACCGCATTACGTAAGCCAGAAGATCTCGAAGTTGGTGAAGGATCTGTCGTACATGTT
AACGGTAAACGAGCAGGTGCTTATAAGGACAAAGAAGGAAAATTACATATCGTCGATACA
ACTTGTACACATCTCGGCTGTGAAGTTGAATGGAATAATGGTGATTGTACTTGGGATTGC
CCTTGCCATGGTTCTCGTTTTTCAATTGAGGGAGACGTTCTTGAAGGCCCAGCAGATCAA
CCGTTAAAACGAGTTGATAATGAGTAA
>chr_385 406598-407683 + length=1086 nt
ATGAAGGAGCTTCATACGTTTGGGTGGTATGCAGCACGTGTATCACCACATTTGCCGAAA
AAAGCATTTAAACCAGTGCCTACTCGTTTATTTGGTGGACTGGCTTATTTGCTTGTGGCA
TTGGCGGGATTAATATCGATTGGTGTATTTGAATTGAATGTGTGGGCGAATCTAGGAATT
GCGATTGTTCTTGGATTATGTTTTGCTTCACTAGGATTTTTAGGGCATGAAATTTTACAT
GGAACTGTTGTAAGAAAGGCATGGCTTCGTGACTTCTTAGGCGCGATTGCATTTATGCCA
TTATCAACAGGGCCAAAGCTTTGGAGAAAGTGGCATAATGCAACGCATCATGTTCATACA
CAGCATGAAGAGAATGATCCAGATGCATGGCCGACACTTGAGAAACTTAAGAAGAGTAAG
TTTTTGAGTTGGGTATATCGTATGCCTTTACATGTACGTTCATTCTTTAGTTTTCTGTCA
CTAACAATTCAATTTACATTGCATTCGACTCGAATGTTCTTTCATTTTATAAAAGAGTTC
AAGTCATCCAATCAAAAATCTGTATGGCTTCAACTTCTTTTGCCTTGGACAGTTTGGATT
AGTTTATTGTTTATTATGGGACCTGGAAAATGGTTATTTGCATATGTCATTCCGTTGTTA
ATTGCTAACTTTATTGTAATGGCATATATCGCAACAAATCACCGCTTAAATCCAATTGTT
CCAGTAAATGATCCGTTAGCAAACTGTTTGTCAGTAACAGTGCCGCGCTGGGTAGACGTT
TTACATTTCAATTTCTCATATCATACAGAACATCATCTGTTTCCCGCTATGAGTTCTAAA
TACTATCCGTTAGTAAAAGAGAAGATTAAAGAAATGTGGCCGGAACGCTATCATGAGATG
CCGATGACAAAAGCTTTGGCAGCGCTATGGAATACACCACGTGTGTATTATCAAGGAAGT
GAATTAGTGGATCCGCATAGAGAGCATTTCTATGGTTCTTTAGGAAATGGACTAGATCCT
CATAATATTTCATATCGTGAGGAACATATAGAAGAAGAAAAGAGTATTAAAAAAGTAAAT
CAGTAA
>chr_386 407737-408429 - length=693 nt
ATGTTTGAAATTTTTATCTCTTCCTATCCCACACTCTTAAAGGCTACTATTGTCACATTA
CAATTAACATTAACTTCCCTAGTACTCGGTTCATTAATTGGATTATTATTCGCTTTCTTT
CGAATCTCTAACAATAAAGTTTTAAATAGTATCGCTCATGTCTACATTGCTATTATTCGT
GGTACACCTTTAATTGTTCAAATTGCCATTCTCTATTTTGGAATTACATCCGTTGTTGTT
TTCACCCCTTTTTGGGCAGGTGCAATCGCTTTAGCAATTCATAACGGAGCATATATTACG
GAAATTTTCCGTGGATCTATTCAATCCGTTGACCGGGGACAATTAGAAGCAGCTCGCTCT
TTAGGCATGCCTTATCCTTTAGCTATGCGACGAATTATATTACCACAAGCATTTCGTCTG
TCTCTTCCTCCTCTAGGAAACCAATTTATTATCGGATTAAAAGATTCTTCACTTGTTGCT
TATGTAGGAATGTCCGAATTATGGGGTTCAGGTTTATCAATTGCAGCAGGTAATTTCCAA
CAATTAGATACTTACATAATCGTTGGTGCATACTATCTCATACTTGTTCTTCTATTTACT
TATTTTGTTAATCTTTTAGAAAAACGACTACAACGAAAAGAAACTAACTCCGTCCAAGTC
CATAAAAGGAACAAAAAGGAAGTTTCTTTATAA
>chr_387 408536-409330 - length=795 nt
ATGAAAAGAAAACTATTAACCATTGTTGCGAGCATTACACTATGTACATCCTTCATACTA
GGAGCTTGTAGCAAAGAAAGCTCTACTACTTCATCAAATAGTGAAAAAGAATTTCGCTAT
GCGATGAGTGGATTATACAAACCTTTTAACTATAAAGAAAATGACGGCAAACTTGTCGGC
TTTGATGTAGAAATCGGTGAAGCTCTTGCTAAAAAGATGAACATGAAGGCTACGCCCGTT
ACAAACCCATGGGAAACGCTGATTCAAGGTCTTCAAGCGAAGAAATATGATGTAATACTG
GGTAGTATGGCAATTACAGAGGAGCGCTTAAAAGCTGTTAGTTTCTCAAATCCGTACTAT
CGATCTGGCGCCCAAATTTTTGTGGCTAAAAAGAATACCGCTATCTCTTCTCCAGAAGAT
TTAAAAGGTAAGAAAATTGGTGTTGTAAAAGCTAGTACCTTTAAAAATCTTGTTGCAAAA
TATACAGATCAAATCACAGAATATGACAGCGATATTACTGCTCTTATGGACTTAGAGCCT
GGGCGTGTTGACGCAGTAATTACGGATCAAATGGTTGGTCTACGTATGATAAAAGAAGGA
AAATCGAAGATAAAAGAAGCCGGAAAACCATTAAATCTTGATGAAATGGGAATTGCTATT
CGCAAAGATGATAAAGAAATGGTTGAGAAAGTAAATAAAGCGTTAGATGAAATCATTAAA
GATGGTACGTATGAAAAGATCAGTAAAAAATGGTTCGGGCGTAATATTCTCGGTGAAGAG
GAAAAAACGAAGTAA
>chr_388 409453-410175 - length=723 nt
ATGATTCAAGTTCGAAATCTAGTAAAATCATTCGGTTCACTTGATGTGTTAAAAGGAATT
GATTTAGAAGTAAAAGAAAAAGAAGTTGTTGTTTTAATTGGTGCCAGTGGTTCTGGTAAA
AGTACATTACTTCGCTGTCTTAACTTTTTAGAAATGTACGATGAAGGCGAAATTCACTTA
CAAGGTGAGCGAATTGATCCAAAGCATTCAAATTTAAATAAAGTCCGTGAAAATGTCGGT
ATGGTTTTTCAGCACTTTAACCTCTTTCCTCATATGACCTCACTAGAAAACATCATAGAA
GCACCTATTCACGTAAAAAAATTAGAGAAAGCAAATGCACAGGATATTGGAAATCAACTT
CTCCAAAAAGTCGGCCTTCAAGATAAAGCGGATGTAACTCCTCATCTTCTTTCAGGTGGT
CAAAAACAGCGCATTGCCATTGCACGAGCTCTTGCAATGAGCCCTAAGATTATGCTATTT
GATGAGCCTACCTCAGCTTTAGACCCTGAACTTGTTGGAGAAGTATTGCAAGTTATGAAA
GAACTTGCTGAAGAAGGGATGACAATGGTTATTGTTACTCATGAAATGAATTTCGCAAAA
GATGTAGCTGATCGCGTCATCTTTATGGACGATGGAAAGATTGTAGAAGATGCTCCGCCA
GTACAATTCTTTTCAGCTCCATCACATGAACGGGCAAAACAATTTTTACGCAACGTTTTA
TAA
>chr_389 410386-411678 + length=1293 nt
ATGGAAAAAGAAAGAAAAACATTTTCTTTTGGATTACGTACACAACTTATGCTATTCACT
ACAGTTTTAGCTTTCATTACATATTCAACAAGTATATTTTTTATTTACGTGATATACGAT
TATTTTCAAAGTTATGTAAGTCAAACTGTATATAATATTATCGTTATGTTATTAGGGGTA
GTATGGTCTGGAATTTTAGCATATGGAGCAGCCGTATTTTTAATTAAACCGCTTCGCAAG
TTAGAGGAAGCGGCAAGAAAAGCAGCTGAGGGTGATATTCGTGAAGATGTTCCATTACCG
AAGACAGATGATGAAATTAAATCTTTAAGTGTTGCATTTAATATGATGTTAGGAAACTTA
AGGGGCATGGTAAAAAATATTGATACAACATTTTCGTATACAAATAATCAAGTACAGCAG
ATTAGAAAACAAACAGGCGAAGCAACGAGACAAGCGCAAGGTGTATCTGAGACACTTGCA
GAGATTTCTTCAGGCGCTGAGCAATCAGCGGCATCAATTCAAGCAATTGTTTCTGCTGTT
GATACAACGACTTCTATTGCAAGTGAAGTAGAAGAAAAAGCGAAGCAGTCTGATACATTG
TCTTCAGAAATGGTTGAAGCTTTAGGGCATAGTACTCGTGTCTTTACGTCTTTAATTCAA
GGTATTCAAACATTGGCAAAAGAAAATGAAGATTCAATGCAAAATGTACAGAAGTTAGAA
GAACGAATGAAACAAGTAGAACATATTGTGTCTGTTGTGAGTGCGATTGCTAGCCAAACG
AATTTATTAGCACTAAATGCTTCTATTGAGGCAGCTCGCGCAGGAGAGCATGGAAGAGGC
TTTGCGGTTGTTGCGGAAGAAGTACGTAAACTTGCTGATGAAAGTGATCATTCTGCAAGA
AACATATCGCAGTTATTACGGAATATGCAAGATGAAGTACAACAAGTTGCAATGAAAATG
ACAGAACAAGTGAAAATAGCTAAAGAAGAGGCGAAACGTGGGGAAGCTACGGAATTAATT
TTAAAAGAAATGTCATCAAGTGTTATGGAAGTAGCCGATGCAACTCAGCAAATTAGTAGT
TATATGAATGAACAAGTGAGCCATATTCATCAAACAGGAGCACAAACAAAAGCTGTAGCA
GCAATTGCTGAAGAAACGTCAGCTGGTTCGCAAGAAGTAGCACGTGTGACGCTACAACAA
TCTAAAAATATGATAGTAATCGATCAATTATTAAAGGATTTAGAGAAGCAAGCAACTGAT
TTGAAACAAACAATTGAACGATTTTCAATGTAA
>chr_390 411825-412274 + length=450 nt
ATGAAAAAAGAAAAAAGACAACGGTTAATTAAACAATTTGTAAAGGAGTATGAAATAGAT
AAGCAAGAAAGATTAGTAGAATTGTTAGCAAAAAAAGATGTATTAGTAACACAAGCTACG
GTTTCTCGCGATATTCGTGAGTTAAACTTAACGAAGGTACCTTCTCAAGAAGGATTAATG
ATATATAAAGTTTTCTCAGAAGAGCATTTACAAACTGATATAAAGTTAAAGAAAAAATTA
CGAGAAGTTGTTTTAAAAATTGATTGTGTAGATCAATTAATGGTTATTAAAACATTACCT
GGTAATGCACATGTTATTGGTGTTTTATTTGATGAGTTAGATTGGAAAGAAAAAATAGGA
TGTATATGTGGAAATGATACATGCCTTATAATTTCACAGTCGAAATCAGATAGGGAGATT
ATAGAAGAAAGATTAAATTTAATTATTTAG
>chr_391 412543-413775 + length=1233 nt
ATGAAACATCCGATACATGTTACTTCAGAAATTGGGGAATTACAAACGGTTTTATTAAAA
CGACCGGGTAAAGAAGTGGAAAACTTGACGCCAGATTATTTGCAACAATTATTATTTGAC
GATATTCCATACTTACCAATTATTCAAAAAGAGCATGATTATTTTGCACAAACGTTACGC
AATCGGGGTGTTGAAGTTCTTTATTTAGAAAAACTAGCCGCGGAGGCGTTAGTAGATAAA
AAACTTCGAGAAGAATTTGTTGATCGTATTTTAAAAGAAGGACAGGCCGACGTAAATGTT
GCACATCAAACTTTAAAAGAATATTTACTTTCCTTTTCAAATGAAGAATTAATTCAAAAA
ATTATGGGCGGTGTACGGAAAAACGAAATTGAAACAAGTAAGAAGACACATTTATATGAA
TTAATGGAAGATCACTATCCGTTTTACTTAGATCCAATGCCTAATTTATATTTTACTCGT
GATCCAGCAGCTAGCGTGGGCGATGGCTTAACGATAAATAAGATGAGAGAACCAGCGCGT
AGACGTGAATCATTATTCATGGAGTACATCATTAAATATCATCCAAGATTTGCAAAACAT
AATGTACCAATCTGGTTAGATCGTGATTATAAATTTCCGATTGAAGGTGGCGACGAGCTA
ATTTTAAATGAAGAAACAATTGCGATTGGAGTATCTGCTCGTACTTCAGCTAAAGCAATT
GAACGTTTAGCTAAAAATCTCTTTAGCCGACAAAATAAAATTAAGAAAGTGTTAGCAATA
GAAATTCCAAAATGTCGAGCATTTATGCATTTAGATACAGTATTTACAATGGTTGATTAT
GACAAGTTTACAATTCACCCAGCCATTCAAGGGCCAAAAGGGAATATGAATATTTATATT
TTAGAAAAAGGATCAGATGAGGAAACTCTTAAAATTACACATCGTACTTCTTTAATGGAA
GCATTAAAAGAGGTATTAGGCTTAAGTGAATTAGTTCTTATTCCATGTGGAGGAGGAGAT
GTAATTGCTTCTGCTCGTGAACAATGGAATGATGGCTCGAACACATTAGCAATTGCGCCA
GGTGTAGTTGTTACATATGATCGCAACTATGTATCTAATACGTTATTACGTGAACACGGT
ATAGAAGTGATTGAGGTGCTAAGTTCGGAATTATCTCGTGGTCGTGGGGGTCCACGTTGC
ATGAGTATGCCAATTGTTCGTAAAGATATTTAG
>chr_392 413806-414804 + length=999 nt
ATGTTAATGACTAGACAAAATTTAAAAGGAAGAAGCTTTCTAGCAGAAAAAGATTTTACA
CAAGAAGAATTGTTATATTTTCTAGATTTGGCAGCAGAATTAAAAGAGAAAAAGAAAAAT
GGTATCCCGCATCATTATTTAGAAGGTAAAAATGTAGCGCTCTTATTTGAAAAAACTTCT
ACTCGTACGCGTTGTGCATTTACAGTAGCATGTACAGATTTAGGGGCAAATCCTGAATAT
TTAGGGAAAGGTGATATTCAACTTGGGAAAAAAGAATCTGTAGAGGATACAGCAAAAGTG
TTAGGGCGTATGTTTGACGGAATTGAGTTTCGTGGATTTAATCATGAAACTGTAGAATCT
TTAGCACAAAATTCTGGTGTGCCAGTTTGGAATGGATTAACAGATATGTGGCATCCAACA
CAAACACTAGCAGATTTATTAACAATTAGAGAACATATAGGGAAATTGAAAAATGTGAAG
CTCGTTTACGTTGGCGATGGGCGAAATAATGTTGCTAATAGCTTACTAGTTGGTGGAGCA
ATCGTTGGAATGGATGTATGTATTTGCACACCAGAATCTTTATGGCCTGCACAAGAAGTA
ATTGATTTAGCAAAAAAATATAATGAACAAGTAATGATAACAAGTAATGTGGAAGAAGCT
GTTGCGAATGCAGATGTAATTTATACAGATGTATGGGTGTCTATGGGGGAAGAAGAAAAA
TTTGCTGAACGTGTCGAGTTATTGAAACCTTATCAAGTAAATATGAAAATGATTAAAGCA
ACAGGGAATGAAAACGTGATTTTCTTACATTGTTTACCTGCATTTCATGATGTTGAAACG
ATGTATGGCGAAGAAGTTTATGAGAAATATGGGTTGAAAGAAATGGAGGTAACTGACGAA
GTATTCCGCAGTAAACATTCAAAAGTATTTGATCAAGCTGAAAATAGAATGCATACAATT
AAAGCGGTTATGGCAGCTACTTTAGGAAACATGGAGTAA
>chr_393 414904-416319 + length=1416 nt
ATGGGTGAAGATAAGAAATTAGGGTTGTTTACACTAACGGCTCTTGTAGTTGGGTCTATG
ATTGGCGGTGGAGCCTTTAATTTAGCGAGTGATATGGCAAAAGGTGCTGGTGCTGGAGCC
ATTATTATTGGCTGGGTTATAACAGGAATTGGGATGATTGCACTCGGATTATCTTTTCAA
AATCTAACTGTAAAACGGCCAGATTTAGATGGTGGTATTTTTAGCTATGCAAAAGCAGGG
TTTGGTAATTTTATGGGGTTTAATAGTGCGTGGGGATACTGGCTATCTGCTTGGCTTGGG
AATGTAGCTTACGGTACATTATTGTTTTCTTCATTAGGATATTTCTTCCCGATCTTTGAA
GGCGGTCAAAATGTAGAATCCATTATTGGTGCAAGCGTATTATTGTGGTGTGTTCACATG
TTAATTTTACGTGGAGTTCAATCAGCAGCCCTTGTGAATTTAGTAACTACAATCGCAAAA
TTAGTACCTGTATTTGTATTTATTGTCATAGGAATCTTTGCGTTTCATATTGATACGTTC
TTAGATGGATTTTGGGGGCAAACTGGTTCTTTTTCATGGGGAGCAGTTGGCAGCCAAGTT
AAAAGTACAATGCTTGTAACTTTATGGGTATTTATTGGGGTAGAAGGGGCTGTTGTTTTA
TCCAGTCGAGCAAAAAATAGAAGTGATGTAGGGAAAGCAACCGTTATTGGCTTAATTGGT
ACACTCATCATTTACATTTTAATCACATTATTGTCTCTTGGACTTATGCAGCAAGCAGAC
ATTGCAGGTTTGAAAAATCCGGCTATGGCTTATTTGTTTGAAAGTGTTGTTGGAAAATGG
GGTGCTATCTTTATTAATTTAGGTTTAGTCATCTCTGTATTAGGTGCTTGGTTAGGTTGG
ACTTTGCTCGCTTCTGAAATTCCATATTTAGCGGCTAAAGATGGAGTATTTCCAAAATGG
TTCGCAAAAGAAAATAAAAATAAGGCTCCAGTAAATTCATTATGGATAACAAATGGTTTA
ATACAAATATTCTTGTTAACATTCGTCGTTTCTGATCAGGCGTATAACTTTGCATTCTCT
TTAGCATCTTCAGCTATTTTAATCCCATATGCTTTTTCAGCATTTTATCAACTGAAGCAT
AGCTTAAAGTCTGAAGAAGCAGATCGAAATAAAAATATAATAATTGGCTTGATCGCAAGT
ATTTATGGCGTGTGGTTAGTTTATGCAGCCGGTTTAGAGTATTTATTATTAACAATGACT
TTATATGCGCCAGGTATTTTTATTTTTTACAATGTTCAAAAGCAAAAGAGTTCGAAGCAA
ATATTTACTCGAGTGGAATTAGCATCATCCGTAGCAATTGGTGCTTTAGCATTCTTTGCG
ATTTATGGATTAATTACAGGCAGTATTACTTTATAA
>chr_394 416357-417319 + length=963 nt
ATGGCACGAAGAAAAATTGTAGTTGCACTAGGGGGAAATGCGATACAGTCTGGAGAAGCT
ACTGCGGGAGCGCAGCAAGAAGCGTTGGAAAAAACGGCAGAACAACTTGTGAAAATAATG
GAAAATGATGTGGATATAGTAATTGCGCATGGAAATGGCCCACAAGTGGGGAATATTTTA
TTACAGCAAAAAGCTGCAGAAACGGAAAAGACACCTGCAATGCCATTAGATACTTGTGGG
GCAATGAGCCAAGGGATGATTGGATATTGGCTGGAAAATGCAATTGAAAAGGCATTGAAA
AAACGGAATATAAACAAAGATGTAGCAACGGTTATAACACGTGTTGTTGTGGATAAAAAA
GATGAGGCATTTAAAAATCCAACTAAACCAATTGGTCCTTTTTATACAGAAGAAGAGGCC
AGAAAATTAATGGATGAAACAAAAGCAGTGTTTAAAGAAGATGCTGGTAGAGGATGGAGA
CGTGTTGTTCCATCACCGAAGCCTGTAAGTATTCATGAACATAAAGTGATTAATTCTTTG
GTCGAAGATGGAAACATAGTGATAGCTGTGGGCGGAGGTGGAATTCCAGTAATTGATTCT
GAAGAAGGGTTAAAAGGAACTGAAGCGGTTATCGATAAAGATTTCGCTGCGCAGAAATTA
GCAGAATTAGTAGATGCCGATACGCTCGTTATTTTAACTGCAGTTGATTATGTGTATGTA
AATTATAATCAACCGAATCAAAAAAAATTAGAGCATGTCACAGTGAATCAATTAGAAGAA
TATATTGAAGAACAACAATTTGCTGCGGGAAGCATGCTTCCAAAAATCGAAGCTGCTATT
AATTTTGTTAATACAAATCCAAAAAGAAAAACGATTATTACGTCTTTAGAAAAAGTATAT
GAAGCACTAGAAGAAAAAGCCGGTACTATTATTTCAAAACAGAATGTATGCATGTATGTT
TAA
>chr_395 417521-418210 + length=690 nt
ATGAATAGACGGAACGTAGTGAAAGACTTAAAGCAGTTCGAATTATTTGCTCATTTAACA
GAAAAAAAATTGAAAGGCTTAACAGAGTTTGTTTATTGGCGAACTTATAAAAAAGGTCAA
TTTTTATTTTTAGAAGGGGATTCAAGGGAAAGAATTTACTTCATGTTAGATGGTTTTGTA
AAGTTAGAGCGGGTTAATCAAAATGGGAACTTATTATACGATGACTATGTAAAGCGGTAT
TCTATTTTTCCTTATGGTGGTATGTTTACAGACAGAGGATATAACTATACAGCAGAAGCA
ATGACGGATGTGGAGGTATATTATATTCCAACGGTAATCTTTGAAGATATGGTAAAGTCC
AGCAGAACACAATTGATGTACGTTGTTCAGCAATTATCATCTATATTAAAATTGAACGAA
AATCGAGTGCAAAATATTACAATTCCTAATGCACAAGATCGTGTTATCCAAACGTTAAAT
TATTTAATGCAGGATTTAGGAGAACAGAGTGGAGAAAAGATTGTAATTTCATGTCCACTT
ACAACAATTGAAATATCCAAAATATCTGGAACATCTCGAGAGACAGTTAGCAGCGTATTA
AAACAATTAAAAAATGATAGCATTGTTACAATTTTAGATAAAAAAATTACAATACATGAT
CCAACATATTTTGAAGAAATCTCTATGTGA
>chr_396 418367-419050 + length=684 nt
ATGATTCGTATTGAGTATGATCGATTAGTAGCTATTTGTTACAGTATAGGGGTTTTGTTA
TTATTAAAAATTCCAAATGATAATGAATTAATTGGGGAAAAACTATTCAATGTCTATAAG
ATTCCGATACATACGTATGTTTATATGGATTATAAAGTCTCAAATATATTGATTGTTTCT
TTCATACTACATGTAATTGCATTTATATTATTTTTAAAATGGCTAGGAAAAAAGGAGTCT
AGTACATTTAGAAAAATGAATAAAATAAAAGTAGTAGGTACTAGTATTTTGATTGTAATG
ATGCCGTTTATTTTAAATACAATCCTCCAGACATTGAATAAAACATGGTATTATGCAGGA
AAAACAGGGGTAGAAGCAATAGAATATAAAAAAGAAGATAGCCAGTGTAGAATGGAGAAA
AATGGAGAGAATATCCAACCGAAGTGCATTGTTACTTTAAAAAATTATCGTAATCATTCA
CAAGCATTAAAAGTTGTTTTATATGATAATGCAAACGAGAATTCAAAAAGCTATCCAGTA
CCGAAACCAGTCTATTTACAAAAACATGAGACAAAGCAATTTGAATTTCAAGTTCCTGTT
TCTTATAATAGAGGTATTGAAAAAGATAAAGTACCAAATATTAAATTACATTCATTGCAT
GAAAATGATACGAAATACAATTAA
>chr_397 419175-420509 - length=1335 nt
TTGAAGCAAACAAAATTAACAGGTCGTATCGTTGTTCCCACAGATCCTGACTACGACGTA
GCCCGAATGAATTTAAATTTAAGTATTCCAAAACTCCCTTGTATTATTGTTTTTTGTCAA
AATAACAAGGATGTCTGTAACGCCTTAAAATGGGCACGTGAACGTCATATACCATTTCGG
TTAAGAAGTGGACGTCATAGCTATGAAAATTTTTCTCTTTTAAATAGAGGACTTATTATT
GATGTGAGTGAAATGCATCGCATTACTGTTAATACAGAGAAATTAACAGCAACAATTGAG
GCTGGTGCAAATCTTGGCACTGTTTATAAAGAACTTTGGAATTACGGTGTTACAATTCCT
GCTGGTACAAGTGCAAGCGTTGGAGTTGTTGGATTAGCACTTGGCGGTGGTATTGGTATG
CTTTCGCGCTTATTTGGATTAACATGTGATCAATTAATGGAAGTGGAAATGGTACAAGCG
TGTGGAAAATTTGGTGCAAAACTCATTCGTGCAAATGAACAAGAAAACTCTAACCTTTTT
TGGGCATGCCGTGGTGGCGGTGGTGGAAACTTCGGAATTGTCACTTCCTTAACTTTTCGA
GTCCACCCGATAAAAAATGTATCAATTTTCTCAATTACATGGGAATGGGAAGACTTTATT
GCTGCATTTCAAGCGTGGCAAAACTGGGCACCTTATATAGATGAACGTCTCACTTCATCG
ATCGAATTATTCGCCAAGCAACGAAATAAAATTGAAGCACAAGGCGAGTTTGTCGGTTCT
CCCTCTGAACTCCATTCCCTATTATCCCCTCTTCTTGAAACTGGTAGCCCCTCTCTCTTT
ATAGAAGAAGTTCCTTATATAAAGGCTGTTGAATTTTTTAATGGAGGTAACATCCCTGAA
AATTTTAAGCGCTCTGGTTCCTATGTCTATAAACCTATTCCCCTTAAAGGCATTCAAATC
ATGCAATCCTTTCTTTCTCATGCACCAAATAAAGATGCTAGTATTTGGCATCAATCGCTC
ATAGGTGCTGTTGAAAATATTTCGCCGAATGAAACGGCTTATTTTCATCGTAAAGCAATT
ATCGCTCAAGAATACATTACCTCTTGGAAATGCGATGATGAAGAAAATCGAAATATACGC
TGGGTTAAAGGTTTACGAGAAAGCTTAGATCCTTATACACTAGGTGACTATGTGAACTGG
CCCGATATCGACATTAAAAATTGGCAAACTAGTTATTATGGCTCTAACTTTCACAGATTA
CGTAAAGTAAAAACTATGTATGATCCTTGTGATGTTTTTCATTTCCAACAAAGTATTCCT
CCTTTTCATACGTGA
>chr_398 420754-422418 + length=1665 nt
ATGAATAAGACATGGTGGAAAGAAGCGGTTGCTTATCAAATTTATCCACGAAGCTTTATG
GATTCAAATGGTGATGGTATTGGAGATTTACAAGGTATTATTGCAAAACTGGATTATTTA
AAAGATTTAGGTATAGATGTAATTTGGATTTGTCCAATGTATAAGTCGCCTAATGATGAT
AATGGTTATGATATTAGTGATTATCAAGATATTATGGATGAGTTTGGTACAATGGCAGAC
TTTGATGCTTTACTAGATGAAGTTCATAAGCGTGATATGAAGCTTATTATTGATTTAGTT
ATTAATCATACGAGTGATGAACATCCATGGTTTATTGAATCACGTTCATCTAAAGATAAT
CCGAAGCGTGATTGGTATATTTGGCATGATGGTAAAGATGGTGCGGAGCCAAACAACTGG
GAAAGTATTTTTAATGGTTCGGCATGGGAATATGATGAAGAAACAGAACAATATTATTTA
CATTTATTCTCACGTAAACAACCAGATTTAAACTGGGAGAATAAAGAAGTTCGCGAAGTA
CTATACGATACGGTTAATTGGTGGCTTGATAAAGGTATTGATGGTTTCCGCGTTGATGCG
ATCAGTCATATTAAAAAAGAAGAAGGCCTCAAGGATATGCCAAATCCAAAAGGGTTAAAA
TATGTGCCATCTTTTGATAAACATATGAATGTGAAAGGTATTCAACCTTTATTAGAAGAG
CTAAAAGAAAATACATTCTCTAAGTACGATATTATGACTGTTGGTGAAGCAAATGGTGTT
AAGATTGAAGATGCTGAGCTTTGGGTTGGAGAAGAGCAAGGTAAGTTCAATATGGTATTC
CAATTTGAACATTTAAGTTTATGGGATGCAGAGAAGAAGAAAGACCTTGATGTTGTAGGA
TTGAAAAAAGTATTAACGAAATGGCAAAAAGGATTAGAAAATAAAGGATGGAACGCTTTA
TATATTGAGAATCACGATAAACCACGTATCGTTTCAACATGGGGAGATGATAAACAATAT
TGGCGTGAAAGTGCAACAGCTCTAGGGGCGATGTATTTCTTTATGCACGGTACACCTTTT
ATTTATCAAGGCCAAGAAATTGGTATGACAAATGTTCAGTTACCAAATATTGAAGATTAC
GATGATGTAGCAATTAAAAATTTATATCGCGAGAAAATTGCAGAGGGCGTACCACATCAA
GATATGATGGAGATTATATGGGCTTCTTGCCGCGATAATTCACGTACACCTATGCAGTGG
AATGATGAGATGAATGCTGGTTTCACAACAAGTACACCTTGGTTTAGCATGAATCCAAAT
TACAAAGAAATTAATGTTGAAAAGCAAAAAAATGAAGAAAAGTCTATTTTCAATTTCTAT
AAGAAAATGATTGCCCTGAAAAAAGAGCACGATGTACTGAACTATGGTACGTATGATTTA
CTTTTAGAAGACGATCCACAAATTTATGCATATACACGTACGTTACAGGATGAAAAAGTC
ATTGTAATTAGTAATATCTCAAAAGAGGAAGCTGTGTATAATGAGGGTTCATTTGCACTA
GAACGCAAACGTTTGCTTTTAAATAACTATGAAGTTGCGGAACATGAAGAAGTAACAACA
ATTGCTTTAAAGCCTTATGAAACAAGGGTTTATCGCATTTCATAA
>chr_399 422624-424261 + length=1638 nt
ATGAAAATTACGTCTTTTGATTTTTGGCAAAAGTTCGGGAAAGCGTTATTAGTTGTTGTA
GCCGTAATGCCAGCAGCTGGTTTAATGATTTCCATCGGTAAGTTAATTGGTATGTCTGCT
GGGGATGTTAACGCAGTTCATACAATCGCTCGCGTAATGGAAGACATCGGTTGGGCAATC
ATTACAAATCTACACATCTTATTCGCAGTAGCAATTGGGGGATCTTGGGCGAAAGATCGC
GCGGGTGGTGCATTTGCAGCGCTATTAGCATTCGTCTTAACAAACCGAATTACAGGAGCT
ATATTTGGGGTAAACGCTGAAATGTTAGCGGATTCAAAAGCGAAAGTTTCTTCAGTAATA
GCGGGAGATTTAATTGTAAAAGATTACTTTACTTCTGTACTTGGTGCACCTGCATTAAAC
ATGGGAGTGTTCGTAGGGATTATCACAGGTTTCTTAGGAGCTACTTTATATAACAAATAT
TATAACTATAATAAACTGCCACAGGCATTAGCATTCTTTAATGGAAAACGATTTGTACCA
TTCGTTGTAATTCTTTGGTCTACAGTTACTGCGATTGTATTATCACTTCTATGGCCATTC
ATCCAAAGTGGGTTAAATGAATTTGGTCGCTGGATTGCAGCTTCAAAAGATAGTGCACCA
GTTGTTGCACCGTTTGTATATGGAACGTTAGAGCGTTTATTATTACCATTTGGTTTACAC
CATATGTTAACGATTCCGATGAACTATACAGAGCTAGGCGGAACATATACGATGCTAACT
GGTTCAAAAGTTGGACAAGTTGTAGCAGGACAAGATCCATTATGGCTTGCATGGATTACA
GATTTAAATAATTTATTAGCAAATGGAGATACGAAGGCATATAACGATTTATTAAATAAT
GTTGTACCAGCTCGTTTCAAAGCTGGACAAGTTATCGGCTCAACAGCAGCTTTAATGGGA
ATTGCATTTGCGATGTTCCGTAACGTTGATAAAGAAAAGCGTGCAAAATATAAACCAATG
TTTTTATCAGCAGCATTAGCAGTATTCTTAACAGGTGTAACAGAACCAATTGAATTCATG
TTCATGTTTATTGCTCCAGTATTATATGTTGTATATGCTATTACAACAGGACTTGCATTC
GCGCTAGCTGATTTAATTAACTTACGTGTTCATGCATTTGGATTTATTGAGTTAATTACT
CGTACGCCAATGATGGTTAACGCAGGTTTAACAAGAGACTTAATCAACTTTGTTATTGTT
TCATTAGTGTTCTTCGGTCTTAACTTTACACTATTTAATTTCTTAATTAAAAAATTCAAT
TTACCAACACCAGGGCGTGCAGGTAACTATATTGATAATGAAGATGAGGCATCAGAAGGA
ACAGGAAATGTACAAGACGGTTCATTAGCAACAAAAGTTATCGATTTATTAGGTGGAAAA
GAAAATATTGCTGACGTAGATGCTTGTATGACACGTTTACGTGTAACAGTAAAAGATTTA
GATGTTGTTGCACCAGAAGCACAGTGGAAACAAAATGGTGCTTTAGGGCTTATTGTAAAA
GACAAAGGTGTACAAGCGGTATATGGTCCGAAAGCTGACGTATTAAAGTCAGACATTCAA
GATATGTTAGGTGCGTAA
>chr_400 424266-425057 + length=792 nt
ATGAAATTGCTAACTTTAAACTGTCATTCTTGGCAAGAAGAGAATCAAATAGAAAAGATA
CAATACCTTGCTACAGTAATTCAAGAAGAAGAGTACGATGTCATCGCATTGCAAGAAGTA
AGTCAGTCCATACAAGCTGAAAATGTATGCGGTAACAAGAAAAAAGATAATTTTGGACTT
TTACTATTAGAAGAGTTAAAAGCGCTACATGTAAAAGATTACAATATTACTTGGGATTTC
TCTCATATTGGTTATGATGTGTACGAAGAAGGATTAGCAATTATAACGAAGCATAATATT
ATAAAAGAAGATACGTTCTTCATTTCAGAAAACGAGGATACAACGTATTGGAAAACGCGT
AAAATTGTAAGTACAACAATTGCTTATAATGGTAAGGATATAACGTTTTACTCTTGTCAT
CTCGGTTGGTGGAATGATGAAGAAGAGTCATTCAAAGGTCAAGTCGATCGTTTGATGGAG
CGTGTAGATAGCAATAAGCTCGCCTTCTTAATGGGGGATTTTAATAACAATGCTCGATTG
AAAGGCGAAGGTTATGAGTATATGATGCAAAAAGGGTTGTATGACACATATGAATTAGCA
ATAGAGAAGGATGAAGGAACGACTGTCCAAGGTGAGATTGCTGGTTGGGATGAAAATAAA
CATAATTTGCGAATCGATCTAATATTGTGTAACCAAAGTAAAAAAGTTCATTCTTCAAAA
GTTATTTTTAATGGTACAAACAGAAATGTAATTTCAGATCATTTCGGTGTAGAGGTTCAA
TTGGATATATAA
>chr_401 425363-428224 + length=2862 nt
ATGAAACAGATTTGGCGTATTTATAAGACAGATTTACGGAATGTAGCCAAACATTGGGCT
GCAATTGTTATTGTTTTAGGATTAATGATTTTACCATCGTTATATGCATGGTTTAACATT
AAAGCTTCTTGGGATCCATATGGAAATACAAAAGAGGTTCCCATTGCAGTTTCTAACCAA
GATGCAGGCTCTAATTTAAGAGGGAAAGATATCAATATCGGGGACGAGATTGTAGATTCT
CTGAAGAAAAACAAAAATCTTGGTTGGAAGTTTGTAGACGAAAAGCAGGCAATTTACGGA
GTTGAACGCGGGGATTACTATGCAAGCATTACAATCCCAAAAGACTTCTCTGAAAAAATT
GCAACTGTTCTGGATGAAAATCCACAGAAACCAGAACTGGATTACTATGTAAATGAAAAG
GTAAATGCGATTGCACCGAAAATTACAGCAAAAGGTGCATCAGGTATTACGGAAGAAATT
AGTAAAAACTTTGTTAAAACAGCAAACGGTGAGATTTTTAAAATTTTCAATGACCTTGGA
ATCGATTTAGAAACAAACTTACCAAGTATCGAAAAAGTAAAAGATCTTGTATTTAAGTTA
GAAGCGCAGTTCCCAGAAATGAATACACTTATGGATAAGGCGTTAGATGATGCAACTCGA
GCAGAAGATGTTGTGAAAGTGGCGCAAAAAGATTTACCTGTTGTAGAGAGTGTAATAAAT
GATGGGCAGGAAGCATTGGCGAATTTAGATAAGTTCTTTGCAAGACAAGATCAAACATTA
AAAAACGCTCCAGGAACGATAAGAAATGATTTAGTAGCAGCAAAAGGCGTTATGGATAGT
GCAGCTGCATTTACTGACTTTTTAATGAATCCAGGTGTAGAACTAAATATTCCTGACTTG
TCTGGAATGAATGGATTACCTGAATTCCCAGCGAGACCAGATCTTTCTAAGTTGAATAGT
GATGGTTATAAGAGTATAGCGCAAAATATTAATCAAACAGTAAATAATGTTTTAAGTTCA
TCACGTGCAGGAACAGCTTATGGGAAAAGTGTTTTAAATGGATTGCAAAATGGTCAGTTT
GATCCAGAACAAGCAAAGAGAGATTTAAATGCGGTATCAGAACGATTACAAACTAGTACA
GATGGTATTTCATATCTTATTAATTTCTTTACTGAACTTCAAAAATCGGCGACTACTGAT
TTTGGTCAAAGCTTTTTCAAAGGGCGAGTGGATCACTTAACTAATGTTAAAAAAGGTATG
GAAAATGCAAATAACGGTATTAAAGATATTGTAAATGTTATTGGCAAAGGACAAGAAGTA
AAGAAAGATGTAACAGATGTAGCGAATCAAAAATTAGATGCAGCAAATGGATTAATTGAT
CAAGCTGAAAAAGATTATAATGAAACGTTTGTAGCAGATTATAAAAAAGCAGTTAGCACA
GTCGATCAAGCTAAAGTTGATGCAAATGCAGTATATGATAATGCAAAAGCAGATTACGAT
AAAGTAAAAAATGGTATTGAGGGTGCAAAAGCAGATTTACAGAAAGCAAAAGAAGATGTA
CAAAATAGAGGTATTAACGGTTTAGATTCAACGAAAGTAGCTTTAAATAGCTTAAATGGT
CAATTCCAATCTGGAATCGGTTTAATTGATGATATGATTCCAGTTCTAGAAAGTACAAAT
AAGGTTTTAGCGGATGTAAATAGTGATAAAAACCTTAATAATGGAATCGCAAAATTAAAC
AAAGCGAAAAGTAGTCTGCAAAAAGGTGTAGATGCAACGAATAAGGGGATTACACTTCTT
AACAATGGCCAGAAACCTACAAAAGATGTAATTGAAAGTATTAACAACGCTGCGAAGGGC
GGATCAGCTCAATTAACAGATGTATTATCGACGTATGATTCAGAAATTGTACCTAATTTC
AATACAGCAATAGCTCGTACAAAAGAGATGTCGAAAAATACAACTCAAATTTTAAATGAT
GCAGACAAAAAGCTTCCAGATGTTAAAAAATTACTAGAAGATTCATCAAAAGGTTTAGTA
GATGGTAAAAAGAAATTAGCAGACATTAAAGCTGAAATGCCGGAGACTGAGAAAAAGATT
AAAGAATTAGCAGATAAAATTCGTGATTTTGAATCTGAAGAGGATTTAAAAGACATCATA
CGTTTATTGAAAAATGATGTTGAAAAGCAAAGCGATTACTTTGCGAATCCAGTAAATTTA
AAAGAAAATAAATTATTTGCGATGCCGAATTACGGTTCAGCGATGTCACCATTCTATACA
GTGCTTGCATTATGGGTAGGCGCATTATTAATGGTTTCATTATTAACGGTAGAAGTACAC
GAAGAGGGCGCGAATTATAAGAGCCATGAAATTTACTTCGGACGTTTATTAACATTCTTA
ACGATAGGTCTTTCACAAGCGTTTATCGTATCGATGGGAGATATATTCTTACTCGGTACG
TACGTAGTCGATAAGTTCTGGTTTGTGTTATTTAGTTTATTTATTGGTGGAGTCTTCGTT
TGTATCGTATACTCACTCGTTTCTATTTTCGGAAACGTTGGGAAATCGATGGCGATCATT
TTACTTGTACTACAAGTAGCAGGATCGGGCGGAACATTCCCAATCCAAATGACACCAGCG
TTCTTCCAAGCGATTTATCCGTTCTTACCATTCACATACGCAATTAGCGCAATTCGTGAA
ACAGTTGGCGGAATGCTTTGGGATATCGTAACGCGAGATTTACTTGTGTTAAGTGCTTTC
GTAGTAGTTATGATTGTGGCTGCGTTATTACTGAAAACACCAATTAACAAATCAAGTGAA
AAATTTGTTGAGAATGCAAAAGGAAGTAAAATCATTCACTAA
>chr_402 428265-430454 - length=2190 nt
ATGTCAAAAAGCGTTGTAATCGCTGAAAAACCTTCCGTTGCACGAGATATTGCTCGTGTA
CTGAAGTGTGATAAAAAAGGAAACGGCTATCTTGAGGGTAATAAATATATTGTAACTTGG
GCTTTAGGTCATCTCGTTACATTAGCAGATCCAGAAAGTTATGATGTGAAATATAAAAAG
TGGAATTTAGAAGATTTACCGATGCTACCTGAGCGTTTGAAATTAACGGTTATTAAACAA
ACTGGTAAACAATTTAATGCTGTAAAAAGTCAGCTACTTAGAAAAGATGTAAATGAAATT
ATTGTGGCAACAGACGCTGGACGTGAAGGGGAATTAGTCGCACGCTGGATTATCGATAAA
GTTAAGCTAAATAAACCAATCAAACGTTTATGGATTTCTTCTGTAACCGATAAAGCAATT
AAAGATGGTTTTGCAAATTTAAAACCAGGTAAAGCCTATGACAATTTATACGCTTCAGCA
GTTGCGCGTTCAGAAGCTGACTGGTATATCGGTCTTAATGCAACTCGTGCTTTAACGACT
CGCTTTAATGCCCAGTTAAATTGCGGCCGTGTACAAACCCCTACTGTTGCTATGATTGCT
AGTCGTGAGGATGAAATAAAGAACTTCAAAGCACAAACTTACTACGGCATCGAAGCTCAA
ACAATGGAGAAGCTCAAACTTACTTGGCAAGATGCAAATGGCAATAGCCGTAGTTTTAAT
AAAGAAAAAATCGATGGTATTGTAAAACGTTTAGATAAACAAAATGCTACTGTTGTGGAA
ATTGATAAGAAACAGAAGAAGTCATTCTCTCCTGGTCTTTACGATTTAACTGAATTGCAA
CGTGATGCGAATAAAAAGTTCGGTTACTCTGCTAAAGAAACATTAAATATTATGCAAAAA
TTGTATGAACAGCATAAAGTACTAACGTACCCTCGTACAGATTCACGCTACATTTCATCT
GATATCGTTGGAACACTTCCAGAACGTCTAAAAGCATGTGGTGTTGGAGAATACCGTCCC
TTCGCACATAAAGTATTACAAAAGCCTATCAAACCTAACAAATCATTTGTTGATGATAGT
AAAGTAAGCGATCATCATGCGATTATTCCAACAGAAGGATACGTTAACTTCTCAGCATTC
ACAGATAAAGAACGCAAAATTTATGATTTAGTTGTAAAACGTTTCTTAGCTGTGTTATTC
CCGGCATTCGAATATGAGCAACTAACGTTACGCACAAAGGTTGGCAATGAAACGTTCATT
GCGCGCGGAAAAACAATTCTACATGCCGGTTGGAAAGAAGTATATGAAAATCGCTTTGAA
GATGATGATGTAACTGATGACGTAAAAGAGCAACTTCTACCTCACATTGAGAAAGGCGAT
ACATTAGCTGTAAAGTTAATTATGCAAACATCAGGTCAAACAAAAGCACCTGCACGATTT
AACGAAGCGACTTTACTTTCAGCAATGGAGAATCCTACAAAATATATGGATACGCAAAAT
AAACAACTTGCTGATACGTTAAAATCGACTGGTGGATTAGGTACTGTAGCGACACGTGCA
GACATTATCGACAAGCTATTCAATTCATTCTTAATTGAAAAACGCGGTAAAGATATTCAC
ATTACTTCAAAAGGTCGCCAGTTACTTGATTTAGTACCAGAAGAATTAAAATCTCCTACA
CTAACTGGTGAATGGGAACAAAAACTTGAGGCTATCGCAAAAGGTAAATTGAAAAAAGAA
GTATTCATTTCTGAAATGAAGAACTATACGAAAGAAATCGTTTCTGAAATTAAATCAAGC
GATAAAAAATATAAACATGACAACATTTCAACGAAGTCTTGTCCAGATTGCGGTAAACCA
ATGCTAGAAGTAAACGGCAAAAAGGGAAAAATGCTCGTATGCCAAGATCGTGAATGTGGT
CATCGTAAAAATGTATCTCGTACAACAAACGCTCGCTGTCCGCAATGTAAGAAGAAACTA
GAATTACGTGGTGAGGGTGCAGGACAAATCTTTGCATGTAAATGTGGCTATCGCGAGAAA
TTATCAACATTCCAAGAAAGACGTAAAAAAGAATCTGGAAACAAAGCTGATAAGCGCGAC
GTTCAAAAATATATGAAACAACAGAACAAAGAAGAAGAACCATTAAACAACCCGTTCGCA
GAAGCATTAAAAAAATTAAAATTTGATTAA
>chr_403 430849-431658 + length=810 nt
ATGAATATGAAAGAAATTAGTAAAGTAGTGGATTTGGTGAGAGAATCTAATCCGCTTGTT
CATAATATTACAAATGTTGTTGTAACAAATTTTACTGCTAACGGTTTGTTGGCACTTGGG
GCATCGCCTGTAATGGCGTATGCAAAAGAAGAAGTGGCAGAAATGGCTAGCATTGCTGGA
GCGTTAGTATTAAATATGGGAACACTTCGTCCTGAAGAAGTAGAAGCGATGTTACTTGCC
GGTAAATCAGCAAATGTGAACAATGTACCAGTACTGTTTGATCCAGTTGGTGCAGGAGCA
ACATCGTATCGGACAGAAGTTGCGAGACATATTCCGGCTGAAATTGAATTAGCGAGTATT
CGCGGAAATGCAGCTGAAATAGCGAACGTTATTAATGAGAGATGGGAAATTAAAGGGGTA
GACGCTGGTACTGGAAATGGCAATGTTGTAAGTATTGCAAGGCAGGCAGCAGATGAACTA
AATACAGTTGCGGTCATTACTGGAAAAGAAGATGTTGTTACAGATGGAGAGAGAACTATT
GTTATTCGAAATGGTCACCCTATTTTAACGAAAGTTACGGGAACAGGTTGTTTACTAACT
TCTGTAATAGGAGCATTTGTAGCAGTGGAAAAAGATTATGTAAAAGCAGCAGTAGCAGCA
TTAACGTTTTATGGTGTAGCTTCGGAACTGGCAGCTGCTAAGACTGTGGAAAAGGGACCT
GGTAGTTTCCAAATTGAATTTTTAAATCAGTTAGCGAATACTACTTCTAGTGATATTGAG
AAGTATGGAAAGATTGAGGAGTTAGAGTAA
>chr_404 431674-432333 + length=660 nt
ATGGCACGCATTGAAATAGATAAAATGTCTAAGCTATTGCAAGTGTATTTTATTATGGGA
AGTAATAACTGCACGAGGGATCCTTTAGCTGTATTGAAAGAAGCGTTAGATGGTGGAGTG
ACAATTTTTCAGTTTCGCGAGAAGGGGGAAGGTTCTTTAATCGGAGAAGATAGAGTGCGC
TTTGCAAAAGAATTGCAGACGCTTTGTAATGAATATAGTGTTCCTTTCATTGTAAATGAT
GATGTAGAATTAGCCATTGAATTAGATGCAGATGGTGTTCATGTCGGACAAGATGATGAA
GGAATTACATCTGTTCGTGAAAAAATGGGAGATAAAATTATCGGCGTATCTGCTCATACA
ATTGAAGAAGCACGCTTTGCAATCGAAAATGGAGCAGATTATTTAGGCGTTGGACCTATT
TTCCCAACGAGTACGAAAAAAGATACGAAAGCGGTTCAAGGAACGAAAGGATTAGCCTAT
TTTAGAGAACAAGGAATTACAGTGCCAATCGTTGGTATTGGTGGGATTACAATTGAAAAT
ACAGCGGCAGTTATAGAAGCGGGTGCGGACGGTGTTTCAGTTATTTCAGCAATTAGTTTA
GCTGAATCTGCGTATGAAAGTACGAGAAAATTAGCTGAAGAAGTAAAGAGAAGTTTGTAG
>chr_405 432449-433762 - length=1314 nt
ATGTTTTGGCTACAATTTCTTACCTTGTTACTCTGTATTTTTATTGGTGCACGCCTAGGC
GGAGTTGGTTTAGGAGTAATGGGTGGAGTTGGTATGGCAATACTCGTTTTTGTCTTCCAC
CTACAACCAACCGCGCCTCCTATCGATGTAATGCTTATGATTTTGGCAGTAATTACAGCT
GCTGGTGCTTTGCAAGCTGCTGGAGGAATGGACTATCTTGTTCATCTAGCTGAAAAGGCA
TTACGAAAAAATCCAAAGCGTATTACTTTTTTTGCTCCAATTGTTACTTATTTATTCACA
CTATGTGCAGGTACTGGTCACGTTGCCTATTCTGTACTTCCTGTTATTGCAGAAGTCTCT
CGTGAATCAGGGATTAGACCGGAACGCCCAATGTCGATTGCCGTAATCGCTTCTCAACAA
GCAATTACAGCTAGTCCAATTTCAGCTGCCACAGTTGCTCTTTTAGCAATGTTAGCTGAC
TATAAAATCACCTTATTAGATATTTTAAAAGTAAGTATCCCTTCTACTTTCATCGCTTGT
ATGATAGCTGCATTCGTTGCTAGTAAGATGGGAAAAGAATTAAATGAAGACCCTGAATAC
TTAAAACGATTAAAAGAAGGAATGATTCCTAAGCTTGAAGAGAAAAAAGCATTTGTAGGT
GTAAAGGGCGCAAAATTATCAGTTATCCTTTTCCTAGTAGGAACCTTCCTTGTTGTACTT
CTTGGTTCATTTGAAGCACTTCGTCCAGGATGGATAGTTGATGGGAAGTTAGCTCGTCTT
TCCATGCCGAACACAATTGAGATGGTTATGTTAACTATCGCGGCTCTTATTATTATTTTC
TGTAAACCAAATGTAGAAAGCATTGTGTCTGGTAACGTCTTTAAAGCAGGAGCAACAGCA
GTTGTTGCTATTTTCGGTATCGCTTGGATGGGAGATACTTTCTTTAACGGAAACTTAAAT
ATGATTCAAGGATCCATTCAGCATTTAGTAACAAGTGCACCTTGGCTATTTGCCATCGCA
CTATTCATTCTATCTATTTTACTGTACAGCCAAGCTGCAACAGTACGTGCCTTAATGCCA
CTTGGACTATCTCTTGGCATTCCACCAGCGCTACTGATTGCTATGTTCCCTGCAGTAAAT
GGATATTTCTTCATTCCAAACTATGGAACAATCGTTGCTGCTATTAACTTTGACCGTACT
GGTACAACAGGTATCGGTAAATACGTATTAAATCATAGTTTTATGATTCCTGGCTTAATC
GCAACATTTACTTCTATCGGAATTGGAATGCTCTTAATTTCAATTATGTTTTAA
>chr_406 434264-436006 + length=1743 nt
ATGAAAAAATATTGGCATAAGTTATCGTTCCTTCAAAAGAACGTCTTATTAACCGTATTA
GTTATTTTGACACTTGTTGGAAGTATGGGTGCATTAAGTTTCAATATGTTTCAAAATAGT
ATGATGTCTTTATTTGAAAGGCAGTCTATTGAAACAGGAGAAATAGTATTGAAAAAACTG
GATGTAGAATTAGTTAGAGACATGGCGAAAGATCCTACAGCCGAAAAAGTGAAAAAAGAA
AAGTTAACAGAGAAATTAGATGAAGTATCAAAAGAATTGAAAAGCGTTGGACAAACGTAT
GTTACAGGAGCAAAGCCGAATGAAAAGCGAGAATTACAACTCGTTGGTTTGACTACAGAG
TTAACAAATGCGTTTCCTATAAAGCCGGGAGATTATTATGAACAACCCGCTCATTGGATG
AAGGCATACGATAAAGTGATTGATACGAAAAAGGCTCAAATGACAGAAGTATATGAAGAT
GAAATAGGTTCGTGGGTGACAATATTAGAACCAATTACAGATGGAGAAAACAATATTATT
GCAATTGTTGCCGCTGACTTAGATGCTTCCATTGTTCCTATTACAAAAGAGAAGTTTATG
ATACAGGGTTTACTCTTTATCATTATTTCATTAGCAATTGCGACTATTACTCAATTCTTT
ATCGTGCGTCACTCGCTAGCTCCATTAAAAGATTTACGAGAAGGGTTACGTAAAATTGGT
GAAGGTGACTTGAGTATTAAATTAAAAGAAAGACCAGATGATATTGGAATTATTAATGTT
TATTTCAATAACACGATTGAAAAGTTTAAAGGGATTATAGATAAAGTAAGGCAAACAGCT
GAGCAAGTTTCTTCTTCTTCACAAGAATTGTCGGCGAGTACAGAGGAAAACAGCATGGCA
GTTCAAGAGATTGCAAGTTCTATTGAAGGTTTAAGAGTAGGGGCACAGTCTCAAAAAACT
TCAGTACAACAATGTTTAGGGATTGTACATGGAATGGAAGATAAGGTAGAAGAGATAACT
GGGGCTGCGAAACAAGTTGCGGTTGCTTCTGAAGGTATGGAGCAACATTCAATTGAAGGT
AATGAAGTGATTGGACAAATTATTAATCAAATGAGTTTAATTCAAAATGCAGTACAAGAT
TTATCTTCCATCATTTATTCGTTAGAAACAAGGTCAAAAGAAATTAGTGATATCGTAACT
GTAATTACAGGTATTTCAAATCAAACAAATTTATTAGCTTTAAATGCTTCTATTGAGGCT
TCACGTGCTGGAGCAGCTGGAAGAGGGTTTGCAGTTGTTGCTGATGAAGTACGAAAATTA
GCAGAACAAACTGAAGCGTCTGCAAAAGATATAGCGAAATTAATTGGTGAAACACAAGCT
GAGACAGAAGATGCTGTAGTTTCCATGCAAAAAGGTTCAAAAGAAGTAGAAACTGGAATT
TCACTTGTTCAAAGTAGTGGAGATTTCTTCGAAAAAATCTCCAAATCAGCGCAATCTGTT
ACAGATCAAGTAAAAGCTGTTTCGGGTAATTCGAGTGATATTTTACAAAATAGCCAGAAT
ATCGTTCAAGTCGTAAATGAATTATCACATATTGCAAATACTTATGCCAACAGCAGTAGT
AATGTTGAAGAAAGCATGAAAGAGCAAGAAATATCAGTACAAGATATTGCAGAATTAGCG
ACTTCTTTAAGTTGGCTCTCTCAGGAATTACAAGAGCTTATTGGTGAGTTTAAAAGCGAA
TAA
>chr_407 436143-439724 + length=3582 nt
ATGAAATTAGCAATTTCTTATAGTGAGATGGTAAAAGAATTTTTAGGAAAAGTAGAAGGA
AGTATTAAAATACCTAAAGATGTGCAAGGAACAGAACTTAGGATAAAAAGGAAAACGGAA
CTGTTTTCAAATTTGACTCACATTGTAGATTTAATAGGAGCGACTGCAACGTGGTTATAT
CATATTTCTAAAGAAAAACATATTGTCGTGCTTTATCATGTAAGAGGAAGTTTATTTCCG
ATTACTATTGAAGTTTCTAATTTTCTCTCCTATGAAAGTTTAAATTTACAAATTGAAGAG
CAACTGGAGCAAATTAAAGAAATGAATGAGGAAGAAATAGAAGAGTTTCAAAACGGTAAT
ACGTTATATGAAATGTCACCTATTATTATTGGTGAAACATATTATGAGCTAAAAGACACG
AATACATTACAATTTGTATTTAGTAAAAATATGCAAAGTGTAGAAATAATATTTAATAGT
GTTAATTGGAAAGAGACAACAATTACTCGTTATGCACAACAAATACAAGGTGTTTTAATT
AATAAATCACAAAATAATAATAATCATATAAATAATTTTAATGTTATTACAGAGGCCGAG
ATGGCACTTTATAGTCAAGTGAATGATACGACAGCAGTATATCCTGAGAAAAGTATCGTC
GATATGTTCTATAATACTGTTACTCAATTTCCAAATCGTATAGCTTTATCTTCAAGGGAA
GGTACTTTAACTTATGAGGAGCTAAATAAAAAAAGTAATCAAATAGCTCATATGTTAATT
AAAAACGGCGTCCAATTAGGAGACTATGTTGGAATATTTATGAAACGTAGCATAGACACA
GTAGTAAGTATGGTAGCTATATTAAAAGCTGGTGCAGCGTATGTTCCGATTGATCCAGAT
TATCCGGAAAGTAGAATACAGTACATTATTCAAGATAGCCAAGCGAAAGTTATATTGATG
AAAGAGACGCCTATAACATGTGATGGGGTTCAAACAGTTTCAATGTATGATAGTGAAACT
TATGAAGATACAGATGTAAAGTTGTCTATTCATTATGATGATGTAGCTTATATGATTTAT
ACATCTGGTTCAACAGGGAATCCAAAGGGAACGATGTTAGCTCATAGAGGCGTTGTTAAT
CTGTATACTTGGATGAAAAAGCAATATGAATTGACAGAAGAGGATGTATTTGCCCAATTT
CCTTCATTTAGTTTCGATGCTTCTGTATGGGAGTCATTTGCTTCTTTATTCTGTGGAGGA
AACTTATATGTACTATTAGAGGAAGAGCGATTGTCTGTAGAAGCATTTGCAAATGCAATC
TATAAAGTGAAAGCAACTTCAATCTTGGCATTAGCAACAATTTTTGTTCGACAAGTAGCA
ACTTATTTAGCAGAAGAAGATATATATAAGCTAGCTTCCCTAAAAAGAATTGCGATTGGC
GGTGAAATGTTGCCTGTAGAGGTTATTAAATTGTGGAGAGAAAGAATAGGTACAAATGTT
GAAATTCATAATGTATACGGACCGACAGAATGTACTGTAGTGACGACAACCTATAAAATA
CCTAGTCAGTTAAATGAGGATGTTGCGAGTATTCCCATTGGTAAACCATGTGCTAATTAT
CAAGTTATGATTTTGGATGAGAATATGAATCTTTGTCCAATTGGTGTACCTGGTGAATTA
TATATAGATTCAGTGGGATTAGCAAAAGGGTATTTTAATAAGCCTAATAAAACAATTGAA
GCTTTTATTCCGAACCCTTTTAATCCTATAGTTAATATATATAAAACAGGTGATATCGTT
AAGTTGCTAGAGGATGGAAATATAGAGTTTTTACATCGGAAAGATGATCAAGTAAAAATT
AGAGGACATCGTATTGAACTAGGCGAAATCCAAAGTAAAATTTCTCAAAATCATAATATA
AAAGAAAATGCTGTTTTTGCTAAGAAGAGTAAGGAAGGTAGCCAATATTTAATCGCGTTC
TATACAACTTTAAATAAAAAAGAAATACCAGAATTAGTTTATCAGTTACAAGAGCAATTA
CCAGATTATATGGTGCCATCTAAACTAATTTATATTAATGAATTACCACTTACACCTAAT
AAAAAGATTGATGTTAAGAAGTTAGCTCAGTTAGAAGAAAAGTATGAACCGGTTCGGCTA
CAAGAATATGTTGCACCTTCTAATAAAGCAGAAAAACAAATAGCGAACGCCTGGGCGGAA
GTATTAGGAATTTCAAAAGTTGGAGTGCATGATGATTTCTTTACAATTGGTGGACATTCA
TTAAAAGTATTACGAGTCTTAACATTGTTAAAAGAAGATTTCTCACATTTAACAATTCAA
GATTTCTTTAAAGAAAGAACGATATATGGATTAGCTCGAATTGAGCGAGAAGTAAAAGTA
GAGAAAGAAGAAGTATTTCGTGAATATAAAGTGATTCACGAACCAGATACTATCACGTAT
GCAAACGTTTTGGAAGAAAACCAGATTTCAAATGTCTTTTTAACAGGAGCTACTGGTTAT
TTAGGATCACACATATTATATGAATTGTTGAGAGATACATCTGCTACTATTTATTGTTTA
GTAAGACCAACTAAAGATGTGCAGCAAAGAATTATAGATACATTAACAGGCTACTTTAAT
GATATATGTGAAGAATGGTTACAGCGTATACAGGCCGTAGCTGGTGATCTTGGAGAAGAG
TATCTTGGGATGAGCGAAGAAGAATTTATGTTCATCAGTTCTAAGATGGATACGATAATT
CATTGCGGTGCAGATGTAAGACATTTTGGAGATGTAAAACAATTTGAAAATATAAATGTC
CAAGGAACTAGCCGTATGCTAACATTAGCGGAGAAAGGTGCTACATTCCATTTTATTTCT
ACAATTGGTATCCCGTTAGAATTAGCGGTAGATCAATGGGATACATACATGAAAACTGGT
GATTTTAATTACAGTGTAGACTTAGAGAATGTATATTCAAATAGTAAACTACAAGCGGAA
AACATTGTTCGTGAAGCAATGAAAAATGGTTTGCGTGGAAATATTTATCGTGCAGGTAAT
TTAGCATGTCATTCAGAAACAGGTTCGTTCCAACAAAATATTGAAGGAAACGCATTTTAT
CGTCTTATTAAAACAATGCTATTAATTGGGAAAGCACCAAATGTGAAGTGGAAAGTTGAT
TTCACACCAATTGATTTTGCTAGTAAATCAATTGTATCGTATTTGCAAGATGCGCAAATT
ATAGGAGAGACGTTACATATTTGTCATCCACATCAAATTGAGTTTGAACAATTTATACAG
CTAATTGGAGAGTGTGGATACAATCTTGAAATGGTTCCACTTTCAGAATATGTAAATACC
GGACTTGCATTAGCGAAGGGAAATGAAGTAATAGCAGAGTTAATTGCTTCTCAAGTTGCA
GGAGATGGAGCGCAGCAATCTGAAATTGTAATGGGTACGCGTAGAACGAATAAATGGATT
AAGAAAAAAGAATTGATAGTACCAGCAATTAATAAAGAATTTATTCAGCAGTTATTAGCT
CATGGTGAAAAAGTTGGTTATTTTCCAAAAATAATGAAATGA
>chr_408 439980-440300 + length=321 nt
ATGTCACAACAAGTTACAATGTCATTTTCAGTAGTACCACAAGCAAAAACGAAAGATGTA
TATTCTGTTGTCGATAAAGCAATTGAAGTTGTGCAACAATCGGGAGTTCGTTATGAAGTA
GGGGCAATGGAAACAACTTTGGAAGGAGAATTAGATGTACTTCTTGATGTCGTTAAACGT
GCGCAACAAGCTTGCGTCGATGCTGGAGCAGAAGAAGTGATTACTTCTATTAAAATCCAT
TATCGTCCAAGCACTGGTGTAACGATAGATGAAAAGGTTTGGAAGTACCGTGATGAATAT
GCAAAACCAGAAGCAATCTAA
>chr_409 440422-441045 + length=624 nt
ATGAAAGATTTACTATTACCAAATACGATGCAAACACTGCAGGAAGTTATAATTGGACTA
TTCTTTGCAATTTTATTGGGGACGAGCATCGCAATTATTATGGACGTTATACCGTTATTT
CGTATTTTAATAAATCCATTGCTCGTTATTTCGCAAACAATTCCAATTGTTGTACTTGCA
CCGCTATTTATTATTTGGTTTGGATATGGGATGTTGCCGAAAGTAATGGTCGTAATACTC
GTTTGTTTCTTCCCAATTGCGCTTAGTATTTTAGAAGGTTTTCAAACAGTAGATAAAAAC
ATGTTGAAACTGTTACAAACAATGAAGGCGACAAAATGGCAAGTTTACCAGAAAGTAAAA
TTTCCAGCAGTGCTTCCATACTTTTTCTCAGGTTTAAAAATTGCAGTTACATATAGCGTA
ATGGGGGCAATTATCGGAGAATGGCTCGGTGCAAGTGAAGGATTAGGCGTTATGCTTACG
AGGGCTACAAAATCCTTTTTGACTGCCCGAGTATTTGGTGTTGCAGCAATCATCGTTATG
GTGACATTATGCCTGTATTTTATCGTAGAGTTTATGGCAAGAATAACAGCACCATGGATA
TATAGAAAGGACGGCAGAAAATGA
>chr_410 441042-442040 + length=999 nt
ATGAAAAAAGGTTTGAAAGTTATGTTAGCTGCCTTAGTAGCGGTAGGTGTGGCTGGATGT
AATCCGGCGAAGAAAGAAGAAAGTGCAAGTAAAGATCAAAAAGTAAAAGTAGTATTAGAT
TGGTTTCCAAATACGAATCATACTGGCTTGTATGTAGCGCAAACGAAAGATTATTACAAA
AAGCAAGGATTAGATGTAGAAATTATTCAACCAGGTGACAATGTAACAGCAGAGCAAATG
ATAGCATCAGGAAAAGCAGACTTCGCAATAAGCGCACAAGAAAATGTAACGTTAGCTCGT
GTGGAAGGAATTCCTGTTGTATCTGTAGGAGCGATTATTCAGCATAACACTTCAGCGTTT
GCATCGCTTAAGAAAGATAATATGACGTCACCGAAAGATTTTGAAGGTAAACGTTACGGC
GGCTGGGGAGGACCAGCGGAAGAAGCGACATTAAAGACGATTATGGATAAACATCAAGCT
GATTTTAATAAAGTTGAAAAAATCATCTTAGGACAAACAGATTTCTTTAAATCAATCGGT
CGTGATGCAGATTTCGAATGGATTTATTACGGTTGGGATGGTATTGAAGCGAAGCGCCAA
GGAAAAGAGTTAAATACGATTATGGTGAAGGACTTAGATCCAGCGCTTGATTTCTATAGT
CCTGTTATTATTACGAGTGAAAAACATACGAAGCAAGATAAAGACTTTGTGAAAAAGTTT
ATGAGTGCAACGACAGAAGGTTATAATTTTGCAATTAAGGAACCGAAAGAGGCTGCTGAT
ATTTTAATTAAAGCTGTTCCAGATGTAAATAAAGATTTAGTTCAAGAAAGCCAAAAATGG
TTAAGTACGAAGTATCAAGATGATGCTAAAGCATGGGGAGTACAGAAGGAAGAAATTTGG
ACGAATTACATGAATTTCTTATATGACAACAAAGTTATTAAAAAGAAAATCGATGTAAAA
GATGCTTTTACAAATGAATTCCTTCCAAGTGAAAAATGA
>chr_411 442037-442786 + length=750 nt
ATGAGCGGATTACAAATAAAAAATATAGTGAAATCTTTTGACGGAAAGAATGTATTAGAG
AATATTAGTGCCTCTATACAAGAGGGAGAGTTTGTTTCCTTTGTAGGACCAAGTGGTTGC
GGGAAAAGCACATTATTAAACATGATTGCAAATGTTGAAAAACCAACAAGCGGGAACGTA
ACGTATAACGATAAGCAAGTACAAGAGCAAGATGTTGTTAGTTATATGCCACAACAAGAT
TTATTACTACCGTGGCGATCAGCTTTGCAAAATATCGTTCTTCCGTTAGAAATTGAAGGA
AAGCCGAAAAAACAAAGGCTGACAGAAGGAATGGAAGCATTAAAGCAGTTCCAACTAGAT
GAATATGCAGACCATTATCCAGATGAATTATCTGGTGGTATGCGTCAAAGAATTAGTTTT
CTGCGCACATATTTATGTGAAAAGCCAATTATGCTGCTGGATGAGCCTTTTGGTAAATTA
GATGCATTTACAAAAATGGAAGTACATAGCTGGCTTTTAAACTCTTGGCATCAAGAAAAG
CAAACAATCGTTATGGTGACACATGACTTAGATGAGGCAATCTTGCTTTCAGATCGCGTA
TTTATTTTATCTCAAAGACCAGCGTCAATAGTTGGCGAGGTACAAGTGAAATTACCTAGG
CCGAGAACGATGGATATGTTAACATCACTCGAATTAAAAAAGGATAAAGAAGAGATTTTA
AGTGTGTTAGCTCCTTATATGAAAAAATAG
>chr_412 442846-442977 + length=132 nt
ATGGCTTTACAGGAAGCGTTACAACAATACAAAGGAACGGTTTTAATTGTCTCACATGAA
CCTTCTTTCTATGAATCGTGGATAACAAAAGTATGGAATATAGAAGATTGGAATACTGAA
CAATATGAATAA
>chr_413 443421-445445 - length=2025 nt
ATGAGGTCTCAAAAATTCACACTGCTATTACTATCTCTACTACTTTTCTTACCTCTTTTT
CTCACAAATTTTATTACTCCAAATCTCGCATTAGCAGATTCACCAAAGCAAAGTCAAAAA
ATTGTTGGGTACTTTCCTTCGTGGGGCGTTTACGGACGTAATTATCAAGTTGCTGACATT
GATGCATCAAAGCTTACTCACCTTAACTATGCTTTCGCGGATATTTGTTGGAATGGAAAA
CATGGAAACCCTTCTACTCATCCTGATAATCCAAATAAACAAACGTGGAACTGTAAAGAA
TCTGGTGTACCATTGCAAAATAAAGAGGTTCCTAATGGTACTCTCGTACTCGGTGAACCA
TGGGCTGATGTTACCAAATCGTATCCTGGCTCAGGGACAACTTGGGAAGATTGCGATAAA
TATGCCCGTTGCGGAAATTTCGGGGAACTAAAACGATTAAAAGCTAAATATCCTCACTTA
AAAACAATTATTTCCGTTGGTGGCTGGACTTGGTCTAACCGCTTTTCTGATATGGCCGCT
GATGAAAAAACAAGAAAAGTATTTGCTGAATCTACAGTAGCTTTTCTTCGCGCATATGGG
TTTGATGGCGTAGATTTAGACTGGGAATATCCGGGCGTTGAAACGATTCCTGGTGGTAGT
TATCGTCCTGAAGATAAACAAAATTTCACTCTCCTTCTTCAAGATGTCCGAAATGCTTTG
AATAAAGCAGGTGCTGAAGATGGCAAACAATATTTACTAACAATCGCTTCAGGCGCAAGC
CAACGCTACGCTGATCATACAGAGCTAAAGAAAATTTCTCAAATACTCGATTGGATTAAT
ATTATGACATATGATTTCCACGGCGGATGGGAAGCTACTTCTAATCATAATGCAGCTCTA
TATAAGGATCCAAATGACCCAGCAGCAAATACGAATTTTTACGTAGATGGTGCTATAAAT
GTTTATACAAATGAAGGTGTTCCAGTCGATAAACTAGTATTAGGCGTACCCTTTTACGGA
CGTGGCTGGAAAAGTTGTGGCAAAGAAAATAACGGACAATATCAACCTTGCAAACCAGGT
AGTGATGGGAAACTTGCTTCTAAAGGTACTTGGGATGATTATTCTACCGGTGACACAGGT
GTGTATGATTACGGTGATTTAGCAGCCAATTACGTTAATAAAAATGGTTTTGTACGCTAC
TGGAATGACACAGCTAAAGTACCTTATTTATATAATGCAACTACAGGCACATTTATTAGC
TACGATGACAATGAATCTATGAAATACAAAACAGACTATATAAAGACGAAAGGTTTAAGT
GGAGCAATGTTTTGGGAACTAAGCGGAGATTGCCGTACAAGTCCAAAATATAGTTGCAGT
GGTCCAAAATTACTTGATACGCTAGTAAAAGAATTACTTGGTGGACCTATTAGTCAAAAA
GATACTGAGCCACCAACGAATGTTAAAAACGTTGTAGTTACGAATAAAAATTCAAACTCA
GTTCAATTAAACTGGACTGCATCTACTGATAACGTAGGAGTTATGGAATATGAAATTACT
GCTGGAGAAGAGAAATGGAGTACAACAACAAATAGCATTACAATTAAAAACTTAAAACCT
AATACGGAATACACATTTTCAATAATTGCCAAAGATGCTGCTGGAAATAAATCACAACCT
ACCGCTCTTACTGTCAAAACGGATGAAGCTAATACGACACCTCCTGATGGAAATGGTACT
GCTACATTTTCAGTCACTTCGAATTGGGGCAGCGGTTATAACTTCTCGATTATAATCAAA
AATAATGGAACGACTCCTATTAAAAATTGGAAATTAGAATTTGATTATAGCGGTAATTTA
ACACAAGTTTGGGATTCTAAAATTAGTAGTAAAACAAATAATCATTATGTAATTACGAAC
GCAGGATGGAATGGTGAAATTCCTCCTGGTGGATCTATTACAATTGGCGGTGCAGGAACA
GGTAATCCTGCCGAACTTTTAAATACCGTCATTAGCGAAAACTAG
>chr_414 445818-445967 + length=150 nt
GTGGATGTGTTTTTGAACATTGCTGAAGAAAAAATTCGACAAGCAATACGGAATGGTGAT
CTTGATTATCTTCCGGGAAAAGGAAAACCACTACAATTAGAAGATCTTTCAATGGTACCT
CCAGAACTTAGAATGAGTTATAAAATTTAA
>chr_415 445980-446189 + length=210 nt
ATGATTCCACCAGAAATGGAACTACAAAAAGATATATTAAAAATAGAGGATCTAATTGCT
TGCTGTTATGATGAAGAAGAGAGAAAGAAATTACGAGAAGAGTTTACAGCAAAAACTCTT
CGTTTTCAGCAGGTAATGGAAAAGAGAAAGATTAAAGATAGTTCAGCTTTTCGTATGTAT
CAAGGCAAATTATTTCGTAAATTACGCTAA
>chr_416 446200-446514 + length=315 nt
ATGACTACATTTAAAACGATAGAAGAATTAGCGACCTATATCGAAGAACAACAATTGGTA
CTTCTGTTTATTAAAACGGAAAATTGTGGTGTTTGTGATGTTATGCTAAGAAAAGTAAAT
TGCGTATTAGAGAATTATGATTACGTAGAGAAAATAGAGATATTACTACAAGACATGCAA
GAGATTGCGGGGCGATATGGAGTATTTACAGGGCCAACAATTTTATTATTTCATAATGGA
AAAGAAATTCTTCGTGAATCACGCTTCATTTCACTTGAAAATCTAGAGAGAATCATTCAA
TTATTCGAGGAATAG
>chr_417 446528-446773 + length=246 nt
ATGGGATTTATTATTGTCATACTATTATTTGTTGTAGTTGGAATAATCGTAACAGCAGTT
CGATCGAACAAAAAGAAGGTGAACTTGGCGAAACAAAATAACATACATAATTCATCTAAC
AGCTCATCACCATTATTTTTCTTTGCTGGATCGGATAATGATAGCTCGCATGATGGCGGT
TCACATGATTGTGGAGGCTCTTTTGGGGGAGATAGCGGAGGAAGCTGCGGTGGCGGTGGG
GATTGA
>chr_418 446899-447042 + length=144 nt
ATGAAAAGGGAACCGAAAGTGAAAAATAAGGGGAAAGTAGTGTTATTTTTATTAGCTGCG
GGAGGCGTATTTCTTGTTAAATTAGCATTTAAATTTGGAACAATACATATGATTCGAACT
TGGTTTGAAAGTACGTTTTCTTAA
>chr_419 447123-447704 + length=582 nt
ATGAGAAGAAGCGCAGAAGAGATAAAGAAAGAAATTGCATACAAAGCAGAAAGTCTATTT
TCACAGAAGGGCTACGCAGCTACATCTATGGAAGAGATTTGTGAAATTACAGAGCGAAGT
AAAGGAAGTATTTATTATCACTTTAAAAGTAAAGAAGAATTATTTTTATTTGTAGTGAAA
CAGCATACGTATGATTGGCTTGAAAAATGGAATGAAAAAGAGAAGTTGTATAGCACTAGT
ACTGAAAAACTATATGGTCTCGCGGAATATCATGTAGAGGACATACAGCAACCAATTTCA
AATGCCATAGAGGAATTCTCTATGAGTCAAGTTGTAAGTAAAGAGATTTTGGAGGAACTA
TTAGCTTTAACTAGAGAATCATATGTTATGTTTGAGAAATTAATTGAAGCAGGTATACAG
TCTGGAGAGTTCCGTGAAGATAATACTCGTGATCTTATGTATATTGTGAATGGATTATTA
TCAGGGCTTGGAGTACTTTACTACGAGCTAGATTATAAAGAGTTGAAGCGTATTTATAAA
AAGGCAATAGATGTATTGTTAAAAGGAATGGCAGCTGAATAA
>chr_420 447771-449003 + length=1233 nt
ATGAACGCTTTATTTAAAAACCGAGCATTTATGCTCGTTATGGCGTCTGATATTTTACAA
CAATTTGCAATTTGGATCAGAAATATGGCTCTTTTGTATTTTATAATGGAGCGAACGAAT
AATGATCCGGTTTCTGTTTCTTTGTTATCAGTTATGGAATATGCACCTATTTTTATTTTC
TCGTTTATCGGTGGTGCGCTAGCTGATCGCTGGAATCCGAAAAGAACAATGGTCACTGGA
GATGTGTTGAGTGTACTGTCTATTATAGGAATTGTCCTGTTGTTAAAGCTGGATTATTGG
CAGGCTATATTTTTTGCAACACTCATTTCCGCGATTGTAGGTCAGTTTTCTCAGCCCTCA
TCTTCGCGTATATTTAAGCGCTATGTAAAAGAAGAACAGGTAGCAAATGCGATTGCATTT
AACCAAACATTACAGTCATTATTTCTAATTTTTGGACCAGTGGTAGGATCGCTTGTGTAT
ACACAACTTGGTTTATTTACGTCACTATATAGCTTAATCATTTTATTTTTGTTATCTGCT
ATCGCCCTTTCATTTTTACCAAAATGGGTTGAAAAAGAGCAAGTGGCGAGAGATTCATTA
AAAAATGATATAAAAGAAGGTTGGAAGTATGTTCTTCATACGAAAAATTTACGTATGATT
ACGATCACTTTCACCATTATAGGCTTAGCTGTTGGATTAACAACTCCATTAGAGGTGTTT
CTTGTAATAGAACGCCTTGGAATGGAAAAGGAAGCAGTTCAATATTTAGCTGCAGCTGAT
GGAATAGGTATGTTAATTGGTGGTATTGTTGCTGCAATTTTCGCTTCAAAAGTGAATCCG
AAAAAAATGTTTGTATTCGGTATGGGCATATTAGCAATGTCATTTTTAGTAGAAGGGCTA
TCTACATCATTTTGGATTACTAGTTTCATGAGGTTTGGAACAGGTATTTGTTTAGCTTGT
GTTAATATTGTTGTCGGTACGCTTATGATTCAACTTGTACCAGAAAATATGGTTGGAAGA
GTAAATGGGACGATTTTACCACTGTTTATGGGGGCAATGCTAATTGGAACTTCACTAGCT
GGAGGATTAAAGGAACTAACTTCACTAGTTACTGTGTTTTGTATAGCAATGGCACTTATT
TTATTAGCGATAGGGCCAGTTCTACGTATGCAAATAAAAAAAGAAGATGTTGCTAATAAA
GAGGCACTAACAAATTCGTTAGCTTCGAAATAA
>chr_421 449117-449311 + length=195 nt
GTGAAAAATCAAATCTATGAATTACGCACTGAAAATAATATTTCACAAGGCGCATTAGCT
GATAAATGTAAGGTTTCTAGACAAACGATAAATGCAATTGAGAATAATAAATATGATCCA
AGTTTAGCGTTAGCATTCCGTTTAGCTGAAGTATTAGGAACAACTGTTGATAAATTATTT
TTGTACAAGCAGTAG
>chr_422 449381-450664 - length=1284 nt
ATGAAAAAAATGTCCAGACAAGAAAAAAGCTGGATATTATACGATTGGGCGAACTCCGTA
TACTCGCTCGTCATTACAACTGCATTATTTCCAATTTACTTTAAAGCAGCTGCAAAAGAA
GCTGGACTATCTGGGGCAACTTCAACAGCATATTGGGGATATGCAAACTCATTCGCAACA
CTTTTAATTTCTATACTTGCTCCTATTCTTGGCACAGTTGCTGATTATAAAGGATTTAAA
AAACGTTTTTTCACATTCTTCTTTGGACTCGGTATCGTATTTACAAGTATGTTAGCAGTC
GTTCCAACCTCTCAGTGGTACTTATTGCTAGGGTGCTATATGCTCGCCTTAATCGGCTTT
GCTGGAGCAAATATTTTCTATGATGCATTTTTAGTAGACGTCACTTCTGAAGATAGAATG
GACCGAATTTCTACAAGAGGATTTGCATTAGGTTATATCGGGAGTACAATTCCTTTTATC
GGTTGTATCGCTCTTATTATTCTTTCCCAAAAAGGAACTATTCCCTTATCGGTCGGCATT
GCTAGTCAAATTTCCTTTGCAATAACAGCTCTTTGGTGGGGATTATTTACAATTCCAATG
CTAAAAAACGTAGAGCAAACACACTATATTGAGCGTCATCCAAGACCTATTAGAATGAGC
TTCAAACGTCTTGCTGATACTTTTAAAAATATTAAAGAATATAAAACTGTATTTATGTTT
CTAATCGCTTACTTTTTCTATATTGACGGAGTCGACACAATTATTACTATGTCTACCGCT
TACGGAACCGATCTCGGTATTAGTGCAACGAATCTATTAATCATATTATTTGTAACACAA
ATTGTCGCTTGTCCATTTGCTTTACTATACGGAAAATTATCTGAAACATTTACTGGTAAA
AAAATGTTATATGTCGGTATCATTATTTATATCATTATTTGCACATATGCTTATTTTTTA
AAAACGACACTTGATTTTTGGATTTTAGCAATGTTAGTTGCTACATCTCAAGGTGGTATT
CAAGCACTAAGTCGTTCATACTTTGCAAAACTAGTACCTAAAGAATCTGCTAATGAATTC
TTCGGATTTTATAATATATTTGGCAAGTTTGCCGCAATTATGGGTCCGGTATTAGTCGGT
GTTACAACCCAATTAACAGGAAAAACAAACGCTGGTGTTCTTAGTATTATTGTTCTGTTT
ATTATCGGAGGATTCTTACTAACTAGAGTTCCAGAAAATAATACATCCGTTACACCACCT
AGTCCAAAGACTAAAACGCTATAA
>chr_423 450773-452086 - length=1314 nt
ATGGATAAAGCATTAACAAACCATGTCATTATTTTATCATTCGACTGTTTATCAGCTTTA
GATTTTCCTATACTACAAAAACTACCTCATTTCCAATCTCTAATAAAAAAGGGCACGGTT
GTCGAAAAAGTAGAACCAATTTATCCTTCTGTAACATATCCAAGCCACTCAACAATCGTA
ACCGGTAATTACCCTAACAAGCACGGTGTTGTTAGCAATACGTTACTTCAACCAGGGCGT
GAATCACCTGATTGGCATTGGTACCGAAAATCAATAAAAGGAACAACATTGTATGATGAA
GCGCGCAAAGCAAATTTAACGACAGCTGCCCTTCTATGGCCTGTTACTGGAAGAGCGAAC
ATCGATTACAATTTACCAGAAATTTTTCCAAATAGACCTTGGCAAAATCAAGTGTTAGTT
TCCTTATTTAGCGGTAGCCCACTATACCAATTAGATTTAAATCGTCGTTTCGGCTATATA
AGAAATGGTTTATCACAACCAGAGCTGGATGATTTCGTCCTCGCCTCTGCTGTGCATACA
ATCCAGACGAAAAAGCCTAATATCATGTTCGTACATTTCACCGATCTAGACACACAAAGA
CACTATCACGGCTTTGAATCTAACGAAACAATAGCTGCTATCCAGAGACACGACGAACGT
CTAGGGAAAATTATTCAAGCACTAAAAGAAAGTGACTTATACGAAGAAAGTACAATTATT
GCCCTTGGTGATCATAGCGCTTTAAGTGAAAACAAATCCATACAATTAAATGTGCTATTC
CATCAAAGAGGACTTATATCTCTTAATAAAAAAAGAAAATTAGTAGACTGGAAAGCCTAT
TGCCAAAGTTGCGACGGCTCTGCCTATGTATATGTAAAGGACAAAAATGATACGGATACA
ATTCGGGAGGTACAACTACTCCTTGAAGAGCTACTTCAAAATAAACAAAACGGAATTGAA
TTTATACTTCATGATGAAGCTGCGAAAGACTGCGGTGCAGACGGTAATTGTTTATTCATG
TTAGAAGCACGAGAAGGGTATTATTTCACTGAAAACTATACAGGAGATTTTATAAAAGAA
ATTACCGAAAAAGATGTTACGCCTAGTAAAAAATATACATTTGGTACGCATGGATACTCT
CCAACAAAACCTAACTATGAAACAATTTTTATCGCTGCTGGGAAAGGAATAAAAAGTGGC
GTTACCGTCCCGTATATGAGACTTATTGATGAAGGTCCAACTATCGCTAGACTACTCGGT
TTACACTTAGGTGAAACAGACGGAGCAATTGTAGAGGATTTACTCCAATTGTAA
>chr_424 452241-452534 + length=294 nt
ATGGATTGGTTAGATGGATTTGGTATCTTTTACATCATTGGCGGAATCACGATTATCCTT
GTATTTGCTATTTCATATTTACTAAAGAAACGGTTTCCAGACAAACAGTTCGATATTATA
TTTGCACTTAGTTTAATACTTCTTTGCTTAGCGTCCTTTCCCGTTACAATGATTGTTATT
GGTGGGTGGGAAGGAATGGGATATGGATTTATTGGTTTCTTCGTCCTACTTGGTACACTT
ATCGGTATGATTGCACATCAACTTGTGAAAATTACGCGGAAAAGCTACGTATAA
>chr_425 452882-454312 + length=1431 nt
ATGGCAAAAGAACAAGTGCAAGCCATTACGAAGATGGAAGAGGACTTTGCGCAGTGGTAT
ACCGATATTGTAAAAAAAGCCGAACTTGTTGATTATTCAAGTGTAAAAGGATGCATGATT
TTACGTCCGTATGGTTATGCCTTATGGGAGAATATGCAGAAGGTGATGGATGAGAAGTTA
AAAGAAACTGGCCATGAAAATGTATATATGCCAATGTTTATCCCAGAGAGTTTATTGCAA
AAAGAGAAGGATCATGTTGAAGGATTTGCTCCTGAAGTAGCATGGGTTACGCATGGTGGA
GATGAAAAGTTAGCGGAAAGACTTTGTGTACGTCCTACATCTGAAACTTTATTCTGTGAG
CACTTTTCAAAAATTGTGCAATCCTATAATGATTTGCCAAAGTTATATAATCAGTGGTGT
TCAGTAGTTCGTTGGGAGAAGACAACTAGGCCGTTCCTTCGTACGACTGAATTTTTATGG
CAAGAGGGTCATACAATCCATGAAACGGCAGAAGAATCGCAGGCTGAAACATTAAATATT
TTAAACTTATATGCTTCTTTCTGTGAGGATTATTTAGCAATACCAGTTATTAAAGGACAA
AAAACAGAAAAAGAGAAGTTTGCTGGAGCAAAGGCAACTTATACAATTGAAAGTTTAATG
CATGATGGAAAAGCACTTCAAACAGGAACCTCTCATAACTTTGGGACGAATTTCTCAGAA
GCATTTGATATTAAGTTTTTAGATCGTAACGGTAAGTGGCAATATGTGCACCAAACATCT
TGGGGTGTATCAACAAGAATGATAGGCGGGCTAATAATGGTTCATAGTGATAATAATGGA
CTTGTAATGCCACCAAAAGTCGCTCCAGTGCAAGTTGTTATTGTACCAATTGCTCAGCAT
AAAGAAGGAGTTTTAGCAAAAGCAACAGAGTTACAAGCACATATTCAAAAGGTTGCACGA
GTAAAAATAGATGCTAGTAATAAAACACCAGGCTGGAAATTTAATGAGTATGAAATGAAG
GGGATTCCAATTCGATTAGAAGTTGGCCCTAAAGATATTGAAAAGAATCAAGTTGTACTT
GTAAGAAGAGATACGAAGGAAAAAGAGTTTGTACCAATGGATCAATTAGAAGAACGTATT
CCAGCATTACTTGAAGAAATTCATATTGCTTTATTTAATAAAGCAAAAGCATTTCGCGAT
GAGAATACGTATGTTGCGACAAATTTCGAAGAGATGAAAAAAATAGCTGATGAAAAGCAA
GGCTTTATTAAGGCAATGTGGTGCGGGGAATTAGCTTGTGAAGAAAAACTAAAAGAAGAA
GTTGGCGTATCTTCACGTTGTATGCCTTTTGAGCAAGAGCATTTAGCTGAAGAATGTATT
TGTTGTGGTAAAGAAGCTAAACAAATGGTGTATTGGGGAAAAGCGTATTAA
>chr_426 454428-455420 - length=993 nt
ATGACGAAAATCTTCATTTTAGCATCAACACTCTCTTTATCTTTTTTTAGCGGTTTAAAT
ATCGGTAATGCTACAACTGAAAATTTCCAACCATTAACAAACGCCATTGTACAAAATAGC
GATCATTTTGCAGAAGGAAACTCAAAGGATAATAATATACCTCCAGGAAATAACGGTTCT
CAGGACGATACTGGTTCTGGTGACAATGGTTCTGGCGGTAACGGTTCTGGTGGCAATGGT
TCCGGCGGTAACGGTTCTGGTGGCAGTGGCTCTGGTGGCAATGGTTCCGGCGGTAACGGT
TCTGGTGACAACGGTTCCGGCGGTAACGGTTCTGGTGGCAATGGTTCTGGCGGTAACGGT
TCTGGTGGTAGTGGCTCTGACGGCAGCGGTTCCGGTGGCAATGGTTCTGGTGGCAACGGC
TCTGGCGACAGTGGCTCTGGTGACAACGGTTCTGGCGGTAACGGTTCTGGTGGTAGTGGC
TCTGACGGCAGCGGTTCCGGTGGCAATGGTTCTGGTGGCAACGGTTCTGGCGGCAGTGGC
TCTGGTGACAACGGTTCTGGCGGTAATGGTTCCGGCGGTAACGGTTCTGGCGGTAACGGT
TCTGGTGGCAATGGTTCTGGCGGCAACGGCTCTAGTGGCAATGGTTCTGGCGGTAACGGT
TCTGGCGGCAATGGCTCTGGTGGCAATGGTTCTGGCGGTAACGGTTCTGGTGGTAACGGT
TCTGGCGGCAATGGCTCTCAAGGCGGCAATCGTGTTAAAGGTGATAGCAGTTCTCAAGGG
GGTAATGGCTCTCAAGGTGGCAATCGTGTTAAAGGCGATAGCAATTCTCAGGAGGGCAAC
GGTTCTCAAGGGGGTAATGTAAAAGATAATACGAAAAAACAAGGTGATAAATTACCTAAT
ACTGCAACGCATTACCCTATATCTATTTTAATGGGGCTTTCAACATTCCTAATTGGTATG
TTACTGTTTATTCGTCGTAAAAACGTAAAATAA
>chr_427 455622-456500 + length=879 nt
ATGAAAGAGTATATAGCGTTTGATATTGGCGGTACGCAAATTAAGTATGGTATTGTTTCA
GAAATAGGGAGAGTATTAAAGCGTCAAACAGTTGCAACAGAAATTCATTTAGGCGGAGAA
CAAATTATTCAAAAACTTATATATGTATCCAAAAAAATAATGAATGAACATACTATTACC
GGAATCGGTATTAGCACTGCGGGAATTGTTGATATTAATAAAGGAATTGTGACGGGAGGT
GCGGATCATATTCCGGGATATAGTACTATTCCTATTATTGATAGATTGCAAGAGATATTA
AAAGTTCCAGTATCGATTGACAATGATGTGAATTGTGCAGCGTTTGGAGAAAAGTGGAAT
GGTAGTGGAAGAGAGAAAGATAACTTTATTATGCTCACCCTTGGAACAGGGATTGGGGGA
GCAATTTTTATAGATGGAAAATTGTACCGAGGACATTCATTTAGTGCTGGTGAATGGGGG
AATATGTTAATAGAAGAAAAAACGTTTGAAGAGGTTGCTTCGATTTCAGGATTAATTCGA
CTTGTAAGCAAATATAAAGGCAAAGGCAAGTGGAATGGGAAAAGAATTTTCGAGTTGTAT
GATAAAGGAGATCGGGAAGTTGCTCAAGCAGTTGGGATTTTCTTTAAACATTTGGCAATC
GGAATTAGTAATCTTGCTTATATTTTTAATCCAGAAACGATTATTATTGGTGGAGGAATT
ACCGATAGAGGAAATGAGTTTTTAAAAGAAGTAAAAGAAGAGGTCAGTAAATACTTAAAT
CAAGAGATTTATAATAATTGTGAGATTGAACTTGCGCAAAACGGTAATTGTGCAGGAATG
ATTGGTGCTATTTACCACTTCTTACATCATCATAAGTAA
>chr_428 456629-457225 + length=597 nt
ATGCCTATTATTTTAGAAAAAGGTCAAAAGATCGATTTAACGAAAGGACAACCAAAAGTA
GCAAAACTACAGGTTGGCTTAGGCTGGGATCCAATTGGGCAATCAGGTGGATTTCTGTCT
TCATTATTTGGAAGTAAACCAAATGTAGATTGTGATGCATCTGTTGTTATGTTAGAAGGA
AATCGTTTTTTAAACAAAAATGATTTAGTTTACTTCGGAAATAAACTTTCTACTTGTGGT
AGTATTATTCATTCAGGAGATAATTTAACAGGTGAAGGCGCTGGTGATGACGAAACAATT
TTCGTAGAATTACATAAAGTTCCAAGCCGTATTAATCGTTTAGTATTCGTTGTAAATATT
TATGACTGTGTAAATCGTCGTCAAGATTTCGGGATGATTCGTAATGCATATATTCGTATT
CAAAACCCGCAAACTGGTGAAGAATTAGCACGCTATAATTTATCGGATAATTATGCTGGC
AAAACAACTCTAATTGCAGGTGAAATGTATCGTCACGGAAGTGAATGGAAGTTTTCAGCA
GTTGGAGAAGGCACGCAAGATAAAAACTTAAGTGAGATTGTATCACGTTATCAATAA
>chr_429 457248-457832 + length=585 nt
ATGGCATCAATTTCATTGAAAAAGGGACAAAAGGTAGACTTAACAAAAACGAATCCAGGT
CTTTCGAAAGTTCTTGTAGGACTTGGTTGGGACACGAATCGTTATGACGGACAAAACGAT
TTCGACTTAGATGTTAGTATTTTCTTAGTAGGCGCGAATGGTAAAGTTTCAGGAGCTGAA
GATTTCGTTTTCTATAATAATCCAAAAGGTGCGAATGGTGCTGTAGAGCATTTAGGAGAT
AACCGCACTGGTGAAGGTGAAGGCGATGACGAAGCGATTAAAGTAGATTTGAAAAATGTT
CCTGCTCACATCGAACGTATTTGTTTCACAATTACAATTTATGATGGAGAAGGCCGTAGC
CAAAACTTCGGACAAGTTTCTAATTCTTTCGTACGTATTCTTGATGAAGAAAAGAATGCA
GAATTAATTCGTTACGATTTAGGAGAAGATTTCTCTATTGAAACAGCCGTAGTAGTAGGT
GAATTATATCGTCATGCAGGTGATTGGAAATTCAATGCAATCGGAAGTGGATTCCAAGGT
GGATTAGCGTCTCTATGTAATAACTTTGGTTTAGATGTAGAGTAA
>chr_430 457918-458496 + length=579 nt
ATGGTTATTCAATTACAAAAAGGCCAGAAAATCGATTTAGGTAAGACAAGCCCTGGTTTA
ACAAAAGCAGTAATTGGTCTTGGATGGGATATTAAATCTTATGACGGCGGAGCCGATTTC
GATTTAGATGCATCTGCCTTTTTATTAGATGCAAACGGAAAATGTACGAAGGAAACTGAT
TTTATCTTCTATAATAATTTACAGTCTCCTTGTGGATCTGTTTTACATACAGGAGATAAC
CGTACAGGTGAAGGTGAAGGTGACGATGAGCAACTTGTTGTGGATTTGAAGAAAGTTCCA
GCAGATGTGCACAGAATTGCTATTACAGTTACGATTTATGATGCAGAAGGCCGTAGTCAA
AATTTTGGGCAAGTAGGAAATGCGTTTGTTCGTTTAGCGAATGAAGAAACGAGTGAAGAA
GTTCTTCGTTTTGATTTAGGGGAAGATTTCTCCATCGAAACAGCAGTTGTCTTTTGTGAA
TTATACCGTCATAATGGACAGTGGAAGTTTAATGCAGTAGGAAGTGGATTCCAAGGTGGT
TTAGGTGCGCTTGTAAGAGCGTATGGCTTGGATGCATAG
>chr_431 458569-459360 + length=792 nt
ATGAGTATTTTGCAAGGAATCCTTGATACGTATGCTCAGTTTTTCGACTTGGACATGTGG
ATTAAAGTGTTGCAGGATCCAGTATCTTGGGGATTAATTGGTACACTTGTTGTACTTGAA
GGATTATTATCTGCTGATAACGCACTTGTGTTAGCGGTAATGGTAAAACATCTTCCGGAA
GAAAAACGTAAAAAAGCATTATTCTATGGACTTATTGGAGCTTATGTGTTCCGCTTTATT
GCGATTGGAATCGGAATGTTCTTAATTAAATTATGGTGGGTAAAACTTCTTGGTGCACTT
TACCTTGCTTGGTTATCAGTAAAATACTTTATTGATAAGCGTAAAGGTGCAAGTGAAGAA
GACGAAGCTCACGGTATGAATCAAAATAGTATTCTCTTTAGAATGTTTGGTGTCTTCTGG
GGAACAGTTGCGATGGTTGAATTAATGGATATCGCATTCTCTGTAGATAGCGTACTTGCT
GCATTTGGTGTATCTAATGAAGTTTGGATTTTACTATTAGGCGGAATGCTAGGTATTTTA
ATGATGCGTGGTATTGCTGGTGTATTCTTAAAATTGTTAGAGCGTATTCCAGAGCTTGAA
ACGACAGCATACATTTTAATCTTAATTATTGCAGCAAAAATGTTACTGTCTTTAATCGAG
ATTGAGATTAGTCATACACTATTCTTTATTATTTTAGTTGTAGCATTTGGAGCAACATTT
ATACTTCACTACATGAAGAATTCTGGACAAGCTAGAGAAGAAGTTGCAGCTACTAAAGAA
GACAATAAATAA
>chr_432 459470-461101 + length=1632 nt
GTGTTTTCACGTTTTACACTTCAACCATATGCATTAAAAGACGAATCAGATTTAAAGCAA
TTTGAAACGCTTTTAGAAAAACGCCCACAATATGAGCTGACAGAGAATGAGATGAAATTT
AGTTATATAGCATGTCGAATCCTTGGCGTTCCTAATGATGTAGATGAATATTTTAATGAA
CTGTTTGATTATAGTGAAGCGAAAGGAATCGAAGTTTTACACGAACAAAATTTAAACAAA
GTGATTGATTCGGAAAAGCTTCGTCATATTCAAGAAGTGTTCGGATTACATCAAGAAGCA
CCAAATGGTCTGACAGTAAATAGGCTAGTTGCACACTTATCTGGGAAACAACTTTTACCG
AAAGTAGACAATCCTGATTTACAGCATTACATACATACGACGTTTATTTCACTATTGAAA
TTATATGAGAAGCAACATAATCAGTCGTTAAAGACAGAAGGCTTCCGTCGTTTCTTAATC
GACATAATTAAACTAAGCGAAAATTACGTAGCGAAGTGGTTCTCTACGATTAATTATAAG
AAACAAATGCCGCGTATCATTTGGTACGGTGATGCACAGGAAAGCCGTATATATTTCTTA
TACTTTCTTATTATGCTCGGTTGTGATGTGCTTTATTATCACCCAGAAGGAAAAGATGGA
TTTGAAAATATTGATGAAGAGGGAAGAACTTTTGTTGTATCTCATTCAAGTCGCATTTCG
CTTGAACCATTCCCTGATCGTCGCCGTGAGCGTGTTGCAACAGTAGCGTATCAAGCTTCG
AAAGAAATTGAACAAGTACTTCACCACGATAATTCACTGCTGTACAAGCCGTGGCAATTC
CGTTCCTATACACCTGTAGCACGTACGTTAAAAACGACATATGATGAACTCTTTTTAATT
ACGAAAGAAAAGGCATTTGTACGCCCAACATTCTTTGTTGAAAATAAACATATTTATATT
CCTTCTTTATTTGCGAAAATATCAGGCGTTTCAAAGAATGATAAAGAATATTTTCAACGA
TTAAAGGCTGTTACATCATTTGATAACAGTTTACTAATTAATACATTCCCATTTACGAAA
GAGCAAAAAGCAAACTTCCAATATCATTATCGAGATGCATTGGACCGAGCTGGAAAATTG
CATCCTGATCTAATTATGAATAGCCATTGGTGGCCGCATAAGCGTTTACCGGAAGGTTTA
CAGCATGGGATTGCAGAGGCGATTATCCATACGTGCGAAAGTGAAATGTGCAAACCAATT
GCGAAAGAGACGAAACAAGATGTAGCGCTATATGTTTTCGCACAACTTTCTCAAATACCA
CCGAATATTTTAGAACAGCTTGAGAAATTTGATTATTCACAAGATGTACCGAAAATTGTT
ATATTTAATAATGAGAAGAGCGGAGAATTAACTCGTTCTGACGCTGTTTTATTACTATTT
TTGAATCAAATTGGAGTAGATGTATTCCATTTCAATCCAACGGGAAGAAACGATATTGAA
CCGTATATTGAAGCGGGGGCATTTGATTCACATTGGCTTGAAGAGGTTAATTTCGATCTT
GAGTTTCATGGTTCATCAGCCTATAAAAATTTATCACAAACAATAAAAGGACTATTTCGT
CCATTTTTATAA
>chr_433 461120-462202 + length=1083 nt
ATGAATAACCCAGTCGTACTAGATCCGAAAACAGAATTAAATGAACAAACAGCACAAGAT
GTTCGCTTACAACTTAGACAAGATGCGGATGTACAACGTATTTATAATGCGGTAGATATT
AAAGATCAATTAGAATTAATTGAACTTGGAAAAGAACCTTCTATGGAAATTTCACGTTTT
GCTGATCAAATTTTACATACAATGTCATTATCAAAGATAGAAGATTCTGGTGAATTATTA
AAACAGCTTGGTAAAATTATGGACCGATTTGATAGTAAAGACTTTGCGGAAGAAAAAAGT
GGTTTCTTCTCACGTATGTTCAAAAAAGCGGATAAAATGATAGAACAAATCTTTAGTAAA
TATCAAACGATGGGCCGCGAAATTGATAAAGTTTATGTGGAAATTACGAAGTACCAAGAT
GAGATGAAAAAATCAATTGGTACGTTAGATGGCTTGTATGAGCAAAACTTAAAATATTAT
TTAGACTTAGAGAAGTACGTAGTAGCAGGAGAAATGTTATTAGAGCGTTTAAATACAGAG
TTAGTTCCGATGTATGAAGAGCGTGTACGTAATAATGATCAATTAGCAGGTATTGAATTA
GAGTCGCTTAAAAACTCTGTTGAAATTTTAGAACAGCGTATTGACGATTTAGAAAAAGCA
CGTATGGTTGCGTTACTTACAGCACCACAAATTCGTATGATTCAACGTGGTAATAATAAA
TTAATTGGTAAAATCAATACAGCATTTATTACAACGATTCCTATCTTTAAAAATGGTATC
ATTCAAGCGGTAAATGCCAAGCGCCAAAAGCTTGTTGCAGATTCTATGGCTGAACTGGAT
CGCCGTACAAATGAATTACTTAAGAAAAATGCACAAAATATCGCAACGCAAAGTGTAGAA
GTAGCGAGATTATCAGGTTCTTCTAGTATTAAGATGGAAACACTTGAGGAAACTTGGAAC
ATTATTTCAAGAGGTATGCAAGAAACACAACAAATTGAAGAACAAAATAAACGTGAGCGT
GAAGAAAGCCGCAAGCGTATGGCTACATTAACAGAGAATATCAAAAAAGAATTACAAGGA
TAA
>chr_434 462391-465057 - length=2667 nt
ATGAGCAATTGGTACAGTAAGACGAAAGATCAAACATTGATTGACCTAGAAACAAACGAA
CAAAACGGTTTAACAGATGAGATTGTAAGTGAACGTTTAAAGCAATACGGTTCTAATGAA
TTAGCTACAAAACAAAAACGCACTTTATGGCAGCGTATTTTCGCCCAAATTAATGACGTC
CTCGTATATGTCCTTATTATTGCTGCCCTTATTTCTGCCTTTGTAGGTGAATGGGCGGAT
GCCAGTATTATCGCGCTTGTTGTAGTTTTAAATGCTGTTATCGGTGTTGTCCAAGAATCG
AAAGCAGAACAAGCTTTAGAGGCATTGAAAAAGATGGCAACACCTAAAGCTATCGTCAAG
AGAAATGGTGAACTAAAAGAAATTCCATCTGAGCACGTCGTTCCAGGGGATATCGTTATG
CTCGACGCCGGACGATATATCCCATGCGATTTACGCCTTATTGAAACCGCAAATTTAAAA
GTTGAAGAATCTGCTCTAACTGGCGAATCTGTCCCTGTTGATAAAGATGCAATCTACCAC
CCTTCCATGCAAAGTGATGAGCAAGTACCACTCGGCGATCAAAAAAACATGGCATTTATG
TCCACTCTTGTAACATACGGAAGAGGCGTCGGTGTTGCTGTTGAAACTGGAATGAACTCA
CAAATTGGTAAGATTGCTACCCTTTTACATGAAGCAGACGATGATATGACACCACTTCAA
AAAAGCTTAGCACAAGTCGGAAAATATTTAGGCTTTGTCGCTGTAGCTATTTGTATAGTT
ATGTTCCTCATCGGTTTTTTACAAGGCCGGGATACGTTAGAAATGTTTATGACTGCTATT
AGTTTAGCCGTTGCAGCTATTCCAGAAGGCTTGCCAGCTATCGTTTCCATCGTTCTTGCA
ATTGGTGTGCAACGTATGATTAAACAAAACGTTATCATTCGGAAACTACCAGCTGTTGAA
GCCCTCGGTTCTGTCACAATTATTTGTTCAGATAAAACAGGTACGTTAACGCAAAATAAA
ATGACCGTTACTCACTTTTATAGTGATAACACATACGATCGCTTAGAAAGTTTAAATGTA
AATAATGATGCGCAACGTCTATTGTTAGAAAATATGGTGCTATGTAATGATGCTTCTTAC
ACTAACGAATCACAAACGGGAGACCCGACTGAAATTGCACTTCTCGTTGCTGGAACCACT
TTTAACATGCAAAAAGATCATTTAGAAAAAATACATGAACGTGTTAACGAAGTACCTTTC
GATTCAGATCGTAAAATGATGTCAACCGTACATACATACGATGAAGGCTACTATAGCATG
ACGAAAGGCGCTATTGATAAACTCTTACCTCGATGTACCCATATTTTTAAAAACGGCAAA
ATCGAGATTTTAACTGATTCTGATAAAAATCAAATATTAGAAGCTGCCGGAGCAATGTCT
CAAGAAGCTTTAAGAGTACTTTCATTCGCATTTAAACAATACAATTCAAACAATGTGGAT
ATAAACCATCTTGAAGAAAATCTTATCTTTATTGGTCTTGTCGGTATGATTGATCCACCA
CGAACTGAAGTGAAAGATTCAATTACAGAATGTAAAAAAGCCGGTATTCGCACAGTTATG
ATTACTGGTGACCATAAAGATACCGCCTTTGCAATTGCCAAAGAACTTGGCATTGCTGAA
GAAATATCGGAAATTATGATTGGAACTGAATTAGATAACGTTTCTGATACAGAACTAGCT
AGCAAAATTAATCATTTAAATGTATTCGCTAGAGTCTCTCCTGAGCATAAAGTGAAAATT
GTAAAGGCATTACGCGCGAAAGGAAATATCGTTTCTATGACTGGTGACGGTGTCAATGAT
GCACCATCTTTAAAGCAAGCTGATGTTGGCGTAGCGATGGGCATTACAGGAACAGACGTT
GCAAAAGGGGCAGCAGATGTCGTGTTAACAGATGATAATTTCTCATCTATCGTGAAAGCC
GTTGAAGAAGGTAGAAATATTTATCGCAACATAAAAAAATCAATTCTCTTCCTACTCTCT
TGTAACTTCGGAGAAATTATCGCTTTATTTTTAGCCATTTTACTCGGCTGGGCAACACCA
CTACGACCTATTCACATTTTGTGGGTGAATTTAATTACAGATACACTGCCTGCATTATCA
CTTGGGGTTGATCCTGAAGACCCAGATGTGATGAAGGAAAAACCACGACATGCAAAAGAA
AGCTTATTTAGCGGCAGCGTTCCTTTCCTGATTTTCAATGGAGTTATCATTGGACTTTTA
ACGCTAATAGCTTTTATCGCCGGAGCAAAATTCTATACTGGAGATACAAATTTATTTCCT
CTTTTCCCAGAGCGAATTGATGACGATGCTCTATTACACGCTCAAACGATGGCATTTGTC
GTTCTTAGTTTTTCTCAGCTCGTTCATTCATTTAACTTGCGTTCAAGAACGAAATCGATT
TTTTCAATTGGGATCTTTACAAATAAATATTTAGTCTTCTCCCTCCTTATCGGTGTTCTT
ATGCAAGTTTGTATCATCTCCATCCCGCCCCTTGCAAATATATTCGGTGTACATGCATTA
ACGATGCGAGATTGGGGATTTGTTCTCTTATTAAGTATCATTCCGCTTGTTGTGAATGAA
ATCATTAAATTAGTGAAGAAAAACTAA
>chr_435 465251-465475 - length=225 nt
GTGGATTTATCCGTAAAGTCAGAAGAAAACGTTGAATACATGGTCGAAGCTATTAAAGAA
AAATTACGTATGGTTAATGCTGGAGCGATGAGAGCTGCTAGTTTTAACGAAGAAATGTAC
GAAGATTTACGTGACATTTATGATCATGTTATGAAACGTGAAACATTCAGCATTAGTGAA
ATGCAAGCTATTACAGAAGAATTAGGTACATTAATTAAAAAGTAA
>chr_436 465650-466114 + length=465 nt
ATGGTTCAAGTATTGTTTGTTTGTCTTGGGAACATTTGCCGTTCTCCGATGGCAGAAGCG
ATTTTTCGAAATCTTGTCGTAAAAGAGGGACTTGAAGAGAAAATTGTCATTGATTCTGCA
GGAACTGGAGATTGGCATGTTGGTCATCCGCCACATAAAGGAACACAAAAAATTTTAAAA
GAAAATGCAGTCACTTTTGAAGGAATTAAAGCAAGGCAAGTAGAAAAAGAAGACTTAACA
AAGTTTGATTATATTATTGCCATGGACAACAAGAATATAGCAGATTTAAAAAGTTTAGGT
AAAACTGGAGGCTATATTGGTAGGCTGTCCGACTTTGTTCCAGACGGTGGCTGGACAGAC
GTTCCTGACCCTTACTATACAGGGAATTTCCAAGAAGTATATGACCTTGTAACAGAAGGG
TGTGCAAAGCTATTAGCTTTCATTCGAAATGAACAAGGAATATGA
>chr_437 466168-466683 + length=516 nt
ATGGCAAAGAAAAATAATATTGCTCGAAACATTGCGATTGGTGTAGCTGCAGGTGTAGCT
GTATCCATGTTAAAGAAAGAAAACCGTGAAAAAGTAAAAAATACAGCAGAAAAAGCAAAA
ACAAAGATGATTGAAATTGGTGAAAATGCAAAGATCAAAGAAAAAGTGCAAACTGTTACA
GATAAAGGACGCGAACTTGCTGATTTCAATGTGGTAAAAGCGAAAGTAGCAGAAATTAAA
AAATTAACGCCATCTGTTGTAGAGACGTTAAAAGAAACGAAAGAAATTTTTAGTAAGAAA
AAAGTTGAGCCAGAAGAAAAGCCAGAAACGATTGAAATTCAAGCTGTATCTCCAAAGGTA
GATGAGCTGAAAGCAGAAGAAGAGCCAGTAGTTGCTGAAGATGGTGGTATGAAAGAAGCG
CGTGAATTATTTATAAAAGACTCAAATGCAGTGGAAAAAAAAACTGAAGCGTACATTGAG
TTAAAGCAAGATAAAGAAGAGAAGAAAAGCGTTTAA
>chr_438 466690-467556 + length=867 nt
ATGAGAAAAATTTTAGAAAAGGTGAGAAGAAATCGTACTTATTCGTTTGGTAAAGATTTA
TATGACCGGACGATGCGCGATGATGTAGCGGGCTTGGCAGCACAGCTCGCTTATTTCTTC
TTGCTTGCAATTTTTCCTGGGCTCGTTTTCTTAATTACGCTTCTTGGATTTATTCCCATT
CAAACAGAGGATGTGCTTAGTTTATTAGAGGTTTATGTACCAGATGATGCAATGAACTTA
ATTGAGGTAAATGTAGATAAAGTTGTAAACCAGCAAAATGGTGGTTTATTATCATTTGGT
TTATTATCCATGTTATGGTTTGCCTCAAATGGTGTTAATGCGGTTATGAATGCTTTTAAC
CGCGCTTATGACGTAAAGGAAACACGTTCTTTTATTACAACAAGAGCGTTATCAATTGTG
TTTACATTAGCTATTATTTTTATGATTGTCTTTGCGTTAATTGTTCCGGTATTCGGACAA
GTTATTGGAGCAGCAGTGTTTAAAGCACTCGGTTTATCAGATAGTTTTTCTTTCGTATGG
AGCATTACACGATTAGTAGCGAGTTTCTTCGTACTATTTGCTTTGTTTAGTTTCTTATAT
ACATTTGCACCAGATCGAAAGTTAAAAAGAAGAGAAGTTATTTCAGGGGCGTTATTTGCT
ACTGTAGGATGGATTGTGGTGTCTTACTCATTTGCTTATTATGTAGATAAGTTTGCGAAT
TACGCCAATACATATGGTGGTCTCGGTGGTATCATTATTTTAATGTTATGGTTTTATTTA
ACTGGATGGGTAATTTTACTTGGCGGTGAAATTAATGGTTTACTCCACCATTATAGAACC
GGTGACAATAATTCCCGTAATGAATAA
>chr_439 467600-467713 + length=114 nt
ATGAGTAATAATAAAAAGAACCATAATAATAAAAGTAATAATAAACAAAAGAGCAGTTCG
CATCCAAAGCATAAAACGAGTAGCAGTGCGAACGGTCATAATAGCTATCACTAA
>chr_440 467744-469669 - length=1926 nt
ATGAACTCAGAAGTAAAAACGTTACACGCAAAAGAAACAATTTCTCATCCCTCTTTATGG
GACACATTAAAAAAACATTATGAACTTGTATTTGCAGTAGCATCTGGTATTTTTATTTTA
GTTGGTTGGTTATTTACAAAGAACGATGCAATGAATGTAGGTATTACTTGCTATATCCTT
GCTTATATAGTTGGTGGATATGCAAAAGCAAAAGAAGGAATTGAAGATACGATTGAAGAA
AAAGAGCTAAATGTTGAAATGCTAATGCTCTTTGCAGCTATTGGTGCTGCAATTATTGGC
TACTGGGCAGAAGGGGCTATTTTAATCTTCATCTTTGCACTCAGCGGTGCTATGGAATCT
TATACGTTAAGTAAGAGCCAAAAAGAAATTTCCGCTCTTCTTGACTTACAGCCTGAAGAA
GCATTACGTATTTCCACCGGAACTGAGGAACGTGTTCCTGTTGGAGAGTTACAAATTAAC
GACATTATTTTAATTAAACCCGGTGAACGTGTTCCTGCTGACGGTACGATTCATAACGGT
GAAACAAATATCGATGAGGCAGCAATCACAGGAGAACCTATTCCAAATGAGAAAAGACAT
GGCGATGAAGTATTTGCAGGTACTGTAAATTTACGTGGTGCTATCGAAGTTAAAATTACG
AAGCCGAGCGATCAAACATTATTCCAAAAGATTATCCGTCTCGTCCAAAGTGCACAAAGT
GAAAAATCACCATCACAACTATTCATTGAAAAGTTTGAAGGAACATACGTAAAAGGTGTA
CTACTCGTTGTTGCGCTTATGATGTTCGTTCCTCATTTCTTACTTGACTGGAGCTGGAAT
GAAACGTTTTATCGCGCTATGATCTTACTTGTAGTCGCATCTCCTTGTGCGCTCGTAGCT
GCCATTACACCAGCTACGTTATCAGCCATTTCTAACGGAGCGAGAAACGGTATTCTCTTT
AAAGGCGGTATACATTTAGAACGCCTTGCTTCTGTGAAAGCAATCGCGTTTGATAAAACA
GGAACATTAACAGAAGGTAAACCTACCGTAACAGATGTATATGTTCGAGAAAATATAACA
GAAAAAGAAGTACTTTATATTACAGCATCAATTGAAAGTCACTCTACACATCCTTTAGCT
GAATCCATTGTTAAATATGCACAACATGCGTACGACATTACTTTAAAAAAACCAGAAAAG
GTTGAAGATGTAACTGGTTTTGGTCTAAAAGGAATATTGGAAAACAACGCTTATAAAATA
GGTAAAGCTGATTTTATCGGTGAAGAAACAAAGACATTTCATAATGGTATTTCTGCCTCA
CTTGAAAAAGAAGGTAAAACTGTCGTTTATATTAGTGATGAGGGAGGCATTCTTGGACTT
ATCGCTTTAAAAGATACGCTTCGCCAAGAAACAATAGCTGCTATTCGTGATTTACAAAGC
ATTGGTGTCGAAGCAATTATGATTACTGGAGATAATGAAGAAACGGCAAAAGCAATTGCC
TCTGAAAGTAATATAAAGGAATATTACGCATCATGCTTACCAGAAACAAAAGTTGAAACG
ATTAAAAAGTTAAAAGAAAAATACGGTACAGTAGCAATGGTTGGAGACGGTATAAATGAT
GCACCTGCCCTAGCTACTGCTAGCATTGGTGTCGCAATGGGAGAAGGAACAGATGTAGCT
TTAGAAACTGCAGATGTTGTACTGATGAAGAACGAACTATCTCGCCTTTCCCAAGCAATT
CGTTTATCAAAACAAATGAACCGTATTGTGAAGCAAAACGTAATCTTTTCGCTAGCCGTT
ATTGCCATGCTAATTTGTTCAAACTTCTTGCAATTTTTAGCTCTTCCATTCGGTGTTATT
GGTCATGAAGGAAGTACGATTCTTGTCATTTTGAATGGCTTACGATTACTAAAAGGAAGC
AAATAA
>chr_441 469941-470891 + length=951 nt
GTGAAGACAGAGAAATTTTTTACCCATCCGATTGGCGTATTTATTGCTGCAATAGTAGCA
ACTTTTTTATGGGGAAGCGCATTTCCTTTTATTAAGTTAAGTTATGCTGAACTTGGAATT
CAACCACAAGAAGTTGGAGAACAAATATTATTTGCCGGTTATCGCTTCTTGTTATCTGGA
GTCATGCTCTTATTATTCTTTAAAGTGTTAGGAAAAGATATGAGCTTCAAAAAAGGAACG
GGGAAACAGTTAATACAAATTGGTTTATTCCAAACGTTTCTTCAATATATCTGTTTTTAC
ATTGGAATGAGTTATAGTTCGGGAATTGAAGGAGCTATCATTTCAGGGACATCATCATTC
TTTCAAATTTTACTCGCCCATTTTTTATATAAAGATGATGCCCTCAATATGAGAAAAATA
ATTGGCGTATCGATTGGCTTTTGTGGCGTCGTTTTAGTAAATGTGCCGAGTGATGGTAGC
TTATCATTTCATTTTGGAATCGGAAGCTTATTACTTCTTAGTGCAGCAATGCTGTATTCA
TATGGAAACATATTAGCGAAAGAAGGTAGTAAAACGTTAGATGTTGGCTATATGACAGCA
TACCAAATGATGTTTGGTTCTATAGGATTATTATGTATAGGGGCTTTACAAGTTGGAGTA
ATGCCATTTACATTTAGTCTACATGCACTACTTATGCTGATTTATTTATCTTTCTTATCT
GCAGCTGGTTTTTGCATTTGGAATACAATTATGAAGTACAATAAGGTTGGAAAAGTATCT
ATGTATATGTTCTTTATACCCGTATTTGGTGTGTTATTATCGAGCATGATTTTAGGTGAA
GCAATTCATTCATTTGTGTTACTCGGTTTAGCATGTGTAGCCGCGGGAATTATTGTGGTA
AATCGGACGCCAGCTAAGCAAAAAATAGAGAAAGAAAAACAAGTAGCATAG
>chr_442 471011-471691 + length=681 nt
ATGAATCTACTTTACGTGGTGTTAATTGGGCAAATACTTCTTTTTTTAATTGGTGCAATT
TATGCAATGCGGCAGACAAAAAGAACGAAAGATAATATGCCGTTACCTTTAGCAATCCGT
CTTATTCTTAGTTTTTCTTTAACAGGTAGTGCAATTTGGATATGGTTACAAGATCCATCT
GTAGAGTATAGTACGTGGGTTGCACTTGGTATGACTTTATCGACTGTGGGAGATTTGTTT
ATGGCTGGGCTGATTCCAATTGGTCACAGGTTAATTGGTGGGATGGTTACTTTCGCTCTT
GCTCATTGTTTTTATGTAAAAGCATTTTTGCAAACAGGAATTTCGTGGAATGGTTTTTGG
ATTGGCTTACTCGTATATGGGCTCTTTCTAATTGTAGGATGGTTCTTCTTTATCCGAAAT
GATAAACAGGATAAATTGTTTACGATAGGAGCTCTAATTTACGGATTGTGGGTTGGAGGA
ATGGCTTGCTTTGCATTCGCCTTATATTATGAAAATACAGGAATATGGTGGATACCAGCG
TTTGGTGGTTTACTGTTTGTGATTTCTGATTTTATTATTGGCGTGACAGATATCGGAGGG
CGTAAATTGAAGTATGAGCCACTTTGGATTTGGTTTACATATGTAGCTGCTCAAATGTGT
ATTGTATATGTGGGATTATAA
>chr_443 471872-472405 + length=534 nt
ATGCAAAAGAAAAAACGTTGGCGTGAATTCTTTGGAACTATTGCAATTGCATGTTTATTG
GTGTTTTTGGCGAAAATTTTTGTGTTTTTCCCTACGACTGTAAAAGGAGCATCTATGAGG
CCAACGTTGCAAGATGGAGATAAGGTAATTGTTAATAAGTTAGCAAAACAATTTGAAAGC
TATGGGAGAGAAGATATTATTGTTGTGAAAACAGATAATTTTTATGTCAAAAGAGTGATT
GGATTATCTGGAGATATAATTGAGATGAGAAATGATCAATTATATGTAAATTCTGAAGTG
AAAGATGAAGAGTATTTGGATAGTAATAAAAAACAAGCAGAAAAAAAACTTATGAATTTA
ACAGAGGACTTTGGACCAATTACAGTTCCCGAAAATAAGATTTTTGTTATGGGAGATAAT
CGCTTAATAAGTAAAGATAGTAGAAATGGTTTAGGTTTTATTGATAGAGAAGATGTGTTA
GGAAAGTTAGCAGGCATTTATTATCCGTTTGAACATATGAAAATAATAAAGTAA
>chr_444 472443-472667 - length=225 nt
ATGTTCTTCAAAGATCCACTTAATATATTGAAACAAAATGTAGATGCAGCTCAACTTGAG
ATAAAGGAAGACGAGCAAACATTAGCAACGCTAAGAAGCAATCCAGAAACATATCATGAT
CCTTTGGCATTATTTAAACTACAATTGCTACAACATAAATTCGTTTTAAGTACTACAAAG
AAACATGAAGATATTTTTGTATCAAACGAATCTCCTACTGTTTAA
>chr_445 472774-475206 - length=2433 nt
ATGACCATTGAAAATCAATTTATTCAAAAAGTTTACTATAAAACATTTTTAACAGAAGAA
ACTTCTACTCCTGCATCGGAAGTACTCGGTGAAGCATATATAAATGAATCTAAAAATGAA
TTCTCCAACATTTCTAATATTCGATTTGCTCAAGGTGAATTTTATTATCAAAATAAAGAT
TTTGAAGCAGCTATATTTAAATGGGAAAAAGTAAATAATGCTCTTGCACTTTGGGCGACA
AAAAATATTGCAGATGCTTATTTTGAACTAGGATTCTTACCAAAGGCAGAAGAAATTTAT
CAATCTATTCAAACGGAAGATACGACTCTTACGATGGAGGTTTCCTTACAACTTCTTTCT
CTTTATATCGAACAAGATCGTTTAGGACTTGCTTTTAAGACGATTAGTGAAGCTGTTGCA
TTCCAACCGGATTACCCAAATATTACTGCAATTGCACGTTCTTTCTATGAAAAACAAGAA
GATTGGAACAACGCTATCGAACTAGCTGTTCAAGAAGGTATCCGAACACAATCTTTACAC
TGGTTTGATACGTTAATAACTTACATAAACAAAGGATTTACAAAAAATATTAAGCCTGAA
TATTTCTATGAGTCTTTAAAAGCTCTATATGCTGTTGATCAAGCTCAATTTAAAGAACTT
GTTATTGCTCTTTGGAATAGCTATCAACATGAATCCTTATACCTTCCTTGGATTCAAAGT
ATTAATCATTTATTCTTGCATATTGAAACAGACAATAATGACGATTGGAATGAAATCTCT
ACTCGCTACCAAGAAACATACTTTGCATTAATTACCGGAAATCATTTTATGCATGAATTA
AACGGACTTGTACCAAATTTATTAACAAATTGGTTCAGTTTAACGAAAGCAAAAGATTCT
CTAGTTGTCTCTGCAGCAGTGTTAGCATGGAATGAAGTCTCACCTACAACTTTAGAATCA
TTACTCGTAAAAAGTGCTGGATCCTTACTTTCTAATACATCAGCTGAAGCAGATGTAAAT
ATGGAAACAGTTTCTCATTTATTCGAAACAATCGCTGTATGGGCTGAGAAAAATGATGTA
GATTTAAGTCATCAATTTACGCTACTCGTCCATGAACTATGTGATTTAAATGTCACACCA
ATACTAATAGCTGGAACTAGTGACCATGATAAAACATCATTTGTTAATTCAATATTGGGA
GAGAACATCTTAACTGAAACTTTAACAACTCCTATTCTATTTAAAGACGCTAGTCAAACT
GAAATAACAGAATTTACCGAGTTAGATATAAGAAATATCCCTAACCTTGATGAATTCCAT
CAAATAACGGCTACATCTGCTCAGTCAGAACTTGAGAAAAAATGTATAGAAATTAAGCTA
CCAAGTAGGTTTTTAAGAAAAAATAAGTTTACATTTCTTATTACACCATCTATTCAAGGA
CAATTGGATAAAAACAATGCATACTTTGAATACTTACAAGCAGCAGATAGCCTTGTATAC
GTATTAAATTCTTCTTCACCATTGCATAGTCAAGAAATTGATACGTTAATTTATTTACGT
GAACAAGTACCAAACTTACAAATTCACTTCGTATCACACACAAATAATACGACTACTGAT
GAAAAACTAATTAGTAAACTTAAAGTACATTTTCCAGATGCACAATTCTTCCCATACTCT
CCTTCGCAAGAGAGTAGCCAGCAACTTGGAGATGTAACAGAATCTATTCTTTCTAATCTT
GCAAAACGCGATATAGAAAAAGAACGTATAGAAAAGCTAATATGGTTTACGCAAAAGACA
ATTGCTTATCTCATAAATGAACGTGTGGAATTAGAAAATACATTAGTAAAATCCGTACGC
TGGAATAAACACATCTCAGTGAAACTTACTGGATTTATTAATAACCTTACTGCTCTTGAA
AAAGATAAAATTCGTTCTATTACCGAATCCTATCTTTTAACGAAAGAAGAAATTACACGA
GATATACATTCTCAAATTCCTGAATTATTACAGAGCTGCTCTGATCTTGTTCAAGAAGAT
AGTGATTTCAAATTAGTTCATGAAGAATTAAATGCTGCAATGAATGAACGAGTTCAAAAG
CATGTACAACAGGTACTTCTTCCTAAATTTACTGGGTCTATTCAAGAATGGATTGAAACA
GCACATAATGAATTTATTCAAGCTCAAGCTTATTTAGATGAAATGAGTGAAACGTTTAAT
AAATTATATAAAGAAGAACGTATGAAACTTCCTTGCGATTTCAAATTATTAGATGATTGG
AATCGAGATGTTGTACGAATGACAAATCGAATTACAGTAACGAACATCAATATTTTATTA
CGCTTTACACCGACACAGTTTTTCTTAAAAAGTGCCGGAAAATTATTTGGTAATATGCAA
AAAAAACCAATCTATGCTCGCCAACAAATATAA
>chr_446 475693-476286 + length=594 nt
ATGGAACAACATATTGGCGAGTTAATCGCGCATTATGGCTATTTTGGAATTGTTATAGCT
TTGGCTGGTGGGATTGTCGGATTACCGATACCAGACGAGTTTTTATTGACCTTTGTTGGT
TATAATGTTTCAAAAGGAGTTATGTCAGGAACTGCTGCTTTTTTAAGTGGGCTGGCTGGT
GCGATGTTAGGGATCACGTTAAGCTACATATTAGGTTTAAAACTTGGGCTCCCTGTTTTA
AAGAAATATGGGCCGAAAATTAGAATTAAAGAACATCACATTGAAAAAACACATATTTTA
TTTGAAAAATATGGGCCATTTCTTTTAATGATTGGTTATTTTATACCGGGCGTACGTCAT
TTAACAGCATATTTTGCTGGGGTATCAAATTTGACACTTTGGCGTTTTTGTTTGTACGCT
TACGGTGGTGCGCTCATTTGGATAAGTGTTTTTATTGGGCTTGGCTGGAAGTTAGGCGAG
AAGTGGCGCTTCGTTGAGTATAGTTTACATCATTATGGAATATGGATTTTATTAATTTCA
GCAGTTGTTACATGTTTTGTATGGTTGTACATAAAGAAAAAGAAAAACCGCTAA
>chr_447 476298-476726 - length=429 nt
ATGAGTTCGTGGCTCTTATTTGCACTATTATCAGCAATTGCTGCTGCCCTTGTATCGATT
TTTGGAAAGTTTGGTTTAGACGGCATCGATGCAAACGTTGCAACAACAATTCGATCTATT
ATTATGGCATTATTTATGATAGGCGTTATTATCATACAAGGTAAATTTCAAAATATCGGC
GACGTACTGCTAAATAAAAAAGCACTGCTATTTATCACATTAAGTGGGATTGCAGGTGCT
TCTTCATGGCTATTTTATTTTCTTGCCCTCAAAACAGGAAAGGTTTCACAAGTAGCTCCT
GTCGATAAATTAAGCGTCGTATTTTCTATCATTCTCGCTATGATTATCCTCGGTGAAAAG
TTAAACTTTATGACCGGCGTTGGTGTAGTCTTTATTACAGCTGGTGTATTATTTATTGCT
TTCAGCTAA
>chr_448 476935-477081 - length=147 nt
ATGAAGAGAGAAGAACGCAAAAACATGATTGAGTTTATTGAAAAGAAAAAAGGGATTGAG
CGTGACGAATTACTGTTTATGACAGACGATGAAGTAGAACATATTTATAATGTAACGTAC
TTTTTATATGAGGAAATTGCAGAGTAG
>chr_449 477236-477652 - length=417 nt
ATGCACTTAAAAGAAAAAATCGCAACTATTATTCAAGGTCAACGTACTGGTGTATTATCT
ACAGTACGAAATGAGAAACCTCATAGCGCCTTTATGATGTTTTTCCATGAAGATTTTGTA
CTGTATGTTGCAACAGATCGACAATCAAAAAAGATAACAGATATTGAACAAAATCCTAAT
GTCCATGTACTACTCGGACGAGAAGGGAAAAAATTAGATGAAGATTATATTGAAGTTGAA
GGATTGGCTTCAATTGAGGAAGACTCGACATTAAAAAACAAGTTTTGGAATAATAGCTTA
AAACGTTGGTTACTCGGCCCTGAAGACCCTAATTACGTATTGATAAAAATCAACCCCGAC
ACAATTTATTACATCGATGGTGCTGGTACGACGGAGCCTGAGTTTTTACGACTATAA
>chr_450 477832-478887 + length=1056 nt
ATGTTTAATAAAATATTTCTTATAGTAGCGCTTATAGGTGTACCACTATCTGTACTTGGA
AAAACACTTCATTGGCCAGAAACAATTATGTTCGCTGTGTATTGTGTTACGATTATCGCA
TTAGCTGGTTTTATGGGTAGAGCAACAGAGAGTCTAGCAATTGTTTCTGGTCCTAGAATA
GGCGGATTATTAAATGCTACTTTCGGTAATGCTGTTGAACTTATCATTTCAATTTTTGCA
CTTCAAGCAGGGTTAATTGAAGTGGTGTTAGCTTCTTTAACGGGATCTGTACTTGGAAAT
TTATTATTAGTAGGAGGGTTATCCTTCTTTGTTGGAGGTCTTAAATACAAAAGACAAAGT
TTTAATGTATATGATGCAAGGCATAATTCAGCTTTATTAATATTTGCTGTTGTTGTGGCC
TTTGTTATTCCAGAGATCTTTTCAATGAAGATGGACGCTGGCAAGACGTATCAATTAAGT
ATAGGTGTTTCTATTATTATGATTATCATGTACCTTGCTGCATTACTATTTAAGTTAGTT
ACGCACCGTGGTGTATATCAACATAAAAGTGACGAAGTAGCGCATGAAGAAGAGCCAGAG
TGGTCGAAAGGGAAGGCGCTACTTATTTTAGCGATAGCAACACTAGCGGTAGCTTATGTG
TCAGAGGCACTCGTGCATACTTTTGAAACTGTTGCAAAGTCATTTGGCTGGTCAGAGTTA
TTTATAGGGGTTATTATCGTTGCAATTGTTGGGAATGCAGCGGAACATGCGTCTGCAATT
ATTATGGCTTATAAAAATAAAGTAAATATTGCAGTTGAAATTGCAATAGGCTCTACATTA
CAAATCGCCATGTTTGTTGCTCCTGTATTAGTATTACTATCTATGTTCTTCGCGCAAAGG
ATGCCTTTAGTATTTACCATACCAGAACTTGTGTCTATGATTACAGCCGTTTTCTTAACG
ATTGCGATTTCCAATGATGGAGATACAAACTGGTTTGAAGGAGGCACTTTACTAGCGGCG
TATGTCATTATGGGAATTGGTTTTTATTTATTATGA
>chr_451 479000-479764 + length=765 nt
ATGGTCTCGTTTATTTTATTATTTCCTAACATGAGTTTTGCAAAGACAACAGTAGGAACA
AAAATGCCTTCATCTGTTTTAAATATTTCAAAAGACAATACATTTCCAAATGATGCGCAA
GATTTGCCACGTTTACAACCAAGTAAATTTGCTCAAGAGCTATTGAAAACGGCTAATATT
AAAATTGAAAATCCAGACTTAATTCGGATGTTTAATGAAACGACAATTTCAAATGCGCCA
CTTGCAGTAGGGTATCGGGCAAAAATTTATTTAGGTCAATGGGCCTTACATTATGAATCA
GTAGACACATCGATTAATTGGGAATATAAACAAGTGAATCGAAATGTGTATGATAATCGC
GGAGGAGACCGTTTATATCCACTTCGCTATAAGCAAGAAACACAAAAGACGGTTGAAGGC
GATTTAACAGCAGATATGAAAGATGCTGCAGATGTGAAAAAAATGATGCTTCTCAAAGCA
CTTGAAAAAGTACAATTACCTCTTTCGTTTAAGACAACTATTGGTTATGGTACTGGACAT
GAGCGTGTGTATAATATTAGTCCGAGTCAACTTGGATATTTATACGCTTATACACCAGCA
GTAAATGAAAAGGGAAAAGTAACATTTGGAGAAGTGTATCTTGTATTAAAGGGAAATCAA
AAAAGACTTGTTGTGAAAAATATTACTTCTCAAGGAATTGGAGCGGCAATTCCAATTCAT
GATCATTTGTTTTTTAAATTTATTTCTTCTTCTCACTCGCAATAA
>chr_452 479800-480927 - length=1128 nt
ATGACGATATCACAAAAAATGAAGCCGATTACTCCTTCTTACGATCCATGGGAAGCGTAT
ATGGACCTTGAAGAGTACGGCAAACTACTATTAACAAATGTTGAATTTACAACGACGACG
TTATGCAACATGCGCTGTGAGCATTGCGCTGTTGGTTACACGTTACAGCCGAAAGACCCA
AATCCGCTTCCGATGGATCTTTTATTAAAACGATTAGATGAGATTCCTCATTTACGTTCT
TTAAGTATTACTGGCGGCGAACCTATGCTTTCAAAAAAATCCGTCGACAACTATGTAACA
CCACTCTTAAAATATGCCCATGAACGAGGCGTTCGCACTCAAATCAACTCTAACTTAACT
ATAGATTTAGCACGTTACGAACAGATTATTCCTTATTTAGACGTATTGCATATATCTCAT
AACTGGGGAACAATTGATGACTTCGTTGAAGGCGGATTTGCAATGATGGAGCGTAAGCCT
ACTTACGAACAACGTGCAAAATTATTTGAAAGAATGATTACAAATAGTAAGGCTCTATCA
GATGCAGGTGTACTTGTATCGGCCGAAACAATGCTAAACAAAAGAACTCTACCACATATT
GAACATATTCACCGCCAAATCGTCGAAGAGATGGGCTGTAAACGTCATGAAGTTCATCCA
ATGTATCCAAGTGACTTCGCGAGTAATCTAGAGATTTTAACAAAAGCTGAAATTCGTGAT
GCGATTGAACATTTACTAGAAATTCGCGATGAAAATGTATGGATGCTATTTGGAACTTTA
CCTTTCTATGCTTGTAGCGATGACGAAAAAGACATAGCTACATTTAAAAAATTGCAAGAG
AGCAAAAATGTAACTGTTCGTAATGATCCAGATGGCCGTTCTCGTTTAAATGTAAATATT
TTCGATGGAAATATTATTGTAACGGACTTTGGTGATGTTCCACTTCTAGGAAACATACAA
ACACACACATTACAAGAAGCGTATGAAAAATGGAGCACTTCAAAAACAGCAAAATCATTA
AGCTGCCACTGTCCTGCAGTAAAATGTCTTGGACCAAATGTTCTTGTAAAAAACAGCTAC
TATCCGACAGAAGATTTCTTATCAAAAACAGCAAACATTACATTATAA
>chr_453 481141-481323 + length=183 nt
ATGGGAAAAGCAATTCAAGATAAAGATACACAATTAGTATATTTAAAAGAACGTTTAAAT
ATGTTCATTGAAGTAATTGATACAATTGAACCTGAAGAAGTTGAATTAGAAGATGTAGAT
CGTCTTCTTGCAATGTTAGATGAATTAGAATTAAAATGTGAGCAATTTAAAAAAGACGAA
TAA
>chr_454 481530-483050 + length=1521 nt
ATGGAAAAGCTTCAAGAAAGCATGTATCAACTAATTGTTGAAACGTCAACGAACTTACCG
AAAGATGTTCGTCGTGCGATTCAACAAGCGAAAGAGCGAGAAAATGCAGGGACTCGTTCT
GCGATGGCACTTGGCACAATTACAAATAATATTAAAATGGCTGATGATAACATCTCGCCG
ATTTGCCAAGATACAGGGATGCCAACGTTTAAAATTTATACACCAGTTGGTGTGAATCAA
TTAAAGTTGAAGGAAGCTATCTATAATGCGCTTGAGCGGGCGACAAAAGATGGTAAACTT
CGTCCCAATTCTGTTGATTCTCTTTTTGGAGATAATAGTGGAAATAATTTAGGACCAGGT
ACACCGGTGATTAAGTTTGAACAATGGGAAAAAGATTATATTGATGCACGTTTAATCCTA
AAAGGTGGTGGCTGTGAGAATAAAAATATTCAATATAGCTTACCGTGTGAACTAGAAGGA
CTTGGACGAGCTGGCCGTGATTTAGAAGGGATTCGTAAATGCCTTCTTCATGCAGTATAT
CAAGCACAAGGGCAAGGATGTAGCGCTGGTGTAATTGGTGTTGGTATCGGGGGAGACCGC
ACATCAGGTTATGAATTGGCAAAAAATCAATTATTCCGTACATTAGATGATGTCAATCCA
GTACCAGAGTTACAACATCTTGAAGAGTACGTATTAGAAAATGCGAATAAGCTTGGCATT
GGTACGATGGGATTTGGCGGAGAAACAACTTTACTTGGTTGTAAAATTGGCGTCTATAAT
CGTTTGCCAGCTAGTTTCTATGTATCTGTTGCGTATAATTGCTGGGCATATCGTCGCCTT
GGTGTGAAAATCCATCCTGAAACAGGAGACATTATGGATTGGCTATATCAAGAAGGTGAA
GATACACTTCAGCATGAAGTACAAGAAAAAACAGAGCAACGTGAGATTGTATTACAAGCA
CCAATTACAGAAGAGCAAATTCGTGAACTTCGCGTTGGTGATGTTGTAACAATTAATGGC
ATGATGTATACAGGTCGTGACGCAATCCATAAGCATTTAATGGATAATGATTGTCCAGTA
GATTTAAATGGACAAATTATTTACCACTGTGGTCCAGTTGTTGTGAAAGATGAAAATGAC
AATTGGCAAATTAAAGCGGCAGGTCCAACGACAAGTATTCGTGAAGAACCGTACCAAGGC
GATATTATGAAGAAATTTGGTATTCGCGCTGTCATTGGAAAAGGCGGTATGGGTGCGAAA
ACATTAGCGGCTTTAGAAGAACACGGCGGTGTATATTTAAACGCAATCGGTGGTGCAGCG
CAATATTATGCTGAATGTATTAAAGAAGTGAAAGATGTTGATTTCTTACAATTTGGTATT
CCAGAAGCAATGTGGCATTTACGTATCGACGGGTTTAAAGCAGTTGTAACGATGGACTCG
CATGGTAATAGCTTACATGCAGATGTTGATAAAACATCACTTGAAAAATTAGCTAGCTTT
AAAGAGCCAGTATTTAAGTAA
>chr_455 483180-483962 + length=783 nt
ATGAAATATAAATGGTTATATATCGGTCTCATTTTTTCAATTATGATGGCACTTGTTCCA
GTTTCAGCACTGGCTTATACAAATACTCCACATAACTGGGGAATCCCGCGTCCTAAAAAT
GAAACAGTACCAGATGCAGGAAAGTTATATACAGATTTACTACAAAAAAATGGCGGGTTT
TATTTAGGAGATACGAAGAAAAAAGATATTTATTTAACATTTGATAATGGATATGAGAAT
GGATACACAGGGAAAATATTAGATGTATTAAAAGAGAAAAAAGTACCAGCAACTTTCTTT
GTAACGGGGCATTACATTAAAACGCAAAAAGATTTATTGTTAAGAATGAAGGATGAAGGA
CACATTATTGGAAACCATTCTTGGAGTCATCCTGATTTTACAGCGGTAAATGATGAGAAA
CTTCGTGAAGAATTAACGAGTGTAACGGAAGAAATTAAAAAAGTAACTGGGCAAAAAGAA
GTGAAATATGTACGTCCTCCGCGCGGTGTATTTAGTGAAAGAACGTTAGCTCTTACGAAA
GAAATGGGCTATTATAATGTATTTTGGTCACTTGCATTTTTGGATTGGAAAGTGGATCAG
CAAAGAGGATGGCAATATGCGCATAATAATGTTATGACGATGATTCATCCAGGATCTATT
TTATTACTTCATGCAATATCAAAAGATAATGCAGAAGCACTTGCAAAAATCATTGATGAT
TTGCGCGAGAAAGGGTATCATTTTAAAAGTCTAGATGACTTAGTAAAAGGCAATCAACCG
TAA
>chr_456 484022-484885 + length=864 nt
ATGTGGAGCGAGCATGTTACGTTAGAGTATCCGTATCATTTTGAAGAAGTATTAAAACGT
TTAGCTTTTGATCCTCTTAACGTCATTCAATTAGATGAGAAAGTTATTTATATCCCGCTT
TGTATAGACGAGGAACAGGTTGTTGTTCGCTTACAAGGGATTGGTACTGTTCAAAATCCA
CAGTTTTGGATTTCTAGTCAGACAGGAGATCCAGAGAAAATCATGAAACGAATGAGGGCC
ATTTTTCATTGGAATGAACCGTTTCAAGATATACAAAATCATTTTTTAAACACATCATTA
CGTCCACTATTTGAAACATATGCTTATACTCCAATTATTTTAGAATTTGATTATTTTGCT
TGTCTGCTTCGCTGTATCATTCACCAACAAATAAATTTGAAATTTGCTACTGTGTTAACA
GAACAATTTGTGAAACGGTATGGAACAGAGAAGAACGGTGTATTCTTTTTCCCCACTCCG
GAAATAGTAGCAAATATTTCAATAGAAGAATTGAGAGAGCAGAAGTTTAGTCAGCGAAAG
GCTGAATATATAGTAGGATTAGGTCGAAGTATTGTCAGTGGTACATTAAATTTAGCGAGT
ATAGAAAATGGGACGGAAGAAGACATTTCAGCACAATTGTTGCCAATTAGGGGAATTGGT
GCATGGACAGTGCAAAACTTTTTAATGTTTGGGCTTGGACGGAAAAATATGTTCCCGAAA
GCGGACATTGGGATTCAGCGTGCAGTGCAAGGTATATTTCAATTAGATGATAAACCTGAT
GATGCATTTTTAGAAAAAGTGAAACAAGAGTGTGAACCATACTGCAGTTATGCAGCGTTA
TATTTATGGAAAAGTATAGAGTAG
>chr_457 484896-486275 + length=1380 nt
ATGATACAAAAGCAACATGAGAGTAAGTTGGAAGTTGGTCAAACGTTTCCTGTGACAATT
AAACGTCTTGGGATTAACGGAGAAGGCGTTGGTTATTTTAAGAGACAAGTTGTTTTTATT
CCAGGGGCATTACCAGGAGAAGAAGTTGTTGCAGAAACAACGAAAATTCAGCGTGGCTTC
GCTGAAGCGAAAGTGAAAAAAGTTCGTAAAGCTTCACCGCATCGTGTGAAAGCACCGTGT
CCAGTATATGAGGAGTGTGGCGGTTGTCAGCTGCAACATTTAGATTATAAAGAACAATTG
AATCAAAAGCGTGATATCGTTGTACAAGCATTTGAGAAGTACATGAAAAATAGTATGGAA
GAGAAAATTCGCCCAACGCTTGGCATGGAAAATCCATGGCATTATCGTAATAAGAGTCAA
TTACAAGTGGGGCGTAAAGACGAAAAGGTTATTACAGGGCTGTATAAACAAAACTCACAT
CAGTTAATTGATATCGCTCACTGTATGATTCAACATAAAGCAACGAATGAAGCGACAAAA
GTTGTAAGACGTATTTTAGAAAAATTAAATGTTTCTATTTACAATGAGAAAAAACAAAAA
GGTTTAGTACGCACAATTGTAACACGTACTGCAGTTCAAACAGGGGAAGTACAAGTTACA
CTTATTACAACAAAAGAAGAATTACCAAATAAAGAACAATTTATTGCAGAAGTACAAAAA
CAGATGCCAGCGGTTAAATCAATTATGCAAAATGTAAACTGGCGTAAAACATCTGTTATT
TTTGGCGACAAGACATTTAAATTAGCTGGAAAAGAAGTCATTCAAGAAACACTTGGCGAT
TTATCATTTGAATTATCAGCACGTGCATTCTTCCAGTTGAATCCAGAGCAAACAGTTGTT
TTGTATAATGAAGCGAAAAAAGCAGCTGCGTTAACAGGAAACGAGAAGATTGTGGATGCG
TACTGTGGTGTTGGTACAATCGGTCTTTGGCTTGCAAATGATGCAGCGGAAGTACGTGGT
ATGGATGTAATTCCAGAAGCAATTGCAGATGCAAGAAAAAATGCAAAGCGTCACGGATTT
ACAAATACGAAATATGAAGCAGGTAAAGCTGAACAATGGTTACCGAAATGGGTAAAAGAA
GGATGGCGTCCAGATGTAATTGTTGTCGACCCACCACGTACAGGTTGCGATGATAAATTA
CTGGAAACAATTTTAAAAGTGAAGCCGAAACAAGTTGTGTACGTGTCTTGTAATCCTTCT
TCATTAGCACGTGATGTACAAGCATTAATGAAGAGCTATGAAGTGGAGTATGTGCAACCA
GTTGATATGTTCCCGCATACAGCTCACGTAGAAAATGTAGTGAAGCTTGTTAGAAAGTAA
>chr_458 486332-487069 + length=738 nt
ATGCATAATTATAAATTAACGATTCAGTACGACGGCGCACGTTTTAAAGGATGGCAACGT
CTTGGTAATAACGATAATACAATTCAAGGAAAAATCGAAAGTGTCATATCTGAAATGGTC
GGAAAAGAAATTGAAATTATCGGTTGTAGTAGAACAGACGCTGGTGTACATGCTTTGAAT
CAAGTTGCTAACTTTCAAAGTGATGAGAAGTTAGTGGAACATAAAGTGAAAAAATATTTA
AATCAATATTTACCTAACGATATTAGCATTACGAATGTGGAAGAAGTACATGATCGTTTC
CATGCTCGTTACAATTCTAAAGCAAAAACATATCTGTATAAAATTTGGAATGAAGAGCAT
ACAAATCCATTTATGCGTAAATACAGCATGCATGTGAATAAAAAATTAAATGTGAAAAGC
ATGAAAGCAGCTGCAAAACATTTAGTTGGTTCACATGACTTTACTGCTTTTTCAAATGCG
AAATCAAAGAAAAAATCTATGGTTCGAGAAGTATATACACTTGATGTGATGGAAGAGGCA
GGGTTTGTACAAATTAGAGTAAGTGGTAACGGCTTCCTTCATAATATGGTAAGAAAAATT
GTCGGGGCATTAATTGAAGTTGGATTAGGACAATTAGATGCTGAAGCAATTCCAAACATT
TTAGAGGAAAAGCAGCGCAATCAAATTAATTGTCTTGCTGAGGCAAGTGGGTTGTATTTA
GAGAATGTTGAGTTTTAA
>chr_459 487114-487317 - length=204 nt
ATGAGTAATGATAAAAAATTAAAGTTATTACAATACTTATACTTTTTCCCTGCCATGCTC
TGTATGATGTTATTCATTAATGCCGATGTAAGCAGCTCTCCTTATGCAAAGCTATTAGGA
ACAATTTTTGGCTCCTTTGCAGCTATTATGCTTGCTGCTTTTTGGAATTTGAAGATACGT
ATAAAAAACGAAAAATCTTCTTAA
>chr_460 487401-488804 - length=1404 nt
ATGCGTACAGAAGAAATTAATTTAAAACAGATCATTGAAATGAATATGCTATATGAAACT
TTACTCAATGAACTCGACATCGGAATTCATATTATTAACGAGGAAAGTAAGACGATTATC
TATAACCGCAAAATGATGGAAATTGAATCAATGGAGCGCTCAGATGTGCTATATAAAAGT
CCTTTAGAAGTATTCGCATTTGAGGAAAATAAAAATAGTACTCTTATAGAGGCATTAAAA
TTTGGAAAAACAAAGAAAAATATAAAACAAACGTATTTTAACAATAAAGGACAAGAAATT
ACAACGATTAACGATACTTTCCCTATAATAGAAAATGGAAAAATTAAAGGCGCTATTGAA
ATATCAAAAGAAATTAGTAACTTAAAGCAAACGATAAAAATAGGTCCTTCTCGAAAACAA
AGTACTAAATTTACCTTTGATCACATAATTGGTGATTCTGAAGCCATTCAATCAATCATT
ACAGAAGGAAAAAGAGTAATTCGTACATCTTCCTCCATACTTCTAGTAGGAGAAACAGGC
ACTGGTAAAGAACTATTTGCACAAAGCATCCATAATGAAAGTCAGCGTTCAACAAAACCC
TTTATTTCACAAAACTGTGCCGCTATACCTGATACCTTAATGGAAAGCCTACTATTTGGC
ACAAATCGAGGTGCCTTTACAGGAGCAATAGATAAATCAGGCTTATTCGAAGAAGCAAAC
GGAGGAACTTTGTTATTAGATGAAATCAATTCATTAAGCCCAATACTTCAAGCTAAGTTG
CTGCGGGCTATACAAGAAAAAACAATACGAAGAATCGGAGGTACACACGAAAAAGAAATT
GATGTTCGCATTATAGCAACTATCAATGAAGATCCCTTTGAAGCCATCGCACATAATCGA
TTAAGAGAAGACTTATATTACCGATTAAGCGTCGTTACTTTATGTCTTCCGCCTTTACGT
[truncated: 4,361,598 more chars]
