# Supplementary material for: Whole-Genome Sequencing Reveals Lignin-Degrading Capacity of a Ligninolytic Bacterium (Bacillus cereus) from Buffalo (Bubalus bubalis) Rumen
Source: Genes (Basel). 2022 May 8;13(5):842. doi: 10.3390/genes13050842 (PMC9140826; doi:10.3390/genes13050842)
Supplement: Supplementary file 1 [file genes-13-00842-s001.zip › plasmid1.gene.fas]

>plasmid1_1 1-465 + length=465 nt
ATGAAAAGACTTTGGTTTGTCATTTTGTTTTTTATCACCATGCTTACAGGTTGTTCTGTA
AAAGATGTAAATTGGTACCCGATATCACAAGAGGTCATGGCCACTACACCAAAAGAACTC
CCATTTCCAATATCCTATCCTACTAAATTACCTTTCGAAGTAGATTCAATAACAGTTACA
AATGAGAATGCAGAACATGTTACCGTTGTTTATTCAAGTAAAGACAATCAAAACTTAATT
GTTGAAATAACAAGAGGAAAGGATGTTTTCCCACAAAAATCTTTACAAAAGATCAATGCA
TTTGATAAAACTCGTCAAGCATTTAATCATCAAAAAAATGAATCACATTATATATACTGG
AATGAAAATGACGTACATTATCAAATTTATTCATCTAACGAAAATAAGAAACAATTAACA
AATGATGAACTTTGTACAGTTCAAAAGTCTTTTTCGGTGAAATAG
>plasmid1_2 480-1445 - length=966 nt
TTGAACAAGACAATTAGCTTAGAGAAAACTTTAGAAGATTTCTCTACATATTTAAGTAAA
AAAGGCCGAAAACATTCTACAATCCAACGCTATGCATACGATATTAAAGATTTTTATAGA
TGGTTGAATGAAAATGAGTTACTTTTACATATCAAATCATGGAATGAAATATCCGTAGAT
GATTATCAAGCGTATTTCTCAGTGTTAGAAAATAAACGAGAATATTCGCTTAAAACAAGG
CACAGGATATGGGTGGTTTTAAAGAAATTACACATGTTTTTAGGTATAGTTAGTCCATTA
GATGATATTCATCTCTCTTTAATTCCGGATCAATCACTAAATGACAATGATTTTATTACC
GAATCGGAAGAAGTACTTTTAAAACAAACCGTTCTATCAACTAAGGGATTAACAGAGAGA
CAAGCTAAATACCGTCCTCTAATCATGGATAGAAACGCTTGTATAATTAATTTAATAGTA
AACTATGGTTTGTCTTTACAAGAGCTTGTATCGCTTAATATGAACCATATACAGTTTGCT
AGGAACACTTTAATTGTTCCAGGAGAAAACGGAGTTACTAGATCCATCTTCTTAACAGCT
GAAGATACACAACAGCTTTACAAATATTATTCGACTATCCCTGAACCTGTAAGACCTCGA
CAGCACACAGATAATCCCCTATTTGTGGCATTTGATTTTAATCGAGGTACATATCGATGG
GTTTACGAAAATGATGCACCAAAGGCTTTGTCTGAGGTTGCTATACAAAAGATGATTCGA
CTGGAAGTGAAACGAGCAGAATTAGGTAGACGTATTTCTGCACAACAGATGAGGAATACG
TTTATTCTTCGTCTAATTAAGCAAGGAATAAATGAAGATGAATTGGTAAATAAAATAGGT
TTTAAAACAAAAATATCTTTAAAAAGATACTATCAATACTTGACGTTATCTAAAAAAACT
CGATGA
>plasmid1_3 1586-1729 - length=144 nt
ATGGCTACACTAAAAGAAACAACTTACATAGAAATGAATACCTATAACGAGATTGGATTT
TTTAAAGGGATTGTTTGGGGATTAGTTTTTGTAGTGCCTTTTTGGAGTATTATGATAACT
CTATTTATCTGGCTTTATAACTAA
>plasmid1_4 2671-4380 - length=1710 nt
ATGGGGAAATCATTTGTGATACGTAATCAACGTAGCCTAAATGGAAAAATAACAAACGCA
GTTTTAGTAACACTAAAATCTTGGCAAAAGTTTGTGGAAACATTTGAGGAGAAGTACTAC
AGCTACAAAGATACATATTTAGAAGATATTCTGCAGCACATGACATACGAAGAGCGTATT
GCGGATGTAGAAGGTTTTGTCGAAAAAGCCAAGCCATCTTTTTCACGTCGCGTAATGTCT
ACACTTGCAGAAAAAACAGGAAGAAAACATAAATTATACGGTATTACCAATGCAGATCTT
GAAGTGTTCTTATACCTACATAAAAAATGCTATACAAACGGCGTCATTCCAAATGTAACA
ATACATATGATGTGGGAAGATTACAAGCAATATAAAGAAGAATTTGCTTATATCCAACAC
TCTCAATTCTATATTGCATTAAAGAAATTAAACTTACATAACATTATCTCCATTGAAAAC
GGAGTAGATGGCCGATATACAATCAAGCTGACTCATTTTATGAATGAGGAAACAGAAAAA
GCAAATCCATACGTATATATTAGTCCTGTTGTATTTACAAAGGCTTTCTTTAAGCTATCT
GTAGCGTCTAAGAAACTATTCTTAGACATTGCCATGCAACAACATACGGAAACAACATTA
AAGCGTTCATTGGACAAGCAGGACGAAAGAGGCAACAAAACTCACTTCGGTGGGATGTAT
CGTTTCTTACATAAAAAATATCCGCATCAAATCCGTGCCGTTATCGATGAATTAACAACG
GCATTACCATGTACGGGGAATCCCCTATTCAAAATTTGCAAAATGCAAAAAGGGGTAAAG
CATACAAAACGATATACAACCTTATATTTATCTATTCATTCGGACTTTTTATGTACAAAA
GAATCTGGAGAAGAGCAACACAGGGATCCATTTACACCAAAAACTACCTATGCTCGCAAG
GCGAAGTTTATAGAAGCAGTTCTACAGGAGATGAATATCGGTGAACTGTCTGCAGACATG
AATAAGTTCATTCATGTATTAAAGCATACTTGTCATCGTCAAATCCGCAGTGTAATTCGC
GGACTCCGTGACATGATTGATCGAAAAGAAGGATATCCAACGAAAATTGTATATACATTG
AAAAAACTATTGCATCAAACATCTCAATATCAAATCCTTGATGCTGCAGCGAAAGAAGGT
ATCTACCCTCTTATTGCGCAACATATACCAAAAGAGAGAAATAGTGACCGTGAGCAAGCT
GTCTTTAATTTCGGTTTACATTATTCTATGTACTCTCTTCACAACATTAAGAAGATGTTT
AAGAATGTGCATACACTACTGAAGCAGAAATTTGCGGTACCTGTGACGGAAGAATCTTAT
CACCGTAATTATTTAAAATATCAGGAAGAAACGTTATTTAGAAAATATGCATATGATCAA
GGTGTGAATCTCCATGCATATATTGCTTTAGAAATTGAAATGCGCGAAAAATTAAAAGTA
CGCGGCCATAAAGAACGCACAATTCCAAGTGATGTACGTGAATGGTTTATTGAAGAAATT
GATAAGCTACCGCAAGAGCAGCTGCGTGTGATTGAGCTACCAAAACAGTTTAATTTACTA
GAGTTTATGCGTACCTTTGAACGTTTAGTACGTGCTGGTGTAACAATAACCACTCCTGAT
CAGGTGCTAACCGCAATGAAAATAAAATAA
>plasmid1_5 5095-5190 + length=96 nt
GTGTTGCAAGTTGATGAGTTAAGGAAAGCGAAGCGCAAAAGAAATGCAAGTAAAGAAGAA
ATAGGGAAGAGAAAAGGCAACCATGTTGCAAATTAA
>plasmid1_6 5722-7419 + length=1698 nt
GTGGATAATTTATTACAAATGTTTCGAGATGCATTGTTAATCTCTGAGCCAATTTATAAA
ACAAATGAGCTAGTATGGAATAAGTGGAATGCATACTTTAAAGATGTTGAAAACAATAAT
AATAAAGTATTAACCTCATCTCATGCATCTCCATCATTTACTGCATTAGTGTCTTGGCTA
GAAAAAAAGCAAGAATCCGGTATTACATTAGTACAAATTTATGCGAAAATTGATTCCTAT
AAGGAAGAAATATATAAAGAAATCGAAGGATTTATAGAAAAAGAATTTCAAGATGTAGCA
CCTTCAAGTTCCATAGTAGTAGAAAATGATCAAAATATAGATAAGACAAGCATAGTAAAC
CATGAGGATTATTATGAGGTAAATAACTCTGCTGTTTATTATAAGCTAAGAGATGGGATT
GCAAAAAATCAATTTGAAGAAGATGAGTTAAGTAAGGTTTTACAATATCCTATTGAAACT
AAATCTTCTAATGGTGTAGCTCAGCTTTCTTCACACAAAGATGAAGATTTAAGACTTACA
AATATAGAAGAAGCTGCTCGGTGGAATACCCTTGTCGATGATGTAATGAGTAATATGGAT
GATTTAACGGCAGATTGTTTAGATGCAATTACAATACAATGGATAAACGAAGCGAAATCT
CCAGACGAATTCATTGATTTTTCTTATGAGCAAGTTTTAGAGATGTGCAACATCCCAAAA
ACAGTAGTCAAAAATAAAGAATACTATAGAGCGGAAGATAAAATTAAAATAGCAAAGAGA
ATTGCGGCTTTAGCAAGCATTTTTATCTATTTAAATGATGATAATGAGGTAGTAGTATTA
AATGACCGTGATGATGATGGAGAACGTTTAGAATTAAAACGTGAAGTAATCAAAAGGTTA
TTTGTATTAGATTCAGTTGTATTGTGGAGACATAGTGTTACTAATGAATACATGGGCATT
GAGTCTTGTCGTATTAAGCCAGGAAGCTTTTTAACCAATTACTTATACGGATCAAATAAT
ACAACAGCGTTATTATCTAAAAAAGCACTTGAATACAATAGTTATAGACACAAATATCAT
AAAAGGTTAATTCGATACTTAACATGGCAATGGAGAATTAGACAAATGTATTCATCATTG
AAAAAGCCATATTCTATAGGTGGGGACAAAGGGCTGCTAGCAGTAATGGATATCCCAAAA
GATTGGAAGCCGAATCGCATTAGAGAACAGTTGGAAAATGTTCTAATGGATTTAGAAAAT
GAAAAAGTAATCTCTCATTGGGAGTATAGTGATCCACTTGATGAACAACAAATTGGGAAA
CGTAATTGGTTTAAAAACTATTACGCTAATTTAGGAATAATGATTTTACCGCCTGAGGAA
ATGCTGCAATCAATGGATAAGGTAATCGGAAAGAAATGTATAGAAGAACTTCAAGAACAA
TTACCTGAAGTAACAGTTGTTAAAGAAGTAAAGAAGACTGTAGAATCAGTCGAACAAATA
GAGAAGAAGATCCGTGAACAAATACTGAAAGTACACAATGAAAAAAAAGTAAGCATTCGT
GAAATAGCAGATGAAATTAGTATTTCTCCGTCTACATTATCTAGATTTTGCAATTATAAA
ACAAAACGTTTATCTAAAAAAGCATTAGAAAAGCTAACGAAATGGTGCGAAAGACAAGAA
ATATTAGAAAAGATGTAA
>plasmid1_7 7581-8048 - length=468 nt
GTGGTAATTTCAAGACAAGATTCTTGGACTAATGATAACGATTTACTTCTCGCATCAACA
GTACTTCAGTATATTCGTAACGGTGGAACACAGTTAGCTGCATTCAAAGAAGTAGCAAAA
CTACTAGCTAGAACACCCGCAGCTTGTGGATTTCGTTGGAATTCATATGTGAGAAAACAA
TACCAAGACGAAATACAACAAGCCAAACAACACCGAAAAGTGGGAAACAGCATGCCTCTC
TCCCAACCAGAAAAAGAAACAAACTCTTTGTCTATTACATTAGATGACATTATTCTCTTT
CTACAAAATTATAAAGATATAAATGAATTGACAATTTTACAAAATCAAATTGAAGATTTA
GAAGCTGAGAATCAATCCCTTCTACAACGTTTAACTATGTATGAAGAAGAGTATCGTATG
TTACTGAACCATATCGATAAGACAAGAAGTTTAATTGTAGTGGATTAA
>plasmid1_8 8399-10048 + length=1650 nt
TTGAAAATTTTTAAGGGAATTCTAGTTTCTTCAATTGCATTAACAGCATTTAATGGAGTA
GGTGGTATACTTCTAAGTGAAAAATCAGAAGTTGCCTACGCAGCTACTTACAATTATTCA
AATAAGCAATTGAATTCTACTGTACATAAGCAAGCTACTAAACAATTAATTTTAAAATTT
AAAAATGAAGCGAATTTACCATATCAGGATGGAATAGAAAAATTCATTAAAGAAGAAAAA
CAAGACCCTGAATTCATTGGAATTTTAGCTGAATATCCAAATGTAACTATAAATCGACTT
TTTAATTCTTTAAATCCTAAAGAAATTAAAAATCTAGGTAAAGAAATAAAAGATTCTGAT
CATATTTCTTCTAATTTGCTAAACTACTATATTGTAGAAACTCAAGATGGTATTGATGTA
CAAGCGTTACTTACAAAAATTGAGAAATCATCTCTTGTTGAAACGGCGTATTTACAGGAA
GAAGAGGCTTCACCAGCAGAGCGTTTACCAAATTTATCTGTTAACCCATATGATGAGCCT
AGACTTACAAGACAAGGTTATCTTGAACCAGCACCATTAGGAATTAATGCACCTTATGCC
TGGAGCATAAAAGGTGGGGATGGAAAAGGGACTACATTCGTAGATATGGAGTATGGATGG
TTATTTAGTCATGAGGATTTAGTGAATCAAAAGATTGCATTGATATCTGGACAGAATAAA
AGCGAGCACCATGATCATGGTACTTCAGTCTTAGGAATTGTTTCGGCAGAGGATAATAAC
ATAGGCGGAATTGGAATCGCACCCAAAGCTAAGGTAAAGGTTGTATCTCAAATTAGGGAT
AACGGAAATTATAATACAGCTGATGCTATTTTAAGTGCGGTTAACAATATGCAAGCTGGA
GATATTCTTTTACTAGAGGCACAAGCAACTTACGATGGATATGGAGATAAGAACTATCTT
CCTGTAGAAGTAAAACCGGATATATTTGATGCAATTCGTCTGGGAGCAAATAAAGGAATT
ATTATTATTGAAGCAGGTGCAAACGGCGGAAACGATTTAGATCAATTCAGAGACCGTAAT
GGTAAACAAGTTTTAAATCGTAATAGTCCTGATTTTAAAGATTCAGGGGCAATTATGGTT
GGAGCAGCTTCTGCAAGAGTTCCTCATAAGCGTTCATATTTCTCTAATTATGGTAGTAGA
GTGGATGTGTATGGATGGGGGAATGCAGTAGATACAACAGATGCTAAACCAAGTGAATTT
ACAACAAATCTATATACTTCTAGCTTTAGTGGAACATCTAGCGCATCACCTATTATTGCT
GGTGCTGCTGCATCAATTCAAGGAATTGCAAAACATAATAAGGAAAAAGTATATACACCA
AGCCAACTTAGGGATATTTTAAGTGACCCTAGTACAGGAACCAAATCTAACGATCCAGTC
TCTGATAAAATTGGTGTTTTACCTGACTTAAAAGCTATTTTATCTAAACTTGGTTTTTCA
CCAAACTTAAGTAATGATTCCTCCATTGTATTTCCTGATGAACCAGAAATAAATAAAGGG
AATAAGGGAAATGAAGGTTCTACTATTACATTCCCAAAAGAAGATTCCGCTAATAGTGAA
GGGGACTCTACCTTTATTTTCCCAGAATAA
>plasmid1_9 10429-10710 - length=282 nt
TTGTATCTATTCAATACGCAAGGAATTTTCCGCACATCCCTTCAAGATATCATGGACACT
GCTTCTCTGCCTAAAGGCGTTATTTATCGCCGATTTAAAAGTAAAGAAGAAATTGCATTG
GCTGCACTTGATAAAGGTGGAGAAATCATATGGAAACATTTTTATGCGGCTATAGAATAT
AAAGAAAATGTTATAGATAAAATCATCGCTATCTTCCTTGTATACCAAGATACGGTCAAC
AATCCCCCAATAGCTAATAGCTGGTGGGTATCCTTTACTTAA
>plasmid1_10 10889-11296 + length=408 nt
ATGATTTTTCAAGGTATGATAACAGCTATTATAGAAAAATTACAAGAGACAGTGAATCCC
TATTGGATAATTGTGTTTGGATCAACGGCTGAGAACAGGGAACGAGAAGATAGTGATATT
GATATAGCTTATTTAAGTGACACAACTTTAGGGAACTATGAACGTTTTTTATTAGCACAG
GAGTTGGCTAACATTGTTCATAGAGATGTTGATTTAGTTGATTTATCCGAAGCTTCTACA
GTTTTTCAAGCTCAGATTATACATACAGGAAAGACAATATTTTGTTCGGATGAAAAACGT
AAGGTCATTTTTGAAATGAAAACCTTAAAAATGTATTCAAAATTGAACGAAGAAAGACAG
ATAGTATTTGATGATATAAAGAAAAGAGGTTCTATATATGAAGAATGA
>plasmid1_11 11409-11699 + length=291 nt
TTGAACATACAAAGAGCTTGTGAAGCGAGTATTGATTTAGCAATGCATATTGTTGCAGGG
AAAAAATTAGGACTACCCCAATCTAGCCGAGAGGCTTTTGATTTATTGGTTACAGCAGGA
TTACTTAGCGCTGATCTAGCAAATAAGTTAAAAGCAATGGTTGGATTTCGTAATATTGCT
GTTCATGATTATCAAAGTGTAAATTTAGATATTGTTCGTCAAATTATTGAAAAACATTTA
ACTGATTTTAAACTATTTACGAAAGAAGTAATGGGGATATTGGAATTTTAG
>plasmid1_12 12115-12525 + length=411 nt
ATGATTAAAAAACTTATTATTGGTTCTATTGCTTTAGGCACAACAATAGGAGTGAGCAGA
CCTACATTTGCTGCTACAATACATTCTCCATCACAGTTTAAAGAAATTCAAAATGTTCAT
GTGCAATCCCTACACTCCCCATGGCAGTATTTAGGGCAAACTTCAAGGGAACTTCAAATT
AAAAGTAAGGATCCAAAAGTACTAGCTTTTGAACTAGCAAAAGAAGCGCCATTTTACGAA
GAAGAATTAGTAGACATATGTTCGGTAATTTTAGATGCAAATGTAGACGTTATATATTGG
ACAAGTAAGGAATGGGTTAGATTTGAAGAAGGAAATTATGAATTTAAACATGAAATTAAA
ATTTTTAGAGATAAAGAACGTCAGCAATTAATTACTGCACTAGAATCTTAG
>plasmid1_13 13224-14456 - length=1233 nt
GTGAAAAAACTTACTTTTAAGGATTTGAATTCGCCGGAAACCATGCGTAATCCCATTATG
TTTTATGAAAATCTCATCAAGCAACAAGAGCGTTTTTTTCAAATTGATGACTTTTATGGC
ATGGGAGGGACATGGGTCGCATTACACTATGATGACGTGATTACTATTCTGAAAGATTCT
CGTTTTATCAAAGATTTACGGAAATTCACATCACCCCATGATAAGCAACACCCAAATTCG
GGAAATACAGCTGCGAGTAAAATGTTTGACTGGTTGATGAATATGCCGAATATGCTTACG
GTAGATCCACCTGATCATACTCGCCTACGCCGTCTAGTCTCTAAAGCCTTTACACCACGT
ATGATAGAAGATCTTCGTCCCCGTATTCAGCAAATTGCCGACGAATTGTTGGTTGCTGTA
CAGGAACACGGAAAGATGGACATTATTTCAGATTTTGCTTACCCACTACCCATTATTGTT
ATTTCAGAGATGCTCGGGATTCCCGCCACTGATCGAAACCAGTTCCGTGAATGGACACAA
ATACTCATGAACGTCTCTGTGAATCCTAGTCAAGGAAATGCAGTTACAACAACACTTGAA
AAGTTTATTCAATACATCGAGGTATTGCTTAACGAAAAGCGTCTAAATCCTGCTGCTGAT
TTGATAAGCGAGCTCGTTCAAACAAAAGAGCAAGAAGACAGGTTGAGTAATAACGAGCTT
CTCTCGACAATTTGGCTGCTCATTATCGCTGGACATGAAACGACAGTTAATCTAATCAGT
AATGGTGTACTCTCATTACTTCAACATCCTGAACAAATGAATTTACTAAGGGAAAATCCT
TCCCTGATTCCTTCCGCTGTTGATGAACTATTACGCTATTCCGGCCCGGTTATGTTTATT
AGCCGTCTTGCTAGTGAAGATATGACAATACATGGAAAGAGGATTCGCAAAGGTGATTTA
GTTCTACTCTCTCTAACTGCTGCAAATATTGATCCACAGAAATTTTCCTATCCAGAAGAA
TTGAATATTTCACGGGAAGAGAATAATCATTTAGCCTTTGGAGCTGGTATACATCACTGT
TTGGGAGCTCCATTAGCGCGACTAGAAGGACAAATTGCATTAGGCACTTTGCTACAGCGG
CTTCCTAACCTTTGCCTAGCAATCAAACCGGATCAATTAAATTATAATCATAGTAAAATT
CGTTCTCTTGTTAATCTGCCAGTTGTTTTCTGA
>plasmid1_14 15176-16036 + length=861 nt
ATGCGTAATGAAAATGAGATGATGTCTCTTTTTGAAAATATTGCTATGAATGATGATAGG
ATCAGATTATCAGTTCTTGAGGGTTCCAGGACTAACAAAAACATTCCTAAAGATGATTTT
CAAGATTATGATATTTCCTTTTTTGTATCGGATATAGAGTCCTATAAGAAAGATGATTAT
TGGCTCGAAATATTTGGTGACCTAATTTTTATGCAAAAACCAGAAGATATGGAGTTATTT
CCAGCAGAGCTAGGAAATTGGTTCAGCTATATTATGTATTTTAATGATGGCATAAAGATT
GATTTAACTTTAATTCCTCTAAATGAAATAGATCAGTATTTATCTGACGCAGATGGTTTA
GTGGAAATTTTGATTGACAAAGATAAACACATTAATGAAAAAATTGTTCCAAATGACAAG
AAATATTGGATTAAAAAACCATCTGAGCGAGAGTTTGATGATTGCTGTAATGAGTTTTGG
TGTGTATCAGCTTATATAGCAAAAGGCTTTTATAGGAAAGAGCTTTTTTATGCGCTAGAC
CATTTTAATCAAATTCTTCGTCCTGAACTCTTACGAATGATGTCATGGGAAGTTGGTATA
AGAGAAGGATTTAATTTTAGTGTTGGCAAGAACCATAAATTTATTGGTAATTATCTTCCT
GAAGAAGAGTTAGAAAAACTAATAAAAACTTTTAGTCAATCTGGTTATAAAGAATCCTGG
GGATCCTTTAAGTTATGTTGTGATATGTTTAGAGCCTATTCTAAAAAAGTTGCATCTTTA
TTAGATTTTAATTACCCTGATTATGATGAAAAAATGACGGATTTCATTCAACATAATTAC
ACTAAACTAAGTCAAGAGTAA
>plasmid1_15 16471-17106 + length=636 nt
ATGAAACACAAAACATTTGGATATGTACGAGTTTCCAGTAAAGATCAAAATGAGGAACGA
CAAATTCGAAATATGAAAGATTTAGGAATAGAAGATCGAGATATTTTTATCGATAAACAA
TCTAGTAGAAATATGCAACGCGAAAATTATCAAATGTTAAAACGTCTTGCTCGTACAGGT
GATACCATTGTATTCGATTCTTTAACTAGACTAGGAAGAAGCATGAATGATGTCCTCGAG
GAATTCAGATACTATGAAAAGCATGAGATTAATTTACAATTTATAAAAGAACCATTCATT
AATGTAAATTACACAGGTAAGAGTACAAATGATGTTATTCAAAGTGCTATTCAGAAAGCA
ACGCTTACCATTTTATCTGCTTTTGCAGAAAAAGAACGGCATGATATTAAACAGCGACAA
GCGGAGGGTATTGCTCTAGCTAAAAGGCAAGGTAAACGGTTAGGACGTCCTCCAGTAGAA
ATTACAGCCGAATTTATTGAAGCCTATAAAGAATGGAAGTCTGGTGGTATTACAGCAGTA
GGAGTCATGAAGAAATATGGTATCAAACGTTCTTCGTTTTATAAACTTGCTAAGCAGTAT
GAAGAAACAAAACATAAAAATCTACTGAATGATTAA
>plasmid1_16 17129-17353 + length=225 nt
ATGAAACATACAGCAAAAGTAAAAATTGGTGATTGCGTTCAATTTTCTTATCGTAAGAAT
CCTTCCTTGCAATTAACTGGATATGTGGTAAGAGTTTTAACGAATACCATTGTTGTAGAG
GTTTCAGATATGATGGAAGAGGAGTTAATTGATGCTAGACAGGTAGTAAAGCATGGGCGT
TATCATAAGATAGCCCGTAAACAAGTAAAAAGTAAAGTTTCATGA
>plasmid1_17 17507-18052 + length=546 nt
ATGCCATATAGTTCTTTTCACAAAACCATTACGATTAATTTATTAAACTTTGTAATGTTT
CCAGAATATGAAGCATTTCATACAACAAGAATCTTATGGAATCAGCAACAACAAAAGAAG
TTAAGTGATGATATTGAAGTTCATATTGTGGAGATTCCAAAACTCATGCAACAGTGGCGG
AATGAACAAGTTAATCCCTGGGAAGATTCTTTTGTTCGTTGGTTGTTATTACTTCCAGCG
AATGAGGATGAACAATTAACTCAAACATTGGAGGATATTGCGATGAACCAAGACCCTATT
TTACAAAAAGCGATGAATAAATGGGAACGTATGAGTCAAGATTCTTCTTTCCGACAAGCG
TATGAAGCAAGGGAGAAAGCGTTGATGGATGAAGCCGCAAAGTTTGCTTATGCAGAACAA
AAAGGGATTGAAAAAGGGAAAATGCAACTTATTCGTGGTATGCATAAAAACGGAATGCCA
ATAGAAGATATTGCAAAGTTTACAAATTTACGTATAGAAGAAATACGAAATATTTTACAA
GCCTAA
>plasmid1_18 18269-18661 - length=393 nt
TTGATTCAAACAGATACAAAAGATACGGTGAATGTCATGCAAAAAGGTCAACAAAAGGCT
ACAGAAGGAAAAGAAGCTGCTTATCAAGCAGATCAAGCATTCTCATCTATTATGGTGGCT
ATTAATAAAATCACTAGCCAAATTCAAGAGGTATCTGCAGCAACAGAAGAAATGTCTGCT
GGTACAGAAGAAGTTAATGCTTCTATATCAAGTGTTTCTGAAACTGCAACACAAATAGCT
AAAGAAACCACTCAAACTGTACAGTCAATCCAATCACAAGCGGCATCAATTGAGGAAGTA
TCAAATCAATCTAACAACATAAAAGAAAAAGTAGAAGCATTATCAGAATTAGTTTCAAAA
TTTATTATTGAAACGCAAAAAAATGGAAAATAA
>plasmid1_19 18951-19229 - length=279 nt
ATGTCTATTTACAAAGAAAACGCTAACCTTTTAAAGGCAATATCACATTCAATAAGAATC
AAAATAATAATAGAACTTACTAAAAGAGGTCCATGCAATGTAAATCAAATAGCAGACTTT
TTAGAAAGGCCACAGTCTACCACATCTCAACATCTAGCCGTAATGAAATCACAAAAAATA
CTAGCTAGCAATAGAAAGGGATACGAAACTTATTATAGTGTGCAAGATAAAAGAATAAAT
ACCCTTATAGAGGTGCTATTAGGACAAAAAATCAAATGA
>plasmid1_20 20228-20854 + length=627 nt
ATGTTTAGAAAAAAAACTAATTGGAAGGCAACAGTTTTAAAATTAATAATTTTTTCTGTA
GTATTTGGTTTTGTATCAATATTGCTATATTTTAGTTTATTTGCTGGCTTAGAAGGAATA
AGTTCGTTGATTGCTAAAAGATTTAATATGGATACGAATACCGAAATAATAAAATCTACA
AATTCTACCTTTGGTGCTATGCTGGTGGCGATGGCTACTGTTTATTGGAATTTCGCAAGT
AATGAAGATAAAGATAAAAATAAGCTTATAAAAAAGAAAGTTGTAATGCTTCATATGTTG
AAAAGAAGGTTTGATAAAATACAAAGAAATATTGAAGATATTAATCGTTTCTTGTTAAAT
CATAATTTAAATGTTGAATTAAAACAAACGTTTAAAAATAACTTGATTGAAATCAGAAAG
ATAGAAGATGAAGTTATTGAAATGATTGTTGAAATAGAGGATTTTAATTTGTATGAAAAA
AGCAATTTATTTTTTGAAACGATTTATACTGAGGGAGTTTTTGAAACAAAAAACGAGTTG
AAAAATTATTTGTTAAAATTAGATGGGAACATAAGAGAATTGAATGAAATAGTATCTCTT
GAATTGACATCGCATTTAAATAAATAA
>plasmid1_21 21178-21759 - length=582 nt
TTGACACTATTCACCGAAAACGATTTACTTAATAATTCTTATAAATCAATTCAAAAAAGT
TATCATTTTAGCGAAAATCAAGCTGCAAAAAATATACTAGAACAAGCATACAAAAATTAC
GATAAAAATAAAATTTACGATATATTTCTATCTCACAGTTTTTTGGATGCTCGAAAAATT
TTAGGATTAAAAAACTATATTGAAGGTTTGGGTTATTCTGTATATGTTGATTGGATTGAA
GATAAACAATTAGATCGCTCAAAAGTTTCAAAAGAAACTGCTGGTATTTTAAGAGAACGT
ATGCAAAGTTGTAAGTCATTGTTCTTTGCTATATCAGAAAACTCAGATCATTCTTTATGG
ATGCCTTGGGAATTGGGATACTTTGATGGTATTAAACAAAAAGTAGCCATTTTACCAGTT
TTAAAAAGCAGCTATGATGATAGTTACAACGGCCAAGAATATCTAGGATTATATCCATAT
GTTGCTAAAGGGACGATAATAAATTCAACACAGGAAGAAATTTGGATACATAGTTCCCAA
AAGCAATATGTCCGTTTTAGAAATTGGTTACAGCAAAATTAA
>plasmid1_22 22295-23719 + length=1425 nt
ATGAATCCAATAGTTGAACTATTTATTAAAGATTTTACAAAAGAAGTTATGGAAGAGAAT
GCTGCAATTTTTGCAGGAGCGGGTTTATCAATGTCTGTTGGGTATGTTAGTTGGGCGAAG
TTATTGGAGCCTATTGCTCAAGAAATTGGATTAGATGTAAATAAAGAAAATGATTTAGTA
AGCTTGGCGCAATATTATTGTAATGAGAATCAGGGTAATAGAGGTAGAATTAATCAAATT
ATCCTAGATGAATTTTCTCGAAAAGTAGATTTAACTGAAAATCACAAAATTTTAGCTCGA
TTACCAATTCATACTTATTGGACGACAAATTATGATAGGTTAATTGAAAAGGCATTAGAA
GAAGAAAATAAGATTGCTGATGTAAAGTATACGGTAAAACAATTAGCTACTACAAAGGTA
AAAAGAGATGCAGTTGTATATAAAATGCATGGAGACGTGGAACATCCCTCTGAGGCAGTT
TTGATTAAAGATGATTATGAAAAGTATTCTATAAAAATGGATCCGTATATTAAGGCGTTG
AGTGGGGATCTAGTTTCTAAGACATTTTTATTTGTTGGATTTAGTTTTACTGATCCCAAT
CTAGATTATATATTAAGTCGAGTAAGGAGTGCTTATGAAAGGGATCAAAGAAGACACTAT
TGTTTAATAAAAAAAGAAGAGCGAAGACCAGATGAATTAGAGGCGGATTTTGAGTATAGA
GTAAGAAAACAGGAATTATTTATTAGTGATTTATCACGTTTTAATATAAAGACTATTGTA
CTTAATAATTACAATGAGATTACCGAGATATTACAACGAATTGAAAATAATATAAAAACT
AAAACAGTATTTTTATCTGGTAGTGCGGTTGAATATAATCATTGGGAGACAGAACATGCT
GAACAATTCATTCATCAGTTAAGTAAAGAATTAATTAGAAAGGATTTTAATATAGTATCT
GGTTTTGGACTTGGTGTAGGGAGTTTTGTTATCAATGGAGTTCTAGAAGAATTGTATATG
AACCAGGGAACTATAGATGATGATAGACTTATTCTAAGACCGTTTCCACAGGGGAAAAAG
GGCGAAGAGCAATGGGATAAATATAGACGAGATATGATTACAAGAACTGGGGTAAGCATC
TTTTTATATGGAAATAAAATAGACAAGGGACAGGTTGTTAAGGCTAAGGGTGTCCAATCT
GAATTTAATATTTCTTTTGAACAAAATAATTACGTTGTTCCGGTAGGTGCAACTGGTTAT
ATTGCAAAAGATTTATGGAATAAAGTAAATGAGGAATTTGAAACGTATTACCCAGGTGCT
GATGCAAGGATGAAAAAATTGTTCGGAGAATTGAATAATGAAGCATTATCAATAGAGGAA
CTGATTAACACTATAATAGAGTTTGTAGAAATCCTATCCAACTAA
>plasmid1_23 23758-24336 + length=579 nt
ATGGCGAAAAGAGTTTTTTTTAGTTTCCATTATCAAGATGTAATTGATTTTAGAGTAAAT
GTTGTAAGAAATCATTGGGTAACAAAATTAAATCAAAGTGCTGCGGGGGTCTTTGATGCA
TCTCTTTGGGAAGATGCAAAAAAAACAAGTGATATAGCACTTAAAAGATTAATAAATGGC
GGGCTAAACAATACCTCAGTTACATGTGTTTTAATTGGATCTCAGACTTTTAATAGAAGA
TGGGTGAGATATGAAATTATGAAAAGTATAGAAAAAGGAAATAAGATAATAGGAATTCAT
ATTAATGCTTTTAAAGATAAATATGGAAATATTAAAAGTAAAGGGCCTAATCCTTTCGAT
TATTTAGGGTATCAATATAGTTCAGACGGCAAACAGTTACATTTGTATGAGTGGACAGGG
GGAAAATGGGAGGAATATAAGGATTTGGCACCATATAGGGTGAATCAAATTGCTCCAGAA
TCACTTAGAGGAAAATTCTATAGTTTGTCATCGGTTTATCGTGTGTATGATTGGGTTGCT
GATGATGGATATAACAAATTTTCCTCTTGGGTGAACTAA
>plasmid1_24 24991-25416 - length=426 nt
TTGGCTTATATTTGGAAGCAATGTAACTGGGGAATAAGAGGGATTATAATCATTATATTT
GGTATAGGTTCATCTTGGATTTTCTTTCAATATGGATATACAAAAGCTGAGAAAAAAGAA
GATTATACAATTGTACAATATAAGGGGAAAGAGTTTGTTATGTTAGATAAAGATAAAAAT
AGAATGCTTGTATCCCCTCTTACAATAAATAATAATCATTATATGATGTCAAAAAATGAA
TTTCAATTAATTGAATTTAAACAAGGAAAAGCGGATTCTATTGTATTTAAAGGGAAAAGT
TTAGTTGGTGGTTTGCAAGTATCTCCTAATGAGAGGGAGGAGATATTGAAGGAATTAGAT
AAAACTATCCAGAGTGTCCCTGTTTTAAGAAATTTAATTCCAATTAGTTTGCTAATTGAT
AAATAG
>plasmid1_25 25631-25969 - length=339 nt
GTGTATAAAGCATTAGCGAGTATTAAAGGAAATTTACATAACATCAAGATGTTTCATACA
GACCGAGGAAAAGAGTTTGATAATAAACTGATTTCAGAGGCTTTAGAAACATTCAGAATT
CAACGATCATTAAGTATGAAGGGCTGCCCCTACGATAACGCTGTGGCCGAAGCGATGTTC
AAAGTGTTTAAAACAGAATTCGCAAACGGAGCACACTTCGCTTCTCTTGAACAGCTCGCT
CTTGAACTTGATGATTATGTTCATTGGTTTAACAACATTCGAATTCACGGAACACTAGGC
TATTTAACGCCAGTGGAATATAAGAAACAGACCTTATAA
>plasmid1_26 26005-26469 - length=465 nt
GTGATCCGAAATAACACTCACAAATATTCAGTATCAGCAATGTGTAACGTCCTTAACATC
GCCAAAAGTACCTACTACTATCACGCCAAGCCGCGTGAACAAGACGCACATGAAAAAGAA
GACGTTGAGCTTTCCAACGAAATAGAACGACTCTTTAAAGAAAGCCGTAGTAACTATGGT
ACTCGTAAACTCAAAGTAGAATTAAAGAAACAGAAGATGGTCGTTTCTAGACGTCGAATC
GGTCGAATTATGAAACAATTAGGACTTGTATCAAATTATACGGTGTCACAATACAAGCCG
TATAAACAAACCTGTAATGAAGCACCAATCAAAAATGAGTTACAACGTCAGTTTAAACAA
GAAGAGCAATTAGCTGTAGTTGTCAGTGATTTAACATACGTCCGTGTTGAAAAAAATGGC
ACTATGTATGCTTATTTGTGGACCTTTTCAACCGAGAAATTATAG
>plasmid1_27 26472-26753 - length=282 nt
ATGTCACGTCAACGTCGAACTTTTACACCAGAATTTAAACTTCAATTAGTAAAGCTATAT
GGAAATGGAAAGTCCCGTGCAGATATCTGTCGAGAATATGAAATAACGCCTTCTGCGTTG
GATCGCTGGATTAAGAATCATCAAGAAACTGGGACATTTACTGCTAAAGAAAATCGGACA
GAAGAAGAAAATGAGTTAATCAGATTACGTAAAGAAAATCAACGTTTAATGATGGAGAAT
GACATTTTAAAGCAAGCAGCGCTGATCATGGGACGAAAATAG
>plasmid1_28 26815-27396 - length=582 nt
GTGAAAAAGAGAATAAAAAGAAAAAATTATCAAATTGAAAAAGAAGGTGAGCAAATACAA
AAGGATAGATTATCTTATTTACAAGATACTGCATGGATTTTCACAATTCTCACAGGAGCC
ATCTATTTTTTCTCTTATTCTTTTCAAAAGGGAATTAGAGATTACTATGGTATAGATGAT
ATTAGTTTAAGTGATCTAGATGTACCTTTAATTGTTAGTTCTGTATATGATGTTTCTTCT
TTGATACTCAGGGTATGTGTTTTATATTTTATTTCAAGAATTATAATTTGGTGTGCACCT
TTTATGTTTAACATACTGGATGCGAGGCAAAATGCTCCTAAAAAAGAAACTTTTATAAGG
GTGAAATTAGAAAGATTTTATTCAAAAATAGGTGAGTTTTCAAGTTCAATTATTGAAACA
GACTTAAATAAAGTTGGTAATTTTAAAGACGTGATAAGAACAATCTATGATAAGAAAGAG
TTTGCTCCTATAAATGCAATTACAAATGGAATTTTTCTTATGCTAATCCTTGGCTACCTA
CCATTTTTAGTATTAAAGGATTCATTGAATCGGCTACACTAA
>plasmid1_29 28158-28682 + length=525 nt
ATGAAGAAAATTTTAGTTGGTGCAATAACAATAGGAATTATACTAGGATCTGGTAGTAGT
TTTGCTGCTGCAGATGAGCTTGATAGTATTTCTAAAAATGAAAATACAATTCAATCGATA
TCTGCTTCAACCACAAAATCAATAACTACGAATCAATTTAATAAAGTTTATGCAGCCATG
AAAAAATATGAAGGTACACCGTATAAATATGGTGGGAATAGTCCTAAAACTGGGTTTGAT
TGTTCGGGATTAATGCAATGGGGATATGGGACACAAGGGATTAAATTGCCACGTACAGCA
CAAGATCAATATAATAAAACTACACGTATCGCTAGAAGTGCTCTCCAACCAGGAGATTTA
GTTTTCTTTAAAGGAACAGTTCCAGGCAAGTCAGGTATCACTCACGTTGGTATGTATATT
GGCAACAACAAGTTTTATAATGCTAGTAATTCTGGAGTTGGTGAAGCTAGTTTAAATAGT
TCTTATTGGAGTAAATATATTGCAGGATACGGTCGAGTTAAATAA
>plasmid1_30 29224-29859 - length=636 nt
ATGAAAAAAATAACGAGAACTATAATTTTAGGCGTATTTTTAAGTATTGCATTAATAAGT
ATGAATAAAATTGCTCAAGCAACAGATAATTCTAAAGAGTCACCTGAAAAGATAGCACTA
AAAGATTATCAAAATAGTAAAAGTGCTCTATTAAAAGACGGCAAGCAACTTTATCAAAAT
CATAATTTTACGTCTAATTCAACTTTAGAAATATCCACATTTTTTTTCCATGTTTATGAA
ATACAACAACAAAACATTATAAATAATGACTCCAAAAAGCTATCTGAATATTTATTGCCC
ACAGATGAAAAATTATGGTTTATTTTAAATAGAAACAATCCAGAGGGATTAATTTTTACA
AATGAACAAGAGCCTATACGTATGGGGGGAGAAAAACGTAGTAAAGATTTATATGAAATC
TATAGGTCTATACAAACAAATGTAAAACAAATTAAAAAAATTATATATATTGAATTTGAA
GGACAAGGGTTATTTATTGTTTCTCACGAAAATGGAGAAGAAGTATATGCCAGTGAGGGG
GCTTCTGCTATTTTAGGAGTTCCATCAGCCAAAAAAATTAATTCTGATGAAATCATTTTA
AAAATGAAGGAAAGAATTCTCTTATCTCAACAATAA
>plasmid1_31 29886-30698 - length=813 nt
ATGAAGCTTGCACAAAGAATTTTAATTATAGTTGTATTTATTTTATCTCTGTGGAATTTT
TCTAATGTCAATGATGTGTTTGCCGAAGAAGTTGAATTTTCAGGTGTAACTGCTCCTATC
GGGGTAAATGTGCGCGATAATAAAGATTCGACTGGAAATATAATAGATGTTCTTCAAGGA
AATCAAACCGTTTACTTCAATGGTTGGGAATATGGAGAGGGTTTAAAAGATTATTGGACT
GGAAGTATAGATAATCGCTGGTTTTATTTTTTAAAAAACGGGAAAAAAGCATATGTTGCT
TCGGCATTTATAAATGGAAATCCACCTAATTCTACAACAACTATTAAACTAAATGTTCCT
AACATTAAACAACAGCAGTCTAATTGGTGTTGGGCAGGTACTTCAGTATCTGTTTTAAAC
TATTTTGGGCAACCAACTACACAACAGCAATTTGTAGGATATGTAAAGGGAGGCTTATAC
AATTATCCAGCTACTTCTAGAGAAATACAAAATGGCCTTATTTATTTTGGTTTAACTTCA
ACAATTAATAGAGGAACTCTTTCTTATGATGAGTTTAGAAGCCAAATTAATAGCAATAAA
CCAATGATTACACTAATTAATTGGAAAAACGGAGGGAATATTGGTCATTTTCTTGTGTTA
GATGGTTATTTTAAAGGTATGAATAATATGAACTATATTACCTATATGGATCCTTGGTAT
GGCGATCATTATCAACATAACTTTGAATCATTTAAAAATAACGATAGATTTTGGTGGAAT
GAAACAGTTCAAGGTATTAGTAGAGGATATTAA
>plasmid1_32 31280-32950 + length=1671 nt
ATGAAAAAAACTGTTATTACATTACTTGCTGCAGGAACAATGGTAGGTGCGCCTTTTTCA
ACTGCGTTTGCAGAAGAACAAGCATCTCAAAAAGAAGTAATGGATAAAATGGAAGTGCAA
CAAAAGAATTGGAATGAGGAACAAGGAAGTCCATCATTTCTTTCAGGTGAATTATCTGAT
AAGAAGGTAGAAACTCAAAAAGCAGTGAAAGAGTTTTTAGAAGAAAATAAAGAACTATTT
AAGGTAAATCCACAGACGGATCTAACACTGAAAGAAGTAAAATCTGATGATTTGGGTATG
AAACATTATATTTATACAAGGTCTGTAAATAAAGTACCAGTTGATGGTGCACAATTTATT
GTTCATACAGATAAAGAGGGCAAGGTAACAACAGTAAATGGAGATGTTCATCCAGCTGCT
GCAGAAAGTTTGAAAGGTAATACAAAAGCAAAAATTACAAAAGAAACAGCTCTTTCAAAT
GCTTGGAAACATATTAAACTTACAAAAAATGATACCTTAATAAAAGTAGATGGAAATACA
TTAGATCAAGTAAAAGAAAACTTAGAATCTACAAATGAAAAAGCAGATTTAGTTGTATAT
GAAAAAGACGGAAAGTATTATCTAACGTTTAAGGTGCAACTGCAATTTATTAAACCTTAC
GGAGCAAACTGGCAAATCTATGTGAATGCAGAAAATGGATCAATCATAGATTCATATAAT
GCAGTTACAGACGCAGATAGCCCTCAAAAAGGTTATGGATATGGAGTATTAGGCGATCGG
AAAGAACTGAATACAACCTTTGATAGTGTAAAGAGAAAATACTATCTAAAAGACACAACA
AAGCCTATGAATGGAGGCTATATTGAAACATTTACAGTAAATCATAGTGATGCAGATTAT
CCAGTTAACTATCGTCTTCTGGATGATGATAATGCTTGGATAAATAAAGATCAAGGACCT
GCGGTTGATGCTCATTATAATGCTGGAAAAGTCTATGACTACTATAAAAATATTCACAAT
CGTAACAGTATTGATGGAAAAGGGAAAACAATTCGTTCTGGAGTGAATTATGGAGTGGAT
GTAAACAATGCATTTTGGAATGGACAGCAAATGATTTATGGAGATGGTGACGGACGTGAA
TTTATTCCGCTTTCTGGTTCTCTTGATGTTGTCGCGCATGAATTAACTCATGCTGTCACA
CAGTATTCAGCTGATCTTCGTTACGTAAATCAATCAGGCGCATTAAATGAATCGTTCTCT
GATGTATTTGGATATTTTGTTGATCCTGCAAACTGGGATTTAGGAGAAGCTGTGTATACG
CCTGGTATTTCTGGAGATGCACTTCGTAGTTTATCAAATCCCGAAAAATATGGACAACCT
TCTCATATGAAAGATTATCAATACCTTCCAGCAACTGAAGAAGGCGATAACGGTGGAGTA
CATATTAATAGTGGTATTCCGAATAAGGCCGCATATCTGACAATCAATGCTATTGGTAAA
GAGAAAGCAGAAAAGATTTATTATCGTGCATTAACAACTTATTTAACACCAAAAAGTGAT
TTTAAACAAGCTCGTACAGCTTTATTACAATCTGCAGCTGATTATGATGGCTATGGTAGT
GCAGCATATAAAGCAGTAGAAGATGCTTGGAATCAAGTGGGCGTAAAGTAA
>plasmid1_33 33103-33921 + length=819 nt
ATGAATATTTCATCAAGTGGAAGCACTCAGGTATTAGATCAAACAATGATTTTGGTAGGA
CTGGAATCCAATCTAGCAATGATAGAATTTAACTTAGATACAGAGGTAATTTGGGTAAAT
GATCACTTTGCGCAAGCTTTGGGTTATACAATCAGTGAAATGAAGAACATGGTACATAAA
CAATTTTGTCCCCATAATTTTGTAAATAGTAGTGAATATAATCAGTTATGGGAGAATTTA
AAAAAGGGAATTAAGTTTCAAAAGAAAATTCAGAGAGTTGATAAAAAAGGCAATTTAACT
TGGTTTGAGGCTACCTATATTCCAATTAAAAATGAACAAGGAGTAGTAGATGCTGTACTA
AAAATTGCAACAGATATTACAAATCGTGAAAATCAAACAAGAGAAGTTGTTTCACATTTA
AAGAATTTATCTGTTGATTTAGGAAGTAAGGTAGACATTAATTCTAAGGAAAATATGAAA
GCGTTACAATCTTTAAAAGAACAGATTAATTTAGTCAGTGAAATCGCTCAAATGATTAAG
GACATTTCTTCCCAAACTAATATTTTATCTTTAAATGCAGCAATTGAAGCGGCAAGAGTA
GGAGAACATGGACGTGGATTTGCAGTAGTAGCAGAAGAGGTAAGAAGATTGGCCAGTAAT
GTTGATGGTGCAATAAAAAAAATAAATTTAAATGTAGAGAGTATCACAAATGGTGTAACT
ATTGTTAGGAATGTGACTGAAAAATTGCAAAGAGAAGTGATTAATAATCAAACTGAAATT
AGTAATACGATGGAAAAGTTCGAAAATATTGTTGGGTAA
>plasmid1_34 34124-34339 + length=216 nt
ATGCAAATTCGCGAAAATAATAATTCAAACGAAATTTTAATAGCAGCTGCAGCAAGTGCA
ATTGAACAAATGAAATATGAAATTGCTCAGGAGTTTGGTGTTACACTTGGACCGGATTCA
ACAGCAAGAGCAAATGGTTCAGTAGGTGGAGAAATTACAAAACGTTTAGTTCGTATGGCG
CAAGAGCAGTTATCTGGTCAATATAAAATTCACTAA
>plasmid1_35 34409-34828 - length=420 nt
ATGAAAAAAGTTATTTTAGCAGGGGCATTAGGAATTGCAGTACTATCAGGTATGAACTTA
CCAGGAGCAGAGGCACCTAAAGCGAGTGCGGCAACTACAAATTTAGATATTCAAGAAGTT
ACAAAATATTACTCTATGAGTTCCTATGAAGTTTCTCAAAAAGAATCATTTAATCTTAAT
AAAGGGGAAGAGCTTACAGTCTTTGTACAAAATTCAGGGTTCCCAATTTCTTATACAGTC
TTTGATGCAGATAATCAAGTAATTGGCACATACAATGCTAATTCACCATACGGTCGCGTC
TTCAAAGCACAAAAAGATGGTAATATTTCCGTTCAATTTCAAGCAGGAGTAAATTCTTCT
TACATGAAGAAAATGAATTACACAGCTAAATTTGCAGTGTCTAAACTAAACCAACAATAA
>plasmid1_36 35318-35479 + length=162 nt
ATGATGGATTATTATCAAATTTTTTTATTTACGATGGCATGTATTGCCTTGTTTTTTTAT
ATACTACATGCTGGGAAACCAACAAAAAGAAATAAATGGAAATTTATTGGTGTAATATTT
TTATTTTTCCTTTTAAATTATTTATTTCTTAAATTCCTATAG
>plasmid1_37 35778-37148 + length=1371 nt
ATGAATAAAAAAATTTTAGGGCAGTTTAGAAAAATGGCTACAAATAAAAAAGGATTAAGT
GCTGCTGCAGTAGCAGTGGGAATTATGAGTACAACTCTTATTCCTCAAAATGCCTATGCA
CATGGGTTTGTTGAAAAGCCAGGTAGCCGTGCAGCTTTATGCAGTCAAAATTATGGGGCG
CTAAATTCAAATTGTGGAAATATAATGTATGAACCACAAAGTTTAGAAGCTCCTAAAGGA
TTCCCACAGGGTGGACCAGCAGACGGGAAAATTGCTTCAGCAGGAGGCCTGTTTGGTGGG
ATTCTTGATCAACAAACAGCTGATCGATGGTTTAAGAATACGATTAAAGGCGGAGAAAAC
ACCTTTACTTGGAAATACACAGCTCCTCATTCAACAAGTCAATGGCACTATTACATCACG
AAAAAGGGATGGAATCCAAATAACCCTTTAACAAGAGCAGATTTTGAGCCAATTGGTACT
GTAAAGCACGATGGTTCTAAAGCATCTAATAATTTATCACATAAAATCAATGTACCAACT
GATCGCAGTGGGTACCATGTTATTTTAGCTGTTTGGGATGTAGCTGATACTGTAAACGCT
TTCTATAATGTAATCGATGTGAATCTAATAAATGATGAAAAACCAGATACAGAAGCACCA
GCTCAGCCATCTGGACTACAAGTAGTAAAAACTACCTCAAATAGTGTAGAACTTAATTGG
AAACCCGCAACAGACAATGTAGGAGTGAAAGAATATCAAGTGCTACGTAATGGAGAACTA
ATTAATACTGTAGTCGGTACAAGTGTAATTGATAAAAAATTAAACCCAAACACAGAATAT
ACGTATACAGTAAGAGCAGTAGATGCTGCAGGAAATATATCTGAGAAAAGTGAAGCATTA
GTTATTAAAACAACAGAGGAAAAACCAGATACAGAAGCACCAACTCAACCTAAAGGATTA
CACAGTATGGGAACTACTACGAGTAGTATTGATTTAATGTGGAGTCCATCGGAGGATAAT
GTAGATGTGAGCCATTATATTGTATACAGAGAAGTTGGAGGGGCCATGAAAGAAATAGGT
ACTGCTAATACAACTTCATTTATGGACAAAGATTTGCAAGCGAATACAGCATATAAGTAT
GTAGTATCTGCTGTCGATACATCTGGTAATGAATCAATGAAAAGTGATGCCATCACAGTT
ACTACAAAAGGACAAGAAAACTCTTATGAACAATGGGATGCGCGTAAAGCGTATAAAGCA
GGAGATAGAGTAGTTCATGAGGATAAGGTGTATGAGGCAGTTCAGAGTTATCAAGGGAAT
GGGGATCCAAATTGGATTTTTGCATTGTCATTATGGAAAGAAGTAAACTAA
>plasmid1_38 38245-38538 + length=294 nt
ATGAAAACAGTAGTAACTGATAAAGATCTAGTTGAAATCCGCGAAGAAGACGTAGATGTT
TTAAAAGTAATGGCACATCCAGTTCGATTACAAATTGTAAGTGAATTAATGCACCATAAA
ATGTGTAATGTTACGCAGTTAACGGAAATATTAAAACTCCCACAATCTACTGTTTCACAG
CATCTATCAAAATTAAGGAGAACCGTACTTCGTGCAGAAAGAAAGGGATTAGAGATGCAT
TATTATATAGATAATACTAAAGCTCGTCAGATTGTAGAAATTTTAGGTTTTTAG
>plasmid1_39 38770-39012 + length=243 nt
ATGGAGGTGAAGGTAGGTTACCTGATAGCTAGTGGTGTTAATCACAATGGCGTAAATGTC
CAAGGTGTTGGAGAAGATAAGATGTTTGATATCTTCTATTATGCGAATACAGATGAATTA
AATATGATTTTTGACTTTAAAGAATTAAAAGAGGGTTGTATTCGTGTAGCAACAAACTTA
TATGGTAGAAATTCATCTGAAGTACAAGCTGTCCAACAAGCTTTTAAAGCAGCTTATATT
TAA
>plasmid1_40 39195-39659 - length=465 nt
TTGAATTTTCAACTAGCTAGCCTATTATTCTTTTGGATAAAAGGTAGGGTAGACGTTGAT
AATAGGTTTGTAAAAACCAATTTATCCAACACATTATTAGGATTTATTCCTGCTGGTAAA
GACCAACAAAACATTCCTCTAAAAAATATTTCTGGAGCTATGTTATCTACCAAGTATTTT
TTCAAACCAATTATTTTAGGAATTCTAATCTTCTTATTTGGATTAGGTACTTTGAGTGAT
AGTTTTATTGGTGGATTAATTTTTCTATTAATAGGTATTGGAATTGCAGGTAGCGGCATT
CAAACAATATTAAGAATTGAAAAAGCAGGAACACCTTATCATATTAGTGTCCCATTCTTT
GAAAAAGAAAAAATGCAATTATTAAATGATATTATACACAATGCTTTAGCAGATGACACA
GACAAAACAGATTTAAATTTATTTTTCGATAAAAAATCACAGTAA
>plasmid1_41 40541-42709 + length=2169 nt
ATGGCGCAAAATGTGATAAGAAATGTGACAGATGTGTTAGAGCAATGTTCATCTACTGCA
AGTCAAGTATACAGAGAGAACATGAAATTCCGAGATGAATTACTACAACTATTAACAGAG
CTTGAAGAAAAGCTTAATGATAAATACGAAGTTTTGATGATGGACCAAGATGCTAAAAAT
TTTGATTTTTCAGCGACTCTTCAAAATATGATACATAGGATTAGCATACAGTTTAAGGGT
GGGCTAGATGAATTAACGAAAGCACTGGATCAGAAGCAAAGACACTTAAATTCCTTTACA
CTTTCTTTATTTGGAAAAACAAAAGCTGGGAAGAGTACAATTCGTGAAGCTTTGTCTCAC
GGAAATGGTGAAACCATCGGAAAAGGTGCTCAACGGACAACAAGAGATATTCTTGAATAC
AATTGGAATGGACTAAGGTTGTTAGATGTACCAGGTTTTGAGGCATTTAAAGGTGATAAA
GATACAGATAAGGCCCATGATGTTATTGATCAATCGGATATGATTTTGTTTCTTACGTCC
GATGATTCGGTGCAGCCAGGAGAATTTGATGAGATGAGCAGGTTACAAGAGTTAAATAAG
CATTTCTTCGTTGTCATGAATGTAAAGCATAATCTATTAAATCAGGAAACTGAACAGCCT
GATGGTAGGGAAATTCGTCGTTTTTTAAAAAGACCGGAGAAGGTATTTGATTATGAACGG
TTGAATGAGCATCGTAAGCACATTCGAAGTTATGTGAAAAAACACTTACATATTGACACA
GTTGAAGTTATCTGGATACATGCTCAATCAGCATTTCTTAGTACAAGGGAAGAGTTAAGC
GATGTCTCACAGGGATTATGGGATATTAGTATGCTCGATACTGTTTATGACAAGATTACC
GAAGAAATCAATCGAAGTGGGAAGCACCGTCGTGTACTAACGTTTTATGATAGCACCATT
CATTTTGTAGATACAATTGAAAAAATGCTGAGGGAAGAGCAACGACTGATTCGTTCGCAA
GCCCTATTCATGGTGAAAAAAAGAGCTGAATTAAAAGGTTTTTTTGACCGATTTATACCA
GAGAGTAACGAGAGAATTGAACGGTGTATTGAAAAACTTTATGCACCCATTAAGCAATGG
ATTCCTTACTTTGTTGATGAATATATTGGCAGGAAAGATGCACATTCTGTCTTACAAGCA
TACCTTAAAGAGCAAAGCAAAAATATAGAAAATACGATGAATAATCATATGAAGGAAATC
ATTGCTGACCTTCAAACTTATTTATCAGAATTTACGAGACAATATCAGTATGATATTAAT
TCCATTCAATTAGATAATAAGAATATGAGTGAGTTCAAAAAGGGCCAAATAGGAAAGATA
TTAAAATGGAGTGGTGTTGGTTTGTCTGGATTGTCTACAGGAGCTTTTATTGCGGCTACA
GCTGGATGGGGTGCTGCAAATGTGTGGAATCCAGTTGGTTGGATTGCTTTAGGGGCAAGT
GTGGCTGTAGGTATTTTCAGTTGGTTAATGAGTGATTATGAATCAAGGAAATGGATAAAG
GCCAAAAATGAGGCAAACCAAAATTTACTTTTACATATTGAAGAATTGGAACGTAAGACT
AATAGTGCCTATAAATCATATTTTTATAAAAACATTACTCAAAAAGGTAAACGTGAGATG
CTAGATAAGGTGGAAAGCTATATAGATGCTTTATTTTTTGTTGCCGATCAATTACTAGAG
AAGGCAACTAGTATAAATCAGCTAAAAGAAGGATTAAACAAACATCTTTTTGCTCATTTA
TTAAGACTTGAGGGGGTTGACTGTGAACCAAGTCATGTAAAAAGTATAGCTAGGGAACAA
GGAATAGCTACAAAAATTATCGTTCCATCAGAATGGTACCTAGATGGTTCTACTAAAACA
GGATTGGATAAAATATGTGGCGAGCAAGTGACATTGTTGAGTGAGGAAGCTAATTTACGA
GTACAAGTGGCTAAAGCGCTTTTCCCTGCAAAAATAGATGCTAATCAAGTAAAGATAGTA
AACAATGGTAAAAGAGTTACCGCGAAGATTTCAGTATCTGACTCGATAAAGGGGCTTGTG
ATTGGAAGAAAAGGCGTCAATATTCGTCTTGCTCAGCGATTATGTAATGTGAAAATAGAA
CTTACCTAA
>plasmid1_42 42723-44462 + length=1740 nt
ATGAATGATTTAGCTTTCTCTAAACATATGAGTGATATTGCCGCTCTTATAGAAGAAATT
ACAAACATCATAGCTGTAAGAGAAGAGGATGAAATAAAAAGAATAGTTTCAGAGTTTAGG
GATTTCATAGAAGAGGACAAAAAACAAAAGAAATTAAGGATTGCTTTTATTGGACAATAT
AATGCGGGTAAATCATCAACTATTGCAGCTCTAATAGGTGCAAAATTTATATACAGAAAG
TATAAAACAGTAGAAAACGAACAAAAACTTGTACAGGTATATCAAGTAGGAGGAAAAAAG
TTAAACGTCGGTGCTCAAATTATGACGGACGTTACTGAAACTTATAACTGGGAAGAAGTT
GAGATTATTGATACACCTGGTATTTATGCAGGGCGTTTAGATCACGATAGAAGAACAATG
GAGCAAATTTCAAAATCTGATTTATTAGTGTTTGTTGTTTCAAATGAGCTCTTTAATCCA
CAAGGGGGAGCATTTTTTAGAAAATTAACCCATGATATGCAGCGTAGTGGACAAATCATA
TTGGTAATTAACAAAATGAGTCGTGAAGCTGGAACTCCTAAGACATTAGAGAAATCAATC
CTTGAAGTTATTGATCCGTATCATCCTAAGGATTTTTATACGTCTTTTATAGATGCAAAC
TGCTATCTCGAAGCTCAGCTAGAAGAGGATGATGAGGAAGAAAAGGAATATTTAGAGAAA
AAGTCTAATTTTAGTAGCTTTTTAGATTCTATACAAAACCTGATTGCTAATAATCAGCTC
ACAGCTAGGCTTTTAACGCCATTACATAAGAGTTCAGAGGTGCTTGAAAAGACGTTGAAT
TACTTGAGTACAGATAATAAAAATGAACGAGATTTACTTGAGCTGTTAAGAAGAAAAGCC
AATTTGATTCGTTCGACAAAGATTCGCTTACATAATGGCATTCAAAGTGAGTTGAATCGA
TTAGAGCATCAGGTTATTATGGTAGGTGAAAATGTAGCAGGAAAAGTAGATGGGCAGCAC
AGTTCGGAAGACGTAAATAATGCTATACAGGAAACGGAACGTTTTATTCAAGAGGAGTCA
CAAGAATCTCTTGAGAAAATACAGGCATTGCTTGAAAAGGAAATGGAGTATTTACAGGAG
GAACTAAAAAATCTGCAGGAATCTTCTTTAGGAAAAGCAACTATTGAATCATTTGAAGCA
AAGAGCGCTAAATCACACTCGCTTTCAGAACGTGACATATCAGAAAAGAAGAAGGTTCAT
TCCTTAGTTGGAAAGACACCAGATGCCTTACAACAGTTAGGGAAATTTGCAACGGGTGTT
CCTAAAGAGACAATTGTTAATGTCGTTAAGTCATTTGGTGTAAAGTTTAAGCCTTGGGGA
GCAACGAAATTAACTAAGCTCATTAATAAGCTCGGACCAATTTTATCAATCGCTGGGGTA
GTGTTAGATATCTTCTTTTCTGCAAAGGAAGAGTATGATGAAGTTAAGCATAATCAACAG
CTTCGAGAAGCTCGTGCAGATATAAGAAATGAATTCCGCCAAGTGGCAAAGGACATTCGC
AAGGAATTCGAACAAAACATTGAGGAAGGGATATTCCCATTTTTCCAAAATGAATTGACT
TTCATTGAACAAGAACAGAACCAAATTCGTCAAACAGAAATCTCGAAAGAACAATCTGTT
GAGCAAATAAGCAACTTACTTGATAGGGTTCGCACGAAAATTAGTAACATTGGAGTTTAA
>plasmid1_43 45050-47089 - length=2040 nt
ATGAAAATTATACATATAGTGTTAAAAGATAGAGAGATACAAGCATACGATGAACTTACT
AAATCAGAAGGTATCTTTCTAGCCAGTGAATATACAAAAAAAGATAAAATGACTGCTCAA
ATTGGCGTCATTGAGCCGGCCGCAAGTAAAGTTTTGATTGAACAATTTAAGCAACCTGTC
GCTACTTTAACAAAGGACAACAAAACGAATATTTGGTACCACAAGCCATCGAAATGGTTA
GCTGATGGTTTTGAACAATCAACAGATAGTATTTTTGGCATTAATGCTGGTGGTAGTTTT
GATATTGTAGCATATGATGTGGACAATCTTGAACTAGCTCGAGCACAAGTAAATATTACA
CCTGGCACTATATCAATTAAAGAATATGCATTTATGCAACAGGAAGTACGACGTTTATTC
GAGCTATTTTCCTATGATTTAGCGAGAGAAAGCATAGACAACAAAAATATCTTAAAACAA
ACACAAACAAAACTTTTTAATGTTTATAAACTGGAGGAAATACTGAACGAATTTAGTGAT
TGGTTTCTACAATTAGTGCAAGAACCTGCTGAACAACTTATACATACTACAAAAAAAGTT
GCGCTAATACAATTGAAAAAATGGACACCAAAAGTTATTTTAGAGCAAACGCTTCGACCT
GATCATAAAGTAAGAGCGAATGTTATTGAAAAATCAACAGCAATCGCGGAGCATGGAATG
CTCCGCTTGATGCTTGAACAGATAAAACAACGTATAGATTGCGAATCACAAGCAGAAGAA
ATTTTAATAAATGAATTGACAGATGAAATTGTACAGCTATCACAAGTAATTAAAGATAAA
ACAAATCATTTGCAAGAAGCAATTTTAGCACTACAACAAGTTGTAAAACAAGATTTAATA
ACGCTAAAAGCACGAAAATCTATCTGGTTCCAATTAAATTCTGATGTACAAAAATGGCTA
GATGAACCACTAATGGACGTATCACCAGTAGAAATAGAAGAAACTCACGTTTTTTCTATG
AACCCTGTTTATAGTGCTGTTTATGATTCCTATTTAAAGTTTAATGAATTACAGCCTAAA
CTTTTTGAAGCCATCCGTCCTTTTATTCAGTCAATTTTAAAATCACCAACATTATACGAA
ATTTGGATTTTTTTAAAAATTACCCAACAACTGCACCAATGGGGCGTTAATACTGATGGC
TTAGTGACCGAGATTTATAAGAATCATGAACAGCATAAAGAATTCAAACAGTTCAGAAAG
CTTTTTAAACTACCTAATAATCCATTTGACATTGCACTTTATTATAATTATTCCTTCGGG
AACGAAAAGAAAATATGCCCAGATTTCATCATAGCTTTCTACATCAAACAAACCAGAGAA
TGGTTTTTCCATACACTGGATGCAAAATATAAATGTTACAGTATCAATAAACGCAGTGAA
CGTTTATTAGAAAAAGATTTAAAAAATTCTGCTCAACGCTATTTAAATGTAATTAATGAA
TTAGCTCAAGATAACATTACAGCTCAAACAGCCACACTCATCCATACAGATGTACAGGCA
TTAAATTGGAATTTGCAAGAAGCAAGTATTAACCCTACTAAAGCTATTCATCAATATGCG
CATTTTCACTTTACACCTAACAATACAAAAAATTTAAACATTTATTTCAAAAGAATTTTG
CATGAAGCATCACATGTAGCAAATTGTTGTCCCACATGTGGCAGAGAGACGCAAGGTCAA
ATAAGAAACGAAGTACAAGTTGGTGATAAAAAGAAGTGGAAAACAATTTATATTTGTCAG
TTTGATAAAGAAGTGTGGGTGGGGAACTATTGTGGCAGATGCTTTAATAATAGACGTGGA
TTAGTACCATACAACATGAAATCTATACAATGGCGAGCACGACCATTATATAAATATGCT
AAAAGTAATTACAATGTACAAGTGGATGAAGATTGGGATGTTCATTGTCCACTTTGCTAT
AAAAATTTTAATGGTTCTAAATGCATAAAACCATCATTATTAAATGGAAACTCTAGGTAA
>plasmid1_44 47095-49338 - length=2244 nt
ATGGTGCAAAGTATTGCAAAAGATTCTTTCACAAAGGAAGAAGTACAGAATTATGAAGAC
GCTTTAAATTCACTTAAATATTTCCTTCTTGAAGATAATGATGAAATAAAAGTAGAGCAC
GTGGACACAGTTTATGAATTTTTAAGCCATAGCACAAATACAAAAAGACAAGATAAACAA
TTATTTGCACATTATTTACAAGACATACCGCCAGGAGAAGTAAAAAAGATGAAAATGGTA
TTAAAAAAATTAAAGAAAGGCATTAAAGAAAATACACAAGGTCCTGTTGAGGAAAGCAAG
AAAAAATTAATTGAATATGGCGTACTTAATTTTTGTTCCGCATTTCTAACAAAGCCTTTG
CTTCATGAAGAAAAAGAAATGATAGCAATAACAGAAAATAGCCTCAAAGATTCAGAGATG
AAAACAATTATTAATCAAACACAGCTCCACAATAAGGAACCTAAACGCTATGACGAATGG
TTATCAACCGAGGCAGCACAAGTTGTCACGGAATTAAGGACAGCCGATGAAAACAATGAA
TTATCAGCACTTCACGTAAATAAATTTGTCAAACTGTTCAAGAAATACTCGCAAGGAAGA
CTATTATTTCATATCAATGGCTATATACAAACAGAAGAAACAGTTCGTATATATGGGACT
CCTATGGAATGGACAAACGAAGGCATTGTCCCTCTAAATCACCCATGGAAAATTGAAGAG
TGGTCGATTTCAAGAAATAATATTAAAGCACACAGAGTTGCACATTTAAAACAGAATGAT
CTCGTATTAGTAAATTTTAGCGGTACACAAAATACTCATTTTTTAGCTTCTTTACTATTC
ATCGACTTTACAACGGCTGAAGTTGTGCCACTTTCTCTTGAACAAAGTTTGCAAGAAATA
GGCGGTACAGCTTTTGTGAAGCAACTAAAAGACAATATGAGTGTAAATACATCGGAGGAA
ATAGAAGCAATTATTATTCAACGATTACTAAATGTAAATCAAGAGTTGAAAAATCAATTA
GAAAAAGAGCAACAAGAATTCGTACTTCAACAACAAAAACTTTCAGAAGAACAACAAATG
TGGAGACGTATATTCTATAAAATTGAGCAAGCAATAGCATTTGAACAAAAAGAAGCAAAG
GTTGATGAAGTCCAGATACACCCTTATAAAGAAGAAACTTTTTGCAAGCAAGTACAGTCA
CTTCTTTATCATAATGATGAGGAACAGCTAATTTATCAAGAATCTACACTAAAAAGCTTC
ATTCATGCTCTTCAAGCAAATGTTTTAACCATTTTAACAGGTCCGTCTGGGACAGGAAAA
TCTAGCATTGTACAAGCATGTGGTCATGCCGTACAAAATGTTGCTGTCCGTATGATTCCA
GTTCAATCTAGCTGGACAGATACACAAGATTTAATTGGATATTTTCATCCGACCGATAAA
ACTTTTGTACCAACGCCATTTATGGAGGCATTAGCTGAAGCATCGAAAAATAGTAATAAG
CTATTTTTAATTTGTTTAGATGAAATGAACCTTGCTCATGTCGAATATTATTTCTCCGAG
CTACTTAGTGCCCGTGAAGAAAAAAATCCTGCATTACGTCTATATGCTAAACGTCACTAC
GATATTGCGAAAATCATTTGTGATCAAGGTTGCGAAGATGTAGAGCGTTTACGTAACGCA
CAAGAATTAATTGAAAACTACCAATCGACATTTAAAATTCCTAGTAATGTTCGTTTTATT
GGAACTTTGAACATGGACCATACGGTTAAGCCATTAAGCCCTAAAGTGATTGATCGCAGT
TTCATTATTGAGATTAACCATTTGTCCAAAATACAAAAACAAAAAATTATTGATACTATA
TCAAAAGAAAAATTAACAGGGAAAATCGAGATGGATGCAACTATTTTTTCAACAGTACGG
AATGATGAGGAAAGTGTTAAAAAAGCAGTTAATATACTGGAAGATATTTCATCAACTTTA
AATAATTATCCCAACGCATCATTAAATAGCCGTGGTTACAAGCATCTTCGCAAAATGTTA
CAATTTGCAGACCTTGAAGAAACCTCACTTACTATATATATCGATTCATTAATTTCGGGG
AAAATACTACCTAGAATCGATATCCCAAAAGTTGATTTGGACTTGATTACACAGAAATTC
GTAGAAAAATTATCAAACTATCCAGTATCATCTCAAAAGTTCGAGAAAATGTTAGCAACA
AATCGAATGGTTAAGTTTTGGTGA
>plasmid1_45 49619-49876 + length=258 nt
ATGTTTAACGAAGCGAAACCGAAAATGTTCACGATTCTAACGGAATTCGATAAACTAGCA
GAGATAATAGAAAAAGTGGCTGATAAATTCCGTAAAGCTAGCGAAGTAGAACATATTGAT
TTAATACAAGAAAAGATTAATCTATATTTAGGATTCATAGAGGGCGACGAAGTGTATGAA
AGGTGTCTCGAAGTAAAAGGATATAACTTTGTTATTAAGACATATAGAAAACACGGTTCT
GGTGCAAAAATTATTTAA
>plasmid1_46 50297-50875 + length=579 nt
ATGGAGATAAATAAATTACTTAATGGATGGCTTTACGATAAAAAATATGAAAAGGAACTA
TTAGCACTAGTCCAAAATGGCTCTGCATCTATACATCAAGGGGAATTATATAGATTATGG
CGTCTTGACCCTGATGATATTGAAATATCTATGCAGCACACTGATTTTCCAGATTCTCTA
ACAGATTTAGAACGTGAAGAGCTAGAAGGTGGCCAAAATGTAGAAATAGGTCAACGTGCT
GTAAAGTTTATTGTAGAACATATTATCGCAAAAAAATCCTTCACAAAAAAAGGTAGATCT
CATTCTATAACTGAAGCTGGATGCAATTTCTTTATTAATAATCATGCTGGTCAGTATAAC
GACCAATGGCCTTATGTAATAACTAAAGTAGAGAACTCAGGACTGGATTTGACTGTTTTT
GCTGAAAAACACGGAGCAAATGAGGACTTAGTTCAATCTTTTAGAGAGTATGAGGAAATT
TTGTCCGACCATGATTATTCGGATAATAATTACATAATAATAAAACTTCCTAGAATTGAA
ATATACTATAACGGAATATATCGTCCAATTATTGAATAA
>plasmid1_47 50987-51118 - length=132 nt
ATGTCTTTATTAAATGATTTTTGCACCAGAACCGCATACACTATTCCTGCAGAAGATGGC
TTACTTGAAGAATTAAGAGAAATTAAAAAGATGAGTAATGAGCAATTGAAAGCAGCTCTA
GAAATTAAATAA
>plasmid1_48 51667-51834 - length=168 nt
TTGTATATTACAAACGTACTTATGAAAGGTTTTAGAAATTTCAAAGATACAAAAGTAAAT
TTTAATGAAAAAACCTTGATTATAGGAGCAAATGATATTGGTAAATCTAATCTTATTTAT
GCACTTAGAATATTACTTGATAAAAAAAATTATCTGAAGCTGATTTAG
>plasmid1_49 52180-52539 + length=360 nt
TTGGATAAATTATTGATGGATCTTTGGGATAAAAAGGATTACTCCGTGAAGGTGAGCTTG
TCGAAGGGACATTATCATGAGTTAAAGGAAATAGCGTATGAACTGGAAATTAGTATGAAA
AAACTTGTGAATCAATCTATAAAAAAGTCACTAAAAGATATTGAAGTAAATGGGTATTAC
AAAAGAAGTAAAGAAGTATATGTAATTGATAAGGAGTTTGCACTGTACAGCCTAAAGGTT
AAAAGTAAGCATTACAAAGAGTTACAAAGGATAAGCAATGAAACACAAATAACTGTAAAA
GGTATAGTAGAAGATATATTATCTGTGTATCCTGCCATAGTTCAAGATGAGTTAGGATAA
>plasmid1_50 52568-52804 + length=237 nt
TTGTATATTGCAGATATTCTTCAGATTCTAAAAGAAGGATTAAGACACTTATACTATGAT
AAAAATTGTGAAAGTTTGGATGAACTTTTAGATTATGTCAATGAAGAAGAATATAATAAA
CCAGAATTGGCGGAAGCGTTTATAAAATTTATTAAGGATTTACCAGAAGAAGTAAAAAAA
GAATTGTATGAAAAAATACCTAAAAAAAACATGAAAGATGAAACTTTTCAATTGTAA
>plasmid1_51 52947-53453 + length=507 nt
ATGATATATCGTGAGATTAGAGCAGGAAAGCAAGGAGTACTAGAATCACCTGTCGGTATG
AATCAACCAGCAAAACGAGTCGACATCGTAAAACTAAAAATGGTAAAAGAGAGCAGTCTT
CTCTACAAAGAAAGAAGAGTAAAATCTCCAGAAGATGCAAGTTTGCTATTTAAGCAATTT
TTAGATGGAGCGGATCGAGAGTTTTTTATTGTACTATGCCTGGATATTAAAAATCAGCCT
ACTGCTATCAACGTTTGTCATATTGGTAGTTTAAATTCTAGTATTGTACATCCGAGGGAG
GTGCTGAAGCCAGCGATTATTTCAAATGCTGCTTCAATTATAGTGGCGCATAATCATCCT
AGTAATGATCCTACTCCAAGCAGAGAAGATCTTGAAGTTACAAAACGACTCATTGAAGCA
GGAAAAGTTGTAGGTATAGAGGTGTTAGACCATCTTATTGTTTGTGAGGAGAGTTTTACT
TCACTTAAAGAAAAAGGGCATATGTAA
>plasmid1_52 53505-53810 + length=306 nt
ATGTTTGATGTAAATCAGGGGCGTTATGCTACAAAAGCGGTACAGAATAAAATTCCATTA
GAATTACAACAATTTTTATGGCTTATTATTGATTGTCGAAAAGCTGCTGGAGATCGACTG
GACTGCTTGCAAGTATTTGAGTTGCGATCAGATCATGAACATCAACTCGTATGTAATACA
CAAGATTATCCACCTTTGCAATTAGAATACAAATTTAAGTTAAATTCTAAGGAGGAGATT
ACCTGTAAAGTCTGGTTAGTAGATAGTGGAGAATATGCAACTATGCTTTTACCATCAGAT
TACTGA
>plasmid1_53 54361-55587 + length=1227 nt
ATGGACACTATAAAAACAAAAAAGCTATATAACAATTTAGAAAGTAAAAGACTCGAACGA
AATGAAAGAGAAGCAATTTTTGGGATTAGTAAAGATTTTAAACGTATTTTTAAAAAGCAT
AAAATCAATATGTCGATAAGGTGGAATCTTGATATTACAGGTCCTAACGATCAGGTGATT
AATAATTTTTTTATATACCCAACTCATAAGATATACTATTCAAATGGTAGGGAGGAAAAA
GAAGTAGGATTAAGAATTCGAATTATAAAATTAAATGAGCGATTATATGATGTTTTTGAC
ATTGATTTACGAACAGAAGTGTTAGAGAAAGCAGATTGGTTGACTTCGAATATTATTGAT
AAGCGGCTTAGGTTAAATATTAATAGCAACCTGATAAAAAAATATAATAAATATCTCCTT
GTTATGCGTGAATATGCAGAAACAAAATTGAAGAAAAAATCGAAAATTATATACACAGAT
CAAATGGGATGGATAAAATGTTGGGGTAAATGGGGGTATGTACCTGTTACGGATTCTCAA
AGTAACTCTATTATATATGACAAAAATTTGCTATCTAAGTATAAACTAAAGATGAATAAG
GATATATTACCAGAAAAAGCTTTTCAAGATACGATGGCTATGATAGATATTGCGGATAAG
AAGATAACAATACCTTTGTTGGCATATACATTTCTTTCTGTAGTGACAAGTTTAATTAAA
TATAGTGAGTCAAGCTTAAACAAGTTCTGTATATGTATTACTGGGAATAATGGCGACTTA
AATCGAGTTGAACTTGCAAATATTTTTTGTAATTTATATGATAGGCAGCCGAACATAAAA
AGTATTAATGCAGCATTTCATTCTAATGGCCCGTGTAGTATTGAAGAATTTCGAAGTATG
TCATCAAAAATTCGCGATAGTGTTTTTATTATAAATACTGAGAAGCAGAATCAGAAAATA
TCCATGGCCCGAAAATTATTACATAATTACAATAATGAGAATATGTTTTTATTGTTAAAC
GAAGATGAAATCAATCAAGATTTCATTTTGAACTTGAATATAAGCGATATTCAAGTTGAG
ACATCATTATTAAATCAAGCTAAATTAAACCCTGAATCGTTTACAACATGTGTCGCGCAT
TTCATTAATTTTTTTGCTAAAGTTTTTAGTGATATAAAAAAAAGAGAGAAGATTAGAAAG
GAACTGGTTAAACTTTATAAAGGTTAA
>plasmid1_54 55669-56193 + length=525 nt
TTGTTACTACATTACGGAAGTAGTATTAAAGTAATAGATGATAAAATGATAGAGCATTAT
CATGAAGAAGCTTTACAAGTTTTTAAGCATAAAAGTACAACTGTTTTTTCAATGGATACA
GAGCATACAAAAGCTAAACCTATTTATTTTCTTGAACACTTACTTCAATTGCTAGAAGAA
AATGAACCTCAGGATAAAAACGATAGTTCACTTGATCATTCTAATAGTGTAGGATGGTTT
GAAAGTGAAGAAATTCTATACATTCCAAACAATATTTTTAAGAGGATTGAAGAGATACCG
AATGATAATCAACAAAAAATTAGTTCTTCAAGAGTGAAAAGCGAAATTTATGGAGAACTA
TATAAAAATAGAGTTATATTGCAACCAGATCCTGATAAAGAAATGAAAAAAATTCAAGTT
GGGACCATAGAGAAAACGATAAATGTAGCTAAGTCTTCTATAAAGGCTTTTAGAATGGAT
TGGGCAAGAGCGAAAGAATACATAAAAGAACAGAAAGAAAAATAA
>plasmid1_55 56333-57421 + length=1089 nt
GTGATTGATACTATGTACATTACTTGGGAACTTACTAAACGTGAGTATGATGCAGCTGTT
AATGCGTTAGATCTATTTTTAAGAAGTAACTCATTAAGCCCTATTCATAAAAAGAAAGGA
AGTGATAATAATGCATTGATTACTTATGGTTTAGCGAAATATGGACTTAAAGAAATAAGA
TTAAGAAATAATAAGAGATATGGTTATAGGGCAATTGAAATTTTGTTAAGACCAAAGTTG
TTGGTAGATGAAGGCAATTACAATGATGTGACGCATCTCCATGAATTTGTAATTGTTCGG
CATCGATTTAATTGCATATTGAGAAATAAAATAGGTCTGGATGCTCCAGATCTATTTTAT
TGGAAAGTAAAAAGAATCGATGATGCAATTGATTTAAAAGTAGATGAGCTACTACTTTCT
AAATATATGTTCTTGTTTAAAAAGGGAAATTTGCTAAATTATATGTGTAATTCAAATGCT
CTACAATATTTTGATGCGGAAAATAATGTATACATTATAGGGAAAAACTTTAGGATTAAT
TGGTACGATCGTTATATAACTCAATGTAGTAAACAAAAAAAGACAAAGAAGCAATATAAC
AATCTAGAGGAGCTAAGAGGGAAATTTCGTTTAGAAATTCAAACTAGGGATGTAAGGGGT
TATATAAAAACAAAGGATCATTCAGTTTTATCATTTTTAGACATAAAGCGAACCCAGCAA
AGAATTATGTACTTCTATGATCTTATTGTGGGCGGTGGAACTTATTATACCTATGATCAA
GGTATGGAGATTATTAATAAGGTTTCATGTCAAATTCAAAGGGTTGCATTGCGAAAATGC
TATAAATTAATTAATCAAGAAGGGAGTATATGGAGGGCTAGAATGAAATATATAGAGATG
CAACCAGATGCTAAAAAAGCTGCAGATTGGTTTAGTAAAAGATTAAATCAGATTAGAAAT
CTAGAAATTAATCCAGTTGCTTTACCTTCAGAGTGGGGAATATCAAAATTAACAAATCTG
AGAGAGGATATCTTGAATTATTTCAAAGATTACCAAGAAACACAGTCTAGTATTATAGTG
GACGATTAA
>plasmid1_56 57471-58022 + length=552 nt
ATGAAAGTGATGAAGAGATGGTTGCTACGCTTTGTAGAAAAAACATCTCTTTTTTGTTTT
TTAAAAGTTATAAAATACGACGAGGTGATTAAATTGAATAAGAATGACATTTTAGCTATT
AAAAATATGGTAGTTAAACGAATAAATGTACTGTTAAAAGATGTGAACAAAAGTGATGAA
TTGTATAGAGAGCTATGTAATTATGTGATTGGTCTAGGAAAAGATTTTGGGTATGAAGGA
GCAAGGATGAAACTACAAAATTATAATGTGAACAAAAGTGATTATATTGACGTGATTTGG
ATAAATAAGTTAGGACATATTGAGTGGGCGATATCAATAGACGGGGGTTTGCGTAAAAAA
TCGATTGCTAAATTGAAAGCAGTTCATACCGAAAATAAATTGTGGTTATATTATGGGAAT
TCAAAGAAACTAAGAAAATTTATAGAGAAAAATGATCCAAATGGTGACATTACGGTTATA
CATTTAGGTGATTTTAGAAAGAAAATAAGGAATAAAGATATTTCTAAAAATATATTGAAT
AAAGCTTTTTAA
>plasmid1_57 58134-58346 + length=213 nt
GTGTTTGAGAATTATGATGATGTTGTACACGTAGAAGATTTAATGGAAATGTTAGACATT
GGACGAAATAAAGCATACGAATTATTACAAGCAGGAAAAGTTAGATCATTTAAAATTGGA
AAGTCGTATCGAATTCCTAAGGTGTGTATTCAACAATATGTGCTTTCTAAAGTGAACATG
AAAATAGAAGAGTACACGGGAAATAGTTATTAA
>plasmid1_58 58410-59570 + length=1161 nt
ATGGCAGGCAGAACAGTAAAGAAAGATCAAAATACAAAGAAATGGTATTTTATTTTAACA
CATGGAAAAAAAGAAGACGGCAAACCAAGACAATTTAAAAAGAGAGGATTTAAAACAAAG
CAAGAAGCGCACAAAGCAATGTTAGAGTTAGAACAATCACTAACATTGGGAACGTATATA
CAGCCAAACAAAATTCTCTACAAAGAGTATTTGTTAGAGCGATTTTTAGAAGATAAAATG
ACGAAGGTAAAGAAGCAAACTCTAAATACATATAGATGGATTGTTGAAAAACATATCATT
CCAGCAATAGGAGATGTAGAACTAACAAAACTTAATCCGATGATTATACAAGGGCTATAT
AACAAGCTAACGAAAGAAAAAGCTTTGTCGGATGAAAACATTCAAAAGGTACATACGTTA
ATTAATGATTCATTGAAAAAAGCTGAAAGATGGGGACTAATAGCTCGTAATCCTGCTGCC
CTTGTAGATCGTCCAAAAGCAGTTAAGAAAGAAATAACGGTATGGAATGTAGAAGAGGTA
AGGCAGTTCTTGAAGTATGCTAAAAAGAGTGGAAGATACTATATAGCATTTTTACTAGCT
TTAACAACAGGAATGAGACAAGGAGAAATATTGGGACTTCGTTGGAAAGATGTAGATTTT
GAGAATGGGTGTGTTCGTATTACTCAAACGCTTAGTAGTGATGGAAAAGAACTGTTACCT
TATACAAAAACGAGATCAGGTTCACGAACAATTGATTTACCTGAAGAAACAGTTGCAGTT
TTAAAGAAGCATTGGCTATTTATAAGAGGTGAAAGAGAAGTAGTTCGTTCTTATAAGAAT
TTAGACTTAGTGGTATGTACAGAATTTGGTACACCTACTCATAAAAGTAATATTCGTAGA
GTTTTTAAATCTATCATTAAAAAAGCGGATATACCTAAAATTAGATTTCATGATATGAGA
CATACTCATGCGACATTGTTGTTACTACAAGGAGTAAATCCTAAAATTGTATCGGAACGG
TTGGGGCATGCTGATGTAAGAATTACACTTGATACATATAGCCATTTATTACCTAGTATG
CAGAAAGATACAGCAATCAAATTTGGTGAAATGTTGTTTGGTGAGGATGATAAGTATCGT
GTAGAAATTAATTTAGATTAA
>plasmid1_59 60097-63834 + length=3738 nt
TTGAAAAAAGATAAGAAATACCCAATAAAACATCTTTCATTAAGAGTTCCTTGGCATGAC
AATCGATGGAACGGTACAATTTGTAATCATCCTCGAGAAAACAGCTCATGTTTAATATTG
AAGAATTGTGCATTATCACGTGACGATGAAAAAGAAGAGAGTTTAGCTGGTAAGAGCATT
GGAGAATTAAAGCAAGATCAGTTCCCGAGTTGTGTTGGTGAAAGAGGCACTTTCATGAGT
GACTTTTCATTTGCGAAACTGATAGAACATCCTTATAAGAAAAGGAATAATGATAAATAT
TTACATTTTAAAGAGACTCCTTTACGTTTTCCTGCGTATGGTGCAGCAGGTGTGCCATTT
TTATGGATGATGCGTGAGGAAGCAGAGAAAAAAGCCCTATTTTACGATTTGGATTATGAT
ATAAATCGTGAACCAGATTTACAGTTTTCTACTACTTGGGTACAGGATTATCATAATCAG
AAAGCCTTGCTCGATTGTTTCTTTGAACATGTGGAGCCAATAAACTCATTATGTTTTATT
TATGCAAAGGATGTTCCATTTGTTGAAACCTCAGGACGTGTATTAATTGGGGTGGGGCGT
GTAAAGCATATTAGTGATGGAGTTGAATATGAGTATGAAGCAAAGGGCAGCATTCGCTCG
ATGCTTTGGGAACATATGATACAGCATAGTATACGCCCTGATTTTTCTGATGGGTTTTTA
TTACCTTATCACGATGCTTTAGATTATGCGTTGGAACATCCAGAATTTAATCCTGCCGAG
CTTGCAGTTATAGCACCAAATGAAAAATTGACGCAATTTTCATACGCAACAGAGCATGTG
ACAAATGATACAGCAATTAAAACGTTACTTTTGTGTGTCAATAGTTTAGAAAAAGCGAAT
CAATTAGGAGTAGGTAATCGAGATTGGGAACCTCAAATTAAATGGCTCCATGAAAGAATA
AATGAATTAGAAAAAATTCGTGGACACTACCCTGGGTTAGGTTCAGCACTAACTGCATTT
GGTCTTAGTAAAGGGCACTTTATTGCTCAGCAATTAACAGAGCAAATGTCCAATGATAAC
GTTTGGGAATTAGTGAATAAAATGTTTGCTTCTCCAAGTCAATTGCTTTCTGCAGATTTA
GCTAAGACAGTTACTGATACGATTCGACAATTATGGAGGAAAATATATCAAAATTCAGCC
TCTACTCGTCTAACGCTTCTGCAATTAATCAGTAGGTTTGATTTAACCATTGAACAAGCA
ACAAAAGTATATGTTAAAGAAGAACGAGAAAAAGACGGGATTTTTCTCTCTGATGATGAT
ATTCTGGACAATCCATATTTACTAGTCGAACAAACAGTATACTCTGAGGAACCAATTGAC
TTTTGGACAATTGACTACGGGCTATTTCCTAAAAAGGTGTTAAATGAAGCAGTACTGTTA
CCTAATAAAGTACAGATGACAGACCCTCTAAATCCTAAAAGAATTAGAGCATTGACTGTC
ATGCAATTAAGGAAAGCATCAGAGCAAGGTCATACATTACTACCTCAGAAGGAACTGGTA
CTACAAATTCGCGACTTGCCTTTATTACCAGAATGTCAGGTATCAAAAGATTACTTTGAT
ATCGCTGAAGATATGTTTGGTGGCATTATTATAAGAACAACATTTAATAAAGGCGAAATA
TGTTACCAGTTAAACGAATTACATGAAATGGGAAAGCTTATTAATTCTACGGTAAGAAAG
AGAAAATCAGCGACTCCTTTTTCTATAGAAAAAAATTGGAGAAAGATTATTGATAATGAA
TTCAAGAATGATCAACTTGATGAGTTAGAAGAACTAGCCAGGGTGGAAAAAGCAGCAGCT
CTAGAAACTCTGTCTCAATCAAAGTTTTCTGTACTCGTTGGTTCAGCAGGAACTGGGAAA
ACAACAATTCTAGCTGCATTATGTGCACAAGAAGAAATTAAAAAAGATGGAGTATTATTT
TTAGCACCAACAGGTAAGGCTAGAGTGCGCATGAAAGAGATAACCGCATCTCTTAATATT
GAAGCTTACACACTTGCACAATTTTTAAGTAAGTATAACCGCTATGATACTAAAAAAATG
CTTTATCAGAGATCGAAAGCAGAAAAATGTATAAGCTATGGGACTGTCATCGTAGACGAA
TCCTCTATGTTAACAGAAGAAATGCTTGCAGCTCTTTTTGACGCATGTAAAGGGGTTAAA
CGCTATATTTTAGTTGGTGACGATCGGCAACTGCCTCCAATAGGACCTGGTAGGCCATTT
GTAGACATCGTTAACTATTTAAAACCAAATGACATAGATTCACGATTTCCTAAAGTTGGG
CCATCTTATTCTGAGCTAACTATACAAAGAAGGCAAAGAGACGAACAAACAGCTGGGAGT
ATTCGAAAGGATATGATGTTAGCAAAATGGTTTAGCGGGAAACAATTAGATGTTAGTGAC
GATGAAGTATTCCAGGAGCTTATGTTAGGTAAGGAGTTTCCGGAACTACAAGTAATTTCT
TGGAAAGATGACCATGACTTTATAGAGAAGCTCAAACAGGTTCTTGTCAAAACGTTAGGA
CTAAATAATATAGGTGATGAAAAAGCCTTTAATAATAGTTTAGGGGCATTTGATGGAAAA
TACTTTAACTTTCAACAAGCAGTGGACAAAATAGAAGAATGGCAAATATTGAGTCCTATC
CGCGGTACACAACAAGGAACCTTATTAATAAATAGATTGATTCATCAGTTGTTTCGAAAA
GACACCGTCGACTATACAAAATGGTTAAAGTCGGAGTATAGAGCACCAAAACTTCCAAAA
CCATTAGGTACAGAAGAAATAACTTACGGCGATAAAGTCATAAATACCATGAATCACTCT
GTTTATTCCAATCGGGTCTATCCAGAAGGCGGACAGAATTATATAGCCAATGGTGAAATA
GGAATTGTTGTAGGCCAATTTAAAAATAAATTTCATAAATTCAAAGGCCAACCTAAAAAT
ACAGAAGTGGAATTCGCTTCCCAAAAAGGTTATAAGTATACTTTCTACCAATCTGATTTT
AAAGAAGAAAGGGAGTCAACTCTAGAACTTGCGTATGCAATAACTATTCATAAATCACAA
GGTAGTGAGTTTGACACAACATTTGTAGTTTTACCGAAAAATAGTTTCAACCTATCTCGA
GAGTTAATATACACTGCACTCACGAGACAAAAGGGAAAAGTGATTATTTTATTCCAAGAG
GATAACATTATTGACTTAAAAAAGTACTCTACGGCTATGTTTAGCGAAACAGCAGCTAGA
CTAACTAACTTATTGGAACAACCAAATGTAAAAGAAATAGAAGGCAAATATTTATCTAAC
TACCTTATACACGCAGCAAGCGATTATACGATGCTCCGGTCGAAATCAGAACTAATTATT
TATGAAACTCTTTTAAAACATCAGCTTGATCCAATGTATGAACAAGAATTAACCATAAAT
GGTCAAACGAGGCTACCAGATTTTACGATTATTGATGATGATAGTGACATCACTTATTAC
TGGGAGCATTGTGGGATGCTTACGAATGACATTTATAAACAGCGTTGGGAAGCAAAAAAA
CAATGGTACTTTGAGAATGGGATTTTACCACTCGAAGAAGGTGGCGGTCCAAATGGGACG
TTAATAGTAACGGTAGACTCGCCAGAAAGTGGGATTTCTGTTCCGGAGATAGAAAGTATT
ATTAAAAAAATGCAGTAA
>plasmid1_60 64182-64313 - length=132 nt
TTGTCTTATCTAGAAGAATATGTACAAAATAAAAAGCAGCCTGGTGCGAAAGCGAACGGT
GTGGACTTCTATCAATACCTTATGAAATCACTGACAGATCTACCAAATCTAACCATTCAT
CGAAACCCATAA
>plasmid1_61 64878-67985 + length=3108 nt
GTGCTTGCCTATCAAAATATTCGAAGTAATTTAATTGATGAATTAGAAACATTTTTAGTA
GGCCCTCGCAGTGATGATGAAATATTAGGTTCGAAGATTCGTCCCATGGTACTTTATTTA
ACAGGCAAATTAGTTCCGCTTGGTGCTACTTCAGATGTTGTAAACGAAAAAGAGAACGTA
ATCGAAACACATGTTGAAATTGCTGAAGAAGAAATCGATGAACAATTAAAAACAAGAAAA
ATTTTTAGGCCTTCTAGTATGGGGTTCAGCTTCAAGTTAAAAAAATTAGTCCCAATTGAA
ATTGAAGCAAGCTGGGCCACATATGAAGGGCAAGAACATAAACGAGAATTTCATCAAGAA
AAATGGAAAATAGACTTACGGAAGGCAACTTCAGAATTTCTAACAAATAACAACAACTCC
AAAGTTGGAAAGGTTCGATATGCTATTTCTTATCGAAACAATCTTTATCATGTCAGTATT
TTCCTTGTTAATTCACTTAAACGTACTGAATACCCAGAACAAAGTGAAGTGATGTTTCAA
TGTCAATTGAAAGTAAATGTACCTAAAGAGAATTTAGGTGTGTTTACATCAAAGGCTGAT
GTCTATCACTTACAAGAAGAATTGTTATACCGTGATAAAGAGGAAATAGCTGTTGGTCAT
GGTGTTGGGGTAGATTGGGTTGAAGCAGAAAGACATACAACGATTTATTCGACCTGGGTG
CCGCGATATGAATTACCGAGTGTTGAACATCGTAAAATTGAAAATCAGTCGTTTCTCATG
AAAGAACTTAGTGAAATGTCTGCAAAACAATTACGTGAAAAACTTAGTATTATACCACAT
GCATTTAAGAAATGGTTAGAAGAGCAGAAGGAAATTGTTGAAGAACTACCTGACCATTTA
AAACAGGAAGCGATGAAAAATGTTCAACAAGTAGAGAAAATTATCAAACGCTTAGAAGAA
GGAATACAACTTGTTACAAAGAGTGATCAATCTTTAGAATATTTAGCCTTCCAGTTTGCT
AATAAGGCAATGGTATTACAAAGAGCATATTCAAAAGTGGCTCAAGTATATCGAGCGGAG
AAAAAGCGAGTCAAGCCAGAATTAACTGGTGAATGGCGTCTTTTCCAACTTGTCTTTTTG
TTAATGAATATTGCAGGTGTATCTAATGAGCAACATGAAGATCGAAAAATTGTCGATTTA
ATTTGGTTTCCAACAGGTGGAGGAAAGACAGAGGCGTATTTAGGAGTTGCAGCCTACACA
ATGGCTTATCGACGATTGTTAGCACCTGACCAAGTTGATAAATATGCAGGTGTCACTGTA
TTTATGCGGTATACATTACGTTTATTAACTACGCAACAGTTCCAGCGAGCTGCAGCATTA
ATCTGTGCAGCCGAAATGTTAAGAAAGCATAATCTAAAGCAATTAGGTATGGAGCCATTC
AGTATTGGGCTTTGGATTGGGGCGGATTCTTCTCCGAATACATTTGAAGATGCTATCGAG
AAATTAGAACAGATTCGTGATGGTCAAGAAGTGAAATTGGGCAATCCGATTCAACTATTG
CACTGTCCTTGGTGTGGTACAGAATTAACTCACGAGCAATATGAAATTACTAGTAAGTAC
CAAAAAATCTGTTGTGCAAATGAAGAATGTTCATTTAAACATGGAATACCAGTCTATACG
GTTGATGAAGCAATTTATCAAAAGCTCCCAACACTTTTAATTGGCACAGTTGATAAAATT
GCCCAACTTCCTTGGAAAAAGGAAATGCACGAGTTATTTGGCAACAAAAATTTATATAGC
GTAGACTACGGTTTTAAATATAGTAATACAAAAACTAGAGGATACAGTTCTGTTAATCGG
TTAAAGCCTCCAGAGCTAATCATTCAAGATGAGCTTCATTTAATTTCAGGTCCACTCGGA
TCATTAACAGGCTTATACGAAGTGGCGATTGATTTATTAACGCATCATAATGGAATACCG
GCAAAAGTCATTGCATCTACGGCTACGATAAGTGGTGCTGAAGAGCAAATTAAGGCACTA
TATGGTCGTTCAATGATGCAATTCCCACTTGCAGTTCAAAAAGCGAATGATAATTTTGTA
TCCGAAGAAATACCGACAGTTGAAAAACATGGTCGTTTTTATGTTGGGGTTTGTGCACCA
GGAGTAAGTAATAAAATTCAAGCGATTCATATGTATAGTGCGTATACAACCATTACTAGA
AGTCAAGCAAAGTTTAAAGTTGATCCTTACTACACTATGCTTGGTTACTTTAATACAGTG
AAAGAATTAGCAGGAATGATGACAACTTTTAAAGATGAGATTATTAGTCGTCTAAATATG
TTAGATCCTAATGAAACGTTTAATCATGATTTAGTAATTGAGGAATTAACAAGCCGTAAA
AAAGCCCATGAAATTCCACAACTATTAAATCAGATGGAAAAAACGATGTATGAAGGTGGA
GCATTAGACGGTGTACTTGCAACAAATATGATTTCAGTTGGTGTCGATGTTGATCGCTTA
GGAACAATGATTGTACAAGGTCAGCCAAAAACAACATCTGAATATATTCAAGCGACGAGT
CGTGTGGGTCGACAATATCCTGGACTTGTGTTTGTATTGTTAAATTCCATGCGTTCAAGA
GATATATCACATTTTGAACGATTCAGAGCTTACCATCAATCCTTATATCGTCATGTGGAG
ACGATGAGTGTCACCCCTTTTGCAAAAGGAACATTGCACAAAGGACTTACTGGGGCATTT
ATAGGCTATATTCGTCAAACAATAATGGATGTAAATGCAGAGCAAAGTCCATGTAATGTA
TTAAAGCTAGAAGAAGAACTCGAAAATAGTATTCACGCTTTTCTAGAACGTGTAAAAGAT
GCAAACGATGAATCAATTGAACACGAGATACAGGAATTAATTAAATGGTGGATTTCCACT
GCGGAAAAATATAGAGAGCAAAAATTGACCTATCGAAAATCAGAATGGGTTAAGTATCAT
CTATTGAAAGGCTTCAATGAAAAAGGGAAAATAGAAGATGCCCGTCCAGCAATGATGTCT
TTACGAAATGTGGAAGGAGCAATTGAAATCGAGGTGCTAAAATCATGA
>plasmid1_62 67982-69697 + length=1716 nt
ATGACGGTCAAAGAAACGATTAGACCATCCCAATTAATCTATCAATCTGGTCCAGGATCC
ATAGTTGATTTAATGGAAAAAAGCGTGATGATCAAAGCAGCAGATCAATGGAATACTTGG
AACGCTACGAGAGAAGATGATGTGCGTATTACCTCGATAATAGGTGTTAATCATGTAAGG
GTTTTAAACGAAAATCCGGATCGTCAAAAAATAAAAGCGATAGATTTTCCAAAATGGAAG
ATATGTCCTTCATGTCATCGGATGACAACATACGATAACCAGCAATGTTATTTCTGTAAA
CAAAAAGGTGAAGAAAAAGATTTGTATGCAAGTCGTTTCGTATTAGTTTGTGAAAAAGGA
CATATTTCTGATTTTCCATATAATGAGTGGGTACATCGCAATCACCAATGCACTGAAAGT
ACCAAGGAACCAAAATTGAAATTAATAACGAGAGGGAATAGCGGGTCCTTGTCTGATTTA
CACGTTATTTGTCTCCATTGCCAGCATAGTGAGAGTCTTGGTTCTATTATGAAATCTGAT
GAGCAAAAGCACAGCTTATTTACGTGTAAAGGTGAACGCCCATGGATTGGTCCAAATGCC
AACGAAAAATGTGGTTGCAAGATGAAGACGACATTACGTGGAGCATCGAATGTTTATGCT
CCGGCCGTTATTAGCTTTTTACAAGTTCCTTTAACGTCATCAAGTTCAGAACAAGATATC
TTGTATATTGTGAAAAGTAATGAAGCCGACTTTAGGGAGGCATACGAAGAGTCAGGGGAA
ATAGGGCTTAAAATGGCGTGTAAGTTTCTTAAAATATCAACTGAGTTTATTCCAATCATC
AAAAATTATCTAAACGGCGAAATTTCTATTGAAGAAAGTACAACCTATGAATCTATTCGT
AAGCAAGAATGGAACACCCTAATCCAAAATCACGTAGATGAGCAAAAATTCACATCATCA
AAAGTAGAAATGCATCCAGATCTAGTACCGTATTTTGATGCGATATACCGTGTGGATTCC
GTTCCAGAAGTTCAAGTATTACAAGGATTTACCCGCCTTGACTATATTGATCGATTAAGT
GATGATCCTGTTGAATTACAGCCAGTTGTTAAAAAAGAAGAAAAGTGGTTGCCAGCTGTT
CGGAATTATGGCGAGGGAATATTTGTAAAATTTAATTTAGCAAAACTTAGAAAATGGGAA
GCGAAGGAACAAATAACAAAAGAAATATTTCAGGCATACAACAACTATCGCGAGGAGTTT
GATAACTCACTTCTTCATTTTGAACCAAGACAAATTTTAATTCATACATTTAGTCATGCA
TTATTAAGGGAATTAGCTGCCTATTGCGGTTATACAACAACTTCTTTAAAAGAACGTATT
TATACAATGGATGGCATGCATGGAGTATTGATTTATACAGCTTCAGGAGATTCAGAAGGA
AGCTTAGGAGGATTAACGAGCTTAGCTCAAAGCGATAAATTATATCCTATAATTCTTCGA
GCCTTAGAAAATATGAGCTATTGTTCTTCTGATCCAATATGTTCCGATGGAGATTTTGAA
TATCATACAACAGCGAATGGAGCAGCTTGTCATGCTTGTACGTTCGTTGCTGAGACTACC
TGTGAATGGGGAAATATGCTGCTTGATCGGAGAACATTAATCAATATTAATCAGAATGAA
AAAGATGGTTACTTTGATAATCTACTAAATATATAA
>plasmid1_63 69730-72984 + length=3255 nt
TTGGATATTAAATTAGTTGATAATAAAGGTGACAATACGTTAATCCAAACATTAAAAGAT
GAAGTGAAAAAGGGGTCTAAGATCGCTGTAGCATCAGCCTACTTTAGTATATATGCTTTT
GAAGAACTAAAAAAAGAATTAACTAAGGCAAAGGAATTCCGCTTTTTATATACACAGCCA
ACTTTTTACGAACATGAGCAGGATCAAAATTATCAATACAAACTAAAAGTTAATAAAGAA
AATTATCCAACATTTGATGGAAATGATTTTGAGCTGCCTTTACGAAATAAAATGATCTCC
AAATCGATAGCGATAGAAGCGGAAAAATGGATTCAAGGAAAAGCTCAGTTTAAAACTATT
TTAGGAGAAAACGCCTTTCCTAAACAAATGATTGTACAAAATGATAAAGATCGAGATGTC
CAAATCCAGTCGGAAATTGAGTTTACAGCAGATGGATTAGGCATTACTCAATCCAATCGC
TTAGCAAGCTTCCCTGTTATTTTTAATGGTGGTTCTTTAACTAATCAATTAATGAATGAA
TTTAATCGTATTTGGAATGATGAAACGAAAGTAAAAGATGTAACCCAAGAAGTATTACAG
CAGCTTCAATTGATTTCTCAAGAAAATTCACCTGAGTGGTTATACTTTGTTACTCTATAT
CATATTTTTTCGGAAAACCTAGAAGGACTTTCGGAGGATAATATAATAAAAGAAGGCACG
AACTTTAAGGACACAGTCATATGGAATAAGTTATACCCTTTCCAACGTGATGGGATCATT
GGTATCATTGATAAAATGGAGAAATATAACGGCTGTATATTAGCTGATAGTGTCGGTTTG
GGGAAAACATTCTCAGCCCTGGCAGTTATCAAATATTATGAACTTCGAAATGATCGCGTT
TTAGTTCTGTGCCCAAAAAAATTGCGAGATAACTGGACCGTTTATACACAAAATGATAAG
CGTAACTCGTTAAGTGCAGACCGCTTTAATTATGATGTACTTAACCATACTGATTTAAGT
CGTGATCAAGGATATTCAGGTGAAATTCGCCTTGATACAATCAACTGGTCTAATTATGAC
CTAGTGGTCATTGATGAATCACATAATTTCAGAAACAATAGTGCGCGTAAAGATAGGTTA
ACGCGTTATCAAAAGTTAATGCAGGATATTATTAAAAAAGGGGTAAAAACGAAAGTTCTG
TTATTATCTGCAACCCCTGTTAACAACAAAATGAACGATATTAAAAACCAGATTGCATTT
ATTACAGAAGATAACGATGCGGCACTAGAAAAAGAAGGAATTGAATCAATTGATTATACA
TTAAAGACAGCTCAAGCTGCGTTTAATCGTTGGACCAATTTACCAGAAGAAAACCGAACA
ACAGAAACTTTTTTAAATATGGTGAATCCAGAATATTTTCAACTTCTAGATTTACTATCG
ATCGCCCGAAGTCGCAAGCATATTGAAAAATATTATAACGTGAAAGATATTGGCCAATTT
CCGACGCGTTTAAAACCCATTTCCATTAAAGCAGACATCGATGTCCAACAAATGTTTATG
CAGCTATCACAAGTAAATGAGCGGTTAGAGTCATTAAGCTTTAGTATGTATCAACCGATG
AAGTATGTATTATCGCAAAAACGGAATTTTTATGAGGATCTATACGATACGAAAGTAAAA
GATGGAAAAAGTACATTTAAGCAAACCGACCGTGAATTTGCCGTTGCTGCGTTAATGAAA
GTAAATCTATTTAAACGTTTGGAAAGCTCGATTTCTTCATTTAATTTAACTTTGCAAAAA
TTAGTGACACGAATAGAACAAACGCTACAATTATTATCTCTTCATAAAAGTGTCATGCTT
CAAGAAAATTATGATGAAGCCATTGATTTTGACGATGAACAGTTAGAAGCGATAACCGTT
GGGAGTGAAAAGGTCCAAATTCACTTAACAGATATCGATGCCCTTAAATGGCGTGGTGAC
TTGCAATACGACTTAATGATACTAAAAGAGTTACTACAGCAATCAGAACAAATTATCGCA
AGTCGTGATGCGAAGCTTCATGAGTTAAGAGCAACCATTAAAAACAAAGTCGCATACCCA
ATAAATGAAGGAAATAAAAAAATTATCGTGTTTTCGGCCTTTGCTGATACGGTGAAATAC
TTATATGACCAACTTGCGGAAGAATTACGAGAACTTGGTTTGCACTCAGCAATGATTGTC
GGAAATGGGGCTAATAAAACGACATTAAAAGGAGTTCGTGTAAAAGATATTAATGATGTG
TTAATGAATTTCTCTCCTAAATCAAAAGAACGTATCAAAATTGATCCTAAGAAAACAGAA
GAGATTGATATTTTATTTGCGACAGACTGTATTTCAGAGGGTCAGAACTTACAAGATTGC
GACTATCTAATTAATTATGATATTCATTGGAATCCAGTCCGTGTCATTCAACGTTTCGGT
CGTATTGATCGTATCGGTTCTACGAATAAAGAAATTCAGTTAGTAAACTTTTGGCCGAAT
ATGGATTTGGATGAATATATTAATTTGGAAGATCGCGTAAAAGGGCGTATGAAAATATTA
AATACATCTGCTTCAGGTGAAGAAGATATATTTGATACGTCAGGGAAGGAAATGAATGAT
ATAGAATATCGACGCAATCAATTGAAAACCTTGCAAAATGAGGTCGTTAACTTAGAAGAA
GTATCAGGAGCAATTTCTATTACAAATTTAACATATACTGATTTTAAAAGCGATTTGAGC
GGTACTTTAAAAAAATACAAAAAGCAGTTAGCACAAGCACCAAAGGGAATGTATGCTATT
ACGTCGAATGCGGAATTTAAAGAGGCAGAGCCCGGTGTGATTTTCTGTTTTAAACAACAT
GGTGTCATTGAAATGAAGAATAATAGCTTAACACCGTATATTTTATTATATGTGACGGAA
CATGGACAAACTCATATTCATTATACAAATGCGAAACATATTTTAGACATCTATCGTAAA
CTAGCGCTTGGACAAAGCGAGCCATTAGAGAATTTAATGGTACAATTTAATGAAGAAACA
AATGATGCGACAGATATGTCAACGTATATAGACTTAATGAAACAGGCGGTGGATATTATA
AAAGATAAACAAGAAGATACAGCATTTGATAGTTTCTTCTCGATTGGTGGAACAAGCATT
CAAACCAATATGGACTTCGATTTTGATGATATCGAGCTCATTTCATTTTTAGTGATTAAA
GGTGAATCGAGATGA
>plasmid1_64 72981-73727 + length=747 nt
ATGAACGAAGAACAATTACTAAGGTCCATTCAACTTCCGAAATCAACCCATGTGTTAAGA
ACATTTCCTTACAATAAACTGGAGCCAAAGTTAAGTGGGGGCCAGAAAAAAATTGTTTCT
GAAAACGTCGTCTCACGAGGGATACGTCTACTTTCGATTATCAGCCCGAATAACGCGAAT
ATTCAGATATTCGAAGATGAGACAGAACGTTTTGAAGAAATACATTTTTATTGTATCGAT
GTTAATCATTTCAGAAAAGCAGTTGAGGTGTATAAAGTATTTGCAAACATCATGCCGTAC
CCGCTTGTAATATTATTTACACATGGAAAAAAAACGCGTTGGGTATTGGCCACACATCAT
AAGCAAAAGCAGACGCATCTATTATCAATGGATACAATCGTTGAAATCGATGAAACCATT
TCAATTGAACAAGTAGAAGAGCAGTTGAGTTTTCCGAAAATGGATAACGCAAACTTAAAA
ACGGTTTATCATTCATGGTTGGAGCAATTGCTACAAATTGAATTAAAGAATAAGTATAAT
ATTAATCGACCTATCAAGTTAGAGAACAATATTTTGCAACAATTAAAAGACCTTGACCGA
CAAATTGAACAATTAGTCGGTCAAGCAAAGCGGGAAAAACAAATGAATAAACGAATTGCT
TTGCAATTCAAGGCAAACAAACTAAAAAGTGCCAAACAAGCAATAATCGAAAAGGAGCAA
CAACATGGTCAACAAAATGAATGGTGA
>plasmid1_65 73816-75630 + length=1815 nt
ATGTTAAGGACTGTACTCGGAGAAGTAGTAGAAGACAATAATGAGCGCTATCAATTCACA
TGGCACGGAAAAAAACAAACCATCTTAGGTGCCCAAAAACCATCTAAAGGAACACTACGC
CCAGTCCCAGAAAAAAGTAAAAACTTTGATACGACAGAGAACCTTTATATTGAAGGGGAT
AACTTAGAAGTATTGAAGCTTTTACAAAAATCGTATAATGGAAAAATTAAGATGATCTAT
ATTGATCCACCATATAATACAGGAAACGATTTTGTTTATAAAGATGATTTTAAAAGTAGT
ATAATTCACTATTTAAGAGAAACAGGGCAAATCGATGTGGAAGGAAATTCGACATCTACT
AACACGGAAGCAAATGGTCGTTATCATTCAGATTGGCTTAATATGATGTATCCAAGAATA
AAACTTGCTAGAAATTTATTAATGGATAATGGTCTTATTTTTATTTCTATAGATGAAAAC
GAAATGGAAAATTTAAAGAAAATATGTAATGAAATTTTTGGTGAAAGGAATCTAGTTCAA
GAAATTGTCTGGAGAAATAAATATGGTGCTGGTGCTAAGACAAAAGGATTTATAGGAGTA
CATGAGTACATTCTGTGTTACTCAAAAACCCCTATTTTAAATATTGAGGCACCACTAAAT
GAAGATCAAATTTCGGAATACAATAAAAATAAAGATGAGCATTATTCCATGAGAGGTGGG
TATGTTACACAGCCACTTATGACTCGTAGCCTCGATGATAGAGCAAATTTACAATATACA
ATTGAATATAATGGTGAGACCATTGTTCCTAGAAAACAATGGGTTTGGGAAAAATCAAGA
TTATTAGAAGCGATAAAAAATAATGAGGTAGTTTTTAATAAGAAAAATGATGGAACATAT
AGTGTGAGAGCTAAAAAATATTTAAAAAATATTGATGGAACAATGAGAAAAGGAAAGCCA
CTTTCTTTACTGAATGGCCCATTTACACAACAGGGAACTAAAGAAATAGAAGAAACTTTG
GGTAGTAATAAAATTTTTAATTTTCCCAAACCATCTGAATTAATAAAGTACTTATTTTCA
TTTACTGTAAATGAAGTAGAGGAAAAGGATGGAATATACTTAGACTTTTTCTCAGGTTCT
GCAACAGCGGCACAAGCCATTATGAAATTAAATTCAGAAGATCAAGGGCAAAGAAAATTT
ATTTTAGCACAATTACCAGAAGTTTTAGAAGAGAACTCTGAAGCTTATAAAGAAGGATAT
CTTACAATTTGTGATATTGGGGAAGAACGTATTCGTCGTGCTGGTGAGAAGATTAAACAA
GAGTTAGTTGAAAAGCAGAAAGCAGCTGGAATGTTAGATGAAAATACAGTAGATCCAGAG
AGTTTGGATATTGGCTTCAAAGTATTAAAGCTTGATACATCGAATATTCGTGAGTGGAAT
GCGGATTTTGAAAATATTGAAGAGCAAATGGAATATCATGAGAATCCGCTTATCGAGGGT
CGGACTGAATTAGATATTGTCTATGAGATTATGCTAAAACATGGCTTGGAGCTAACGTAT
CCAATTGAAACATTCGAAGTAGATGGAAAGACTATATATGATATCGCCTTTGGTAATCTA
TTTATTTGCTTAGCAGACCACATCAATACAAACATTGCAAAAGCGATTATTGCAAAACGT
GATGAATATGGTATTGAGACGAGTAGCGTTGTATTTAGTGATGCAGGATTTGAGGGGAAT
GATTCAGAGAAATTGAATTGTATCGAACTGTTAAAGGGTGCAGGTTATCCAGAAGATAAC
TTGCTTACGATTTAG
>plasmid1_66 75642-78611 + length=2970 nt
ATGAAAATTCAATTTAGAGAGCTTGATTACCAAGATGCATCGATTCAATCCATAATTCAA
GCGTTTGATGGTCAGCAAGTACGTAAATCCGAATTTACAATTATGGATCAAGATGCACAA
GGAAAATTATTTGGTGATAAAGGAATAGGTAATAAAATAGATTTATCCGTTAGTAAGCTA
TTACAAAATGTCCAACAAATTCAAATGGGACAAAGGATTCCAATTTCAGAGTCCATTCCA
ACACCATTCCCTCAATTTAATATTGAAATGGAAACAGGAACGGGAAAAACTTTTGTCTAC
TTAAAATCCATTCTTGAATTAAATAGAAAATATGGCTTTACAAAGTTTATTATTGTTGTA
CCTTCTGTTGCGATTAAAGAAGGGGTTATGAAGTCGATTAGTATGACAAAAGAATATTTT
AAAGCACAAATGCAGGGAATTGTTTATCGGGCATTTATGTATGACAGCAAAAACTTAGAT
AATATTCAAGCTTTTGCAACGAATGATGATGTGGAAATTATGATTATTAATATCCAGTCT
TTTAATAGTAATGATAAGATTTTCAATCGAGAGGATATGGACTCGCTTTATGGTATTTCG
CCAAAAGAGTTGGTAAGTGAAACAAATCCGATCGTTATTATTGATGAACCACAAAGCGTT
GATAATACGGAAAATGCACAGAAAGCCATTGCTACTTTAAATCCATCAATGATTTTTCGC
TTTTCGGCAACACATAAAAATAAAAGCTATCCTTTACTTTATAAGCTAGGTCCTGTAGAA
GCCTATCAGCAAAAATTAGTAAAGCAAATTGAAGTTGCTGGCATTAAGAAATCAATTGAT
GGAAATGAAGCATATATGAAGTTGATTGGCATAAAAGCTACAAAGACATCGATTACAGCC
ACAGTTGAAATGTATGTAAAAAACAAAACAAGTATCGAGAAAAAAGAAATTAAACTAAAA
AAAGATGATGATGTTTATCTTAAATCAAAACGTATTGCCGCATATGAACAAGTTGGTTTT
GTAAAAGACATATCAGCTAAGCTAGGAAATGAGTACATTGAGTTTTCAGGAGAGCCGTCA
ATTATTCGTTTAAGTCAAGCCATTGAGAATGACTTACAAGTAAAACGGGCCCAAATTCGT
AAAACGATTGAAGAACATTTAAATAAAGAATTAAAACTAAACCCAATTGGTATTAAGGTT
CTTAGTTTATTCTTTATTGATAATGTAGCAAACTATCGACAATATGATTCTGATAATAAT
CGTATTTTAGGAGAATATGCAAAAATATTTGAAGAAGAGTACGAAGATGTCATTTGCTCC
GAGAAATATAAAGCATTACGTGATTGCCATGCACCAGTTTCTGAAGTACATGATGGGTAT
TTCTCTGTTGATGGGAAAGGAAAAATCAAAAATACGAATGGAACTAGTCAATCAGATGAA
AGTACGTATCAAATCATTATGAAAGATAAAGAAGACTTGCTTACTTTCTATGACGAAGAA
AAAGGGAATGTTAAAAAAGCGCATAAACTTCGCTTTATTTTCTCGCATTCTGCATTAAAA
GAAGGTTGGGATAATCCAAACGTCTTTCAAATCTGTACATTAATCGAAACAAAGGATACC
ATTACAAAACGTCAAAAAATTGGCCGGGGCCTACGGATTGCAGTCAACCAAGAAGGTGAA
CGAGTGCCAGGTTTTGAAGTCAACACACTTACAATTATGGCAAATGAAAGCTATGAGGAG
TTCGCCTCTGGTCTGCAGAAAGAATACGAAGAAGAAGGCATTGAATTTGGCGCATTTGCA
GATGACTTTTTCAGTTCATTAGTGATTGCTGTCGATCCTGAAACAGGTTTCAAAACACCA
CTCGGTCATCAAAAATCTAAGGAATTAGTTACCTATTTAAAAGAAAGAAAATATTTAGAT
GCTAAAAACAAAGGGACAGAAGCATTAGCTAAAGTAATTAAAGAAGGCTCATTTGACATT
CCAGAAAGCTTTAAAGAAATTGCAGAGGATATGAAAGAAAAAATAACAGCTGCGATTCAA
GAAAAATTCAATATTGATAAAATTGAAATCAAAGATCATGACAATAAAATTTCTATAAAA
TTAAACAAAGAAGCACTTGCTGGTCCGTTTATAGAGCTTTGGGAGCGAATTAAATATAAA
ACAAAGTATTCAATTCGGCTCGATTCGAAGTCATTTATAGAACAAGCGGCAAATAAATTA
TCTGAAGAACTTGAAGTCCGAATTACTAGACTTGAATATGAGCGACATAGATTAGAAACA
ACGGGATCAGGTATAATGACAGTGAAAGAGGAACAAACAACTTTTGCTACGTCTGAGCAG
CAATATAAAAAAGCACCAGATCTTTTAACGTATTTACAAAATGAAACGAAATTAACACGT
AAAACACTAATTGCCATTTTGAAACAGAGTGATACTTTACGTGATTTTAGACGGAATCCG
CAAGCTTACATGATGGAAACAACTCGTATTATAAATTCCGCCAAAAGCTTGGCTATAGTA
GACGGTATTAAATATGAGAAATTACCGAATGGGGAAGTTTATGAACAGTCCCTATTTGTA
CAAGAAGAAATAGAAAGTTACAAAGACTCTGTCGTTCCAGTTCACGACAAACGTTCTCCA
TATGATCATGTTATTGTCGATTCAGCTGTGGAACGTGAATTTGCTCAGGCTTGTGAACAA
GATCATAATGTGAAATTTTATATTAAACTGCCAACAGAATTTAAAATTAAAACTCCATTG
GGAACTTACAATCCTGACTGGGCATTATTACTGCAGCAAGATGGAAAAGATAAATTATAC
TTCATTGTTGAAACGAAAGGTAGCACTGCTGCAGAAGATTTACGTCCTACGGAATTAGCA
AAGATTCGTTGCGGTGAAAAACACTTTGAAGCAATTGATACAGGTATTACATTCAAAAGA
GCCTCGGAGCAACAAGCTATCTATTCTTAA
>plasmid1_67 78989-79315 - length=327 nt
ATGAAAACGTTTGGAAATATAATTCGTGATTTAAGAAAACAAAAAGGCATTACACAAAAA
GAACTTGCCCAATCACTTCAACTAAGTGAAAGTACAATTGGTATGTATGAACGCAATGAA
CGTCAACCTGATTACAATACCTTGATACGTATAGCAGATTACTTTAATGTGTCTACTGAT
TTTCTTCTAGGGCGAGATTTTAATGTTAAAGAGGACAGAAACAATAAAGAACTAGATCAA
TGGTTAAATGATATAAAACTTGCTCCATCCCAAAAGCGTGAAGAATTAAAACGTTTTTGG
AATTTTATAATGCAAGAAGAAAACTAA
>plasmid1_68 79461-79679 + length=219 nt
ATGAATTATGAAAGAGTAGCTGAAAATCTAATTAACTTAAGAAATGGAAGATCTAGAGAA
GAGGTGGCAAAAGCAGTGGGAATCAGTATTAGTACATTACAGATGTATGAAAATGGACAG
AGAATCCCACGAGATAATATAAAAATAAAATTAGCTAATTTCTATGGTGTTACAGTCCAA
ATAATTTTTTTTGATTCGGAACAACACGAAGTGTGTTGA
>plasmid1_69 79805-80215 + length=411 nt
ATGAACATGAAAACATTTGAAATGCGTGAAAAACGATTAGCAGAACTATTAGGTGCAAAG
GTACTATGGGAGTTTATAAGTGCTGTAACAGAGGAAATAGAAAAACAAGAGTTAGAGTCT
ACACCAGGTTTATTAGAAGATCTATTCATACATGTGAAAGAGACTATACAAATTCAAAAC
ATGAACAAGAGCATAACAAAAGCCCCTGTACAAACAGAGGCTGATGGTATAAATAAAGAT
ACATTATTTATGGAAGCGTATGTAGAATTAATTAATCATAAGTTTGTTATTTCTGAATTA
GCTGTAGAGCTTTCATCTGTTCTAAAAGAATTAAATTGTTTTGTTCAATCATCTTTGCCA
CAGCTTCAAAGTGAGCTTGATTCTCAAGAACCTCAATCTGCTTCTCTTTAG
>plasmid1_70 80461-80634 + length=174 nt
ATGGATGAAATACAATTAAATTTAAAAGAATCCTCAAACTCTCAATCATTTTTCCTGACT
AATCTCCATATGGAGGATTTGTTTATTTTTATTATGAATTTTGAATTGTATCCTTTAAAG
GAGGCTAGATATTCATATGAAATAGGGGGCAAAGGATATATCAGAGACTTTTAG
>plasmid1_71 81168-81647 - length=480 nt
ATGCTGAAAAGATTAAATAAATTTATGTTTGTTTTACCTGTAATTTGGTTTGTATTACTT
ATTGTATTGGGTTCATTTTTACTTGTGATGCCATTAGATTTATTTTTGCCACCGATAAAA
CAACATCCGATAAAGGAAGATCCCGCTATTATACAGATTTTAGTAGGAGTATTTGCGGCA
CCTGTATATGAAACAGTAATTTTTCAGGTGTTTTTATTTTGGGTATTAAGATGTATTCCT
TTTATTAAAGAGCGTGTTTATCTTATTATTTTAATAGCATCAATTATATTCGGATTAAGT
CATTCAGATGGTATTACTTATATAGTCGTTACAGCAATAATTGGAGTATTATATAACTAT
GCTTATTGGGTATATCAAAAAAAGAATGAAAAAGTTGAAATTACAATATCTGCTTTTTGG
ATTGTTGTTTTGATTCACTCACTACATAACGCTATTGTTTTTATAGCATTACATCTATAA
>plasmid1_72 81889-82425 + length=537 nt
GTGGAAAAGTTAAACGTACTATTTCAAAACACTTTATATATAGCGTACCCTCTACTTACT
GGTGTTGAGGGAAGTGAAAGAGTTTTAAATAAGTGGCAACAATTCTATCAAGATGTAGAA
AGAGATCTACAGAGGATATACAACTCAACTTATTCGTCACAGACTTTCGAAAGACTAGTG
AAATGGGTTTCTAAAAAGGAAGCTTTAGGATTATCGGCGATAGACATTCTTCCAAAATTA
GATAATTATAAGGGAGAAATTTTTGAATGTCTAAAAGACGATTTATATATGGAATTTGGG
ATTAAATTGCCTGTTGTCGCAAAAGAATTACCTTTAGATACAGAGGCTAAGAGTGATTAC
ATAGAGCGAAGTAATGTAGGGTTTATGTACCATTTATCAGACACTATTGCTAAGAATAAG
TTTACAGATGACCAAGATAAGAATGTACGTATTGCTCAATTGCAGGATAAACAAAATAGT
CTAGTGGTAGTATCATCACACAATGATGGTGATATGAATTACAAAGAGAAGAGTTAA
>plasmid1_73 82479-83582 + length=1104 nt
TTGACGGAGGACTGCCTCGATATTGTTACAGAACTATGGGTAAGGAGTGCGGAAAATGAT
AAGACTATTGTGCCTGTACATTATGAACGGATATTAGATATGTGTAATATGAAGCAAATC
AAAAATGTTAAGGCTTATTATCGAAAAGAGGACAGATTAAAGATTATGGAGCGTTTAGCT
GCTCTTGCTAGTATTTTTATTTATGTCAATGAAGATAATGAGATTGTAATTTTAAATGAA
GAGGATCCCAATGAAACCTTAGCTTATAAAAAGCAAAGAATTAGAAGGCTATTTGTAATG
GATGAAATTATTATTGCAAAAGACATTGATACGGGTAAAACATTAGGAATAGAGAGTATG
AATGTTACTCCAGGGAGCTTTTTATCAAAATATCTCTATGGATCTGAAAAATTAACAGGC
TTATTATCTAAGAAAGCACTTGAGTATAATAGCAAGCAACAAAGATATCACAAACGATTA
ACCAGATATCTAAGTTGGCGTTGGCGTATTCAACAATCATATCAACATCTAACACATTCA
TATAGTATTGGTGGCCCTAAAGGGTTATTGCAAGTAATGGAGATTAGTATGAATAGAAAA
CCAAGCCTCATAAGACAAGTTTTCGAAAAGACGTTAGATGATCTTATGAGGGACCAAGTT
ATTAAGGAATGGAAGTACTCTCCTGAGATTGATGAAGAGAAATGTAAGGGGAAAAACTGG
TTTGAGAATTATTGGTTAAAATTAAAAGTAATTATTTCTCCTACAAATGAGCTTGTTAAA
TTACAACAAGAGTTGATTACTAAGAAAAGTAAGCAGCAGGCACCATTGGTCATTGAGATA
GAAGAACAGCCACCAGTAATTGAAGAGAAGCCAATAAGTATACCAAATCAAGAAATACCT
AATAGTATTGAGTTCTATATTGAAAAGATGAACACATATAAAGAGAAGAATAATAAAAGT
ATTCGTGAGTTAGCGAAAGAAATTGATATTTCTTATTCAACACTTTCAAGGATGTTATCC
GGTAAAAGAAAACGATTAAATGATGACACAAAAAATAAACTGGATAAGTGGATAGAGAGA
CAAGAGGTAATGAACTTATTATAG
>plasmid1_74 83622-84467 + length=846 nt
ATGCTAGAAAATATAAAAGATATAGGAGTTAGCAATTGGATTGGTTTAGTCTCGATTGTG
GTAGCGATTTTTATTGGTGTTAGATCAATAAAGATTGCTAAAGGGGCACTAGAACATAGT
CAAAGGTCACTTATTGTTAATGAGAGCTATAAACCGATAATTAATGATATCAATAATTAT
CGTAATCTAAAACCATTTTCTACTCAACCTTTGGATTTTAGTGGGATAAAGGCAGTTAAA
AACGGATATATATTTGATGCACTTGAGGAAGATTGGAAACAGAAAATAAATAAAATATTA
GAAAAAGAAAATAATATAAATAAAATAAAAAAAAGCTTAGATGGAATAGCATCTAATTCT
ATATGTGAAGTCATTAATAAATATATAGAAAAAACGGATTACGAGGAAGAAGTAGGAAAT
ATAGAATTTATGATGAAGGGTTCAAAACTTTACGATGTATTAATGAGCAATAATTTGTAT
TATCTACTAGTACATTCTCATGTAAAACCTGAAATTTATTGTGAGATTTTGGTTGAACAT
ATTGAATATGATCCAGAGGCTGGTGAAATACCTGTTAAACGCTCAGAGTGTTTACTGCCT
ATTGAAAAAGCTTTTGAAAAATATATGAATATAGGGTTAGATCCTAATAATGAACTCCCC
CAATTTGATATCGACAATGTAGAAGAACAAATAATGCGAGTTATTAACAATAACCCTAAA
CATATAGTGATGGAGAATGAGCGTACAGAACTTATTAAAATCTTTAATATATTACAAGAT
GAAATAAACGAGCGAATTAGAGAGTTGATTATTCCAGGTCATAAAAAGAAAAAACGAATA
TTATAA
>plasmid1_75 84939-88913 + length=3975 nt
GTGAATACCAAAGTAAAGATTAAACTAGATAGTATTCAGGAAATTCCAGATATAAATAAC
TATCCGGAAATATTAGAAGCGGCAAAATTAGGGAATCTTATTATTTTTGTGGGGGCTGGG
GTATCAAAATTAGTAGATTTACCACTGTGGAATCAATTTGCTCAAGATAGGCTCAACACT
ATATATTATGATGAAAACCTAATAGACTATCGAACTTATGAGGGGTTAAAAAAACTAGAC
GCAAAAAAATTATTAACAATTTGCGAGATTTTAATGAAAGAAAAACAAATCAAACCAAAA
CCAGCAGAACAGGTATTTGCGATACAAGATTATGAAAAGTATCAAAATGTATATTCTAAA
CTATATTCAATGAATGCCATTTATATAACTACAAATTATGATGAATGTTTAGATAGAATA
GCTAAAGAAGTAGAAAACAGTAGAAAATTAGATGAAGATATAAATACCAATGTAAACAGT
AAATCGTTACAAAGTGAATTAAGCCGAGAAATCGTATTTGAACGTTCAGACATATTAGAA
TCCAAGCTTAAAAATGGAAATGTAATTCACATACATGGCAGCATAAAACAAGAGAAAGAT
ATGTTAGTTACTTTAAATCATTATTTAGAGTGTTATGGAGCGAATTCTGAAAATACATTT
CCTGAGTTATCAGTTTTCTTAGATAAGGTATTTAATTCAAAGTATGTAGTTTTGTTTATG
GGATATGGGTTAGAGGAGTATGAGATCTTAGAGTATATGCTATCTAAAAATACTAATCCT
GAGTATAAGAAAAAACATTATATGCTATATCCAACTTATAAAGAAGATTATAAAATGGTT
GAGCTACTTAATAAATACTATAATAACTTAGGGGTAGAGTTAATTTCTTTCGATATTAGT
CGTAATGGTTTTTCACAATTAATTCCTATAATTCATGAGTGGGCAGATGTCTTAAGTGAA
GTGAGTAAAGAGCAGGATTATATGCAAAACATTCAACTAATAAAGGATGTTATTAAGCGA
GAAGAACAAAAAGCATTTAGAGCTGGAATAAGAGCTGTAATAGATTTAATTGAGAAGGAC
GAATCATTAGGAGACTATTTATTTGAAAATGTTGATGATGAAAGGTGGTTCGATTACCTG
AAGGAAAAAGGATTTTTCAATCCAGAAAAAGTCCCAAGTCCGGAAAAGGAAGGGGATAAC
TATCAGGTAAGATACTGGTCTCAAACTGATTACTTAAAGAAGGTTGTACAACATGAAAGT
AGAATAAATGACATTTTGCAGATAATTAATAAGATATCAAACTATGAAGATGAAAAAGGG
GAATCTCTGGATAATTATCTTGTTTGGAGTGAATTTATTGAAATTTTAACTAATATTCCT
AATGAGTATTTAGATTTGAAAGTGATTAATGTTATAGAAAAGTGGATGAATTCAAAATAT
GGTGAAGAACGTATTTCTTTTGAAGTCGGAAAAAAACTTTTACCTAAGTTCATAAATTCT
AAAGAACCAAAAGACATAGAAATGGCTGAAAACATTATAATGTTATTACTAAAGTTAGAT
TGTGAACATAATCTAATAAAACTTAAAAGTTATCACTTTTATAATATATTTAATGAAAAT
ATGGTTAATATAATTTCTAAGGTTTGCTCTGAAGAATTGTTAATATATATTAAAGAACAG
ATAAATAGGTTTCTTGGGGACTCAGAAAGTAATGTAGTGTTTACATGTGATGACAAACAA
TATGCAATTAAGGTATTTAATTTTGCAGAAAAGTATAGTATTAAGATTTTAGATGAAAGT
AAATTTATTTATGAATTTGATTTAGAACAAGTGGAATTAGAAGAATTTGTTGAACGTGTT
GCAAATTTTATTAGTAATAAATTTGAAGGGAAAAAAATAGAATCAGATTTAAAAAATAAA
ATTAGGTTTGTTTATTATGGTTTATATAACAAAGAGGTTTTTTATTCTCTTCATGATTCA
AATGAAAAAGGCAATCAAGATGGTATAGAACTAATTCTTAATCTATTAAAAAGATTATTA
GTTTCTAAAGAAGATAGTTTTATAGAAAAGTTTTTGAGTAATTTAATGAATGAAGAATAT
TTTTTATTCCAAAAAATCTTGTTATATGTAATAGGTAAAAATTCCCCAATGTATAATCGT
ATATTCTGGAATATATTATCTTGCGAAAAAGGGAAAATTATATTTCAAGAAGGTGCATTC
GAAGATGAATTGAGGGTGGTTCTAGAGAAACTAGAAAATATAGAGTTGCACAATCAAGAG
ATACTAATGGATTATATTGAAAAAGGTCCAGATTTATACTGGGAAATTGAAAATGAAGAG
AAATATAAAGAAATTTGGAAAATGAAAAGATTGAATACATTAAAAGAAATCCCATATTTT
AATGAACAATATAGAAAGTTAAAAGCAAAGAATGATATAGATGTTAAAATGGGACCAATG
ATAAAAACAGAGAAGATAAAAATAGATTCCAAATCTGTATCCATAGATGAGGAACAACTT
CTTAAGATGACAAATAATGAGTTGGCAGCATATATAAATGAATTTAAAGTAACTAATTTT
TGGGAAGGTCCTACAACTAACGATTTAGGAAGAGTAATAAAAGAATTTACTAAAAAGCAT
CCAAATAAGATAGTAGAGAATTTACAACCTTTCATTAATACAAAATATGATTATATCTGT
CAAATATTACTGGGGTTAATTGACTCGTGGAAAGAAAAAAAATCATTTGATTGGGGAAAA
ATCTTAGAATTTATTTTAAGTTATATAAATAGAATAGAATTTTGGAGTGACAATTATAAA
ATAGATGATGGAGTATATTATGCAGATTATAAATCTACTTTAAAGTGTATTTTTTCCCTA
TTAAGAGCGGGTTCAGAATATGGAGAATGGGCGTTTGAAAATAAACATTATCCTAAAGCT
AAAGAAATTTTATTGTATATATTAAAAGAAATAAAAAGTGTAGAAGAAGTAGATTTAAAT
AATGACCCAATATCATATGTCTTAAATTCTGTTAAAGGACAAGGCCTGCAAGCGTTATTA
AGTATGTCATTGTTTAATAAAGATGAGAAGAATATTTGGGATACCGAATTCAGAGAAATA
TATGCTGACTACTTAGATAATAAAATAGTAGATGCGTTTATATTATTAGGTTGGAAACTA
TCCCTATTTATTTCTTTAGAAAAAGATTGGACCATTAATAAGGTTGAAACAATAAATTTA
GGGGATAAGTATTGGATATCTTTTATGACAGGATATACTCGTAGTGGACGTATTTCTAGT
GATATTTATACATTAATGAAAGAACATTATAAATACGCTATTGATAATAATATCCAATTA
AAACAAATAGCAAGGGATATTGCTACAGGTTATTTAGACAGCTGTTACACAGATAACGAT
TTATACGAGAAAGTTTTGGTCACATGGAATCATGAAATAATTGGTGAGTTTATAAGAATG
TTTTGTTATCAAGTTGGGCGTCCTTTAGAAGACGATATTAGGAGGAAAATTATTGAATTT
TGGGAGGCGTTCTATCAGCATTATAAGAGCTGTATACCAAAGGGAATAAGTAAAGAAGAT
ACAATACTTCTATCAGACTCGTTGAATCTAATATCCGTATTAAATGATATTAGTAGAGAG
AATTATCATATGTTAGACATCGCTATACCTTACGCAGAAGCTAATTTTAATGCTTATGAA
ATAATAGAAAGCCTATATAAGAGAATAGATTCTAGTGATACTATAGAAAAAAGATTAGTT
ATAGGCGAGTTAATGGATAATTTGATTAAGAGTTGTATACCTAAATATCCTAAAGAAATA
ATAGAAAAGCTCGTTGAATATCTTTATGAAGCCAAGGAAGAACGTTTAAATAAATTAGCG
AATGAAATCTGTAATATTTACGCGAAAAATAGAGAGTATTTTTTAAATGATATATATACA
AAATATAATGAGTAG
>plasmid1_76 88950-89102 - length=153 nt
ATGAAAATTAAACTTAAAGGATCTTTAGCTATGTTATTTATATTCTCTCTATTTTTTATA
GCTCTTTTCTTTGATGAAAAAGCAGCTGTATCTGGTGTATTAATGTGCTTTTTTAGTATT
TTAGCAAAAGAAAAGTTTTCTAGGATAGCATAA
>plasmid1_77 89507-89920 + length=414 nt
ATGAAAAAAGATTGTAGACACTTACAACTAGTACCAACAGTAGAGGAACATAAAACACGA
ATGGAAAAAAATCAGAAATCATATGCTGCAGCAGCGATGTCATCTGAATCCAGAGCAAGA
GTGAATCAAATGAGAGGATGTTTTGAAGCTGAAATTATATTACCAGATGGGAAATTTCAA
TACTTCAAACCAGATACTCTTAATGAAAAGGTTGCTATCCAAGAAATCGCTTTATACATT
GAAGGCATACAGGAAGCAAAAGAAGGCTACGTAATCTTATGGCGCTTTGTCGGGCAACAA
AGTTTTTACCATGGTACAAAGATCGTAGCTGAACCGAAGTTTCGTACAATCCTACGTAAG
CTGAAAGATTATTTTTTCGATTACGAAGAAGTTGTATATGAACCTAAAAAATAA
>plasmid1_78 89942-90079 + length=138 nt
ATGAAAAAAGATAGCATTTGGACAGAATTAGATGATCCAAAAGAGCAGGAAACAAGAAAA
CAATCCCAAGAGCCGGATGATATTTTTGCTGGTATGGATGAGCTACCGGAGATTACAGAT
GAAGAACTACCTTTTTAA
>plasmid1_79 90962-92890 + length=1929 nt
ATGAATGATAGAACTAAGTCCACGCCAAAGAATAAGAAACTAAGACACAACGAATACTAC
GGTATCCAAACTTTCTTAGATAACTTATACCAGAAGGCAACAAAGAAAAATTCTTTTAAA
AATTTAATGCCTATCATTATATCAGATGAAAATATACTCCTCGCGTTTCGTAATATTAAA
GGAAACAAAGGGAGTAAAACAGCAGCTTGTGACAATGTAAACATTAAGGATATTGAGAGA
ATGGAACAAAGCTATTTCTTGAACGAAGTAAAAAGACGCTTTCAAAACTACCAACCGCAG
AAAGTAAGGCGCAAGGAAATACCGAAACCCAATGGGAAAACCAGACCTCTGGGAATACCA
AGTATGTGGGATAGGATTATCCAACAATGCATCTTACAAGTAATGGAGCCTATCTGTGAA
GCACACTTCTGTAACCGAAGTCATGGATTTCGCCCAAACAGAAGTGCTGAAAATGCTATA
GCAGACGCAACAAAACGGGTAAATCAGCAAAACCTTACATATGTGGTGGATATAGACATT
CAGGGATTCTTTGACGAAGTAAGTCACGTCAAACTCATGCGCCAACTATGGACACTGGGT
ATTCGTGACAAACAACTACTAGTCATTATCCGGAAAATATTGAAAGCGCCAGTGCAACTG
CCTAACGGCAAAACGATATTTCCGACCAAAGGTACCCCGCAAGGTGGTATCCTTAGTCCA
CTACTCGCCAATGTTAACCTTAACGAATTTGACTGGTGGATTAGTAATCAATGGGAAACT
TTCAAAGCCAAGAAGGTAAAGCCGAGATTGAAAGATGGGATTTGGAGTAATGACACTGTA
ACATATTGTCTATCCAAAACATCCAAGATGAAACCAATGTATATCGTAAGATACGCAGAT
GATTTTAAAATCTTTACAAATACACGTAGGAATGCGGAGAAAATTTTCGAAGCAACTCAA
ATGTGGTTAGAAGAACGTCTAAAACTGCCTATCTCAACCGAAAAGTCTAAAGTAACCAAT
CTGAAAAAGCAACAGAGTGAATTCTTAGGTTTCACTCTTAAGGCTGTAAAGAAAGGTAAG
AAGAACGGTAACACACGATACATTGCAGTAACACACATCTCTCCAAAAGCACTGGAAAAA
ACAAAACAAGATTTAGCAAAACAAGTGAAAAGGATACAGAGAACCCCAAACTCTAATGAA
ACAATTAAGAGAATCAGTATATACAACAGCATGGTCATTGGTAAGCACAACTATTATAAA
ATAGCAACGCATGCTTCCCTGGATTTCAGTAAAATGAACCATAGTCTTGGTCACATGATG
TATAACAGATTCCCAAAGTCAAAAATTAGAGGAAAAAGCAACACAAACGGATACACGAAT
ATAGGGAAATATAAAGGGAAAGACAGAGGTATTAAACCATACCTAAAGTCAAAAGCGATG
AGATTTCTCATGAAATGTCCTATTTTACCAATCTCCTATATTCAACACAAAAAACCGATG
ATGAAAAAGCAATCTATTAACAGATACACCGCAGAAGGACGAGCCCTTATACACAAAAAC
TTGGCAGAAATAACCGAAGCGGAACTGAAATGGTTAAGAGAAAACCCAGTTATAAATGAA
CGGGCAACCATAGAATACAATGATAATCGAATTTCTCTTTATATTGCACAAAAAGGAAGA
TGCAGTGTAACAGGTGAGAAACTCTCGCCTTGGGACATCCACTGTCACCATAAGCGATTA
TGGAGTGAAACAAGGGATGACAGCTACAAAAATCTTACCATCATCAAGCCAAGTGTCCAT
ACACTAATACACGCGACCAATATAGAAACCATAAACCAATTCCTCAATAAATTAAAACTC
AACGAGGAACAGTTAGGCAAACTTAATAAATTGCGGAAATTAGTCAAAAATGAGGAAATC
TGTATGTAA
>plasmid1_80 93035-94156 + length=1122 nt
TTGGAGATAACCTCAAAGACTTACCTATCGACAATTTTAGGAAATGATTTAGCGGCGGGA
TTTTATCCAACACCACTAACAGAAGGGAATCATTTAATACAGTTATTACAAATGGAATCA
GAGCGAGCTTATGCTTGCTTTGATCCATGTTGTGGAGAAGGTACAATTTTACGAAGTTTT
GCAGATGCGGTGAAACAAGTTGGTATACAACTTGATACATATGGTGTGGAATTAGATGCA
AATCGATATAACAAAGCAAAAGAGCAATTAGACGTAGTAATACGCTCTAGCTTTGAAAGT
ATGATGATTAGTCATGACTATTTTCCACTTATCTTTTTAAACCCACCGTATAATACAGAG
CTTCGGACAGAAAAAAAGAAATCAGAGAAAATGGAGTTTAACTTCTTAAAGCGTGCACAC
CATTATTTACAAGACGGTGGCATTATGGTGTATGTCATTCCATACGATCGTTTTGCTCGA
GATGAAATTAGCTACTTTTTAGCTAAGAATTACGAGGAAATCGGGTTAATGCGTTTTGGT
GATGAAAATGAAGAATTTGAGCAATTTAAACAATGTGTCTTTATTGGCCGTAAGCGTGCA
GCTACGAAAAATGATACATATTTTAACGATCGATTCGCTAATTTTTGTGAGAATATGTCA
GAACTAGATTTTGTTAGAGAACATGTAAATACATTAGCGCAAATGGTGAATCGTAAAAGT
TGGACTATACCTACATTACGAAATCAAAATAAATTAATTTTCACATCTCGCGTAGATTAT
AAAGATGCTTATGAAGGTGTAGGTAAATCAGAGGGGATCTTAACATTAAAGAAACGCTTA
AATAGAGGAAATGGTTACTCACTTCAAGCTGAGAAAACAGCTGCAGAGAGAGCAAAGATG
CCAATTGCTTCTGGACAATTAGGACTATTGCTGATAACGGGTGTGGCAGATGGATTGCTT
GGTGAAGGTGATACACTCCATGCTGTTCGTGGTTCTGAAAATGTGTTTTTTGAAACTTCA
TTCGAGAAACTGGAAACAACAACGAAAGAAGTTGTATTACAAAAACGCCGCGCGAAATTT
ATCATCGCAACACCAACTGGTGAAGTCAAAGAACTTGTCTAG
>plasmid1_81 94172-94399 + length=228 nt
ATGTCTGTACTGTTAGGGATAGGAGCACTATACATTGTATGGGAGTTTAGCAATCGTATA
TTTCGTATTGCTATTGTACTTACAGTTATTTGTTTATGTGCTTCTCAATTAGGTGCAGGT
ACATCTTTGGAAGTATTAGAGCAATTCTCTGTTTTTCAAGGTGCCAGTGATATGCTCCAT
GCGGCTGAACAATCATTACCAGAGTGGAAACAGTTTATAGATTTTTAA
>plasmid1_82 94471-96150 + length=1680 nt
ATGTTACAAGAAATAATTCAACAAGATACATTTGACCAGGAACAAACACCAGCGATGTTG
CAATTGGAGACAGGCACTGCTTCACATTCAGCTTTCTGCTTTGCTATGGCAGTTAATCAT
AACAACCAAATGCAATTTGCAGTGTTAGGTGCGAATGACAGTACATTAAAGTCATTCAGA
GCAGCCATATCAATGGGTACTAGTCGTTTGTATTTTGGAGAGGGGCAAAAAGAAGAATTA
CATTATGTATTAGGCAAAAAAATGAATGTAAATTCGAAAGGGCAATTTGAGTTTATAAAT
ACACAAACAGTAAATAGAAAAAAGGCAATTATTGCGTTTTCTAAAGAATTAGAAGAAAAG
TATATTGTGGCAATTGATGAAGCACCAGAAATGCAAGTAAGAGATTTCTTAATGGCTCCT
CCATATGGTCTCCCAATTTTAGAAGAATGGGCGAAACCAATTTATGAAGAGATGTTAACA
AGAAATTTGTTACAACCATTAAATGTGTATTTTGATAGAAATGAATTTACTTCTCTATCT
ATTGCGCAGGTAGCGTTAAAAGAGGAGGATTGTAAAGAGTTTTTATCAGAAATGATACGT
ACTGGAAAATGTCAATTCCCGCAAGAGGGTACAGGTGAAAAGATCAATGAAATTAATGAT
TTAAATGAATATCTATTGGAATATTCGCCTGTCATGCTTGATAAAGTAACAAAATTAGAT
GAGCCTTTACATCAACCGATGAAAGAACAGGCATTATCTCATTTTGATACATACCAAAGA
CCATTATTCCCTGTACAGGCACATGTAGCAACAGGTGCAGCAAAAGCATTACAAGTACAA
AAAGGGATCATTATACAGGGGGAAATGTCGAGCGGAAAAAGTGCAATTATGACAGCGACA
GTAGATGGATATTTCCATTTGACAGGACAAAAAGGATATCGTACCTGCGTATTTGTGCCA
CCGACTCTAACTGAGAAGTGGGCAAAAGAAGAAATACGACACTTAATACCAGACGCAGAT
GTACATCTGATTAAACGTACAGAGGATTTAATTCGCATTCATCAATCTTGGATCCAGGCA
GGAAGACCAAAACCAGAAAAGCCAACCTTCTTTGTCATTAGTTTTACTACAATGCGAGGG
GATTCTATTAAACAGATGCCATTACCTTATAAGCAAATTGCACTTTCCAAGAAATCGGAG
GAAGAGGTGCAAAGATATTATAAGAATGGATACTATTGTCCAGATTGTGGTGCTAAGTTA
CGTAAAAAAACGTCTTCTATTATAGTTCAACAAGCTAATGGTGAACAGAAAGAAGTCTGC
CAGTATAAAGATTTTACAGCAAGTGACTTAGATTCGAAAACAAATAAAAATAGTGTATGT
GCTGATTGTAATTCAAACATTTGGAGTCCAAAAGTAAAAACGAAATATGCGAGTTTTAAA
GATTGGAACAAATATGAAAATAAATTAGTACAAGCAATAAAAGAGGGAAATAAACCGCTG
CAAAAACAACTAGAGCTAGAGAATCGTGTGAAGCCATATGATGCGAAACAATCAGGAAGA
GCATATCGAAAGGTAGCTACTGTTGAGTATATTCGTAGAAAAATGAAACACTTCTTTGAT
GCTCTTATCGTTGATGAAGTTCACGAATGTGTGACACGTTACCTTATAAGTGTCGCTTAA
>plasmid1_83 96351-96485 + length=135 nt
ATGGTTAGAGATAGGCCGGGACGCTATAAAATACCTATGATGAGAATGTTCCATGGGGAA
CTGACGAAGACTGCGAATGTACGCGCCTATAGGACTAAAGAATGGGAAACCTTTCTTGCT
ACTTATGTAGTGTGA
>plasmid1_84 96851-98650 + length=1800 nt
ATGAGCGCGATAGCAAATCGACATAAACAATACTACGATTTCACAGGAATACAGAATGAT
TTATTCCAAAGAAGTCGTGAGGGTACTAAGAATTTCAAGAACCTACTAGAGATTGTCATT
TCGGATGAAAATATTTTATTAGCATATCGGCAAGTTAAATCAAACACCGGTTCAAAAACC
CCGGGTACTGATGACAAAACAATTTTGGATCTTGCTAATACTAATCAAGATGAGTTCATT
CATTATATGAGAGAACTAGTGTTAAACTACAAACCAAAATCGGTTAGACGTGTATGGATA
GATAAAAATTACTCAAAAGGGAAAAGACCTTTAGGTATTCCTTGCATACAAGACAGAATC
GTCCAACAAATGTTCCTGAACGTTCTGGAACCAATATGCGAAGGGAAATTCTACAATCAT
TCTTATGGTTTTAGGCCAACACGTACTACACGACATGCGGTTGCAAGAGTTCAAACATTA
GTAAATATCAACAAATATCACTACACGGTTGATATTGATATAAAAGGTTTCTTTGATAAT
GTAAATCACTCCATTCTTCTTAAACAAGTCTGGAATATTGGCATAAGAGACAAACGAGTA
ATCGCTGTAATTAGCAAAATGCTTAAAGCACCGATTAAAGGAGAAGGTATACCAACAAAA
GGCGTACCCCAAGGTGGAATTCTTTCACCACTGCTATCTAACATTGTCCTCAATGACTTA
GACCAATGGGTAGCCGATCAATGGGAATGCTTTGAAACGAGGTACCAATACTCCGTCAAC
TATTCCAAATACGTTAACCTTAGAAGAAATTCTAAACTTAAAGAAGGATTCTTAGTGAGG
TACGCAGATGATTTTAGAATCATGACTAACACTCACGATTCAGCGGTTAAATGGTTTCAT
GCAGTAGTTGATTTTTTAAATAAAAGACTAAAGCTTGAAATCTCACCAAATAAATCAAAA
ATTATTAATCTTCGAAAGAAGTCTTCTTCCTTCTTAGGTTATAAATTTAAATCTACTATC
AAGGGAAACAAAAGGGTATTCTTCTCGCATATAGATGATGACAAACAAAAACAAATCATC
ACGAAATTAAAAGAAAGAATCTATGAGATACAAAAGCATCCTTCGGCCGGCAATGCAAAT
CTTTACAATTCAGTAGTATTAGGAGTCCAAAATAATTTCCAATATGCTACTCACATTGTT
AAGGATATGAGCGACATTGAATATAGGGTTTTACGAACTCTTAACAACCGACTGAAAAAA
ATTGCATGGTATGGCAAGCCCAATGAACTTCCAGAGAAAGGGGCATACCTAAAGTTTTAC
AAAAATACACGTAAAACATACAGGGTAGCAGGTGTATATCTTTTTCCTATAGGACAGGTT
ACAACAAAGAATAATCTAAATTATTCACAGTCCATTAACCCCTATACAGATGAAAAAGTA
TTCGATTGGGACAAAGAACTTACCGAGCTGATGAAATCCAGACTTCCTAATAGAAGCATC
GAATATATGGACAATAGACTATCCAAATATTCCGCACAAAAAGGGAAATGTTTTATTACT
GGATTACCGCTTAAAGCTAGAGATGTTCACTGTCATCATAAGAAACCCACTTTCCTTGGT
GGAACAGATGAGTTTCAGAATCTTATTATCGTTCATAAAGATATCCATACATTAATCCAT
GCATCACTAGAAGGCACCGTACTAAGGTATGTTAATAGATTACGATTGCACACAAAACAA
ATTGAGAAAATCAACCAACTCAGGAAGCTATGTAAACTCGAAAGAATTACTATTAGATAA
>plasmid1_85 98711-99682 + length=972 nt
GTGGAGATTACTTCAAAACCTTACCTATCGCTATTAAAGAGTGAAACAGCACAAGGAACT
GCTTTAGGAAGTTTAGCAAGGGTTTGTAAGAAAGTCGTAGCTGGAACAGGTACATTATTT
GGTGGGCGCGCAAGCGACGTATTCTATACGTTATGGCGTCTGTTCCCTCAAAAAATGGTG
AAAAGTGGGTTTGAATATAGTTCTTTAATGGAATGGAATGAAACCTACGGAAATATCGAG
AGAACATATTACCATGATGGTGAGGTCACATCTAATATAGCTTCACGTGGAGCACAAGGT
AATTTAGATAAAACCAAGGTCGTACCTGGTATTTCACCTTATGTGTTTACCCAATTTTTA
ATGGATACAACCATTAATGTGCGCTTAAAAGATGTGTGGCCAAATCCTGTGGAGTTAATT
AATGTACCTACGATTCTTGTCGATATGTCGGAAGAACAAAAACAGGCTTATGAGCATATG
AAAGAATCTTTTGAGAAGGCGATTGAAGGGGCGAAAGGTACACCAGATGTTGGGAAACTA
TGGCTCTCTTATATTCGTACAGGAAATTCGTATCCAGACAATATGAATCACTACCCAAAC
TATCACTTAGATAATGCGGAAAGAGAATTAGTTTGGTCCAACGAAGAATTCAGATTTGAT
GAGGATTGTATACAGCCGAAGGAGAAGAAGCTGCAAGAAATATTGCATACTGAAATCTCT
GAAGGCCGTCCAGCCATCATTTATGTATCTGATACAGGATCTACAGTGAAAGAACGAGAC
ATTCAGCCTCGTTTACAAAAGGTTGCAGAGCAAGTGCCTGGGGCAAAAGTAGCTATACTT
CGTACGAATACAGTTACTCCGCCAAAGCGCAGTGCATGGTTAAAAGAGCAAGTAAATAGC
GGTGTGAATGTTATCATCTGTTCACAAGAATTAGTTAAGGTAGGATTGGACTGTGCGACA
AGAAGTTGCTAA
>plasmid1_86 100254-102065 + length=1812 nt
ATGAAAACTAACGAGAGTGTTAAGTCGGCTGTTTCCCCACTAGTGGAGAATTGGCACTCA
ATTAATTGGGTGAAAATTCAACGCTATGTTAGGAAACTTCAACAACGAATCTATCGTGCC
GAACAGTTAAACCAAACAAGGAAAGTAAGAAAACTTCAAAGATTACTTTTAAGAAGCAAG
GCTAATCTACTTCTAAGTATTAGACGAGTCACTCAAGAGAATAAAGGTAAAAAGACAGCA
GGTATAGACAGTTATATCTCTAACACGCCTCAAGAAAGAGTTGATTTATTCAACAAATTA
AGCAGATATAGTGTTAGAAATATCAAGGTTAAACCAGCTAGAAGAACCTATATTCCTAAG
AAGAACGGTAAACTTCGTCCACTAGGTATTCCAGTTATAGTTGACAGAGTATATCAAAAT
GTATTCAAAAACGCATTAGAGCCACAATGGGAAGCAAAATTTGAAATGACCTCTTATGGA
TTCAGACCTAAACGCAGTACGCATGATGCAATGAGTGATTTATTCACTAAATTAAGCAAA
GGTAGTGCTAAGGGATGGATTTTTGAGGGGGATTTTGAAGGTTGCTTTGACAATTTGAAT
CATGATTACATTATGGGTTGTATTAATAACTTCCCTAATAAATCAATAATTCGAGACTGG
CTCGAAAGTGGATATGTAGACAATGATGTATTCAATGAGACAACAAAAGGAACGCCACAA
GGTGGAATTATCTCACCATTGTTAGCAAACGTGGCACTACATGGAATGGAGAAAGAAATC
GGTGTTAGATACATCCATACAACACGACAAGGAGATACATTGTACTCAAATTCAGTCGGT
GTTGTTAGATACGCTGATGACTTTGTAATTGTCTGTCCTACAGAAGAAGAAGCATATGGC
ATGTACGATAAGTTAGAACCATACCTGAACAAACGTGGATTAAATCTTGCGAAAGACAAA
ACAAGAGTAGTACACATTAGTAAAGGGTTTGACTTCTTAGGATTTAATTTCAGACAATAT
CCAACAAAAGACGGAATGCGCTTGTTCATTAAGCCTTCCAAAGATAGTGTCAAACGAGCT
AAACAAAAGATTAAAGAAATATTCGAATGGGGTAAAGGTAGAGAAACGTCGGTCCTAATT
GATAGATTAAATCGTGTCGTTAGAGGAATAACGAACTATTGGTCTCCTACGGTTGCCAAG
AAGATCTTCAGAGATATAGATAGTTATATTCTGAAAAGAACGCTAATTTACTTGAAACAT
AGACATCATCGTAAATCAATTAAATGGATTAGAAAGATATATTTCAAACCCGACCATACT
GGTGTGAGCAAGGACAAATGGATTCTTACGTGTCCACATGATAATACAAAACAACTCATG
AAAATGAGTTGGGTAAAAATCGAAAGACATATTAAAATCAAACAATATAACAGTCCATTT
GACGCTTCACTAAAAGAGTATTTCGAGCGACGAGATAAAAAAGAGTTCGATAAGGAGAAC
ACTTTAGCGAAACAAAAACTTGCTAAAAAGTCTAAATACAAATGTAGGGTCTGCCATGAA
TCGCTTGTTGGAGACGAACCATTAGAAGCAAATCATATAATACCGAAAATTATAGGTGGT
CGTGACACTTATGAGAACCTTGAGTTACTTCATAAGTCTTGTCATAAAACACATCATGCA
TTATTAGAGAGATATGGTAACGGTAAGCAATTACCAAAAGTTCAGTCTTACCTTAAAAGA
AATAATGTGGATGTAAACAGTAAACAAGCGGTCAAATATATGATGGATGCATTTAAGAAG
TTTGCATACTAA
>plasmid1_87 102311-102895 + length=585 nt
ATGGCGCAATTAATTGCCCAAAAGAATAAAGCTGCTGAAGCAATGAATGGTGATGCAACA
AGTGATGGACTGAATGCAATGCTTGGTGATACAGGAGATCTTCAGACGTTATTAATCCAA
AATATTAAAAGCGGGAATCAATTAAAAGGTTCAACAGAAGAGTGGACACAGGCAGCATCG
GAAGAATCTAAGCGAGTACTTGCAAATATCGGTAAAGTAATTACACCAGTGTTTGAATCA
ATTGAGATCCAATTTACAAACTGGGTGAAAACATTACCGAGTACATTTGACGTATCGTAT
ATGGAAGATGCGAAATTTGTGCAAAAAGCCGTTGAATATATCCAAGAAGAAAAAGTTCCT
GGCGTTGTAGTAAAGCAACGTAAACTTGAAATTGACGGGAATGTAGAAGATATCATACGT
ACTTTAACAACATTGAATGCCGATAAGCGTATGCTTGTACAAAAACAAGACATTACACTC
TGGGATGAATTGATTGTGGAAGTAGATGGTTCTCAAAAGAAAGGAAAAGGAAAACAAAAA
AATAAAGTAATTGAAGGACAATTTGAGTTTGATTTATTTGGTTAA
>plasmid1_88 102912-103625 + length=714 nt
ATGTTTACGAAACTTCTTATCGCACTAATTTGCTATATGGTTTATGTAGTTTGCAAAACC
AAAAGAAACATGTTGATAGAAGAGAAGAAAAAAGAAAAAGGGCCAGAACCGGTGGAACGA
CCTGTTTATTGGTGTCCGAGAGAAAATAGACCTATTGGTAGGGAACAAGAACGTGTTACT
GTTCCAACGAAAGAGATTACCTTAGAAAAGGATGTAGCCAATATATACGATTTAGTTGCT
ACATCTATTCGAATAAATGTAGGCGAAGAAGAAAAAGCGTTTGAGCAGGACAAGGAAGTT
GCAAAAGAAGTGGAGTATGCTGAAGAATTTCATCATACTCCTGCTTCTGAAGCAGAATAT
GGAATTCCTTTTCCGAGCGATGAGGATATACCAGAGGAAGTATTTAAATATGAGGAGACG
TTTTCGGAACTAAAACAGTTGCCAATCCCACTAGAAACAGAACAGAATCTACCTTTTCCA
CAAGGAGTATCAGAGGTAGAAGATATGAATCGGGTTGGGTGGACTGCAAAAGTAATAAGA
CGAGAACAAGGACTGACACGCGTACTGAATATGTCGGATAACAAGCGTTATTGGATTCAT
ACAGAGGGAGAAATCTTACCAGAAAATCAACCGTTGTATTTAGAATTACAAATTGATTCA
CCGTATTCTTATACATTAGTTGAATGGAGTGATAGACAACTAGGGAATATATAA
>plasmid1_89 103958-104587 + length=630 nt
ATGATTATTAATTCCCTAAGTAACAATGTAGTAGAAAAATTAGAACAAACGGTGCGCTAT
GAAAAGAAACAAGTTCAGGTATTACGTGTAAGTAAAAGTAGCTCAAATGTACATGCTTAT
ATGATTTTTCCGGAATTCTCAGAGGTTAAAATTTCAAATACCGAACTGGATGAATATATA
GAAAACCTGTCAACAAGCGTGAAGTATGTCATTGATCGTAAGTTGAGTCAACAAGAAATC
GAAAAGCAAAATCATTCTTTCATTATGACGTGTGAAGTTGAGGAAGATGGTGTGATAGAT
GATGAAACTCTTCATTTTAATACGACTTATGTTAAACCACCAACAATTGCAAATAAAGTA
TTTAAATTAGTATGTGGATTAGGAAATCGTCTAGATAGCCTAAAAGAGTTACATATCACA
GTACTAAATAATAATATTAATCGAATTGAAATTGAATTTTACAATGAAAATGAAACATAC
ATTGCAGTAGAGAAGGAAGAAATTGCGAATGCTATTATGGGAGCATATACGAAAGCAAAT
ATCTATTATGCAGCAGATCTTTATTATGTTGCGGAAGGAAATCAAATCAAATTAAAAAGC
GTTAAACCGAAATTAGCGGGTGATGTGTGA
>plasmid1_90 104587-105222 + length=636 nt
ATGAAACAAGAAAAAGGGATGATTGGAGTCCTATGTACGCTTATTTTAATGATTTTACTA
CTTATACCCTTACAAGCGGCTCAAGCTTCTGTAAAACCAAGTTTTAATGAAGGAAAAGGG
AGCGAACTTTCGTCGTCCTTTCAAAAGGGATTAAACAATCGAGCAAAAGCAACAGAGAAA
GATGATTCATTTGGCTCATCAATCATACAAAAGATTGAAGGTATGTATGCACCGGCTTTT
AAAGTAGGAGTAAATATCTTTTCTATTTCATTCGTATTAGGCGTTATTGTCATGGTTATG
GCATTAATTACAAAGAATGGTCAATGGATGAAGTGGGCGACTGGGAGTATGATTTTCTCA
TTTATTAGCATGATGTCCATGAGACTAAGTGTGTACTTCTTATTTAGTTCCGATGTATTT
TCGTTTATGAACATCTTTACGGATTTTTTAGACCTGTTTAAAGCAACAGCACTTATTTTC
ACACCATTTATGTTAATTGCAGGTATTCGTTTAAGAAAGATTCATGAAAGTACGAAACAG
CCTGAGTATTATCGTTGGTCTAACCGTGTCATAACAGGATCTTGTTTGCTGTGTATGTTA
GCCGTACTCGCTCCATGGCTATTTGCTAATATGTAA
>plasmid1_91 105273-105743 - length=471 nt
TTGCTTAGTTATGAAGGGATATTTACAATTCTGTTCCTTATAACGAGGTTCCTAGTCTTT
CAAACAAAGACAAGTATTCTTTCTATGAAACAATACGAGAAATGGTTTTCCGAGTTAAAT
ATTATTTTAGTTTCCATTTTCCTTGTCAGTTTTGCAGGCATACCAGCTCTACTACAAGTT
GTGTTCATTCTACAAATGGCACTCACTTTCTATCTGTTAGAGCGTAGTTGTCTGTATATC
GAAAGATTGACAATACATAATCTCTATACAATACAAGAAATCATTTGCGACAAAAAACAA
CTAAAAATTGATCGAATTATTCCCTATAATGAGGAACACGGAACTCTTACCATTCAAACT
AAAGATGAACAATATTTTTTATATAGAGCAGTGTATCTAAGTGGCATATTATCTCCTATA
ACTAAGGAAACATTTGCGGAATATGAAAGAAGTAACCTAATGGGTAGATAA
>plasmid1_92 105871-106461 - length=591 nt
ATGTTAAAACTTGTAGTAGATAATACCGTAACAGAAACAGAACCAGAACCAAAAACAGAT
TCAGCTTTTTCTAACTTTTTCACCTGCAAAGACTGCGTATATTATCTTTCAAAATCAGAT
TCTTGCAGTCTACAATTAGCAGCTGATTCAAATAATCCCCTTATCCCTTATGAATGTGGG
AACTTTGAAGAAACCTATGAAATTGGAACGGAAGATCCATTGAATTCACATATACATCAA
CGACTTCGTGAAGAAAAAGCGCAAATGTTAGCTGAAAATTATCCAGCACAACCTTCTATT
GATCCGATTCATAAAGATGCAATGTGGTATGGAACAATAGATTTTGGTTGTTGGATTGTA
AATGACTCAAAAAAACGCTTTACTCTTGCAGAACAAGTTCCTTTTAATAATAACTGCCCA
GAAAAATATGCTTCTCCTTTCCCTTTACATGATCACGGAGCAAAAGAAGGCATCAGACAC
TATATGTGCTGGTATGTGAACGAAAAGGGCATAGGCGAATACCATCTACTTATTGGCGGT
GTCATCATGAAAATTGCAGAAGGAGTTAGAAAACTTGGATTCAATGACTAA
>plasmid1_93 106987-107625 + length=639 nt
ATGAAAGTATTGATATTCGAATTAATTCTCATTGCAATTCTAATTCCATTGAATATTGTT
GTGAAAAAACATGTACCAAAATGGAAAGCGAAAGTTGGAGAAAAATTAGTGAAGCGTACA
TTGAGCAAATTGGATTCAGAAAAGTATTGCGTGTTACATGATGTTACGATTCATACTGAG
TATGGTGATACAACGCAAATTGACCATATTGTTATCGCGGAAACCGGTGTATTTGTTATA
GAGACGAAAAACTACGAAGGTTGGATCTGTGGAAATGAGAAATCTGCAAGGTGGACACAG
AGTATTTTTAGAAAGAAATCTTCTTTTCAAAATCCATTTCGACAAAATTATAAACATATA
AAAGCTATTGAATGGGTAATGGAACAACAACTGCCGACCATCTCTATTGCAGCGTTCCAT
CCAAAATGCAGTCTAAAAAGAGTAAATGTTCAATCTAATGATAAACATGTCCTGTATTAT
AACGAACTACAAAAATGTATTGAATTATATACTGAAGCGCAACTAACAAATGATGAGGTC
CAGCACATCTACCAAACAATATTGCGAGCGAACATTATGGATAAGGATATTGAAAAGAAA
CATGTGAAATATTTACATAATAAGTTCGCTAAACAATAA
>plasmid1_94 107974-108294 + length=321 nt
GTGGAAAGATTTAATATTATGCTTAATGGTTGTCTCTTTCTGATCGTGTTTTTGGTTTTA
ATAATTACAATATATCATTTTACCTTATTTATAGTAAAAAGGAATATGAATAAGATGAAA
AAAGAAATTAAAGTTGAAGTAACAAAAGACTCCTATATTTATAATAATAAAGGTGAAGTT
ATACAGGGTTTAAAAGAAGGTGAGCAATTTGTTGTAAAGTTGAATAATGATACATGGAAG
TTCATTTGTGGTGAGATAGTAGTAGCGGAATATAATTACTTTGGAAAAATAAAGATGCAT
GATGGATTTAAATTAATTTAG
>plasmid1_95 108308-108523 + length=216 nt
TTGGTTTTAAATTTGAAATTTGTAGAAAAGGAGCGAATCAAAATGAAAAAAATCAAAAAA
CGTCAAAATAATTCTCTTGTTCTCGGGAAACCCGGGAAAGGTACAAAGGTCCATTTTTTT
GAAGAAAGTAACTTTAAACCGGAGCTTGCACCAAAAGGAGCTAATTTAAAACATATTCAA
ATTAACGGTAATAATATAGTAGTTATGTCCTATTAA
>plasmid1_96 108580-109005 + length=426 nt
ATGAATCGTAGTTTGATATATTGGAATGTTGAAGAAATCGATAGAAATATAGTTTTAATT
ACTTTGAAGAAAAATATTACTGTAACTAAAAAAAGTGTCTTACAACTCTATCAAAGATGC
TTAACAATAGGTGAGAGTAGTATACAAATACCTATTACACCACTAAAAGCAAAATTTCAC
CGGGATTTTTATTCTTTTTATAAAGAGTATGCTCGTAAGAGCGAGGTAGATAACTATATA
TATTATGAAGAAACAAAGGTTGATTTTAACGAATTAATTATTTTTTTACCTTTCCTCGGT
GTTATAGATTGTGATTTTACCAAGGGAGTAATGTTTGGTTACCGAAATGAAAAGGATTTA
ACGAAACTGCTTAATTTGTTAGATAAATCCTATGCAACTTTTCTTAATGGAAAATTACAT
AATTAA
>plasmid1_97 109047-109442 + length=396 nt
ATGGATGCGCTACAAGAATTAATATCAAAACATAATTGGAATTTACAATGTTGGGAAGAT
AGATATAGTAGAGGCATATGGGCAGTGGTTGCACCTCATCCGAATCACACATATGAAGTA
AGAGAGATTACAGATGGTGAAGGAAAATTGAGTACGGAATTAGGGTTTTATTTCTATAAT
GAAGGCTCTTGGCTCCCTGTTGCTAATGGAGATAACCTAAAGGATGTATTAATGAAGCTA
GATGACAAAATTAAACCGATGATTGATAACACTATATGGAGAAGAAGTGTATATGACACT
TTTCAACACTTCCTTGAAGAAAACTATAGTTATTATGAATTGGAAGGTGCTCTTAAAAAT
AAAGTAAAGGTTTTACTAAAACCAGAGGGACTATAA
>plasmid1_98 109447-109707 + length=261 nt
ATGTTAAATTGCGAGGAAAGTGAGGATGAAGAGTTAATGGCAACTGGGAAACATTTTTAT
AAACATTTAGATAAGGAACAATATTGTAATGTAAATATCGAATTAAATATGGAGCAATTG
GCTCAAATGGTTTGTAAAACAAACTATGGACTACATCGTTTTATCTCTGAAGTAATCGAT
ATAAAGAGAACAAGTAAATGGCAAGAAGATAAAGAGTTTGCGGACGGTTTAGAGAGTTTA
TTGAATAAAGGTTATTTTTAA
>plasmid1_99 109808-110062 + length=255 nt
GTGGGATTACTTTTTCAATGTGAAGATTGCGGTAAGGAAAACAATATTTCCGATATTAAG
GGCACATGTGGAAATTGTGATAATAACAAAATGAAAAATTTTAAAGTTATCATAACTAGT
GGAGAGTTAAGAGGAATGAGTGGAATGTATACTCTATCTAAAGCAAAAGAAATATTAGAA
TCGGCATTGAATAAAGAAAAAATTTTAATAATAGATCCTAAGAGTAATATTAATATGATT
TTTATACAGAAATGA
>plasmid1_100 110285-110704 + length=420 nt
ATGAATTGGAAAGTGAATGCAGGAGCAGTTTTGTTTGGGATCTGCTTGGTATTTGGTTTT
GTTTGGTACAGTGAATACCAAGGTAATAAATTGGTGGATCATATGTTGCAGGAACAAAAG
GAACACTTAAGTGGCGAAGATAAACAAGGAGTAGTATTAGGGAAAGAGGAAAAGGAAGAA
GATCTTGAAATGGATACAACCTTTGATACGTCTTCTATGTTTGTACCGGGTATTAACATG
AGTGTACCGATGACAACGACAAGTACAAGCGTTTCTGATGGTGAGAAAAGGTATTATCTA
AAAGTAAATGTAGAGGAGAAAGAATATAAAGTGTCAGTTGAGAAAAGCTTGTATGAACAT
ATAAATATTGGAGATAACATCGATGTTGTGGTCGGTGATAATATGATTAGAACAAAATAA
>plasmid1_101 110997-113660 + length=2664 nt
ATGGGGAAAACGCTATTTATTGCAGAAAAATCAAAAGTGGCCAATGAAATTATGAAATCG
CCACGATTCCGTCACTCACAAAAGTACATTGGTAGCAAGCCTTATTATGGTTATTATGAA
AATGATCATTATATTGTCAGTTGGTGCCGTGGACATTTGCTGGAACTAAAAAATCCGGAA
GAGATGGATCCAGAGTATAAAATGTTTAAGTTAGAACATTTACCTTTAATTTATCAGCCA
GCTTATAAAGTGATACAAGAAAATGCTGAACAATTACAAATCCTTGTTAAACTACTGCAA
CGTCCTGATGTTGACCATGCGGTGAACGTATGTGACGCGGACCGAGAGGGAGAGTTAATC
TATAGGGAAGTGTACGAATATGCAGGTGTGAATAAAAAGCAATCTCGCGTATTTAAATCC
TCTTTTGAAGCTGCAGAACTTGAAGCAGCTCTCAATCGATTAGAAAGCGCATCTAAATAC
GATGGACTGGCGTATTCTGCTAAAGCAAGGCAGTATCTGGATTATCTATTAGGGATGAAT
ATAACCAGGGGATGTACCACAAAATTAGCACAAAATAAATTCTTATTGTCATCTGGCCGT
GTACAAATGTGTTTATTAAATGAGATACGCCAACGCGAATTAGCAATTGAAAACTATAGA
GAGCAATCTTATTATCATCTGCAGCTAATAACAGATTTAGGACTTACACCGGTTATGAAA
ACAGAAGATCAAGTGTTAAACCCATCGCCATTAAGAAGTTTGGGAGAAAATTTGAAAGGG
CAATATCTTGTAGTAGAAGAATTTAAAGAGGGAACCAGGAAGAAAAATCCTAAATTGCTA
TATAACTTAACAGATCTGTATAAAGATGCCCATGCGCAATTGCAAATTAATGCTGAAACT
GCAAAAAAACATATTCAGAACTTGTATGAAGAAGGGTTTATTACATATCCTCGTTCATCT
TCTAGGCATTTGCCTACAGAGCAAGTAGAGCGTGTAAAAGGTGTTATGCAGGCACTAGCT
AAGAGTCAGTATTCTTTACTGGTACAATCCGTAGATATTGAAGCAATTGATGTGAAACAT
AAAACATTCAACGATGAGCTTGTATCAAGTCATTTTGCTATTATACCTACGACTAAACAA
TATCAAGAGGAAGGTCGTCCAGAGATTGAAAAACAACTATATAGCCTCGTAGTAAAACGT
TTTGTGGGTAATTTCATGCGTCCTGCAGTATACCTGGTAAGAGAAGTATTACTTATTGAC
GCGATGGGAAATATCTATCAAACAAAAGAAAGTGTACTTCGAGAAAAAGGATTTCTAGAA
GTGTTTCAAGAGGAAGTAGAGGAAGAAAGTGTGGAAGTATTTAAAATTCCTATTATGCAG
AAAGGACAGGAACTTCAAATCTGCGATTTTGAATTACTAGAATCCAAAACAAAGAAACCT
GCTCTACACACAGAAAGCTCCATTCTGACCTTTATGGAAACAGCAGGACGTAAAATAGAC
GATGAACATTTAAAGGAATTAATGAAGGGGAAAAGAATTGGAACCGTTGCAACCGAAGCA
ACCTTTATTCCAGCTTTACATGAGAAGAACTATATAGCCATTGAAAAACGGAAAATTACT
ACGACTCCAATTGGACGTGCCTTTATTGAACAATTTCCTGTTCAACAAATTAAAGATCCA
CTATACACAGCTGAAATGGAAGGAATGATACACCGTATTGAAAAGAATGAAATGAGTTAT
GAAGACTTCATTGCCCAAACAAATACATTTGTACAAAAAATAGCACAAGAGATTATAAGA
ATACCTGACACGGTTTCGCACAATCTAATAGAGACCTGGAAGCAACAAATAGAAGTATGC
CAATGTCCTTGTGGAAATGGAATAATTTTAGATAGAGGGAAATTTTTCGGGTGTAGCAAT
CATCCAAACTGTAACATTGGATTACCCAAAAGAATAAAAGAAAAAACGATTCCTGCAGCA
CAAATTAAAAAACTGTTTGAAGAAAATAAAACGGACATTATAAAAGGATTTAAATCTAAT
GGCAAAGAATTTTCTGCTTATTTAGCATTCGTTAACGGTGAAGTCAGCTTTAATTTGCCT
TCAGTTGAAGAATTATCGCTAGGTCAGTGTCCAAAGTGTCAAAAAGGACAAATCCTAAAC
CGTAAAACGTTTTTTGGGTGCTCAGAATATCAAAACGGATGCGATTTTATGTTGCCGGCT
AAAATTAAAGGAAAGAAATTATCCGATAGCCAGATTAAAAAACTAGTGAATAACAATGTA
ACAGACTTCATTAGTGGTTTTAGTGGAGAAAAAGGAGAATTCACAGCTGCGATTCGATTA
AACCCGGACCTTAGTATTTGTTTTGAATTTCCAACTGCAGAGGATCGTACAGTAGGTAAA
TGCCCATTATGCCAGAGTAGAGTCATAATAGGGAAAACAAACTATCTATGCGAACAGTAC
AAGAAGGGCTGTGATTTCATTGTTTCAGGAATGATACTTGAAAAAAGAATTACAGCTAGT
CAAATCAAGAAATTATTAGAAAAGAATATGACGGATACAATAAAAGGATTCATATCGAAA
AAAACAGGAAAATCATTCGATGCGAAATTAACATATGACTCTACACAGAAGAGAGTCACG
TTTATATATGAGAAGAAGAAATAA
>plasmid1_102 113851-114495 + length=645 nt
ATGAAAATATGGATTAAGGCTATTTGTTTAACATCATTCGTACTTCAAATGGCAGCATGT
AGCAATTCGACACAAATAAATAATGAATCAAGACCTGCCCAAGCAGTACAAAACGGGATA
CAACAGCACATGGAAGGGAAAGGTATTGTTGATGTTCCAGAAGCTTATAAGGGAAAAATA
AAAGACTTAGAGACTGTTAAAGGGAAGGTATTACATATAAAGGACGGAGATACGATAGAC
GTGAACGTAAAGAGGCAGAAACAGACGGTACGGTTACTGTTATTGGATACTCCTGAGTCT
GTATCTCAAAAAATCCCACCACAAAAGATGGGAAAAGAAGCCTCTTCCTTTTTAAAGAAA
CAACTAGAAGGGAAAAGTGTAACTTTGGTTTATGATCGGGGACAAAAAGAAGACAAATAC
GGTAGGAAATTGGCTTATGTATTTTGTAACGGAATACATATTAATGAATTAATGGTCAAG
TCTGGTTATGGGATTATAGCCTATATCTCTAGACTTAATACTACATTTCTACCTGAAATG
CTAGAAGCAGAAAAAGAAGCAAAAGAATTAAAGGCTGGTGTGTGGGGCATTAAAGGATTT
GTAGATGAAAAGAATCGGCATTATAACCGTAATGATGCAGCTTAA
>plasmid1_103 114529-114729 + length=201 nt
ATGAATGGGAACAAAAGAAACATGCTCTTATCTTTTTTTATTTCTACTTTTTTTATTTTT
TTGAGTCTATTTCCATTTAGCGGTAATGAATTTGTATATGTTATTGCAAAAATTGGAGCT
GCAGCCGGTGTAATAAATATTGTGATGATGAGTGTGGTCTTGTATTTTCAAAGCAAAAAA
ATGAGACACCTCTTAAATTAA
>plasmid1_104 114806-115093 + length=288 nt
ATGAGTCAAATTCCAGGGTTTTTGAAGTTCGTTTTAGCAAAGGAAAGACGATATGTATAT
TTGGCTGTAGCAGAAAAGAAAAACAAACGAGTGAAAACACATATTGTATATAGATTCGGT
CCACTAGAAACAGCATTAGAAACTATGTACGGAATGCGTGATGATTTTGAGAATTGCTTT
CCACCAGAGTTGAAAGATAAGGGGTATGACTGGGAAGATCTAAATGATTGGATACTATCC
ATTGAAACCGGTTATTCCAAATACGGAAATAAATTAGTGACATTCTAA
>plasmid1_105 115170-115589 + length=420 nt
ATGGAATGGATTCGTAAGTACCACATTGCAATTGCTTGGATGATAGCTACTAGTGCAATG
CTAATTAGTTTATTTTTTAGTGAATGGATGAAGCTGCCGCCATGTGATTTATGCTGGTAC
CAAAGAATGGCCATGTATCCATTAGTATTAATATTGGGGATAGGAATGTATAGAAAAGAT
CCGCGCGTCAGCATGTATGCATTTCCATTTACGTGTATCGGTTTAATATTATCTGTATAT
CAAATTACAATACAAGCATTTCCTATTAATGAGATGAAGATTTGTTCAGTAGGAGTTTCA
TGTACAGAAGATTACTTAAATTTATTCGGTTTCATTTCGATACCTATGCTATCTTTTATT
GGATTTTTAGTCATCATAATACTTATATATATTGAATCTGATAGAGAGACAAAAGAATAA
>plasmid1_106 115686-115979 + length=294 nt
ATGACAACTATTCAAGCAAGTAATGAAATGTACAAAATCCCAGAGGCGGATGTAGAATTA
TTAAAGATTATGGCCCATCCAGTTAGGTTACAAATTGTGAAGGAGCTAGAACACCGCAAA
ATTTGTAATGTAACACAATTAACAGAGCTATTAGATGTCCCTCAATCAACTGTATCTCAG
CACTTATCTAAGATGCGTGGCAAGATTCTCCGCTCGGAAAGAAGAGGGTTAGAGATGTAC
TATCATATTGCAAATTCCAAAGCATGTCAGATTGTTAGTGTACTAGGTTTATAA
>plasmid1_107 116285-116470 - length=186 nt
ATGCATACACAAGAAGATTTCTATAAAAAATTAATAGAGGAACAAAGACTAGTAACAATA
TTTTTAATAAACGGAGTAAGAGTACCTGGCATTATTATTGCTGTTGATAAATTTTCAGTG
CTAGTCTCCAGTAACGGAAAGCAACAATTCCTTTATAAACAAGCTATTTCAACGGTTTCT
TTATAA
>plasmid1_108 116646-116786 - length=141 nt
ATGAGAAAAGTAATTTTTAGCTTAATCGGGATTACAGCTGCATTCACATTTATTTTGAAT
TCTAGCCATGCAACTGATACACAGAAAGCGCTTAGTGAGGAAAAAATTGTACAATATGCT
CACGGCCATACTGGCGGATGA
>plasmid1_109 116783-117877 - length=1095 nt
ATGATTGCTTCGATAAAGGGTAATGAGCAAATCACAAAAATGTTAAATGACTGGTATATA
GAGATTCGTGCCAGACATATTGGAAAGGCGCATAAATTAAAAGTTGAAATTGATCAAAAA
ATACACAATATTGAAGAGGACCAAAACCTGCTTTTATACTATTCTCTTTTAGATTTTCGT
CATCAATATATGGTTGATAGTTTAAGCATTGGAAAAGACAGTTTTGATAAGGTTGAATCA
TTAGAGGTGCCTGCAGATCAGTTTTTATCGTACTACTACCATTTCTTTAAAGCTATTCAT
TCAAATATTACAGGTAACTTTACAAGTGCGAAAGAACATTACAACAAAGCTGAAGAACTA
TTAAACCATATCCCGGATGAAGTTGAACATGGAGAATTTTATTTCAAACTATCCACTTTC
CATTATCATATCTATAAGCCATTGGCGGCTATCAAAGAAGCAACTAAGGCAAAAGAGATT
TTTAAAAAGCATGCAGGATATGAGGCTACTATTGCGTTATGTGATAATTTAATTGGTTTA
GCTTGTACACACTTAAAACAATTTGAAGAAGCTGAAGAACACTTTATTACAGCTATTAAT
ACATTTAAAAAATCAGGTGAAGAAAAATTTATTACGTTTGTTCGTCACAACTTAGGATTA
ATGTATGCTGGCCAAAATTTATCTGAACTAGCAATACGATACTTATCTGAAGTAATACAA
GAACTCCCTAAAGACTATAAAGCAATCTTTATTAAGGCTAGAGAGCATATGGAAATGGGA
GATTCAGAGGAAACTTCTAACCTTATAGATAAAGGATTAGAAGTTTGTAAAGAGCTTAAA
AATGAAGAGTACGAACATCACTTTTGGATTTTAGAAAAGTTAAATCAAAAAGTAACCGCT
GACGAATTAGAAAAGACAATTAAAACAGGAATCTCTTATTTTGAGAGAGAAAACCTACAT
GAGTACGTACAAGAATACGCTAAAAAATTAGCAGTTTTATTCCATCAAGAGAATAACCGT
TCAAAAGCAAGTGATTATTTTTACCTTAGCCATCAAGCCGAAGAAAAAAACTTTGAGAAG
GAGGCTTTAAAATGA
>plasmid1_110 118225-118620 + length=396 nt
ATGCATAAATCTAATGAAAAAACCAATGCAAATGTTATAGTGTGTTTTTTTATAACTATT
ATTACGATTATAATTGTGTGGTTTATTTTTCCGGCAATACAGTCAGCTATGACAGAATAT
GAAATTGAAGAAGAGACAGTAAAAAAAGGAAGGTTAGTACAGGCGAAGGTTATCGATAAA
AAATTTATTGAAGGCGATCCTGGAAATCCTCTTATGGGTGATACAGGTTCTCCAGACAAA
CATCTTATTACATTATATACGAATGAAAAGATGCGAATTATAGACGTGAAAAGTGATGTT
TTTAACCAAATTGATGTAGGTAATGAAATAAAGGCTTATGAATATAAAGAACGCATAACA
ATAGAACAAGAAAAGAGAAAAAGTGGTTGGGATTAA
>plasmid1_111 118797-119123 + length=327 nt
ATGAAAAAGAGTTTACTTGAAAAGATTTTAAGTGCATTATCAAATAATATACCCGCTAAG
GGGCTTTCAAATTACTTATACCAACAAATTCAACAGTTAACATCACAAAAGGATATTGAA
GCCTTTTCAGCTAATTTACAAGAACGAGTCAAGAATATTGAGTCAGCATCTCAATTCGAA
TTAGTGAATTTAGGCACAGCACTATATGCAGCGTTCTCAGCTGATAGAGAGTATAAAAAA
GGTTGGATCGTAGATGCTTATTGGGAAGTGTATAATAAATGTAATTCAGCCAATCAAGCT
GTATTAACTGGTGTTTCAGGCTGGTAA
>plasmid1_112 119195-120280 - length=1086 nt
ATGAGTAACAAAGAAAAAGAACGCTTTAAATCACTTGTCGAAAAGCACAAAAAAAATATG
CCCTGGTATGTAGTAGAATATATAGAAATGAAAGCAATGCTCTCCCCTGCTACTTTATAT
GGATATATAACAGAATTTGAAAAGTTTTTTAAATGGATGATTGAGAAACGAATAGCGGTC
ATAAATGGAAATGTCGCAACTGAAATACATGAAATTCCAATTGAATTGTTAGAAAGCCTA
CCTTTAAATGAAGTGAATCGATTTCATATGTACCTTAAGAGTGAAGGTATTGAAATCAAA
GCAATTAACAGGACCTTTTCGGCTTTAAAATCTCTTTTTAAATACCTTTCACAAAAAACT
GAAGATGAATATGGGAATAGCTATCTTTCACGAAATGTAATGGATAAAATAGAATTACAT
AAAGAAAAAATAGATGCTGCAGCAAGAGCAGATGATGTAGCGAATATGATATTTAATAAT
AATGATGATGCTGCATTCCTGCGCTTTCTAGCAAACGATTATGAATTTATTCTGAAAGAA
ACTTCTACTCGTAAATACAATTACTTTTTACGTGACAAAGAACGTGATATTGCCTTAATT
AGCCTTATTTTAGGTACAGGGCTACGTGTATCAGAATTAGCAAGTCTTAGCCTATCTAGC
GTTAATTTCCGCCAAAAAACTATCAAAGTGATTCGTAAAGGGAATAAAAAATCATCCATA
CTTGCTACTCAATCCAGTCTAGATGATGTACAAGAGTATTTGAAAGTACGCCAAGAAAGG
TATGGTTGTCCTCCAGAAGAAGAAATTATGTTTGTAACAAGGTACCAAGGAAAATACACC
CAGCTTTCTGTCCGTGCCATACAAAATTTAGTAGATAAATATACAAGTGCATTTGATGAA
AAACGCAGTCCTCATAAACTACGACATACCTATGCTACAAATCATTATAAAGAAAATAAG
GATCTAGTATTATTACGCGATCAACTTGGCCATACCTCTGTTGAAGTTACTAGTATTTAT
ACTAATATTAATAACGAGAAGAAACGCGAAGCCATTGATCGATTAGAAAAAAGACAATTT
GAATAA
>plasmid1_113 120308-121381 - length=1074 nt
GTGAGATCTAATTTTGTAGATATTGTAGGGTATCAGTTTGAAAAAGTTCATACAGGTGCT
ATAAAATGGTTGTTAGACTCAAGCAATGAATTGATTGATCACAACGAAAAATCAAATGTG
CTTCGCAATTTATATAAAATGTGTGGCATCCTCCCCCCTTTCAAAAGTTCGGATATTGAT
TTTATAGAGTGTAAACCCGAATTTTCTATCGGAAGTGGAAAAAGAGTGGATCTTGTTATT
GAAATAACACTAAATAATGGTGACCTAAAATATATAGTAATCGAAATGAAAGTTGACACT
ATAGCCAAAAAAGACCAACTTACTGCAACCTACGATGGTTTTCACAGCAGCGAAGATGCT
ATATTTATTCTTTTCCTGTTTGGATCTTCTCAAATTTGTCAGATTCCAAAACATAAGCAC
TTTAATACTTTTTGCTTAAATGATATCATGTCTGCCTTTAATAACATTGATAGTGAGCAC
TATATATACAGGGATTGGATGGACTCTTTGCAAGTCGAGTTAAAAAAAGGTAAAACCATT
AAGAACTTACTTCCTACTTTAACTAATATTAAAGATAAAGATTCTTGGCGCAAGAACGGG
TATCGTACGCATTTCACTGCTTTTTATTACCTTTACAAACATCTAAAATCCAATTCAAAA
AACGAAATAGCCTGGAATATTTACAGTGGTAATAATAATCCAATTATGAATTGGGAACCA
GGATGGTTAGATAAAACCATTTCTAATAAAAAAATAACATTCTATTGGGAATTTAATTAT
CAAGATCTTATTTTAAAAGTTAAATTACCAACGGAAGGGTATCTTTCAAGTCAAGAATTA
CATCAATTAAAATCAAATATTATTTCAATAGTATCTAAAAATCCCCAAATTAAGGGAAAT
ATTGCTCGTAGGCAATCAATACCTAGAGTATATAACTCCCTATATAAATGGAAGTTTGAC
TTTTTAACGGAGAGTTTTGAAGAGATAATGATGAAAGCAGAATTAATTATTCAAAAAATT
CATCCCGAATTAAAAAAATCTAATTGGGAATTTCCCAAAAGTAAATCAGTATAA
>plasmid1_114 121681-122805 - length=1125 nt
TTGGCACTTAACTATACCTATAAGAAAAAAATAAGTATTAAAAAAGGAATCTTAACGTTT
ATCTTTTGTATTCAACTATTATTTCTCCTATCTGCTATTAGTGTTTCTCTCTTATCTCAT
TTAAAAGCTTCCTTTTTACAAAACTGGTCACAAACTCAATCATTGACTAGTTTTTTATAT
GCACTTGAAACAGAGAACCATTATTTCACACAAGAATTTAAGAAACAAACAAATTCATTG
AACCTTTCCTCTACCATTTTTTCTTTAGTAACCAATATAAAATTAAACGATATACCAACT
CTCATAAAGAATGAACTTCCTGGATTCTCAACATATTATTCAGAAATTGCTGTAGCTGGA
GAAGGAACTAATGAAAGTAATATTCCTAAAGAACCAAATGTTTCATTAGAAGAACTTACA
AAACAAAGAAACGCTAATTTAGATGCTACACAAAAAAAACAATCCGAAAATTCAACAAAT
AATATTCAGCAAAAATCCATTTTCATTTACCATTCTCATAGTCGAGAATCCTTTCTTCCC
TTACTCCCTGGTACTACTGATCCTAATGCAGCATCTAGCGATAAAGTGAATGTGTCCTTG
TTGGGAGACAGGTTAAAAATCAAACTTGAAGAAAAAGGAATTGGTGCTATAAATAATAAG
AAAGACATAGTAGATATGTTATTAAAACGAGGATTAAGTTATCCTAGTTCATATAACGTT
TCCAGAGAAGTTGTCCAAGAAACTCTTGCACAAAATAGGGATATCCAGTACCTCGTTGAT
ATTCATCGAGATTCTTCTCGAAAACCGTTAACGACAAAAATGATAAACGGGAAATCGTAT
GGTCGACTCTATTTTGTTGTTGGTAAAGAAAATAAACATTTTCAGCAGAGTTTACAATTT
GCTAAAGCCATCAATTCTTATCTAGACAAAAATTATTATGGTATTAGTCGAGGTATATTC
GTAAAAGATCGAAGAGAAGGAAATGGTGTCTATAATCAAGACTTATCTCCACATGCTATG
CTAGTAGAGATTGGCGGTGTAGATAATAATTTGGATGAACTAAATCGGACTGTAGATATA
TTAGCTGAAGCCATTAACGATTACTATCAAAAAGCAAAAAAGTAA
>plasmid1_115 122973-123182 - length=210 nt
ATGCAATGGTTAAACCTTCTCCTTATCTTACTATGCCCTCTCATGATGTTATTTTGTATG
AAAGGTATGCGTAAAGGAAACCATCACTCAAAAGGAGGAAACCACAATAACCAAACAGAT
ACGGATCAAAAATTATTAGCTGAAAACAAGCAACTTCGACATGAAATCCAGCAGCTAAAA
CACGCAACAAATCATAATGACATAGCATAA
>plasmid1_116 123543-124910 - length=1368 nt
ATGAAGCGTATTTCAGTTAAATTTGGATTTTATTTTTTTATTTGCACCTTTCTAATTGAA
AGCATATTATTTCTCTTATTGTATTACAGTTTAGTCGATACAAGAGTTCAAGAAGAAGTG
AAATCGCTCCTTGCCAGAGGAAATAGTCACCGTGATGTTTTGGAGAAATACTTTGATAAT
CCAACGATATCCCATGTAGCTCTCATGGAGTCTGAAGCTGAAACAAAAGTTGTAATCACT
TCTAAAACTGGTAAAATACTTGCAAAATCAAGCGATGTAGATGCTTCCATGGAAAAACAT
CTATATACAAAAATGCCTGATGTTAATACAAACGGTAGTGTTGCAGAGGACCACTGGAAA
ACATCTAATTATATTTGTACCATTAGTCCCATTCAAATCGATAATGAAATTAAAGGCTAT
GTATACATGTTTTTAGGTACTGACTCCATTAAACAAATGATTCAGCGCTTAACGTATCAA
TTTATATTTGTTGGAGCTATTACTTTCATCATTACGGTTATAACTATGTTCTTATTATCA
AGATTTCTAACAAAGCCTCTAATTAGAATGAAAAAAGCAACAGAAACAATGAGTAAGGGT
GACTTATCAGTGTCTTTAAATATTAATGGAAAAGATGAAGTGGGAGAATTAGCACACTCT
ATTCAAAAGCTAGCAGACGATTTAAATTATATGAAAAAAGAACGAGGTGAATTTCTAGCA
AGTGTTGCACACGAACTTCGAACACCTTTAACATATATTAGAGGGTATGCTGATATTATT
TTAAAAACAAAGATGTCTACACAAGATCAGAAGCATTATCTTTCTATTATTAAAGAAGAA
GCTGATCATGTAACAGGCCTTGTTCAAGATTTATTTGAATTAGCTAAAATGGAAAAGCAT
AACTTTATTATCAATACAAAGCAAACTAATCTATATGATTTGTTAAAACATATAGTAGCA
AAAATTCAACCAGCTTATACTGAAAAAAATATTCATATCATTTTCTCATGTCCAGAAGAT
CTTGTTCTTCTACTTGATGAACAGCGCTTTGAACAAGTTATACTCAATCTGTTAAACAAT
GCATATTCCCACTCTGAAGTAAATTCTAAAATATTTGTTATGGTTACAGATAAAAAGGAA
AGTATCCAAATTATAGTGAAAGATGAAGGAGAAGGTATCCCTGAAAAAGATCTTCCTCAT
ATTTTCGAACGATTTTACAGAGTTGATAAATCTCGTACTCGCGCTACAGGTGGTAGTGGT
CTAGGTCTAGCAATTGTAAAAGAAATTATTGAATTGCATAGAGGGAGTATTTCTGTAAAA
AGTGAATTGGGTCACGGGACTATCTTTACTATTCTTCTTAAAAAGTAA
>plasmid1_117 124947-125630 - length=684 nt
ATGATAGACATTCTATTGGTGGATGATGAACCACGTATGTTAGATTTACTTTCATTATAT
TTAACCCCACGGGGATATCACTGTATAAAAGCAACTTCTGGTAAAGAAGCAATTTCTTTA
GTGGAAGCAAAAGAATTTCGCTTACTATTGTTAGATATTATGATGCCTGAAATGAACGGA
TGGGAAACTTGCAACAAAATCCGTGAATTCAGTAGCGTACCAATTATTATGTTAACTGCT
CGTGATGATACACAAGATGTTATACAAGGATTAAAAAAAGGTGCTGATGACTATGTTACA
AAACCATTTCATGAAGAAGAGTTATTAGCCCGCATAGAAGCTGTTCTTCGTAGGACAAAG
CGTCACCATAAAATTGAATATAAAGGATTAATTTGGGATGAAGCCAGACACACTGCGGCT
ATGAATGGAAATGAACTTTTATTTACCCCAATTGAATTTTCACTACTTGGTTTATTTTTA
AATAATTTAAATTACGTATTTACTCGTGAACAACTGATTGAACGTATTTGGGGGCATGCG
TCAGAAACTGAGGATCGAACTGTAGATTCCCACATTCGAAACTTACGTGAAAAATTAAGA
AAAGCATCATTTCCAATTAATGAGCACCTTAAGACTATATACGGAATTGGATATCGCTGG
GCACATGAAGAGAAAGATATATGA
>plasmid1_118 125795-127459 + length=1665 nt
ATGAAGAGATTTGTATTAACAGCAGTTACAGTCTCCGCAATATCTTTAATTGCCGCATGT
TCTGCGACTACAAATACAACAAGTGATCAAAAAAATATGAATGATAAAAAGGTAACACAA
ACTGAAACGGCAACAAAGCCGTTACAAGTTGTAAAAGGGCCAGAAGTTACTCTAGTGGCG
AAAGAAGAGAAACAAAAACTAAGCAACGGTGTTGTTGTTCCGGTATGGACATTTAATGGA
TCATCTCCTGGACCAGAAATCCGTGTAAAAAAAGGTGACAAGGTTAAAGTTACATTAAAG
AATGAACTATCTGCACCTGCGTCTATTCACTGGCATGGGTATCCGGTTCCAAATAATATG
GACGGCATCCCGGGAGTTACACAAGATGCGGTTGAACCTGGAAAAAGTTTTACCTATGAA
TTTGAAGCAAACGTACCAGGAACGTATTGGTATCATTCACATCAAGACTCTGTTAATCAA
CTAGATAGAGGATTGTATGGCGCTCTTGTTGTAGAAGATACAAATGAAAAGTATGATAAA
GATTACACATTAATGTTAGATGAATGGGTAACAGATAAAAAAGAAATTGATAAGCAAATA
AAAGAAATGACAAAAGGTAAAGTAGAAAAAACAGACGGTGATGCGAAAAAGAATGATGAT
ATGAAAGGCATGGATCATTCGGGTATGGACATGGGAAGTGACAAAAAAGACTCTGGTAGT
ATGGAAGGCATGGACCATGGAAATATGAAGATGGATAAAAATAAAGAGTCGAATGGAATG
CAAATGGAAGGCCATGATATGAGTATGTATGATTTATTCACAATCAATGGTAAAAGTGGG
GATTTAATAGAGCCATTGAAAGTGAAAAAAGGTGACAAGGTTCGACTTCGATTCGTTAAT
GCTGGTTATCTATCACATGATATCCATGTTCATGGTCATGATATTAAAGTGATTGCGACA
GATGGCCAACCAATTAATGATCCAAAGGTTATAAAAGACCAAGTAATTTCAATTGCACCA
GGTGAACGGTACGACGTTGAGTTTACAGCTAACAACCCTGGAAAATGGTATGTTGAGGAT
CATGCAAAAGATAAAGGGGCAAAAGGAATGAAAGCTGTTATTGAATATGATGGCAGCAAA
GAGATGAAAGATAAAGCAAATGAAAAAGAAAAACTTCCAAAATTAGATATGACAAAATAC
GGTGCAAAGAAATTAGGAGGTTTTACATTAGACCAACAGTATACTGCCACATATACAATG
GATTTAAACACTCAAATGAATGGAAATGAAATGGTATACACAATTAATGGAAAAACATTC
CCTGATATTGATCCAATTCAGGTGAAAAAAGGAGATTTAGTAAAAGTAAAATTAGTAAAC
AAATCTAAAACAGATGATCATCCAATGCATTTACACGGTCATTTCTTCCAAGTATTAAGT
AAAGATGGAAAGCCAATAGAAGGTTCTCCAATTATAAAAGATACCCTTAACTTGAAACCA
GGAGAAGAATATGAAGTAGCCTTTGTAGCAGATAATCCAGGTGAATGGATGTTCCACTGT
CACGATTTACATCATGCTTCAGCGGGGATGGTAACAGAAGTGAAATATAAAGATTACAAA
TCTGATTATGTTCCAAACCCTAATATTCCTAATATGCCAGAGTAA
>plasmid1_119 127667-128410 + length=744 nt
ATGGGAATAAGAAAAAATCAAGCATGTTTGACAGATGAAGAGAAGGCAGCTTTTGTAGAT
GCAATTCAGGAACTAAAAAGAAATGGAGAATATCAACCCTATGTTGATGTACATCGTAAA
CATTTTTTTCATCCTATACATCAAAGTGCAATGTTTCTCCCATGGCATCGTGAATTTCTT
CATAAATTCGAAATTGAATTACAAAAAGTTAATCGAAATGTGACAATTCCATATTGGGAT
TGGACGGTTGATAATTCAATAACATCTTCAATATGGCGAGGAAACTTTATGGGAGCATTT
ACAGGGCTGAATCGTCAATTAGGTGCAAATCCTTTTTTGCCAACTCGTACTCAAGTTAAG
GAAGCTATAGATACAACGCCCTATGATACAGCTCCCTGGAGGCAGGTAACAAGTGGTTTT
AGAAGTGCATTAGAAGAGTTGCATAATGGTCCTCATAATTGGGTTGGAGGAGTTATGGCA
GGAGCAGGATCACCCGAAGATCCAGTTTTTTGGTTGCATCATAGCAATATTGATCGTCTT
TGGGCTATATGGCAAAGAGAACATCTTAATGAACCTTATTTACCAACTAGTGGTACAACA
GGTGCAGATGAATTGGGACTAGATGATCCAATGCATGAATTTAGAGAAGGAGAAAAAAAT
ACATTAACTCCGAAAGACGTACTAGATCATACATCTCTTGGATATCAATATGATAACTAT
TCGTTAGATCCAGTAGACTGTTGA
>plasmid1_120 128873-129619 - length=747 nt
ATGGGGATTATTGAAATATCCAATTTAAAAAAATCATATGGCAATCTAGATGTGCTAAAA
CGAATTTCTTTTGATATAAATAAAAATGATGTAATAGCAGTAATCGGTCCTTCTGGCTCT
GGAAAAAGCACGATGCTTCGCAGTCTCGTCTATCTCGAAGAGTTAGACAACGGTAGCATC
TGTGTATCTGGCGATTATCTAGTGAAAGATGGAGTATACGCAATACCTCAAGAAATTAGA
CAGATTACTGGTAAAATGGGGATGGTCTTTCAGCATTTTAACCTTTTTCCACATCTTACG
GTCAAAGAGAACTTGGAGCTAGCTCCTAAAATGTTAAAAAAGGAACTATCCGCTGACATT
CATCAGCGAAGTGGTGAACTCCTAGAGAGAATTGGACTCTCTGATCGGGCAAATGCATAC
CCCGCTAACCTTTCAGGTGGACAAAAACAAAGAGTCGCAATTGCTAGAGCGTTAATGATG
AATCCAGAATTCATGTTATTTGATGAACCGACTTCTGCCTTGGATCCAGAATTAACTGGT
GAAGTATTACAAGTCATGAAGGATCTAGCTCAAGAGCAAATGACAATGATTGTGGTTACG
CATGAGATGGGGTTCGCTAAAGAAGTGGCAAACAAGGTTATTTTCATGGACAATGGAGAG
ATTGTTGAATCGGGTAATCCTACGGACTTATTTATGAACCCAAAGTTTGAACGAACGAAA
GCTTTTTTAAATCGTAGTTTGAAATAA
>plasmid1_121 129635-130294 - length=660 nt
ATGTCTTTTGATTATATTAATTCAATTCTTATGCCAATGCTGGAAGGAGCACAAATGACA
GTCCTCTTATTTTTGATTGCCATTGTGGTGTCAATTCCAATGGGTTTTTTATTAACACTG
GCTGTAAGAAGTAATTTAAAGCCACTGTCTTGGCTTGCTCAAGGTTATATTTACGTATTG
CGTGGAACTCCACTATTACTTCAATTACTATTTATATGCTTCGGATTGCCGTTGCTACCT
GTGATTGGTGAATATTTGGTTATGGATCGATTTGTCGCTGCCTGTTTAGGGTTTATTTTG
AACTATGCTGCATATTTTGCAGAAATCTTTCGTGGCGGTCTTTTAGCGATTGATAAAGGC
CAATATGAGGCATCTCAAGTTCTCGGTTTGAGTAAATGGCAGACGATGAGAAGAGTTATA
CTTCCTCAAATGTTTCGTATAGCACTTCCCGCTGTAGCTAACGAATCTGTAACACTCATT
AAGGATACCGCCCTGCTCTATGCGGTTGCTGTACCAGAATTGTTACATTTTGCTCAAACT
GCTGTCAATCGGGACTTTACAATCACACCATTTTTCGTGGCAGGTCTCATTTATTTAATC
ATGACGCTCGTATTAACTATGTTCTTTAAATGGTTGGAACGTCGATTCAAATTTGAATAG
>plasmid1_122 130361-131134 - length=774 nt
ATGAAACGTCTAATAACTATAATTTTAATAATAGCGGCGGTATTTTCGGTTATTACAGGC
TGCTCTAAACCGAAAGAAAAAGAGGATAACACATTAGTAATTGGTATCGACGATAAATTT
GCACCTATGGGGTTCAGAGATGAGAGTAATAAAATTGTTGGTTTTGACATTGACTATGCT
AAAGCAGCTGCAGAAAAAATGGGAACAAAGGTTAAGTTTCAACCCATCGATTGGAAAACA
AAGGAGTCTGAGTTAAGTAGTGGTCGAATTGATCTCATTTGGAACGGCTACACAATTACA
GATGACCGTAAAAATAAGGTTCTTTTTACAAAGCCTTATTTAAAGAATGCACAGGTGGTT
GTCACTTTGGCTGATTCACCTATTACTAAACTAAATAATTTAGAAGGAAAAGTTGTAGGT
CTTCAATCCCTTTCTTCTGCATCAGATGCTTTGAATTCTAATCCTATCAAATCTAAAATT
AAGACCGTTACAGAGTTTGCCGACAATGTTTCTGCCTTAAATGATTTAAAGAGTGGTCGT
TTAGATGCAGTAATTATTGATGAAGTCGTTATTAATTATTATATGACTAAAGAGAAAGAT
ACTTTTAAGATATTGGACGAGTTTCTTTCTCCAGAAGAATATGGAATAGGTGTTAAGAAA
GGTAATGATGCCCTACTTAAGAAACTTCAAAAAGCACTTGATGAGATGAATGAGGATGGT
ACTGCTACAGAGATCTCTAAAAAGTGGTTTGGAGAAAATAAAATACTAAAATAA
>plasmid1_123 132152-132781 + length=630 nt
ATGAAATCAAATGAAAAAATGGTTAAAATAGCTGTTAATGGTGGTATATCATTCGGTGCA
ATGTTGAACGGAAAACAATTGCTAGCAATTGCTGAATATTTGAATGATGGTGATGAACTG
GAGCTAACCACTTTCCAACAACTTTACATTGAAGTACCTGAAAGTAATGTAGAACAAGTG
AAAGAAAGTTTTAGGGAAGTTGGTTTATCTTGTTATCCAGTGGGCAACTTTACCAAAAGT
CTAAGAACCTGTAATTTCTGTAAAGGAGAAGAAGAAGAAGGTATGCCGGTTGCAATTGAA
TTAAATAAACGAATTGCTGGGAAACCAGTACCTTTTACACTCCGTCCTGCCTATACTGGT
TGTCCGGTTGGCTGTGGTGAACCTCTTGTAAATGACATTGGAGTAATGAAAATAAGAAAT
GGATATGATTTATATATTGGTGGTAAAGCAAAAGGAAAGGATGCTCAAATGGGGGTTTTA
TTTATGGAGCAATTATTACCTAAACAGCTTTATGAGGCAGTTGAAAAGATAATTGATATC
TATTCTGAACATGGTAAAAAGAGAGAGCCTTTTTCAAGGTTTATTAATCGATTTGGATTA
GAGAATCTTAGAAGTCAAATTGTCGGATGA
>plasmid1_124 132825-133151 + length=327 nt
ATGCTAAAGGAAATTAATCTAACTGAGCTTGAACAGCAAATTTCAGTAATAAGTAAACCG
ATATTATTAAAGTTTACTGCAGAATGGTGTCCTGGATGTAGACAATTAGCGCCAGTAGTT
GAAAGTGTTTCTGAGCAATTTGGTAATCAAATTGTATTTTTTGACGTTAACGTTGACAAA
GAAATCGATTTAGCAAAAAAGTTTGGTGTGATGAGTATACCGACACTGGTATTATTGAAA
AACGGAAAAGAAGTTGATCGTGTCACTGCTCCTGCTCCCAATGAAGATGTAATTGTAAGT
TTTATCAAAAATAATTATAATGCATAA
>plasmid1_125 133571-133696 + length=126 nt
ATGAACACTACTCAAAATGTGCATGTTTCTCTAACTTATATTAGCTTACAAAGGATGACT
TTGTATAAACAGAAAATGATACCTCTATTTAAAATGGCATATACGGGAGTAGGTGAAATG
ATATAA
>plasmid1_126 133923-135734 + length=1812 nt
ATGAAAAAAATCCTAGCTAGTATGGCAGTAGCTTCTGTTGCAGGAGGCACAGTTATTGGT
ACTGCTCAAGCACAAACATCTATAGCACCAGAAGACACGCAATCCAAGCAAGCTTCTGAT
GTAGTAACGCATGAAAATCGAGTAACAGTAAATGTAGACGCATTACGTGTCCGAACAGGC
CCAAGTACATCTAATACAATTCTAGGACTGGTATCAAAAGAACAATCTGTACCAGTAGTA
GATGAAACTGAAGATTGGTATAAAATTAAATATAATAACACGGAAGCCTATGTAAATAAG
GAGTATGCAACTCCTAATCATATAAAAGTAAGTACTACAACTTTACGTGTTAGAACAGGT
CCAAGTACATCCAACTCTATCTTAGGACTTGTAGGTGAAGGAGAAATATTACAGGTCACT
GGGGAAGCTGATGGTTGGTATAAAATTAAATATAATAATAGGGATGCTTATGTTAGTAAA
GACTATGTATCAATTAATAAATCATTAGTAAAATCCAAAAAACAAAAGGTGCAAGCAAGT
AGAAGTTATACAGTGAACGTATCTTCTCTTAGAGTTAGAACAGGTCCAAGTATGTCTCAT
CCAGTAGTGAGTGTAATGAACAAAGGTCAGGTTGTGCAAGTGGTAGGAGAAGTCCAAGAT
TGGTATAGAGTAAAATTGAATGAGGGATTTGCTTATATAAACAAAGATTATGTATCCCGC
GGAACAAATAATACCGCTAACCTTCCACAATCGATACAGACAGAATCTGTTCAACAGAAC
GGTACATACATAGTAGATGCTGCTGTTCTACGTGTTAGAACAGGTCCCGCAAACTATCAT
CCTGTTATCGGAGGAGTCCTAAAAGGACAAAGTTTACAAGTAGTGGATATAGAAAACGGT
TGGTATAAAATTAAGTATAACAACCGTACAGGGTATGTGAGTGGTGAATTTGTAAAATTT
TTAAAAGGTTCTTCTACTCAAGAGCAAACTCAAACAAAAGAGAAACTAGAACAAGCACAG
CAACCAAATCATGAGCAAGAGAAACAAGAAGTAGCTCAACAATCAACTCGTGAGCAAGAG
AAACAAGAAGTAGCTCAACAACCAACTCGTGAGCAAGAGAAACAAGAAGTAGTTCAACAA
CCAACTCGTGAGCAAGAGAAACAAGAACCTGCTCAAAACTACTATGTTAAGTCTAGTTCT
CTAAATGTCAGAAGTGGAGCAGGTATGAATTATGAAGTAATTGGAGTTGTTGAGCCTAAT
CAAAAAATTCAAGTTGTTGGACAGCAGGCTGGATGGTATAAAATCAATTACAATGGAAAA
ACAGGATTTGTAGGTATGAACTATCTTTCAAAAACAAAGGTAGCTACCGTGGAGGAACAA
CCACCTTCAGAGGTAGGTACAACAAATGAAAATACAGCAAGTGGTTTCATTAAGCCAGCT
GCTGGAAGTTATACTTCTGGATTTGAAAAACGCGGTGGACAAATGCATTATGGATTAGAT
ATTGCTGCCTCTGGCACGGTATCCGTTTCAGCAGCAGCAGATGGAGTGGTTACACGTTCT
TACTATTCGGAAAGTTATGGGAATGTCGTGTTTATTTCTCATAATATGAATGGACAAACA
TACACAACTGTATATGCTCATTTAAATAGTCGTTCTGTTTCAGCTGGGCAAAGCGTAAAA
CAAGGACAACAAATTGGGTTTATGGGGAATACCGGTCAATCCGAGGGACAACATTTGCAT
TTTGAAGTTCATAAAGGTGAGTGGAATGCTCAAAAGAGTAATGCTGTAAATCCAAAACTA
TATATTAAGTAA
>plasmid1_127 136637-136876 - length=240 nt
TTGAATATCAAAAATTCGACTTTAGGTATGATAAATTGGAATAATATTTTACCACCAACC
AATCAACTTCACAGATTCCAATATATGATGAAAGGACATACTAAGTTACTGTCAGCTATC
AATTCTTTTACTTATTCGCTCCCTTTAGCGAACACACTTCGTACGATAGCAATCCTTCCA
TCTAGTTTGAATATGCTATCTACTATTCCTCAAATGATTATTGATACTATTAATAATTGA
>plasmid1_128 137089-137730 + length=642 nt
ATGTCTAAAACGAAGTGGCATTTAAAAGGTGAGTGGTTCGATGTCTGCAGTTGCAAACTT
CCTTGTCCCTGTACATTTGCTCAAGAGCCTACGAACGGGGATTGTCTCTTTACACTGGTA
TGGCAAGTCCACGAAGGGTATTACAATGACATACGATTAGATGGTTTCGGAGTAGTAGCC
CTTGGTGAATTTGCAGGGAATATGTGGATTGGCGATCCCGATGCGACGATGAAGTTGATG
TTCTATATTGATGAACGTGCTGATCAAGATCAGCGTAAGGCTCTTGAACAAATTTTCACC
GGAAAGGTTGGAGGTTGGGCGGGGGAATTTGGCAGCCTCATTAGCGAACTACGTGGAATT
GAGTATGCCCCCATCAAGTTTGATGCTGCAGATGATTTAGCCTATTGGCGAGCAGAAATT
CCAAATAAGGTATCCGTTGGTGCTGAAGCTCTTACAGGTCCAACAGCTGATCCAAAGCGT
CGAGTTCAACTACACAATCCGCCGGGTTCTGAAACGGGTCCAGGACAAATTGCCACTTGG
GGTGTTGTAAAAGAGGATAAAGCCATTGGATTTGATTTCTCTCATGAATATAAAGGAAAA
TCCAGTAAACATATTCCTTTTGATTGGAAAGTAGGCTCTTGA
>plasmid1_129 137730-138560 + length=831 nt
ATGAATACCCAAGAAAAACAGCCACTAATTATTCGATTAATTCGATCACGAACGATAGGT
AATATTCCTTTGACAGCAATTCTCTTAACGATAACAATTATTGCTTGGATGATTATGCTG
GATCACTATAATATGACTAGTAGTAATGGCATGGTTCTAGGTACATTTGGCTGGTATGTG
GGTATGTGGGTAACGATGACGGCAGCTATGATGCTGCCATCCGTCACACCCATGGTCATT
ACCTTTGCTCGCGTGTCAGCAGAGCGTACCCGAAATCTGAAGATTCCACTTGTATCCACA
TGGGTTTTCCTTATTGGATATCTGATAGCTTGGACTACATATGGCCTAATTGCATATGGT
CTTTATTTGATCATTGACTTATTGAATCTTGGTTTCCTTGCATGGAATCAACAAGGGCCT
ATCGTTGCCGGTCTCACCGTAGCTTTAGGAGGACTCTACCAGCTTACACCACTCAAACAA
GCTTGTTTACGACATTGTCGAAATCCTCTTCATTATGTATTAAACGGTTGGCGTAGCGGC
CGGCTTGGGGCAATACGTATGGGCGTCGAACATGGATTTCATTGTGTAGGTTGTTGCTGG
GGGCTGATGGTTATTTTATTTGCAGTCGGTATTATGAATTTGTTCTGGATGGGGATTATA
ACTCTGCTTACTTTTCTTGAGAAGATACTCCCCTCAGGTGAATATTTTTCAAAAATAATT
GGTATAGGGCTAATAGTATTAGGAATCTGGATAGTGTTTGATCCAAGCAGCGTTCCTTTT
TTGGTAGAACCAGATATTTCATCTCATGGTACACATACTTTGAGTGAATAA
>plasmid1_130 139003-139734 - length=732 nt
TTGTTTTCAACAATTAGTCAATGGAGTTATCAACTCATGTCACCCTTTATAGACATCGCT
AACTCCACTAAATCAATACCTATTCTTTTTTCGTTTTTATTAGGTGTAGTAGGTACTCTT
GCACCATGTCAATTGACAGGAAACATTAGTGCAATGACTCTCTATGGAAATCAGTCTCTA
CAGAAAGGTATCTCTTGGAAGCATATTTTGTTATTTACTTTAGGGAAAATAGTAGCTTTT
ACGTCCCTTGGATTATTAGTATGGTTTCTAGGGAAAGAAGTACAACAATCATTAACTTCA
TACTTTCCATGGTTTCGTAGATTTATAGGTCCGTTGCTAATATTTATCGGACTCATATTA
GTAAGAATAATAAAAATAAGAAGTTCTTTCTCTTTACATGTTCCTATTCTTGCTTTTAAG
AGGAAAAAAGAAGTTGGTTCATTTTTTATGGGATTTATCTTTTCTTTAGCATTCTGCCCT
ACCATGTTTGTTTTATTTTTTGGAACACTAATTCCTCTATCTTTATCATCTAACAATGGA
TATTGGTTTCCAATGTTTTTTGCAGCAGGAACTGCTATCCCAGTTATCCTTTTACTTTTA
ATTATTGCATATCTTGGCCTAAGTGGCTCTTTACTTAAAAAGAGTCGAAGAGTTGGAAAA
ATAATTCAATTTACAGCGGGTCTCTTTATGATTCTTATAGGGATTTACGATACTCTTCTT
TACTGGATATAA
>plasmid1_131 139805-140809 - length=1005 nt
TTGAAAAAAATATTAATCAGTAGTTTAGCTATTACATCTATCTTTATAGTCACAGCTTGT
TCTAATGGACAAGAACCATCCCAAAAGAAAGAAGAGGTTTCCCAAGCTAGACGGGATACA
AATAAAGAAAATAATGTAACATCAAATGTTATTGCTCAAAACTTGTATAAAGAAATTTCA
TCAGGAAAAATTGAACATATACATGGGATTGGATACCCTGGAAACCTAACCGGAGTTTCA
ATTGCAACTCACAGTGGAATAAAAATATATCAAAATGGAAAATGGTTAGAATCAAAAGAG
CAAAAACATGATTATATGGGCTTTCAAGCTACAAAAAATGGATTCTTTGCAAGTGGTCAT
CCTGAACCAAGTTCGGATTTAAAAAACCCATTAGGATTAATTAAAAGTAATGATGGAGGA
GCAAGTTTTAAAAAACTAGCTTTTTATGGTGAATCGGATTTCCATAACCTTGCTGCAGGA
TACAATAACGAAACTGTATATGTATATAATGAACGCCCAAATTCTAAACTGAAAAATGGA
TTTTATTACAGTACAGATAACGGAAATGCGTGGAAGCAGGGTAAATTAGATGGCATCTCA
AGTGCAGTTAGCTCATTTGCTGTACATCCTGATAAATCCAGTGTTGTTGCAATGAGTACC
AAAAATGGAATCTACTTATCTACAGACAATGGTAATACATTTAAATTGTTCTCTAAATCA
CAAGAAACAACTGCACTAACATTGGGAAGTGAGGATGTTATTTACTCTTACATAACTGAA
CAACAACAACAACAATTGATGAAGCAACCCCTTGCTACGAGTCAGGGAGCAGATTTAAAC
ATTCCAGCTTTAGATTCTAAAGATCAAATCATGTATATATCTCAAAATCCTCAAAATCCT
GCTGAAATAGTTTTTGCCACCATAAAAGCAAATGTATTTCTTACTACTGATGACGGAAAT
ACATGGAAACAAATCGTTAAGAATGGGAATTTAGAATATAACTAA
>plasmid1_132 141366-141632 + length=267 nt
GTGGCGTATATAAAGTTTAATAAATATTTATTATTTGTATTGTTATTACAAATGTTCTGT
ATTATTTTATTTTTCAGCACAGCACTAGCTAGATTGCCTGAATTCATCGCGGATATTTTA
TGGATGGTAGTTACAGTGATTGGATATATATTTGGTTTTGTATCGCTGCTAAAAGAAAGT
AAAAAAGAATTGCCTATACTAATAATTCTTCTGTCCTTTGTGATGACTACTTTTTTTGTG
TTTGCATTGCTTCTTTCAGGAATGTAA
>plasmid1_133 142063-142389 - length=327 nt
ATGCAAAATATGTATCAAGCTTGTATCGAGGAATGTTTAAAATGTATGGAAATTTGCAAT
TCATGTTATAGTGCATGTTTGCAAGAATCAGACGTTAAAATGATGGTAGAATGTATTCGA
TTAGATCGAGAATGTGCTGATATTTGTGCACTTGCTGCTAAATCAATGAGCAGTAATAGC
CCTTTCGCGAAAGAAATTTGTCAGCTGTGCGCTAAAATTTGCGAAGCATGTGGAAATGAG
TGTAAAAAACATGAACATCAGCATTGTAAAGAATGTGCCGATGCTTGTTTCCGATGCGCA
GAAGCTTGCAAGCTAATGGCGAGTTAA
>plasmid1_134 142664-143497 - length=834 nt
ATGAATCTTTTATCTATTCAACCTTTAAATCGCATAGCAATTCAGTTTGGTCCTTTAACC
GTTTACTGGTATGGAATTATTATTGGAATTGGGATTTTACTCGGATTAATCTTAGCCACT
CGTGAAGGCAAAAAACTACAAGTTCCTTCTAATACATTTACAGACTTAGTATTATACGCA
TTACCGATTTCCATTCTGTCAGCACGTATTTATTATGTACTTTTCGAATGGGCTTATTAT
AAAAATCACCTCAACGAAATTTTTGCTATTTGGAATGGTGGGATTGCAATTCATGGTGGA
CTCATTGGTGCTATTGTAACCACTATAGTGTTTACAAAGAAACGAAATATTTCTTTTTGG
AAGCTAGCCGACATAGCAGCTCCAAGTTTGATTTTAGGTCAAGCAATTGGCCGCTGGGGT
AATTTTATGAATCAGGAAGCTCATGGTGGTCCAGTCTCTCGTACATTTTTAGAGTCTTTA
CGATTACCTGATATTATAATTAATCAAATGTATATCAATGGTTCCTACTACCATCCTACG
TTCTTATATGAATCCATTTGGAATATAATTGGATTTGTTACTTTGTTAATACTTCGAAAA
GGAAGCCTAAAACGAGGTGAAATATTTTTAAGCTATCTAATTTGGTATTCTATAGGTCGA
TTTTTCGTTGAAGGACTGCGAACTGACAGTCTAATGCTTACATCTTCCTTACGTATGGCT
CAAGTTATGTCAATATCCCTTATCATCATTTCGCTTCTTCTTATGATTTATCGTAGACGA
AAAGGTTTAGCAACTACACGTTATAATGAACTAAACAATAATGCATTAGAATAA
>plasmid1_135 143507-144091 - length=585 nt
TTGAAAATCAGAATTGTTGCTATCCTTGCAGTGGTACTGATATTGGGGTTTAAGTTCCTA
AGCCCTACATCTGAAACTCCTAAAGCTCAAGCACCTCAGTCGATCAATACAGACAAAAAA
AGTGTTTCTACATTTTCTGTTGGTTTAGAAAAAGATCAACAAGCACCTGAATTTACTTTG
TCAACACTGACTGGAGAATCAGTAAAGTTATCATCATTACGTGGAAAAACGGTAATACTC
AATTTTTGGACTACATGGTGTCCACCTTGTAAATCTGAGATGCCAGATATGCAACAATTT
TATTCGGATTATAAGAAGAACAATATTATTATCATTGGAGTAAACTTAACAGATAACGAA
TCTAATACAAAGCAAGTAAAGGATTTTACTAAACAATATAAGATTTCGTTTCCTATTCTA
CTTGATACTAAGGGAGAAATCAGGAAACAATACAAAATTATTACTATTCCTACAACATAT
ATTATTGATTCAAATGGAATAATTGCAGAGAATGTTATTGGTCCTATTACTTATGACAAA
ATAAAAAAATTAACTTTAAATAGCGCAAACATAAAGAAAGGATGA
>plasmid1_136 144349-144534 + length=186 nt
ATGAAAAAAAGGTCTCGTATTGCAAAAATTAGATTGGTAGGATTAGTATTTACTTTATCC
TTAGGATTAGCTGCATGCAGTAACAATGGGGAGAAAAAAGTGGATCAAAAGGATATGAAG
AATATGGATCAAAAAGATATGGATAAAATGGACCATGGGTCTATGAAAAAAGACGAAAAA
AAATAA
>plasmid1_137 144867-146159 + length=1293 nt
ATGAAAAAGATATTTAAATCATTCAATTTAGGAGTAATAGGACTGATATTGCTCTTGTCT
TTAGGAGTGGTTGCATGTGGGAAAAGTAATGAAAACAATATGAATCATGAGAATATGAAA
GATTTGGATCATGGCTCCATGGATAAAGATGAAAATAATGATATGAAAGATAAAGGAAAT
ATGAAACATAAAGTTATGATTCCAACTGATTTTAATGCTAACGCAACAAATGGACTTTTG
GTTACGAATACAAAGAATGTTACGCGCCTTAACACGAGTGATCCAATTCAGTTAGCTATA
CAGGTCTCTCAAACAATTTGGCCAGCGACGCACAAGGAAAATCAGCCCAGAGCAGTGATT
CTTGTACCACTTGGATCATGGCAAATAGATATTGCGAGCGCGGACTTAATTCATCATCCA
AATAACGGACCGGTTTTGTACATTGATAAGGATAATGTTCCAACTAGCACGTTAAACGAA
ATTAAGCGGTTAAACCCAGTCGGAACAAAAGATGGGATACAAGTGATGGTAATGGGAGAT
GTGAGTAATTCTGTTATTAATTCTCTAAAGGATTATAAGATTAAGCAAGTAAAAGGGACA
GATAGTGCGACGTTTGCAAAAGATGTAGATAAATTGTATGCGAATGACACCGATGGATAT
CCATCAAGTGTTATTATTGGTTCTTCAGATGAAGAAGCGCGTCTATACACGACACCTATT
GTAAATTGGATTGCTCATATGCCAGAGCCCTTACTATATGTAACCAAAAATGAAGTTCCT
CAAGCTACAATTGAAGCTTTAAAAGAACGTAAAGGAAAAGCAAATATTTACGTGGTAGGA
CCGGAATCGATTATCTCAGCTGATGTAGAGAAGAAGTTAGGAGAACATGGAACGGTTACT
CGGATAAGTGGTAAAGACCCTGTGGAAAATTCTATAGCATTTGCAAAGTTTAGAGACACA
AAAACGAAATTTGGTTGGGGGATAACACAACCAGGACATGGAGTATCATTTGTGTCTACA
GATTCTCCAGATCTAGCTGTTGTGGGGGCACCTATTTCACATTTAGGAAAACATGCACCA
ATTATTCTTTTGGATAAAGGAGAACCTACTCAACCGGTTTATGATTTCTTAGCAACTATC
AAACCTATGTTTAAAGAATCACCAACTGAAGGCCCATATAATCATGCTTTTTTGTTAGGT
ACAGAGAAGGAACTTTCTAATAAAACACAAGGTATTTTGGATGAACAATTGGAAATTGTA
TCAGCAAGTGGAAAAGGTCATGGTGGTCACTAG
>plasmid1_138 146260-146811 - length=552 nt
ATGTCCACCTATACGCTAACTATCCTAACGCTTTGTTGTATATCAGTTATTGTTACAACA
TACATTTCTAAATCTAAAGGTACCCTAATGGAGTATATGGTATTTATTATGTCTTTTAGT
ATGTGTATCGGTTTAAGTATAGGATTTTATTTAGGTATTATCTTTAAAGGTGAATTACTA
TATTCTACTTTGCTTGCTATTTTGATTAGTAGTATTATCGGTCTTTTAGTCGGCCTACGT
TTTCATCTATATTCTGCTTTAGAAGGCATGTTTTCTGGATTAATGGCAGGTATGATGGGA
GCAATGATTACAGAAATGTTGAATGCTCAACAAGCACACAGTATACTCCTGATTAGTCTC
TTGCTTACCATAGCCATTACAACTTCATGTATCATTCAATTCTTGTCAGAAACTTTTTCT
TCCTATATTCACCGTAGGTTCCTATTACTACTTTCAATTAGCGTAGTAGTTGTTCTTACT
GTATTCATTACATTCCCAGAACTTACTCCTCCATCCTCATCCAAACATGAGCAACATATG
CATGAACATTAG
>plasmid1_139 147021-147974 + length=954 nt
ATGCGAAAGTTAATAAAAGTATGTATTTCTTTATTATTGGTAATTAGTCTTTTTAGTGCA
TGTGGTGTTAAAAAAGAGAATACGGAAAAAGGGCAACAAAACAGGGTGAAATCCGATAAA
TTACAAATATATACTACCATTTATCCACTTCAATTTTTAGCAGAGCAGATTGGAAATGGT
TATGTAGAGGTAGAAAATATTACTCCTCCAGGAACGGAAGCACATTCGTTCGATCCTACT
CAAAAGACAGTGGTGAAAATCGCTCAAAGTGACATGTTTATTTATAGTGGTACGGGAATG
GAGGGTTTTGCAGACAAAATTAAACAAACAGTAAAAAATGAGAAGGTTTCAATTGTAAAA
GCAGCAGAAGGTATTAAGCTGATTAATGCAAAAAATACTGAAGTACAAGAGGGAAAACAA
GAGAAAGAGCTAGATGTAGACCCACATGTTTGGTTGGATCCTATACGAGCCATTAAAATG
GCTGAAAATATAAAAGAGGCTCTAATCCAACTGAAACCTGATGCGAAAGACGATTTTGAA
AAAAACTTCAATGCATTAAAACTAAAATTAGAAAGTCTAGATCAAGAATTCAGAGATATA
GTTACAAAGGCTCCAAAAAAAACCTTTGTTGTCTCCCATTCTGCATACGGATATTGGGAG
GATGTATATGGACTGAAACAAATTGGGATTAGTGGACTATCTCCTACTAATGAGCCATCT
TCTCAAAAGTTAAAGGAGATTATTGAATTAGCTAAAGAAAATAATATTTCTTATGTATTA
TTTGAGCCTAATCTTAGTAACAAGGTTGCATCAGTTGTAAAAAGAGAAGTTGGAGCAGAT
TCGTTAACACTTCATAATTTAGAGAGTTTAACAGCGCATGAGATACAAAATAAAGATGAT
TATTTAAGTGTTATGAAATCAAACATACTATCACTTCAAAAAGCATTACAATAA
>plasmid1_140 148252-148563 + length=312 nt
ATGGGGCATTGTGAAGGCAGTGAGATAAATCCTAAAATGGTTCCTCGAACAGAAGAAGAA
ATTCAAAATGTTATAAAACGTTTAAAACGTATTGAGGGGCAAGTACGTGGTGTCCAAAAA
ATGGTTGAAGATAATCGTTACTGTGTAGATATTTTAATCCAAATTTCAGCGATTAATGCT
GCTTTAAATAAGGTAGGTTTTTCTTTATTAGAACGTCATACAAAACATTGCGTAGCAAAA
GCAATTAACAAAGGGGATGGAGATGAATCTATTCAAGAATTAATGAGTGTAATAAGACAA
TTTTCAAAATAG
>plasmid1_141 148576-150972 + length=2397 nt
ATGGATAAACAAAAGCATGTGACGCTCGGCGTTACAGGAATGACATGTGCAGCATGTGCA
ACCCGAATTGAAAAAGTGCTAAATAAAATGGATGGGGTAGACGCTAATGTAAACTTGGCT
ATGGAAAAAGCAAGTATTAAATATGATCCATCACAGCAAGAAATCTCTAATATAAAAAAT
AAAATTGAAAACCTAGGCTATAACGTAGCAGAGGAAAAAATCACTTTAGATATTGAAGGA
ATGACATGTGCAGCATGTGCAACTCGAATTGAAAAGGTACTAAATAAAATGGAAGGTGTT
TCAAATGCTACTGTTAATTTAGCTACAAACAGCGCGGTTGTTGAATATAATGAAGGTTTA
ATTTCTACAGAAAATATTTTAGAAAAGATAAAGAAAACAGGATATAAAGGACAAATACGC
AGTGAAGATGTAGATCGTTCAGAACGAAAAGAAGAAGTGATTAAGGCAAAAAAACGTCAA
CTTATCATTTCAATTATTTTATCCTTGCCCTTACTCTATACAATGATTGGACATATGCCA
TTTGATACAGGGATACCAATGCCACATATTTTAATGAATCCGTGGTTTCAACTTTTATTA
GCAACACCTGTTCAATTTTATATTGGTGGACATTTCTATGTAGGTGCTTACCGTGCGCTT
CGAAATAAAAGTGCTAATATGGATGTTTTAGTTGCCTTAGGAACATCGGCAGCGTACTTT
TATAGCTTATATGAGGCATTGAAAACACTAGGAAACGCAAACTACAGTCCGGATCTTTAT
TTTGAAACAAGCGCAGTTTTAATTACATTAATACTAGTTGGAAAATATTTTGAGACATTA
GCAAAAGGACGTACAACGGAAGCAATTTCTAAATTATTGAGTTTACAAGCCAAAGATGCA
CTTGTTGTGCGTGATGGTCAAGAAATACGAGTACCACTCGAGGAAGTAGTTATCGGAGAT
ACGATTATTGTAAAACCAGGTGAAAAAATACCAGTAGATGGTATTGTAACCTCAGGGGTA
TCTTCTGTTGATGAATCTATGATTACTGGAGAATCTATTCCAGTTGATAAAAAAGAGGGA
GACGCTGTTATTGGCGCTACTATAAATGCAAATGGAGTTCTAACAATTAAGGCTGAAAAG
GTTGGGAAAGATACAGCTTTAGCAGGTATTATTAAAATTGTTGAGGAAGCACAAGGGTCA
AAAGCACCTATTCAGAGATTAGCGGACATCATTTCAGGTATTTTTGTTCCTATTGTTGTA
GCGATTGCTGTAGTTGCTTTTATTGTATGGTATTTCTTTATCACACCAGGAGATTTACCA
AATGCATTAGAAGTTGGGATTGCAATCCTTGTAATTGCTTGTCCGTGTGCGTTAGGTCTG
GCTACACCAACTTCTATTATGGTTGGTACAGGAAAGGGAGCAGAGAAAGGAATTCTCTTT
AAAGGAGGTGAATTCCTAGAAGGAACGCATAAAATTAATGCTGTATTACTTGATAAAACA
GGAACTGTAACAAAAGGGAAACCGGAAGTTACTGATGTCTTAGAATTTGAAGAAGGTATG
TTGGATTATGCCATTTCAGCTGAAAGTGCTTCTGAACATCCATTGGCACATGCCATTGTT
GAATACGGAAAGCAACAGGGAATTAACTTAAAAGATTTAGCGCAGTTTTCAGCAATCCCA
GGCCATGGTATTGAAGCAAACATTGAAGATAAAAAAGTTCTTGTTGGAACACGTAAATTA
ATGAATGAACAGTCAATTGAGATATCACAGCATGAAGAAGTTATGAAAGACTTAGAGTAT
CAAGGTAAAACAGCAATGCTTGTCGCGATTGATGGAAAACTTGCTGGAATTATCGCTGTA
GCTGATACAGTAAAAGAAAGCTCTAAGGCTGCGATTCAAACATTAAAAGAGATAGGAATC
GAAGTATACATGGTAACGGGGGATAATAAACGTACAGCTGACGCAATTGCGAAGCTTGTT
GATCTTGACCATGTATATGCAGAGGTATTACCAGAAGATAAGGCTAAAATTGTAGAAGAT
TTACAAAAACAAGGAAAACGAGTAGCGATGGTGGGAGACGGCATTAATGATGCACCAGCT
CTTGCGAAAGCTGATATTGGTATGGCTATTGGAACTGGTGCAGATGTTGCAATTGAGACT
GCAGATGTTACTTTAGTTGGTGGTGATTTGTCACACATACCAAAAGCAATTGAATTAAGC
CGTAAGACAATGAAAAATATTCGACAAAATTTATTCTGGGCATTATTTTATAATGCAATT
GGAATTCCTGTAGCTGCGGCTGGACTATTAGAGCCTTGGGTAGCAGGGGCAGCGATGGCA
TTTAGCTCAGTATCTGTTGTTACTAACGCGCTTCGTTTGAAACGTGTCAAAATATAA
>plasmid1_142 150993-151196 + length=204 nt
ATGACTATCACATTAAACGTACAAGGAATGACATGTAATCATTGTAAAATGTCAGTAACA
AATGCACTTACAGAGTTAGAAGGAGTACAAAATGTTGAAGTACATTTACAAGAGGGAACT
GTAAATGTAGAATATGATGATACAAAAGTAGATGTAGAAAAAATGAAAGAAGTTATTGAA
GATCAAGGATATGATGTGATATAA
>plasmid1_143 151400-151498 + length=99 nt
ATGAACTCACAGAGACAAGGCTATGAAGGATGGTGGCAAGGAGGACACCGTGGTTGGCCA
GGCGGACACGGTGGCTGGCCAGGAGGACATGGGTATTAA
>plasmid1_144 151925-152575 + length=651 nt
ATGTATAAACCACTAGTTACTAATGTTAGTAAAAAGTACGGGAATAACAGATGGGTAACG
TATAGCTTTAAATTAAAAAGAGAAGTTTTTTTATTTAGTGATTTAGAATACGAACATTGG
TTAATGGTAGAATCAAACCCTAAAGTTATAAATTTTTGTGAACAACCTCTAGTTATGACT
GCATGTATAAATGGAAAATCAGTGACCTCTATTGTCGATATGTGGGTAAAATATGAAGAT
GGAAATGAAGAATTTATAGAAATTAAATATTCCACAGATTTAATCAAACAAAGAGTAATA
AATCAGATTTTCACACAAAAATATTGGTGTGCAGAAAATGGGTTCCAGCATCGTGTAAGA
ACAGAAGAAGATATATGTGTAAATCGAATTTTACTCTCTAATTTAAAGGTGCTTGTTAAG
GGAAATAAACAACAAACACAACAAATCGAAACAGATAGATATCAAGTTATGAAGATGCTA
AAACATAATAAAACACAAAAAACCACACTTAATTCAATAATTACAGCAACTCAAATCCCC
TCAAATAGATTATTAATATCCATTGGACAAATGATTTTAACAGGTGAAATATGCTCAAAC
ATATCTAAAGAGTATTTTGGAACAAATACGGAGGTATGGGTTAATGTCTAA
>plasmid1_145 152619-154547 + length=1929 nt
ATGGCAAATTGGCCCCAAGTATTAATTGAAAATCTCACCGAAGAGGAATTGAATAAATTT
TTAATTAGAAAGAAAGCAATTGATTTGTTTATGACAACAAATACAAAAATATATGAGATA
GAACAGCAAGTAGGGATACATAGAAGTGAAATATATAGGCTTATTAGAAGATGTTTAGAA
AAGGACGAATTTGAGCAAATAATGGGCTATAGAGGACTAGTTCCCTACAAAAGACTAAAA
GATTACAATCGGAATGATTTTCCAATGACTAAAGCAGACTCTAAAAATTTTTCAGGTGCT
TTCAACTTACTACTTGATACTTATCCAACTCTAAAAGAATTAATTATTAATTCGTATTTC
AGCAAGAAAACAAAGGAGCTTCAAGTTACTGAACCTATTATTAACATCAAAAATCTTCAT
AAAAAGTTTATAGATGAGTGTCGGCATTTGGGAATAAAAATAACTGAGTATCCATTTAAC
ACAAAAACTTTAGCCAAGAAATCAATCGAACGCTTTGTTAGATCTTTATCTAAATCTCAT
TTTGTTGATGTTGCAAAACGAAATGGTGATCAAGCATTTATGATTGCAAAAAATACAGGA
AAGGGCAATAAAAACAACCCTATGATCATAAGACCCCTTGAACGTGTTGAATTTGATGGT
CATAGAATTGATACATCTATTGCTATAATTTTTAAAACACCGGAAGGGGATGAGATAGTA
GAAGTAATGAATCGTATTTGGATTCTTTCTGTTATCGATGTCGCCACGAGAGCTGTATTG
GGATACCATCTTTGTCTAAATAAAGAATATTCCTCGGATGATGTTCTAATGTGTATTCGC
AATGCAATCATACCTTGGAAACAAAGAAAATTAACTATTAATGGATTAAAATACTCTTCA
TCAGCAAACTTCATATCTAATGCTATACCAGAAGCAAGCTATGGTATATGGGATGAATTC
TGTTATGACAATGCAAAAGCAAATCTAGCAAAAATTGTACAAAATAAACTTGTAAATTTA
ATAGGTTGTTCTATTAACACTGGACCTGTTGCAGTACCTATTCGTAGACCAATAATTGAA
CGTTTTTTCCGCACTTTGGAACAGAACGGTTTTCATCGACTACCTTCGACCACTGGAAGT
CATCCAAAAGATACTAAGAGGAAAAAACCAGAAGAAAATGCTGTTAAATACCGTATATCA
GCGGAGCATCTAGAAGAATTAACAGATGTATTAATTGCTGAATATAACGGAACACCCCAT
GAAGGAAATAATAATCTAAGTCCGTTAGAAGTTTTTCAACAAAGAATAAACCGAGGCATG
ACAATAACTCAATTATCTCAAGAAAGGAGAAATGAAATGAACTTTTTTTCTTTAAAGGTA
ACAAGGAAAGTTAAAGGTCATAACAAAGAAGGAAGAAGACCTTATGTTTATTACGAAGGT
GTAAAATACTCCAATGAAGTATTACTTCGTTCACCCCAACTAATTAATAAATCACTTGAA
TTACTTATCAATACAGATGATTTAAGGGTTATAAAAGCATTTTTAACAGATGGCAGCGAA
TTAGGGAATTTAACTGCTATTGGGAAATGGGGTGTAAATCCACATAATCTAAGAACTAGG
AAGGCTATAAATAAACTTAAAAATAATAAAATGATACATTTCAATCAATATGAAGATCCC
ATTAATGTTTATCAAAATTACCTCGAAAAAGAATCCATAAAAAATAAATCTAGTAGGAAT
AAACTAGCCAGCCTCAATCAAAGTAAAAAAAATAGAGAAAGCCGATATCCTAGAGAGACC
CACATTGAAGAAAATACTATTAAAAATAGCGGGAATTTACAACAAAACCAAATGGAACAA
TCGAAGAAAAAGGCAAATGACAACCAACAAGTAGATCAAAGAATTTTAAAAAATACTATC
ATTCTTTAA
>plasmid1_146 154563-155564 + length=1002 nt
ATGACGGAAGAATTAGAGTTAGAGCAACTTACTAGTAATAGCATACGCCCCTATATTCCT
AAAGGTACACATCCAGTTGAAACAGGTAAATATTTAATTTCAACAAATGAGATAGATAGA
ATGTATCAAACAGTACTTCAATGGATAGGAAACCGAATACCTGGTGCTATTATATATGGT
CGCCCAAGATTAGGTAAAACAAGGGCTATTACTTACTTGATGAATTGTTTGCCACAGGAC
TTTGGAAACAATATGCCGATTTATCATGTGCGTTGTCGTACGTATAAACGGCCTAATGAA
AATTCCTTTTTTGAAGATTTATTACTTGCCGTTGGTCATTCAATTGCTATACAAGGTAAA
GCAAATGTAAAGAGAAATAGACTTTTGAAATTTCTTGTAGAACGATCTGATTTTTCTGGT
ACAAATAAAGTTGTTTTTTTCATTGATGATGCTCAAAGGTTAGTTGAAATACATTACGAC
TGGTTAATGGATTTGTTCAATGAATTAGAACAATATGGCATAACTTTAACAACAATTTTA
GTAGGTCAAAAAGAATTAGTTCATCAAAGATCAGCATTTATAAGTGGAGAGAAATTTCAA
ATAGTTGGTCGTTTTATGAGTCAAGAATATCAATTTAAAGGAATAAAAACTCCTAGAGAT
TTAAAAATTTGTTTAACAGGGTACGATGAATATTGTGAATATCCTATTAATAGTAATTGG
TCCTTTACTAAATACTTTTTTGCCGATTCTTTCATAAGAGGTCTTAGATTACAAAATTCT
GCAGAAGAATTGTTTCAAGTCTTTGTTGATTTAAGAAGGGAACATGGATTATCTCAAAAA
GTAGAAATTCCAATGCAGCATATAACTTTAACGGTAGAATATGCATTGAAAAATTTTGGG
ATTGATAATCTTGATTTAACAACAATAGAAAAAACTCATTGGGAAGAGTCTATTAAGAAT
TCTGGTTATATTCAATCCGAACTATATCAGACAACATATTAA
>plasmid1_147 155603-157129 + length=1527 nt
ATGAACTTTCAATTCGCATGGTCTACTGAGTGGATTCAAAAATACGAGTCTCCATGGGGG
ATAATAGAAAAATTCAAGTATGCTAATGCTATTAACGGTAATATCGTATTAAAGTTAATA
GGAAATGAAAAAGTTAGGAACTTCAAAGAGATTTCAAACGCTGGTAGGCATCACCGGGAT
TTAATTTATTTCCACGGTGTTGATTGCAAATTAAGTAGAAAAATTCTAGGGGTTAATTTA
AAACAATATCATGATTATTTATTAGATAAATCACTTTACCCGTTTGCTATCAATAGGAGT
AACATGGATTACAATTTTCATCGGCATTTAAATTATTGTCCAGCCTGTCTAAATACGGGT
TACCATAGTATATTTCATCAAATTAAGTTTTTTGATCATTGTTTATTTCATCCCCTTCAA
AATTTAATAAGTACATGCCCAAAATGTAAACGATCAATGCCAGAATACTCCATAAACAAA
GAAAATATAGATGCATACAATTGTATTTGCGGTCACTATTTTTTAAGTTCAAAGAATATA
AGGGGCATTTTTTCTTCATGGAAAAAAGAATTAATCGTTCAAAGTAATTTGGTTAATACA
TGGAAAGCATTACCTAAACATATAATTAATATGTACCATTTAAGTTACCCTTTTTATAAC
TACAAAAACAATTCTAAATTTGATAAGAAAAATACGACTCAGCATTTAAAAGAGATTCCT
CAACTGCTAATCAGTGCTTTTACAGAAAACAAAATAGATAACTCTCAAGTAATGAATATC
TACTCTAATGAAAATATTTTTCAAATCAAAGATAATTATCATCATTTAAGCGCAAGTTAT
AATCAAATTTTCCCTTATCGTACACATAACTTTAAATTAAAAGAAAAATGTCCCACTGAA
AGCATCTTCTTTGAAATTTACAAACAAACCAGAATTATATATAAATCAATCAGTAGATAT
ATCCAAAATAAAATAATTAATATACATAAAAAGTGTATAAGAAATTTTGATGATACATAT
CAAGATGGCCCTATCTGCCTACATGCTTATGCATTTATATTATGGAAATCTGAATGTGAA
GGAAGAAGAATATATCCAAGAATTTTAAACCAAGCTCAAATTCCAAGCTTGTCTGATTTT
AGATTTCTTAATGATAAATTTAGTATTTTTCCAAAAGGCCCTTTTATGATTCATTTAAAA
GAAATATTAAACACTTTTCAGCAAGAACCTGCTATTAATGGAGAAGGGGGATTTAATTTA
TTAAAATATAATCTTAGTACTATAAGCTATGTTGTTAACAGAATTACATCATATCTATTA
ATTGAGCGTTACATTAAATGGTTAGAAGTAATGCATCATCCAAAGGAGTTTGAGCTCTTA
TATCCAAATGCAGATATTCCTGTGTATCTTATAAAAATCCCTTTAGAGAAGAACGAAAGC
ATCCACTTCTATTTTCCGAGCGGCCGTTCTAATTATATGGAGAGTCTTGTAATGGATATA
GACAAAAAACTAACCTGTTACCCTTAA
>plasmid1_148 157678-157818 - length=141 nt
ATGGGTTTACTATCAATTTTTAAAAGGGACAAAAAAGAAAAGGATTGCTGTAACATTGAA
ATTATTGAAATAAAAGATGAGCAAAGTGAGAAAGAAAGTTGCTGCTCTAAGAATACTGAA
AAAGAAGATAAAAATTCATAA
>plasmid1_149 157834-158736 - length=903 nt
ATGTCAGAAACATTGACAAGAATATTTTTTGAATTTTTATCATTAAGTAAGAACTTATTA
GTTTTATTTATCGGTATTACACTTTTTATTAACTTCATTCAAGCTTATGTACCTTTTGAC
AAACTTGAAAAATTAATGGGCAGCAAAAATCCATTTATCGGGAATCTATCCGGAGCCATC
CTTGGCTTTGTTACCCCTTTTTGCTCTTGCTCTACAGTCCCATTACTTGTCACAATGATA
AATCGAAACATTCCGTTTCAAACAGTAATGACATTCTTATTTACTTCTCCACTACTTGAT
CCTTGGATTTTAGGATTGATGGCTTACATATATGGAGTAAAAATAACAGCAATCTACACA
GTAGCTACCTTCTTCTTCTCAATGATTATTGGCTGGATCTTAGATAAACGTGATTATAAG
AAATATGTAAAAAAAGTTATGGTTAAAGGGAATCTTGCTGAACAAGATTTAGCAAGAAGA
AAGAGTTTAGCCTTAAACATAAAAGAATCTGTTAGAGAAACTGTTGAATTAATGCGTTCT
GTAATCCTTTATGTTCTAATCGGAGCATTAATTGGAGCAATTATTAAAGAAGCTGTTCCA
ATGAATTTCCTAATGTTCATTTCAGATCAAAATCAATGGTGGGTTGTTCCGGTTGCAGCT
ATCGTGGGGGTGCCATTATATATTCGTCTCTCAACAATGCTACCTATCGCACAAGCGTTA
CTTATTAAAGGATTTCCGATTGCGCCAACTATGGCTTTACTAATTGGAGGAGCTGGAGCA
AGTCTTCCAGAAATTATTATGCTGAAGAGTATCTTCCACAAGAAATTACTTGGTGCATTC
ATTGTCTCTGTGTTTACAATGGCCACTTTCTCTGGCTATTTATTCTTAATACTAAATTTA
TAA
>plasmid1_150 158814-159269 - length=456 nt
ATGACTGATATCTTAGGTTATAAAAAAGAAGCTTATCAACTTCGTCAAATGCTTCAAATT
TTAATTAGAAGGTTTGGTTTATTAGAAAAAGAAGGCGCACAATGTTGTGGGGTTTCTCTT
ATACAAAGTCATATCTTATTTGAAGTACAACGTCAGAAAAATCCTTCTTTAAATGAATTA
GCTTCTTCATTAGGATTAGATAATAGTACATTAAGTCGTCACATTCAGGGGCTTGTAAAT
AAGGATCTTGTAGAAAGAACACAATCTCCTACAGATCGAAGATATTTATCTATTACCTTA
ACTCCTGAAGGTGAGAAATACGAAAATGAAATTGGAAAGCAAATGAACACATATATCGAA
GAAATACTATCAAATGTTCCAAAAGAAAAACGTATGCAGGTATTAGAAAGTATTGATTTA
ATATTGGAGGCTATGCAAAGAAGTAGTTGCTGCTAA
>plasmid1_151 159494-159787 + length=294 nt
ATGTTAGCATTAAACGAAAAATTAAATGAGAAATTTGAAGGGTTTTTCAATGAGGTTATT
GAGGGGGGAGTTCTGACTGATAAAGAAAAAGTTGTAGCTATTCTTACAGCAGCTACTGTA
ACAGGTAATGAAAAGTTACTGAAAAGTGCTGTGTTACAAGCGAGACAAATTGGATTTACA
AAAGAAGAACTTGGTCATGTAAATGCGATTGCTATTGCAGTAAGTGCAGAAAAAACAAGA
AGCCTACTTGATATCAAAGTAGAAACAAAACCAACATCGACTTGCTGTGAATAA
>plasmid1_152 159799-161022 + length=1224 nt
ATGAATAACCAGTATGTTCTTGTTATTAGTCCTCGAGATAATGAAGTTGATTTAGTAAAA
GAATTAGGTTATGGCGTTATTTTGATAAGAAAGAATATTTCCTTTGATGAAATGTTCAGT
GTTGAAGTACCAGTAGAAATTGATCTAAATGATGAAGAAATTGTTGTGGGAAAATGTAAG
GAGTTAAGTGAGAAATACAATGTAGTAGGCGTTTACACATTAAACGAATATCGTATTCCA
CTTGCCGCAAAAGTTGGTGAAATTTTAGAGATTAATTCATTCTTATCCTATGAAACGGCA
ATTACTTGTCGGAATAAGAAATTAGCTCGTAAAAAGTTAAATAATTCAAATGTAAGTTCT
GTGAAATTTATTCTTATTAGGAAACTTGATAACTTGAATGAAAAATTAGAAGGCTTTTCT
TTCCCGGTAATTGTCAAACCTTCTAATGATTCGGGAAGTAAGAACGTATATCTTTGTAAA
GATTACAATGAAGTTAAACAAGCTGTGGATGTAATTAGTAACTCAAAATTAAATCTAGTG
GGACAAACTCTAGATCCTGAAGCAATTGTAGAAGAATATTTAGATGGGCCAGAATATAGC
ATTGAATCTTATACTATAGATGGAAAAACTACTATAGTAGGTGTTACTGAAAAGGTAGTA
ACTCCTTTTCCCCTGTCTGTGGAGGTGGGACATAACTTCCCAGCAGTTCTTGAGGAAGAT
ATAGAAACATCTATTCACGAGACTGTAATAAATGCTTTAGATGTTATAGGTGTTGACTTT
GGGGTAACTCATACTGAAGTAAAAGTGACAAGTGACGGACCTAAGGTTATTGAGGTTAAT
GCTAGACCTGGAGGAGATAGAATAACTGATCTTGTAGAGTATGTGACAGGAATAGATTTA
CGTAGAATAGCATTAAGAATTAACCTAGGTTTACCTATTAAAAATAGTTGTTGCAACAAA
GAATTAGTTCCTTCTTCTTCAATTCGCTTTTTAATTGCTGATAAAGAAGGTTACATATCT
TTCAATGAAAACTTTAGAGCAGAATCTATTAAAGAAATACACTGGTATGTAAATAAAGGG
GAAAGAGTAAATAAAACAACTAGTAACTTTGATCGTATCGGTTATTATATTGTTGATGGT
AATAAAAAAGAAAGTTCAAAAAAGATAGCTGATTCGTTGAATGAGTGCTTTGAATTAGCT
ATTAGTGAATTAGTGGAGATGTAG
>plasmid1_153 161029-161322 + length=294 nt
ATGCTTAATGACAATGTAATAAAATTCAAGGCACTGGCGGATGAAACCAGACTCAAGATT
CTTTATGAAATTTCACAAAATAATCGATTGTGTGTTTCCGATTTACAAGAAATTTTTAAG
ATGCCTCAATCTAAGATGTCTTATCATTTAAAGCTGTTGTTGAGTAGCAAAATCATAACA
AAACATAATCAAGCGCAATGGTCTTTTTATGAAGTAAATCATGAAGAAATCAAGAAGTTA
GTTTCTCCAGCGGTTTATGAAATGTTAATTAAAAGAGCAGTGGAATCAAAATGA
>plasmid1_154 161473-162615 + length=1143 nt
ATGAAAGAAAGTGTGTATCAACAACCTATTGAAGTTAGTTCTGGACAGGAAACGGTAATA
AATAAGAAGTTTAATTTTACATCCAATCCTTTGACAGGATTGGTACTGGCGTGTGTAATT
ACAATGGCATTTTATGCTTTGGGTATTTTTCCAAGTTATTCATTTATGAGTTTTATTGGT
TTAAGTATTGTAGCGTGGTTAGCCGTAGAGAACGGTGGTAATGATGTTTCGAAAGGTGTT
GCACCTCTTGTAGCTGCTGAAATTGCTACGGAAAAGACAGCACTATTATATGGTTCTATA
ATGACTGCAATAGGAGGAGGACTTTCGGTTTTCTTCGCGTCAAAAATATTAAAGCTATTT
ACAGAGGGATTAATGAACTCTTCTTATCAACTTTCAGCTACTATGGCATTGGCCATGGCT
ATTGGGGCAACTTTATGGGTGGCACTAGCTACTAAATTTTCATTACCAGTATCAACAACC
CACGCAATTATAGGAGCAGTAATTTTGGTAGCTTGTATATCTCATGGTGTATCCAGTGTT
TTATGGGGGAATTTAGTGAGCAAAATTGTATTGCCTTTACTTTTGAGTCCTGTATTAGGT
CTTGGAGTAGCCTGGATACTTAATCTATTTGTTAATAAAATTCATATTAATCCTCAAGCT
GGAAAGGGTATTGCTTGGTTATCTAGTGGACTTATTTGTTTTGTACGATCTGTTAATGAT
ACTCCTAAAATAGTAGCAATCGCGTTACTCGTAGCAACATTAAATGGATTTCAAGAGGGT
GGAGATGAATCACACCTATCCTTATTCCTTTTAGTTACTGTTGCAATGAGTATTGGTAGT
CTTGTGAAGGGACTAGCTGTAACAAATTTATTAGCACGTAAAGTAACAAAACTTGATGAA
AATAGTTCTTTATCTTCTGTAATAACGACAACTTGCTTAGTAATGTCTTCTAGTCAATTA
GGGTTACCAGTATCAACAACACATGTAAGTACTTCTGCTATCATTGGAGCAGGTATGAAG
CAAGGAGCAAAAACGATTAATTGGTCTGTAATTAGAGATATTATTTTGTCGTGGATAGTG
ACTCTGCCAGGGGCTGGTATTATAGCGGTAATTGTATATTATCTTTTAAAAGCAATCATT
TAA
>plasmid1_155 162711-163976 - length=1266 nt
ATGTTAGGTCAACGTATCAAAGAGCTAAGAAAACAAAAAAAACTAACTCAAGAGAAGTTA
GCCGATGGTATTATTACACGTAGTTATTTAAGTCAAATAGAAAAGGGATTAATTCAACCT
TCTTATGAAGTATTAGAGGCTTTAAGCAATAAATTAAACTGTTCTGTAGAGGATTTCTTC
GATGTTGTGGAAAACAAAGAATTAACACTCTCTCAAATAAAAAAAGATATTAAGGCAGCA
GAAAACCACACTACAGCAAATCTATGGGATAAAGTTAAGAACTTTATTGAGCAAAAGAAC
TATTTTAATCACCCAGATGTGAATAAGTATGACGAAGGAATTTTGAATTGGATACACGGT
AAATATTACGAGCATATTCATGATTTCAATCACGCTATTCCATACTTTACAAAAAGCATT
TCCTTATTAAAAGAGGGTAACTATGTAAATGAACTTGTTAGATCGTTAGATTCTCTAGGA
TACTTATATAGTAGAATTAACAATCACGAAACAGCTCTCTCTACACTGAATAGAGCTTAT
AAAATAATAATTCATGAACAAATTAGTGGAATTCTACGTGTTTCTTTACTTGCTAATTTA
GGTATTGTTCATGGTCGGTTAAGCGAATATTATTCAGCAATTAACTTCTTAGAAGAAGCA
ATTGAACAAAACGAACAAACACGAACTCATTATAAAGCAGGCGAAATCTATATGGCACTT
GGTATTTGTAATATGGAACTCCAACGCTTCGATCAAGCTAAAAAAGCAAATGAAAAAGCT
CTTAAATTTTTCAAGCTAAATGAAAACAAACTTTATGAAGCAGGAACATACACGAATCTT
GGTATTCTTTCTTCTTATAAAAAAGAGTTTCATCAAGCTCAGTTATCATTTAAAACAGCT
CTTAATCTTTATACTCAAAACAATGCAAAACCTAATGAAATTATGAACGTACAGGTCGAA
TTAGCTAAAAGTTATTTCGCTCAAAAAGATTATGAATCAGCAAAATCAATTTGCTTCGAC
ACGATTGAAACTAAATCGAAGAATAAACATAAAGCACAAGCTTATGAATTGCTGGGCGAC
ATTTATCTTGAAGAATCTAATGAAGAATTAGCACTAAAGTATTATATGGAGGCAAAAGAA
ATTGCCGAGTTTATATCGCCAAATAATAAACAAGTTTGTAGACAAATTTGCAAAAAAATT
GGAGATTGTTATGTTGTATTGAAAGACTTCGAGAAATCTGCCTATTACTACCAAGAGTGT
TTCTAA
>plasmid1_156 164356-165630 + length=1275 nt
TTGAATATCTTATTGGTTTCTAATTTTGAAGGAGGATTTCAGCCCAACACAATTGCAACA
GCTGCTACACCACTGGTTAAAGCGGGCTTTAATGTAGAAATCCTAGATACATATGTAGAA
GGTTTAGTTGAAGAGAAATTTAAAGACAAACAATTGGTTGCTATTTCTGTTCCATTATTT
GATGCTGTTACAGCAGGAATTGAAGTGGCGAAAAAAGTAGCTGAGATAAATCCTGATGCT
CATATAACTTTCTTTGGGCAGCATGCAACTATAAATGCAAATCGACTTGCGGGTCGTTAC
AGTGATTCTTGTATAAGTGGGGAATGGGAACATCCTCTAACTTTGTTAGCTAAACATTTA
TCAGGAGAAACGCAAGAGAGCCTACCTGGAGTTTTAAGTGCAGAACAAGCGATTAAAGGA
GAATCAGTTCATCCATATATGGCACGCAATCATCTAGATATTCCTTCAAGACATTTACTT
CCAGCATTACATAAATATCCACAAAAACAAATCAATCGTTTACTTGGATCTGATCAAGTG
GTTGGATCTACTGAAATTGCAAGAGGGTGTCATCATAAATGTTTATACTGCTCAGTATTT
GCCGCTTATGATGGAAAAGTTATTTTAGTTCCAGAAGAAATTGTTTTGCAAGATGTTCGA
AACTTAGTAGAGGGCGGCATGACGCATTTAACTTTTATTGATGCCGATTTCTTTAATGCT
AAATATCATGGCATTAAGATTTTAAGAAAGCTACACGAAGAATTTCCAGAATTAACTTAC
GATTTTACAACTCGTGTAGATCACATTCTTGAGAACAAGAAGACACTTGCTGAAATGAAA
GAACTAGGAGTTAAATTTATTACTTCAGCTCTAGAATTCCCTTCAGAAGAGGTTTTAGAT
GCGGTAGCAAAAGATACTTCTGTCGCTGATATTGAACAAGGAATTGCATATTTAAGAGAA
ATAGATATTAAATTAAATCCTACTTTTATTATGTTCAATCCTTGGACAACTTTTGAGGAT
TTAACAACATTTAGATCATTTGTAGAAGACAATGAGTTAGGGAATATTATTGATCCAATT
CAATATGAAACAAGACTTTATCTATATAAAGGGTCTCCGTTATTGCGTAAACAATCTATT
CAAGACTTAGAGTTAACAGAATATGAGTTCCATTACGACTGGAAACATCCAGATTCAAAG
ATTGACGAGTTATATTTTGAAATGTTGACTCCACCGGAGGAAGGAATCTTTAAAAGATGT
TGTTTAAAATGTTAG
>plasmid1_157 165647-166369 + length=723 nt
ATGAGAGATAAATCAGTCGCGAGTTCTTATGTTACCACTGTCAAATTAGACTCTTTTCGT
GAAATTGCGTATTCAAAGGAATTAAAAAGGAAATTATTAGCTGAATTTATCGGAACATTC
ACACTAGTTTTTGCGGGAACGGGCGCAATTATTGTTAATTCTATAACTCAAAGTTTAACG
CACATAGGTGTAGCAATCACTTTCGGGTTAGTAGTTCTTGCATTAATCTATTCGTTTGGT
CATATATCAGGTGCTCATTTTAACCCAGCTGTGACAATTGCGTTATTATCGGCTAAAGAA
ATTTCTAGAAGAGAAGCTATCTTATATATTTTAATTCAAATGATTGGTGCTTCATTCGCT
AGTTTATTTTTACTTTCCATATTTGGGGACATTGCGAATTTGGGTGCAACATTGCCAAGT
CAATCCTGGACACAAAGTTTCATTCTTGAATTTGTATTAACATTTATATTAATGATGGTT
ATTTTTGCTTCAGCTACACATGGAAAAGCAACAAAATCCTTTGCTGGGGTTGCCATAGGT
TCAACTGTAGCACTTGAAGCAATGTTTGGTGGACCAATTAGCGGTGCATCAATGAATCCA
GCAAGATCTTTTGGACCTGCTTTAATCTCTGGTACGTTTGAGTACTTATGGATATACCTA
GTTGCAACAACGTTAGGAGCGTTATTAGCAGCAATAGTCTATAAATTTATACATGAACAA
TAG
>plasmid1_158 166389-167498 + length=1110 nt
ATGTCTACAGCAAGACTTGTTTTATTAGGAGGATTTTTAGGAGCGGGTAAGACTACGACT
ATGATTAAATCAGCGTTAAAGTTAGAAAAGGAAGGTTATAGAGTTGCAATTGTAACAAAT
GACCAAGGGAAAGAGTTAATCGATACTGAATTAGCTCGTGCAAATGGATTAGAGTCTAAA
GAGGTGACAGGAGGCTGCTTTTGCTGTCAATTCGATGACTTATACAATAACTTAAATACT
TTAATGAAAGAAAAACAACCAGATGTAATTATTGCAGAGGCTGTTGGAAGCTGTACGGAT
CTTGCTGCCACTGTTATTCAACCGTTAAAACAGTATTATGCAGATAAGTTTAAGACAGCA
CCATTAACTATTGTAGTAGAGCCAGCAAGGTTGCTACATGAGCTTAATCTTGATGAAAAT
ACGAAACCGTTCTTCTCTCAATCAGTTAGTTATATTTTTGAAAAGCAATTAGCTGAAGCT
GATATTATTGCCTTAAATAAAGTAGACCGCTATTCTGAAGAGGAGATTGCTAAACTGAAA
GCATATTTACAACAGAGGTACCCGCAAACTATCATTCAAACTTTTTCTGCTGAAAGAGGA
GATAACTTAGAAGCTTTAACTCATACATGGCTGACGACTGATTTAGGCGGAGATAAGGTT
TTAGATATTGACTATGAACTGTATGCTGAGGGTGAAGCGCAGTTAGCTTGGATGAATATT
TTAGGAGATATCAAAGCAGAGCAAGATATAAACCCTCGTGAATGGGCTGAAAAATTGTTG
GATAATCTTAATAAGCACTTTATCCGTGAAAAAATGGCTATCGCTCATTTAAAAGTACAT
GTAGGATTTGAAGGTGGCTATGTAAAAGCTAGTATGGTTCAAACAGGTGATGCACCTACA
TTTACAGTTGAAAATGTAAAAGAAGGAAAAGAATTTAGAATCGTATTAAATATTCGTATT
GAGGCAACTCCTGCTATCCTTAACTTAGTTGTAGCAGATTCTATCGGTGCTATTAATAAA
GAGTTAGGTAGTAATTGGAGTGAAACATACAATGAATGTTTTAGTCCATTACCACCTAAG
CCAGTACATCGTTTATATGAGACAGTTTAA
>plasmid1_159 167512-167892 + length=381 nt
ATGAATAAAAATGATTTAATAGAGATTTTTCCTAGCGTTGTTACTAACCAAACTGACTGT
TGTGACAGTGATAATAATTCAGAAGAGGGTTGCTGCGAAGAGAGCAATCAATTTTTTGAA
GAAAGTTTAGAATTAAAGGAACAATTAAAAGAACACTTCGATAAACTGGTTAATGTTCAT
TTGTATAACTATGAATTGTCAATGGATCGCGTATTAGCTCAAAAGAAATTAAGTCAGTTA
ATCCAAGAGCGTGGCTTTGGGAATATTAGTGAAGATTCTGTATTGCGTTACGTTACACCG
GCGGTAGTGGTGAATGGAACATTAGTGAGTTTTGCTACAAAGCCTCAAATGGAATCCGTT
TTGAAAGTTTTGAATAAATAA
>plasmid1_160 167980-168474 + length=495 nt
ATGGAGTATAGTATTGTTCAGCTAACAGAAAAGGATTGGCCTCAGGTTAGTGATATTTAC
TTGAAGGGTATTTTAACTAAAACAGCTACTTTTGAGACAGAATGTCCGGATTGTTATAAA
TGGAAAATGAACCGTGATCTTAAGACATGTATTGTAGCTAAAGTGGATCAAATTATTATT
GGATGGGCTTCTGTTAGTAAAATATCATCAAGATGTGCATATGTGGGTGTAGGAGAAACG
AGTGTATATGTTCATCCAAACTATATAGGGAATAATGTTGGATTCAGATTACTCAAAGAG
CTTGTAGATTTATCAGAGGAAAATAGTTATTGGACACTGCAGGCAAATATTTTTGCAGAA
AATATTTCAAGCATAAAAATTCATGAAAAGAATGGATTTAGAATTGTAGGGGTAAGAGAG
AAAATAGGGCAGGTAAATGGAATTTGGAAAGATAACATTTTGATGGAGAGAAGAAGTGGT
AAGATAGGTCGTTAA
>plasmid1_161 168497-168715 + length=219 nt
ATGATTATTAATAATGGAAGCCAGCTTAGTGTCGAATACTTTAAATCCTATTTTAGATTA
GTTATGAATTCTCAGCAGTGTACTGTTATTGAGGCCAAGGAGATTATTTTTAATAGGATT
TTTAGAGGAGATCATACTGCATATGGGAATTATACATTTCAAAACTTCGAGCATGCATAT
AAAGAAATAAGTAAGATTGATGAATTGATTACAAAATAA
>plasmid1_162 168958-169305 + length=348 nt
ATGCAACAAACAGTTGTAGAGTTAGCTCAAGTATCAGGTGTTTTGAAGCTACTTGGAGAT
AAAACAAGACTAACAACCATTGCAATTTTAAATGAGCGTAAATGTTGTGTATGTGAACTT
CAAGTAGTATTTGATATGAGCCAACCATCTATAAGCCAACATCTTCGAAAATTAAAAGAT
ATTGGATTATTAAAGGAAGAACGGCAGGGACAATGGATTTACTATTCTTTAAATGAGGAA
AGTAGTTTTTATCCAATTATTAAAGATATTTTGCAGCATGTACCTGATCAGAAAGAAAAC
ATTCAACAAATTGAAAAGTGTAATCCAACCCTTCGATGTAAATGTTAG
>plasmid1_163 169335-170390 + length=1056 nt
ATGAGCAACACGGGGAAAAAGCGACTGTCATTTTTAGATAGGTATTTAACTCTTTGGATT
TTCCTTGCAATGGCTGTTGGAATTGGAGTTGGATATCTATCCCCTGGTTTTGTTGAGGGA
ATGAATAGCTTACAGGTAGGAACTACTTCTATTCCACTTGCCATTGGATTAATTTTAATG
ATGTATCCTCCACTCGCGAAAGTTCGCTACGAAGAGATGGGGCGAGTTTTTAAAGATGTA
AAAGTATTAGTATTATCGTTGGTACAAAACTGGATTATTGGTCCTGTTCTGATGTTTGCT
TTAGCTGTTATATTCTTACCGGATAAACCAGAATATATGGTGGGCTTAATTATGATAGGT
TTGGCTCGTTGTATAGCGATGGTAATCGTTTGGAATGACTTAGCAAAAGGTGATACAGAA
TATGCGGCAGGATTAGTAGCATTTAACTCTGTATTCCAAATGTTATTTTTCTCAGTATAT
GCTTATGTATTTGTAACAGTTATTCCAGAATGGTTAGGAATTGAAGGTGCTGTTGTAGAT
ATAACTATGGCAGAGGTTGCAAAATCAGTGTTTATATATCTAGGAATTCCATTCATCGCA
GGAATGCTAACACGCTTGATTTTTGTAAAAACGAAAGGGCGAGAATGGTATGAAAAAGTA
TTCATTCCAAAGATTAGTCCAATCACTTTAATCGCATTACTATTTACAATCATTGTGATG
TTCTCTCTAAAAGGAGAAGTGATTGTTAGCGTACCATTTGATGTTGTACGCATTGCAATT
CCATTACTCATTTATTTTGTAATCATGTTCTTTGTCTCTTTCTTTATGGGCAAAAAAATC
GGTGCAAGTTACGGTGTATCAACAACATTAGCGTTTACAGCTGGAAGTAATAATTTTGAA
TTAGCAATTGCGGTAGCTGTAGGTGTATTTGGAATTCAGTCAGGTGCAGCATTTGCAGCA
GTTATCGGACCTTTAGTCGAGGTTCCAGTTATGATAGCGCTTGTAAATGTAGCACTTTGG
TTTCAGCGTAAATACTTTCAAACACAACCAAAATAA
>plasmid1_164 170417-170821 + length=405 nt
ATGGAAAACAAAAAAACAATTTACTTCTTATGCACAGGAAACTCATGTCGTAGCCAAATG
GCAGAAGCTTGGGGTAAAAAATACTTAGGTGACAAATGGAATGTACTTTCTGCTGGCATT
GAGGCACACGGAGTAAATCCGAATGCAATTAAAGCAATGAAAGAAGTAGACATTGATATT
ACGGATCAAACATCGGATATCATCGATCGTGACATTTTAGATAAAGCAGATTTAGTTGTA
ACACTTTGTGGTCATGCAAATGACGTATGTCCAACAACACCACCTCATGTAAAACGAGTT
CACTGGGGATTTGATGATCCAGCGGGTCAAGAATGGTCTGTATTCCAAAGAGTTCGTGAT
GAAATTGGCGCACGCATTAAAAAGTATGCTGAAACAGGAGAATAA
>plasmid1_165 170886-171245 + length=360 nt
ATGAAAAAAATTGAAATTTTTGATCCTGCAATGTGTTGTTCTACTGGAGTTTGCGGTCCA
AGTGTTGATCCAGAGTTAATTCGTATTTCAGTTGCTGTGAACAACTTGAAGAATAAAGGA
ATTGATGTGACTCGTTATAATTTAGCAAGTGAACCAGACGCATTTGCCAATAATGGTGTT
ATCAGTCAACTATTAACAGATAAAGGACCAGACGTGTTACCTGTAACTTTGGTGGATGGA
AAAGTAGTAAAAGAAAAAAGTCACCTGACAAATGAAGAACTTACACAATTAACAGATATA
ACAGAAGAAGAGTTGAGTCAAAAGCCAGTCGTACGTTTAAAGCTAAACGTGAAAAAATAG
>plasmid1_166 171264-172361 + length=1098 nt
ATGACAAACTTATATAACCCAAACACAATAGCATTCACACCATTTTTGTTCTTTACTGGT
AAAGGCGGGGTAGGAAAAACATCTACTGCATGTGCAACAGCTATTACGTTAGCTGATATG
GGGAAGAAAGTTTTATTAATAAGTACTGACCCAGCTTCTAATTTACAAGATGTGTTCGAA
ATAGAACTTACGAATAAACCGAAAGAAATTCCAAGTGTTCCAAATCTACAAGTAGCAAAC
TTAGATCCTGAAACTGCTGCTCATGAATATAAAGAACGTGTTGTTGGTCCATATCGTGGA
AAGCTTCCTGATGCTGTTATTGCAACGATGGAAGAGCAGTTATCTGGTGCTTGCACAGTA
GAAATGGCTGCATTTGATGAATTCTCTACGTTACTTACAAATAAAGAATTAACATCAAAA
TTCGATCACATTATATTTGATACAGCACCAACAGGTCATACGTTACGTCTTCTTCAACTT
CCTACGGCTTGGAGTGGTTTCCTGGAAGAAAGTACTCATGGGGCTTCTTGTTTAGGGCCA
TTAGCAGGACTTGGTGATAAAAAAGAGTTGTATAATCAAACGGTTCAGGCACTATCTAAT
CCAAACCAAACGATGTTAATGCTTGTTACACGACCGGATAGTTCTCCATTACAAGAAGCA
GAACGAGCAGCTCATGAATTAAAAGAAATTGGTGTTAGTAATCAATTTCTACTTGTAAAT
GGGATTTTGAAAGACTATATGCAAAATGATAATGTCTCAAATGCACTGTTTAAGAGACAA
TCACGCGCGTTAGAAAACATGGCAGAAGAATTAAAAAATCTTCCTACTTATGAAATTCCA
TTAGTACCGTTTAATGTTACTGGAATAGAGAATATGAGAAAACTGGTTCAACCAATGGAA
AATCTCTTGATTTCAGATGAGGAAGCAAATACCGTCTCTATCCCTTCACTTCAGACATTG
ATTACTAATCTTTCAGAATCAGGAAAACGAGTAATTTTTACAATGGGAAAAGGTGGTGTC
GGAAAGACTACAGTAGCTTCAGCAATTGCAGTTGGTCTGGCTGAAAAAAGGGCACCATGT
ACACCTAACTACAACTGA
>plasmid1_167 172387-173025 + length=639 nt
ATGCATGGAGAACAAGGGAATATTACGGTAAGCCGAATTGATCCAAAAGTAGAAGTTGAA
AACTATCGTAAGGAAGTCATAGAGCAAGCAAAAGATACAGTTGATGAAGAAGGTTTAGCG
TATCTCGAAGAGGACTTACGTTCTCCTTGTACGGAAGAAATTGCAGTCTTTCGTGCTTTG
GCCGATATTGTTGAAAGAGCTAATGATGAAATTGTAGTAATTGATACAGCACCAACAGGT
CATACATTATTGTTACTAGATGCAGCACAAACGTATCATAAGGAAATTGCACGTTCTACG
GGTGAAGTACCACAGTCTGTGAAAAACTTATTACCACGTTTGCGTAATCCAGAAGAAACA
AGCGTTGTAATTGTAACACTTGCAGAAGCAACACCAGTTCATGAAGCAAGCCGTCTACAA
GAAGATTTAAAACGTGCGGATATTACTCCGAAATGGTGGGTTATCAATCAAAGTTTTTAC
GCAACACATACAAGTGACTTTGTGTTAAGAGGAAGAGCACAGTCCGAAATACAGTGGATT
CAAGAAGTGCAAAAGGAATCACAAAATAACTGTGTTATTATCCCTTGGCAATCGGAAGAT
ATTGTAGGATATGAGAAACTTAAAGAGTTAGTAAAATAA
>plasmid1_168 173064-173345 + length=282 nt
ATGAATATTACAGATAAAGCAAAAGAATTTATTGAAAATGCCATGAAAGAAAACGGTGTT
TCAACATTACGTTTTACATTTGAGGGTGCTGGATGCTGTGGCCCTAGTTACGGTATTAAT
TTAGGCGAAGCAGAAGAAAGTGATATCACAGAAACAGTAAATGGTGTTCAAGTCGCTATG
GATCCAAAAGTAGCTGAAATTGTTAATACTTTAACTTTAGACTATGTAGAGGATCAACAA
GGCGCAGGACTGGTTATCAGTGGCGGATCTAACTGCTGCTAA
>plasmid1_169 173372-173797 + length=426 nt
ATGACTAACTATCACGAATTAGTAAAAGGAAAAGTATATATTGGTGGAGTAGACGCTATA
CAAGACGCAGTAAACAAGCACGGGATTACAGAGGTGTTTGATTTACGTGCTGGTGGAGAA
GAACCAGAAGGGTTTCCGTCTGGGACTAAACGTCATGCTTATCCAATCGTAGAAGGTGTT
GAAGGGCAAGATGAATCAGTAAGAAATGCAATTGCGGCGGTCAAGGAAGCTGTTGAACAA
GATAAAAAAGTATTTTTCCATTGTTCTGGTGGACGTAATCGTACAGGTACAGTTGCTACA
GGGTTGTTAGTAGAATTAGGGCATGCATCTAATGTGGAAGAAGCTGAACAAAAAGCAAAA
GAAATCCGTTCAAGCATTAGTATCAAGCCAGAAATGAAACAAGTGTTAAACCGTTTATAC
GTATAA
>plasmid1_170 174172-174576 - length=405 nt
ATGAAAATTCCTTTTATGAAAGAAAAAACAAAAAAAGTAGAAAAAAGATATTTGCAAGCA
GAAACATTTGTACAACTATTCTGTGGTTTAATGATTCCTAGAATACGAGACGGAAAAGAC
ATTGAGACAGCTTGGAATGAAATAAAAGATTACTTTGAGGAACCTCGTTTTAAACATGAA
AAAGTATGTTTCAGTAAAGGTTTGAAGTATAATTTCGAAGATCTTATTGAAGCATACAAT
GAATTATATTATGAAGAAACACCCGTCTACTTCAATTTACTACAAGTATTTAAAGAATAC
CATGCCAGTGAAAAACAAATATTAGCTGATCAGTTAACCATTTATCAGGTAATGAATACA
AGAGTGCCTTATAGTACAGAGTCCTACTTTCCCAACACTAAATAA
>plasmid1_171 174887-175096 - length=210 nt
GTGAATATTATAATTAATTTCGAACCATTTAATCCAATAATGAATGACATAGCGATCAAA
CTTGCTATGGTACTATTTATACCGTTATTCTTAGCATTGCTTGTCAAAGTCATACTTATG
AAATTTATGAGAGAATCCGTTGCTGGCAGGCTAGCCTATCTATCTTGTCTATTTTTTATG
TACTATGTATTTAAATTTGTTACAGAATAG
>plasmid1_172 175579-176589 - length=1011 nt
ATGATTAATTTACTTATAAATACAGGTCTTTCTAAAAAGCTGTTAAGTGAATGGCATCCT
ATCAAGAATGGTCACTTGAATCCTGAAGATATTACATATGGAAGTTACGAATATATTTGG
TGGGAGTGCTCTGAGGGACATGTTTGGGGATCAACTCCTAATGATAGGCTGAAAGTTGAA
GATGAGCTTTGTCCAAAGTGTATGAAGAAAAAGCAGCAGCTAGATAAATTAAACAATGTT
AATAAAATAGAAGCTAAATCACTTAGATGTATTGATCCAGATTTATCTAAGCAATGGAAT
TTCAAAAGAAATGCAGATGTAACACCTGATAATGAGATGATTGATGAAGAGAATTGGAAT
GTTAGATGGTGGATATGTGGTAAGGGTCATGAGTGGAAGGAGTCTGTTAGAAGTAGACTT
CATGATAAAACTGTGTGTCCATACTGTTCAAATAAGAAAGTTTGCAAAGACAACTCATTA
GCAACAATGTATCCAGAGATAGCAAAGGAGTTTTGTATCTTTGACACATGTTATCGGCAG
AAATTCCGAAATCCATATGAGGCAATTTATACTTCAAATGAAGAAGTAATGTGGGTTTGT
AAAGAAGGTCATATGTGGAGAGAAAAAATAAATTTAAGAGTGAAAAATGGTAAGGGATGT
AGAACTTGTGAAAAGTATCAACAGTCAATTGCTCTTCATAACCCAGAAATAGCAAAAGAA
TGGCATCCTACAAAGAATAAAGAAGTATATGGTGTAACAACACCAGAGGAGACATCTACC
AGATGTAACGAAAGAGCATGGTGGATTTGTGGTAAGTGTGGACATGAATATAAAGCAATG
GTCAAAGCTAGACATGAAGGGGCTGCAAAATGTCCGTCATGTTATCCTCCAGAACCAAGG
GTAAGAAAAAAGAAAAGAGAAGCTTTATTTCAAACTTATAATAAGATGGAAGATAATAGG
GTTATCTTTGAGAAGAATTTAAGAGGAAAATTTAAAGATAGTGAAGGATAG
>plasmid1_173 176603-176905 - length=303 nt
ATGTGGGATAGTCATTTCCATGGTACTCCAAGTAAAGTGATAGTTGAAGAGATTTCTTCG
GAAAACAATAGTGATAAAACTTTTAAAGTTGGACAAATATATTCACATCCATTATATGTT
TATAAGCTAGAAATTTCTAAAATTGAAGCGTATAAAGGTGAAAGTTATAGTTATAGAAAT
GCTTCTATATTTGTAAAGCCTTGCTTTTTTAATAGGGAAAATGAAATTGTTAAATTAGAT
GAGTATGAGATGACTACAGAAGAATTGAACGCAGACAAATGGTGGATTGAATCAGAAAAA
TAG
>plasmid1_174 177986-178807 - length=822 nt
ATGCAATTTCAATTTCAAGATAAGCTTTCTATCAAATCAAAAAATGAAATTGGTGAGCTT
TCCTCTAATATTAATCAACTCTCAGAAAGAATGGAAGGATATATCAATCAGTTAAAAACA
GACTTAGAAAAAGAGAAAAAATTAGAACAGACACGAAAAGATTTCATTGCAGGCGTTTCG
CATGAATTAAAAACGCCACTCAGTGTCATGCAAATATCTGCATCTATGCTGCAAGATGGA
ATCGCGCCTGAAATGAATCAATATTATTGGGAAGCATTAGAAAAAGAAATAGAGAAAATG
AATGTGTTAATAGATGAAATGTTGAATTTGGCTAAATATGAATCCGGAACGTACCAAATA
CAGATGGAGCAGGTTAATATAGGGAATTTAATTCAAAAGGCAGCAAAAGATTTACAAGTT
CAAATTAAAGAAAAATCACTACACATCAAATTAAATATAGATAATGTTTGTGTTAAAGGT
AAAACACATCTGTTAGAACAGGTCATAACAAACTTGTTTACCAACGCGATTCGCTATACA
GATGCGAATCGAACCATTGTGATAGATGTAAACGAGAAACAACATGACGTATATATAGGG
TTTGAAAATAAAGGGGCACATATAGCAGAAGAAAACATAGATAAAATATGGGATCAATTC
TATAGAGTGGATAAATCAAGAAAAAGAGTATATGGTGGAACGGGTCTTGGACTTTCAATT
GTAAAAAATATATTAGATTTACATAATGTAAAGTACGGTGTAACTAATACAAAAGATGGG
GTATTGTTCTACTTCCATTTAGAAAAATGGGATACAAAGTAG
>plasmid1_175 178827-179831 - length=1005 nt
ATGATGAGAAAGAAGATTGTGTTTCAGTTATTTTCTCTTACCTTTTTACTATGTTGCATG
ATTATCGCAGCTATCTTTTTCGGACAAATGTATGTGATGAAATACTTATATATAGATAAA
GAAAAAGAAAATGTTCAGAAGCAATTACAACGGTACTATACATTTTATGAAGCTCATAAA
CAGGATGAAAATACACTCCAGAGGAAGGAACTCTCGTATGCTAATCAGCAGGGTATTATG
ATTGCTAGGCTCGATAAAGAAGCCAATATCAAGAAATTACCATCAGGAGATCATTATATA
AAAACAGTTGATAAAAATGATTCGAGTCGATCCTCTAAGGTTGTGTTTAATAATTTAATC
AATGCAAAGAAAGATATGGATCCTAATTTCAGTATATTAATTACAAGTTTACTCAATAAA
ACGACTAAACTAGCTATCATGGATACAGTAAGTAAAAGATCGAATAAAGACATAGTGATT
CCTACAACATTGAGAATAAAAGGTTATGATGGAAATTTTGTTGCACCTACTTATTATCAG
ATTGATAAATATATGATGTCTGGTGCTAAAAATGGTATGAAGGTTTTTTCAAAAGAAGAA
AGTGAGAAATATTATTTCTTAGAGGGAATTGTAACAGAGATAAATTTCCCAGTTTACTTC
AATTCAAAAATGAATAATACATTGTATAGTAATGAGGTGTTTGCAAATCGTATTTTGCAA
TTTCAATCGGAATGGATCAGCGATAAAGTGAAATTACAAGGAGACGAATGGGTTCAGAAT
GAAATCAGTATAGATGGAATCAAGTATCTAGAAACGATAAAACCACTCATGCAAAATGGA
CAAGTAAATGAATTCATTTATACATTGTCTTCGTTACAACCGATTACAAAAGTGACAGAT
GTAATGAGTGATTATTATATATATTATAGCATTTGTGCTGATTCTATCGCTGGTTGTATG
TTTATATTATTCAAGAATTATTACCAAACCATTACTAAAAATTAA
>plasmid1_176 179828-180508 - length=681 nt
ATGAAAAAAGTTTTAATAGTTGAAGATGAACAGATTATCCGAGAGACTGTAGCCCATTAT
TTCTCGCATGATGGATATGAAGTAATTACAGCGGAAGATGGTCAAATTGGGCTAGATTTG
TTTGCTGAACAAGAGCATAATATCAGTTTAGTTATTTTGGATATTATGCTCCCATTAATG
GATGGATGGTCAGTGTGTAGACGTATTCGAAAGAATTCTAATGTTCCTATTATCCTATTA
ACGGCACGAAGTGATGAAGATGATACGTTACTTGGATTTGAACTTGGGGCAGACGATTAT
GTAACAAAACCATTTAAACCGTCTATTTTATTAGCGAGAGCAAAACGTTTGTTCAAAGAT
ACAAATCAACAAGTACAATATCAGGACTGTATTAATTTATGTGGTATTCGCTTAGATAAA
TCAGCACGTTCTGTTTCAATAGATGGACAAAAAATAGATTTTACACATACAGAATATGAA
ATTTTACACTCTTTAATGCAACACAAGGAACAAGTACTATCAAGAGAGCAGTTAATCACA
AATATTTGGGGATACGATTATGATGGAGATGATAAAACACTAACTGCACATATGCGTAAT
GTACGATTAAAACTTGGTGAGAAAGCAAAACACATTATTACAGTTGTTCGTACGGGTTAT
AAATTTGAGGTAGAAAAATGA
>plasmid1_177 180537-181349 - length=813 nt
ATGAATCCATTTAGAAAAACAACCCTGTTTGTATTTACACTATCAGTATTAAATACAAAC
ATTGGTATGTCACATGGTGATATTCCTATATTTACTAAAATACAACCTGCAATACCACAA
GAGGAGAATGCAAAATCAGAAGTAGAATATATGAGAAATGAATCAGTAGAATCAGAAAAG
GTACTTGAAAAAGAAAATAGGCCCATAGAGCAAGAAAAAGTGATAGTAAGGCCATTGGAT
GTGCCGCTGATTCTACAAAAACCAGAATTGATGAGAGGTTGTGAAGTAACGAGCCTTGCT
ATGGTGTTGCAATTTTCAGGTGTACAAGTCGATAAGATGGAACTCGCTGCAAAGATAAAG
TCTGTACCATTTCAGGGAAAGGGTATAAAGGGGAATATGCACAAAGGGTTTATTGGGGAT
ATAGCTACATTTGATAAACCTGGACTAGGTGTTTATGTAGAGCCGATTTTAGAATTGGCA
AAGGAGTATGTTTCAGAAGAGAAAGTGAAGGATCTAAGTCACAAAGAACCTCAGCAAATA
TATGAGGCGATAGACAGAGGGCAACCTGTATGGGTATTAACAAATGCCCGTTTTAAACGG
TTACCTGATGATGAATTTTATACATGGCGTACAGATGCAGGAGAAATGAAAGTGACATAT
CACCAGCATAGTGTCGTTGTGACCGATTATGATGAACAATATGTATATATTAACGATCCA
CTAAAGAAGGACAAACACAGAGCAATTGATCGGAATAGTTTTGAACAAGCCTGGATTCAA
ATGGGAAGACAAGCGATGACAGTTTCAATGTAA
>plasmid1_178 183475-183573 - length=99 nt
GTGAATTTCGCACGTACAGTGTTAAGTGGCGCAAAAGATGGAGATAACTTCAAAGTCTTA
CCTATCGCAACGATGGGGATGAAGAATGACCATAAATAG
>plasmid1_179 183767-184297 + length=531 nt
ATGATAAAAGGCTATGCAGCATTGCTTATTATAGATGTACAAGTGGGTTCATTTAAAGAA
GAAAGAATGCTATATAAAGGAATTGAATTATTAAAAAACATTCAATTGTTAATCCATAAA
GCTCGTACTGTCCAAGCGCCTATTTTTTACATGAAGTTTAATGGGAAAACAGGATCTTTA
TTAGAGCATGGAAATCCGGAATGGGCAATTCATGAATCTGTAGCTCCACTATCTGAAGAT
ATCGTTCTTGAAAAAAACCACCCTGATTCATTTCATGAAACAAGTCTTCAACAAGAATTG
AATAAAAGGGACATCGAACACATTGTGATTACAGGCGTTCAGTCTGAAATATGTATAGAT
GCGACGTGTCGACGTGCATATAGCTTAGGGTATGATGTTACTCTTGTTGAAGATGGGCAT
AGTACATATGACACTACATTATTATCGGCATCCCAAATTATTAAGCATCATAACGATATA
ATAGGTGAATGGTTTGCTGATTTGAAAAAAGCTCAGATAATTGAATTTTAA
>plasmid1_180 184523-184765 + length=243 nt
ATGGGCATGTGGTGCTATCCAAAAGTCAAAATAAACAAAATAGAGGAACAAATGCAGTTT
TATAAATCAATGTTTGTGTCCCTGGAGTTTCCTTTAATGTTAATATTAACTGATTTAAAA
ATAGCCCTTGTTACTATTAAATTCCTTCCAATGATTAAGGAAGGAATTTATAGTTCAATT
ATACATGTTCCTTTTGATTGTTTATATGCATATCGTATTTTGACCAAAACTATATGCAAA
TGA
>plasmid1_181 184775-199807 + length=15033 nt
ATGCCCATTACGAATCGATTTTCTACCACTACTAACGGGGCACTTGCGATTACAGGGAAC
ACACTAGGTTTAAGTAAAATTAGTAACCAAAACCGTGCTGGTACAATCGGGGCAATTGGT
GCATTCGTAACTACGAATACCGCTTTACAAGTACCTACTTTTCCTGCTGGTACAACGTTA
AACTATACACAAAATAGTTCTACCGCTGTATTAAATATCCCTGCTGGTAGTACGATTCTT
TACGCAGAACTCGTTTGGGGTGGAAACTATTTATCTCGTGATCAAAACATTACGAGTGTT
TTAGGAAACCCTGTTTCTTTTACTACACCTGTTTCAACATACCCAATTACCCCTTCGGCT
GTTACAGCTTCAAATCAAACTTTCGTTTCTGGATCTGTCACATTTGGATTCTATACACGT
TCTGCAGATGTAACATCTCTCGTTCAAGCTGCTGGATCTGGCTCTTATACAACTGGCTCT
GTCCCTGGACTTGTTGATCCTTTAGATGCTTCTAATGGGGCTATCAATTCTTCTGGATGG
ACGCTCATTGTCGCTTATCAAAATGGGACATTGCCAGCAAGAAACTTAACCATTTATGTA
GCGGGTAACCGTGTTTCTGCTGATACCGGTAGTGCAGATGTAGCTGTTTCAGGATTTTTA
ACACCTTCCGGAGGACCTGTAAGCGGACGATTATTTTTGAGTTCTACCGAAGGGGATGCT
GATTTAATTGGGGATCAGGCTCTATTCGGACCAAATTTCAGTTCATTAAACGCTTTATCC
GGACCAAATAATGCCATAAATAATTTCTTCGGTTCCCAAATTAATAATGCTGCAGGAAAC
TTAGATACAACAGGGACATTTGGAACGCGAAATCAAAGTGCTTCTTCAGGTACAAACATC
TCTGCAGGAAGACAAGGCTGGGACATTACTTCCATTGATATTTCTCCCTATTTAACAAAT
TCTCAAGTATCTGCCGCAATCCGTTTAACAACTAAAGGAGATGCATACATGTTAAATACA
GTCGGTTTACAAATTAATATAAACTCACCTAATATACAAGCAACGAAAAGCGTGAATAAA
AGTGTAGCTACAATTGGAGACATTCTCACTTATACAGTTACTATCCCTAATACCGGACTT
CTTCCCGCCAATAACGTTATTTTGACAGACATTCTCCCTAATGGGACTTCCTTTATACCT
GGCACTGTAATGGTAGATAACATACCACAAACAAATGCAAATCCTGCCGCTGGTATATCT
CTTGGAACAATCAATAATGGTGCTTCTCGTACAGTAACTTTCCAAGCGACTGTCGTTTCT
CTGCCAAATCCAAATCCGATTTCTAACACTGCTAATATTACATTTCAATATACACCAATC
GCCGGTGGAACGACCTTTAACGGTCTTGCAACAAGCAACTCTGCTGGAACACAAGTTAAC
CTCGCAGATATTAATGGCACAAAATCAGTTAATAAACTTTTTACCGATATTGGTGAAACG
CTAACTTACAGTATTGCCTTAGCTAATATAGGAAATATCGCTGCAACAAATGTTATATAT
ACGGACCCGATTCCTAGCGGGACTACTTTCATTCCAGGGAGCGTAACTGTGAACGGAGTT
ACCCAAGCTGGCGCAAATCCCGCTACTGGTATATCAATTGGATCTATTGCTGCTAATTCT
ACGACTACGGTTTCATTTCAAGTATTCGTTCCTTCTATCCCGCAAACAAATCCCATATTA
AATAGTGGTACAACAACTTATCAATACATTCCTGTGCCAAATCAACCGGCAGTAAGCGGG
ACTGATACGACGAATATTGTCTCCACTCAAGTGAATAATGCTACTGTAACAATGACGAAA
GCAGTAGATAAAAATTTTGCAGATATTGGTGATATACTAACGTACACCGTTTCCTTTACA
GGTACAGGTAATACGAATGCAAACAATGTTATTTTTACAGATGTCATTCCTACTGGAACA
ACTTTTGTTGTAAACAGTGTAACAATTGATGGCACGACACAAGTGGGCGCAAATCCCGCT
AACGGTGTGAACATTGGATCCATCCCAACTGGTACAACAAAAAATGTTTCATTTCAAGTA
GTAGTAAATACAATACCCGCGTCAAACGTCGTATTTAATGGATCAAGCGCTTCTTATCAA
TATACCGTCAACCCTAGCCAATCACCAGTTACAAAAAACATTTCTTCTAATCTCGTTTCC
ACTCAAATTAATAATGCGAATGTAACATTAACAAAATCAACTAACAAACAATTTGCCACA
ATTGGCGAAACGATAAGTTATACAATCCTTATTACAAACAGTGGAAATACAGCTGCAACT
AACGTACAGCTAACAGATTCACTTCCAAATGGAACGATATTAACACCAGGTTCGGTAACA
CTCAACGGTGTTTTACAAAATGTAGATTCACTCGTTTTCGTACCTATTGGTACAATACCA
GGAGGAGCTACTTTCACCTTATCCTTTCAAGTAACAGTCATCAATATTACGACCCAAAAT
CCTATCATTAATAACGCCTTCGCTTCTTATCTATATACTGTAAATCCAAGTTTGCCACCG
ACTTCAAAAACAGCAAATTCTAATTCTGTTACATCAACAATTAGACTAGCAAATCTCCAT
GCTAATAAATCTGTAGATAAAACGTTTGCGGAAGTTGGTGATGTATTAACTTACACCTTT
GCTCTTACTAACGATGGAAATGTTGCAGCGAACAATGTATTACTATCTGATTCAATTGCG
AATGGAACCGCTTTTGTCCCAAACAGCGTTATAGTTAACAGTGTTACTCAGCCAGGCGTT
ACACCAGCTAGCATCAATATTGGTAGCATCAATGCTAATACTACAATTACAGCTTCATTC
CAAGTAGTAATCACTAGCATTCCAAATCCAAACCCTATTTCAAATAGCGCTTCCATCTCC
TATAACTTTATCGTTGATCCAAACACTTCACCTGTAAGTAAGAACACTACTTCAACCACT
ACATTTACTCAAGTAAACGATGCAAATGTCATTTCAGCCAAAACAGTGGATCGAGCGTTC
GCTACCGTAGGGGATATATTAACTTATACTGTTACTTTGACGAATGCAGGAAGTGTTTCT
GCTGATAGCCCTACTTTCGTAGATACGAATCCAGACGGTACTACCTTTATTCCAAATACT
TTTCTTATTAATGGTGTACTTCAAAATAACGCAGATCCAAATATAGGTGTTCCACTACCT
TCCATTGCTGCTAATGGCTCACTTACTGTCTCTTATCAAGTAACCGTCACCTCTTTACCA
ACACAAAATCCAACATTAAATTCATCTAGTACACAGTATAGCTTTATTCTAAATCCGGGC
GATCCACCAACTATAGAAACATCTGTAAGTAACACTGTAAGTACACAAATTAATTTAGCA
AATGTAGTGATTGTCAAAGAAGTAGATTTAACTATCGCCGATGTCGGGCAACCAATCACA
TATACAATTTCTTTAGCTAATCTTGGCAATACTACAGCAAATAATGTTATTGTTACCGAT
ATAATCCCTAATGGCTCCACTATCGTACCAAATAGTATTTTTATAGGTGGTACTTTACAA
CAAGGTGCAGACCCTAGTACCGGTCTTCAAGTCGGCTCCATTCCTTCAGGTGGTTTTACA
ACGATTGTTTTTCAAATAAGTGCAAATAGTTTACCTTCACCAAATCCAGTTCAAAATAGC
GCTGCACTTCAATATAGCTTTATCGCAGATCCAAGTTTACCTGCCGTTGTCAGAAACGCT
ACTAGCAATATAGTAACGACGCAAATTAATACTGCTAATATTGTTGCCACAAAACTAACA
AGTACAAATTTCGCTGATGTTGGCGCTGTCATAACGTATGCAACAATTTTAACAAATAAC
GGCAATATCCCTGCTTCTAACGTAACGTTTACAGATATCATTCCAGCTGGTACCATCTTC
CTTCCTAATACTGTAACGATTAACGGTGTCCCTATAGCAAATGCAAACCCTGCTAATGGC
ATTTTAATTGGGACGATAGGAGCGAATTCATCACGTACTGTTGCATTCCAAGTTTCTGTA
CCAACTATTCCTAGTCCAAATCCGATTACGAATCAATCGAGCACTACATTCCAATACACA
TACGACGCATCCAAATCAGTTGTAACGCAGATGGTGGCCTCTAACACCGTACAGACAACT
ATTAATAACGCTACGATTGCCGCTGTAAAATCGGCAGATAAACACTTTGCTAACGTAAAT
GATATTATTACGTATACAACTACTTTAACGAATAACGGGAACACACTTGCATCAAATGTA
ATTTTTACAGATGTAATTCCAAACGGAACATCATTTATTCCTAATAGTGTAACAGTAAAT
GGCAATACACTTCCTAATACAAACCCAGCAAGTGGAATTGCAATTGATCCAATAAACCCT
AATACAAGTGCAACAATCTCATTTCAAGTAATAGTAAATTCCATTCCTAGTCCAAATCCA
ATCCCGAACCAAAGCAATACAGCGTACCAATATGTCATAGATCCTAACTTACCTCCAGCG
TCCGCCAATGCGTTAAGTAACGTAATAACAACTCAAATTAATAACGCTACAATCGTCGCT
ACGAAGTCAGTGAATACACCGACAGCTGCAATTGGGGATATCGTTACTTATACGATTGCA
GTTACGAACACAGGGAATATCCCTGCTAGCGCTACAGTTTTAACAGATGGACTCGGTGCA
GGCGCCTCATTTGTGCCAAACTCTGTAACTATCGATAATATTCCGCAGCCAGGGTTAGAT
CCATCACTTGGTATTCACTTAGCAGATATTCCCCCAGGAGATACTGTATTCATTACTTTT
CAAGCACAAATTTTAGCGATACCACCTAGTGGCACATTAACAAATAATGCTCTTGTAAAT
TATGAATATACCGTAAATCCAAACCAATCACCCGCTGTTGGTAGTACAGTTACGAATACG
ACGGTTACGCCAATTATTGATGCAACTCTTTCTATAAATAAAACTGTCAATTCAAGATTT
GCTACTATTGGAGATACACTGACTTTCACTGCTATCATTACTAATTCCGGTAATACTACC
GCAAACAATGTTATTTTTACAGATGTAATTCCAAATGGTACATCATTTATTCCAAACAGT
TTTACGGTAAATGGAACAACTATTCCTAATGCAAATCCACAAAATGGTATCAATATTGGC
AACTTGAATTCAAATGCATCTGCTACACTCAGTTTTCAAGTAAACATTACATCACTCCCA
AATCCGAATCCAATCCCAAACCAATCATCGCTTCAATATAGCTTTATTGTAGGTATAAAT
GAACCGCCAGTTTCACGAACAGTTCAATCTAATAAAACTTTTACACAAGTAAATACTGCT
TCCGTTATCGCAACAAAAACTGCAAGCAGTGCATTTGCTGCTGTTGGAGATACAATTACG
TATACAACTACCCTCACCAATAGCGGAAATACTACCGCAAACACACCTGTTTTTATCGAT
ATATTACCACCTGAACTTTCATTCGTTCCTGATAGCGTACAAATTAATACCATCCCACAA
CTTGGATTTAGACCAGATAGCGGGATTTCTTTAGACTCAATTCCAGTTGGAGGAACGACA
ACAATTAGCTTTCAAGCTATCGTTGGCTCAATACCAGTTACAAATCCAACTTTGAACCAG
TCTAGCACGACATACTCGATCATTGTTGATCCTACCCAGCCGCCGGTGACAGAAACAGCT
ACAAGTAATCCAACTTTAGTTCAAATTAACGAAGCGATTATTCAAGCAACGAAAAGTGTG
GATCGACTATTTTCTGACGTAGCACCTGGAAATTCATTTTTAACGTATACTGTTTTATTG
GAGAATATAGGAAACACAACTGCTACGAATATCATTTTTACAGATCCGATTCCAAATAAT
ACAGTGTTTATAGCGGATAGCGTTCGAGTAGGCGGGGTTTTATTACCTGGGGTAAATCCA
GCGAATGGGGTACCAATTGGGGATATTATTGCAGGAGATTTTACAAACATTACCTTCCGC
GTGCAAGTAGTTAGCATTCCAAATCCAATTTTCACAATTGGACCTGGGGGGCCAAACTCA
CCAGTTGTAAATGGCGCTTCTATTGATTATCAATTTATGACAGGACCTAATTTACCACTC
GTTTCAAGAAGTACGACATCCAATCCGGTTTCGACACAAATAAATTCCGGAGAAATTACA
CTTGTTAAATCTGTAGATAAAACTTTCGCAACAATTGGCGATACAATTTCTTATACGATT
ACATTAAGTAACCCTGGAAATGTTACTTCACAAAATATAATTTTCACAGATATTTTACCT
GACGGAACGACATTCATATCTGGCACTCTTACAAACGATTCTGGTACACAGCAGATCGGA
AATCCAGCTAACGGGATTCAGATTGGAAATATAAATCCAAACGGAACGGCTGTGATTACT
CTCAACGTACTTGTTACAAATATTCCAAGTATAAATCCAATTTCTAATTCTAGTTCTGTA
CAATTTTCACATGTGGTCGACCCTAGCCAACCTTCCGTATCACAAATGAATGTATCTAAT
GCTGTTTCGACAACTATTAATAGTGCAATTTTAACAACCCAAAAAAGTGCTGATAAATCT
ATCGTTTCAGTTGGAGATACGATTACGTATACAACTACTATTACAAATACAGGAAATACA
GCCGCTACGAATATTACTTTCACAAGCGCTATTCCAGCTAGCATTACCTTTATACCAAAT
TCATTCACGATAAATGGCGTTCAGCAGTCTGGTGCACAACCAGCACTGGGAGTAACTATA
CCAAATATCGCACCGGGTGAAACAGTAACTGTTACTTTCCAAGTAAATGTTATTTCTGTT
CCCCCTTCAAATTCGATTATGGGTAATGACACAATTTTATATTCTTATACTGTCGATCCA
AACGGAACTCCTATTACAACTTCTATTTCAACAAATATCGTTACAAACCCGGTACTAGAT
GCTATGATAACGATGGTGAAATCTGTAGATCAAACACTTGTAACACTAGGTGATACCATT
ACCTATACGACAATTTTAACGAATAGCGGTAATACAAACGCTACGAATATTACTTTCACT
GACCTCATACCAGATGGTACGACGTTTATAACTGATAGCGTTACAATAGATGGCATCACA
CAAATCGGGCTCAACCCTAATACAGGTATTACAATTGGATTAATTGCTCCTAACAGCTCA
ATATCTATAGCATTTCAAGTTACCGCTACTTCTACACCAGCCCAAAATCCTATTGCCAAT
TCCGCTACTGCTTCTTACACATTTATCGCTGATCCTAATGCCCCTATTGTTTCAAGGACC
GTTACTTCAAACACAGTGTTCACTACGATTAATACAGCTACCATTCTTTCATTAAAACAA
GTCGATAAATCCTTTAGTCGTATTGGAGACACACTCACTTATACTGTCGCTTTAACAAAC
AATGGAAACTCATCTGCGCAAAATGTTATATTCACAGATACCGTACCGAGCGGAACAGCA
TTTATTGCAGACACATTTTCTATTAATGGAATTCTTCAAAGTGGTGCAAATCCAGTGAAC
GGTGTAAATATCGGAACTATAACAGCTGGGACTACAGTAACAATTTCGTTCCAAGTTACT
GTAACGTCATTACCAACTGAAAACCCCATTGTAAATTTCTCATCAACATCGTACCAATTA
GTCTCACCGCCTGATGCAGAAACTTCAATTAGCAATCCTGTTTCAACGCAAATTAAAGAA
GCACTATTATCCATGACGAAAAATGAAAGTGTATCCTTTGCAGATATCGGGCAAACTGCT
TTTTACACTACTTCTATTTCGAATATAGGAAATACAGATGCAACTAATATTGTATTCACA
GATGTATTACCAAATGGAGTCACATTTGTTCCTAACACATTAACTGTCGATGGTGTTTTA
CAACCTGACGCGAATCCAAATACAGGTGTATTACTTGCAACACTTCCGCCTAATGAAATA
TATAGTATCGTCTTTCAAGTTACAGTGAACAGCATTCCCCCTATTAATCCAGCACCAAAT
ACAGCATCAACAACATATGAGTTTACTGTTGATCCTGTTAATCCTCCAGTATTAAGTGCG
GCTACTTCCAACACTACGCTTCTTCAAATAAACAACGCGAATATTATAAGTACAAAAACA
ACAGATCTTACTTTTGCGGATGTTGGTAATACAATAACATTTACACTTAACCTCCCGAAT
ACAGGGAATGTGACTGCAACTGATGTTACCGTTATCGATACGCTTGATAGCAATTTAAGT
TTCGTTCCAAACAGTTTCACAGTTAATGGGCAAACCATTCCAAACGCTGATTTATCTACT
GGTGTAAATATCGGTTCCATTAATGGTGGAAACACATCAATCGTCACATTCCAAGCCATC
GTTTCAACCCTCCCAATCAACAATCCTATTTCTAATTCGGCTCTTACCACTTACCGTTAT
ATTGTTGATCCAGATCAGCCGTTCATTTCAACTTCTAATCAATCTAATACAACGACAACA
CAAGTTAATAGCGCTATCCTTACTGCACAAAAAAATTCAAATGTGGAAGCAGTAGATATT
GGGCAAGATATTGTCTACTCAGTTACGATTACAAATAGCGGAAATGTTAGTGCGACGAAT
GTTATTTTTACCGACCTAATTCCAGACGGAACTTCCTTTGAACCGAATAGTTTTACACTT
AACGGAACTACCATCCCAAATGCAGACCTAATTACAGGCGTTCCAATTGGCGATATTGGG
CCAAACGAATCTGTCATTGTAACATTTCATATTAGTGCCGATGAAATTCCGCCTATAAAT
CCAATTACCAATCAAGCTAGTGTTAGTTTCCAACACATTGTCAATCCAGCTAATCCTCCT
GTTTCAAAAAACATTACTTCAAATAGTGTTACAACAACAATTGAAAGTGCTATTTTAACT
ACTACTAAAATCGGAGATAAAGCTTTTGCGACGATTGGTGATACAATTACGTATACAACT
ACGATTACGAATACAGGAAATATTCCTGCTAATAACGTTATTTTCTCAGACCCGATTCCA
TCGTGGACACAATTTGTTGCAGGATCAGTTATTGTTGATGGCACACCATTAGCATCTGCT
TCTATCATTGACGGTATTGGCATAAATACAATCATTCCAAATCAAACTGTAACAATCATG
TTCCAAGTTCAAATCACAAGCAACCCAACAACGTTCACACCTGAACTCCAAAACTTAGCA
TTTGTTAACTTCCAATATAACGTAGGCAATGCATTACAGGCTCAGCCTGGCAATGTGGAA
ACGAACGTCTTCGTTACTTCTATTCATTCAGCAATACTTTCAGCTGTAAAAACTGCTAGT
ACAGCCTTTGCGAATATTGGAGACACGATCACTTATACAGTTTTAATACAAAACAGCGGC
AATACAAACGCTACGAATCTAAATTTCTCAGATCTTATTCCAGCTGGAACGACCTTTGTT
GAAAATAGTTTTTCTGTAAATGGAAGTATCATTCCAGGGGCAAATCCAAATAACGGGGTT
AATATCGGAACCGTGAATGCTGGTAGTTCCTCAGCCGTTACGTTCCAAGTCATAGTTACA
TCTACTCCACCTTCGAACCCAATTACAAACGTTGCAGCTATTCAATACGAATTTATAGTT
AACCCGACCTCTCCTCCTGTTACAGGCACAATAACTTCTAATAGTGCTTCCACACAAATT
AATAACGCGACTGTTACAACTGTTTTAGAAGCAAATCGTACAATTGTATCTATTGGAGAT
ATCATTACGTATACAGCAACATTAACGAATACTGGAAACTTCCCTGCAAATTCTGTATTA
CTCATTAATGGAGTTCCTGAAGGGGCATTATTTGTTCCAAATAGTGTCACGCTTAACGGG
ATTTCACTTCCAGATGCAAGTCCAACTCTCGGTATTCCAGTTGGTATTATCGCACCAGGT
GATTCTGCTACTATTACGTTCCAATTTCTTGCAAGTTCTATTCCACCGCAAGGAGCGATT
ATAAATCAAGCACTTACAAGTTACACTTATATTGTCGACCCAAGTCAACCTCCAGTTACA
GCAACATCTTCATCTAATACGGTTAATACAGCTGTCGTTGATGCATCACTATCTGTAATT
AAAAATACAGATTCCCTCGTACAGTCTACTGACGGTACAATCACTTACACTGTAGTCGTT
CAAAATAACGGGAATACAACTGCAAATACAGTTACTTTAACAGATTTGGTCCCAGAGGGA
ACTGCATTTATTCCGGATAGTGTGACCATTAATGGTGTTTCAGCTCCAGGTACTGATCCA
AACGTAGGGATCTCATTAAACTCCATTGCACCTTCGGAAATCGTCACCGTCACATTCCAA
GTTATCGTTCAATCCATTCCAAGCGTGAATCCAATTTCTAATATAGCTCGTATTGACTAT
ACTTTTATCGCTGATCCAACTGCTCCTATCATCTCTCGAACAATTACGTCTAATCCAGCT
TTCACACAAATTTCGGATGCGAATGTTCTTTCTTTAAAAGCAGTCAATGCACAACAAGCA
ACAACAGGTGATATTTTGACCTATACGATAACGCTAGAAAATACCGGAAATATTCCAGCT
ACGAATCTCATATTTTCAGATACGCTTCCAGAAGGGACTACATTCGTAGACAATAGTTTT
ACACTTAACGGAACAACTATACTTGGTGCCAATCCAAATGTAGGTGTTACTTTGCCTAAC
CTAGCAGCAAACGCTACTCACCTTATTGCTTTCCAAGTTCTTATTAACGATCCATTCTCG
CAACAATCGATTACAAATCAATCTAATACAACATATACAATTCAACCAGATCCAGGGCAA
CCGCCTATTACTGAAACATCTACAAGTAATATTGTCATTACAAATTTCGTGCAAGCACAA
TTAACAATTACAAAAACGTCCAATCCAATAACTGTAGATATTGGCGGAACTATACTTTAT
ATTTCTGAAGTGAAAAATAGCGGCAATGTTGACGCAATAAATATTATTTTTACAGATTCG
ATTCCAGTTGGGACTACATTCGTTCTCGACAGTGTCACAATTAACGGTGTACTTCAGCCT
GATGCAAATCCCGAAAACGGAATACCAATTGGAAAGATTCCACCAAACAGTTCCAAAACA
ATACTATTTCAAGTACAAACAAATAATCCACCTACTGAAACCGAAATTGTAAATCAATCT
TCAGTAACTTACCAATATATAAGTATTCCTACAGCTCCACCAGTGAATCGCTCTGCAAAT
TCTAACATTGTTACAACATCACTTCAAAATGCGAATATTATTTCCGTTAAAAGCGCAGAT
GTAACTTTCGTCTCCATCGGGCAATTTATTACCTACACAAATACACTACAAAATATCGGA
ACGGTTCCAGCTAACAATACGGTGTTCATTGACAACATTCCAGAAGGGACAATATTCATT
GAAGATAGCTTATCAATAAATAATGTCATTCAGCCTGGTACGAATCCTGAAAATGGAGTA
ACTCTCGGCACGATACAACCAGATGAAACAGTCACTATTTCATTCCAAGTACAACTTACA
AATATACCTGAAGACAATACAGTCATTAACATCTCAGACACTTCATATGAATACCAAATT
GACCCTAGTTCTCCAATTATTCAGCGTAGATCATTATCAAATACAGTAAACACGGAAGTC
CGTACAGCAAATGTTAGTGCAATTAAATCTGCTAACAGATCCATTACACGCATCGGTCAA
ATTATCACATATACCATCGCAGTTACAAATGCTGGTACAGTACCTATTACAAATACTCTC
CTAATTGACGCAATCGCTGCTGGCACCACATTCGTTCCAGATAGCATTCTTGTAGATGGC
ATACCAAGACCTAACGAAAATCCAAGTACCGGAATCTCACTTAATATTATCCTTCCAAAC
AATACAATTATCGTTACATTCCAAGTAAATGTAGACTCGATACCTTCTCAAAATAACATG
AATAATATCGCCGTCATCCACTATGAGTATCAGCCAGACCAAAGCTTACCACCAATTTCA
GAAACGACATCTTCCAATACTACAAATATACAATTTATTGATGCCATTCTTATCGCTACA
AAATCCGCTAATACAGTATTAGCTAATATTGATGAAACTATTGAATATACAGTACTCATT
CAAAATAACGGATCCACTACAACTAACTCCATCTTTTTTACTGATATTATAGAAGATGGA
ACAGTATTTATTTCGGGGAGTGTAACAGTTAACAACACTGTACTTCCTGCAGCAGATCCG
AATATCGGCTTTTCCATCCCGAATATCACATCAGGTCAAGTAGCTACAATAACATTCCAA
GTTTCGGTTACGAATTTACCTGCTGCAAACCCAACACCTAATACTGCAAACATCGTCTAC
GACTTTATTTTCAACCCTGACTTTGCACCAATTCAAAAATCGACTACTTCCAACACTACT
TTCGTTCAAATTAATGATGCTGATATCGTTTCACTTAAAACTGTTGATTTGACTTCTGTA
ACAATTGGTGATGTTTTAACTTATACAACAACTTTAACAAATACAGGGAATACGGATGCT
ACTGCTCTTGTATTTACAGACAATATTCCTGGTGGAACAACCTTTATAGACGGTAGCGTT
TTAGTAAATAACATTCCGCAGCTTAATGCCAATCCAAGTACCGGTATATTGTTAGGAACG
ATTGCTCCTAACATTTCTATCCCAGTCACATTTTCTGTTACTGTCGTAGCGCTTCCAGCT
AGTGGTCGTATTCAAAATCAATCCACTTCTCGTTATACAATTAATAGCGAAGAACAAATA
TCAACTAGTAATATTACCTTCACTGAAGTTATTTCTGCTAATATAATTGCAACAAAAACA
ACGCCTATCCAATACGCTGACCTACAAACGATTATCCCTTACACTATTTCCATCACAAAC
AATGGGAATATACAAGTGGAAAATATTATCGTTACAGATATCATCCCAGCAAATACGAGC
TTTATAGAGAATAGTGTTATTGTGAATGGAAGCGCTCGTCCAAATGATAATCCACTTAGC
GGGATACAACTTGATAACATTCCGCCTAATACGACAGCAACTATTCTATTCCAAGTACGG
GTTACTTCAATTCCGCAAACAAATCCAATCTCTAATACGAGTACAATTGAATACCAATAC
ACGTTACCAAACCAGCCGCCTATTACCGAAACTATTATTTCATCAGCTGCCGTAACAACA
ATTAATCATGCGACTTTGAATAGTAATAAAACTGTTGACCTTGCATTTGCAACGGTTGGT
GATGCGTTAACGTATACGATTACACTAAATCAAACCGGTAATGTTGCAGTAAATGATGTA
ATCATTCAAGATATTATTCCTCAAGGTACTACGTTTATAGAAAATAGCGTCATTGTAAAC
GGAGAAACTCTTCCAGGAGTGAATCCAGTAAGCGGCATACCAATTGGTACTATAATTGTA
GATGGAGATGCTATCGTTTCATTCCAAGTAACTGTGACTACTATTCCAACACCAAATGAA
CTAAACAACAACGCAATTACTACTTTTAACTATATAGTCAACCCAAATAACGTACCCGTT
ACAAATACGACTACAACAAATACCGTCACAACTACTGTCCAAAATGATAATGTCATTGCC
ATAAAATCTGTTGATGTAACGAATGCCTTACCTGCTCAAACTTTAACGTATACAATTACG
ATTATGAATAGCGGTAATGTAACGATTGAAGACCTTCTTGTTATAGACACCATACCAATA
GATACGACTTTTGTTGCTGGTAGTGTTACGATTAACGGAATCAATCAGCCTAATGAGAAT
CCGGAAAATGGTATTACGTTAGGAAATCTTGCTCATAATGACTCTGTCATTATTACGTTC
CAAGTGACAATATCTTCTTCTACTCTTCAACCTACAATTAATAACGATGCTACTGTTTCC
TATACCGTTATCATTGATCCAGATGAACCACCTATTACAATTACAAAGCAAACAAATACC
GTTACAACAACATTAATCGAGCCAATAATTAACATTGAGAAAACAGCAGACAAATCTATC
GTCGTTATAGGAGATGTTATTACATTCACATTAGAGGTATTTAATGATTCCACAATTCCG
ACAATTAGTACTTCTGTTATAGACACAATTCCAGCTGGTACAACATTTATAGAAAACAGC
GTAACTATTAACGGTACTTCGGTTCCAAATGTTCGTCCAGACACTGGTATTAATATTGGT
TCTTTATCTGCAGGTACAGTAGCAACTATAACATTTCAAGTCCTCGTAACTTCTATTCCT
TCAAACAGTACAATTATAAATTCTGCAACAGTTACCGCTGCTTTTCAATTGACACCACAG
GATCCAATTATTACTTTCATTGTTAATTCAAATATTGTTCGTATACCAGTTCAATTTATA
ACTACAACAGTCACGAAAAATGCTTCCGTCAGCTCAGCTTATTTAAATCAATATTTTGAT
TACACGGTACGCATTACAAATACTTCCAAAATTTCACTCTCAAATATTTCGTTACAAGAT
ACTATTCCAGCAGGTTTACAATTTATAAACGGCACTGTCTTTATTAACGGTGAACGCTCT
CCACTAGCGAATCCGAATATCGGTTTCCTAGTTGCCACTAATTTAGAGCCAAACGAAACA
ATTATCGTGTTATTCACAGTACAAGTAATAAGTCCACCTGTTAATAATGAGTTTAAAAAT
ACGGCCAATATTTCGTTACAACTTCAAGTCTCGCCTACCGATCCACCAATTACAGTAACC
GTTACAAGTAACGAGAACATCGTCACCTTTGTTCCAGAAAATCCAGATGAAACACTTCCA
AATTTAAATTGCTTCTTTGACGGTGAACGCTTCATTCGCATTACTCCTCGAAATATAAGA
AATTACCTTTGGGCTTGGATTTGGTGGCAGTAA
>plasmid1_182 200135-201295 - length=1161 nt
ATGAAATGTCTTTTTAAAGTTATAACAATTGCGCTTATAGCTGGGGCTATCAGCGGTTGC
TCTGAGTTAGCGGAGATAGAAGAAAGAGGCTTTGTAGTAGGTGCCGCTTACGATATTGTT
AAGGAAAAGAAATCTAATCCAATTATGAAAGGGACGTATCAAATGGTACTTCCCAGTAAG
TTAACGCAAGAAGGTGGAAAAGGCGCAGGGAATAATTATATTGATGTGAGTGCAAAAGGA
GATAGTGTGTTTGAACAAATACGAATAATCGCTAAAAAGATTAGTCGTACTTTATTTTTT
CCACATATACAAGTAATCATTTTTTCTGAAGAATTACTATCGAATCCAAATGTTTTACAA
AATACGTTAGATGTATACATTCGAGATCATGAAATGAGAAGAAATATTCGTCTATTTGTT
TCTGAGAAAAATGCAGAAGCAATCTTGAAACAAAATGCAAAATCAGAAAATTTACCGGCA
CAGTATATTGATATGCTAGCTGAACACCCTCCTAAAAATGCTCAGATGGTTGAGGCAGCA
AGAATTGGTGACGTGCAGGAAAAGATAATTTCAAACCGAAGTTTTGTACTACCTGTCTTA
AAACCTACAAAACAGGGGATAGAAATGGATGGGGCTGCGTTGTTTCGTGGGAAGGATAAC
AAGTGTGTTGGAATGTTAAACGGCGAACAGACAGTGGGAATAAACTTTATAATCGGTGAA
AAATTAGGAGGTTATTTTACCATACGTAAAAAGGACCAGCTTATTACATATGAAATTCAT
AAGCTACACCGAAAAATACAGGTATTTACTGAAAATACTACAAAACCGAAGTTTGATATT
CATCTATTTCTCGAAGGTGCTTTAGCGGAGTTGCATTTTAGTGATCATAAAAAATTCATG
AATGAAAAACGCTTAACGAAGGATATTTCAAAAGAGGTGGAACAAAGGATTCAAAAATCA
ATAAAGCTTGTTCAAAAAAAATATAAGGTAGATGTATTAGCGTTAGGAGAAGTATATAAG
CGGCATAATTATAAAAAATGGAAGAAAATACGTAAGAATTGGGATCAAGGCGAAAATTAT
TTTAGTGATGCCCAAATTAATGTTCATGTTCATTCAATAATTGAACATTCAGGTTCAGCT
TTACCCAAGAAAGTAAAATGA
>plasmid1_183 201776-201883 + length=108 nt
ATGGGTGGTGAATTCGAACTTTTATTACAAAGAGCAGCTAAATTAGATCCCTTGTTTATT
ATTCATGGAGGAGACAAGGTTTATACAGTAGAAAAGAAATATGTATAA
>plasmid1_184 202138-203292 - length=1155 nt
GTGAAGCTGCACAAAATAAAACTAATAATTATGATGCTTATCACTAGTGCAATGTTATCT
GGATGTTGGAATATTAAAGAAGTTCAAGATATTTATTATGTTGCAGCTCTTTGTATAGAT
TTTAAAGAAGGAAAATATATAGCTTATGCTCAGTTACTTGACTTTTCTAACGTTGCTAAG
TTAGAGGGGGCTAGACCTGATAAACAACCACCAGTGTGGATAGGAAGAGGTGAAGGTTTT
ACCATTACGGAAGCATTAAATCAATTATATAAGGATGCTCAACAAAGACTTTTTTGGGGA
CATGTATCTACAATAATATTAAGCGAAAGACTGCTCAGACAAGATATTAAAGACTCTATT
GATTTTATTAATCGGTACCGAGAAATACGCTATAATATTCTCTTATACGCTACAAAGGAA
CCCATTGATGATATACTTAAAACAAAAGCCTTTTTTACATTATCGGGGTTGTCTACCATT
CTCCATGAACCAAAGGAAAGGTATAAACAACGGTCTTACATACAACCTAAACAATTTTAT
CAATTTATTAGAGATAGTGATCCGATGGGGCAAACTGCTTATATCCCATCACTTAAAATT
TCAACAGAAAATTGGAAAGAAGAATCCAAAAAAGCACCATTATTAAGAAATGATGGAGCG
TTCTTTGTAAGGAATAATCGCCTAGAAGGATGGCTTTCTGAGACTGATTTAAACGGTCTA
AGATGGATGGATGAAAAAAACGTTCGATCTCCTGTGTGGATTATTGAGAATGATAGCGCT
GTTGTTTCCGTAGTGATAGAGAAACCTAAGATTACAATTTCCCCTATTATGAGTAGTAAG
CCCATACTTTTTAATATTCGAGTTGAAGTTCAAGCTGGAATAAATGAGAAGATCAAGGAA
ATTAGTGATAAAGAGTTGATTACAAAAACTGAAGATATTATCAAATTAGAAATTCTAAAA
TCCTTTGAAAAAGGAATAGAAATAAATGCAGATATCTACAAATTAGGTGAATCATTATAC
CGTCAGAATCCAAGAAAATGGAAAGAAGAAGTAAAAACAGACTCGTTTTACTTAAATGAA
CACAGTATAAAGAATTTAAAAGTTAAAGTTAATTTAGTTAACTCCGGAAAGTTGAAGTAC
CAAGATGGATCCTAA
>plasmid1_185 203289-203981 - length=693 nt
GTGGCGGTACCCCTAATAAAAGCTGCAGAAGATTCCCACTTTAATTTTCTAACTGTATCA
TTTGCACGCTTTTATCGGTGGATAGGATTTCTTTTAGCTGTCTTCCTACCCGGATTTTGG
ATGGCATTACTTGCTTATCACCAAGATCAAATTCCTTTCCCTCTTCTTGCGACTGTGACT
GTTGCAAGATCAGGTCTACCATTTCCAGCACCACTTGAGCTTATAATTGTTTTGTTCCTT
TTTGAGATGTTCCGTGAAGCCGGTCAAAGATTACCCTCCCCCCTTGGTCAAACCCTTTCA
GTGGTAGGCGGACTAATCATTGGGGATGCTGCAATCCGTTCGGGTTTTATCTCCCCTTCT
GTCATTGTTATTACTGCTTTATCTGCTATTGCGGGATATACCTTAGTAAACCAAATATTA
GCAGGAGCAGTATCCATACTCAGAGGGTTTGTACTATTATGTTCAATTTTGATGGGGTTA
TATGGATTTATGCTTGCCGGATTCGTAATCGTTCTTTATATCTCAAGATTACGTTCCTTT
GGAATCCCTTACTTAGCTTTAGTTTTCCCAAAATCTAGTTCAGATTTTTTCAAGGGATTG
TTTCGTTTACCGTGGAGAAGTTATAGACATAGAGTTGATTATCTCCGAACCAATGATAGT
TCTAAAACGGACGAAGGAGAAGGAAAACAGTGA
>plasmid1_186 204109-204420 - length=312 nt
GTGTATGGAAGACTTATTGCCATCTTTATCTGTTCTTCTACGATGTTTAAGATGCGTAAA
CTTCTTTTGCAAAAGAACAAAAGAGAATTAAGTGAATATAAAGCCATTGGGATGATTCAA
GATCATGTATCGCTGTTATATCAAGCGATACAGAGAAACACCCAAAATCTAACAAAGATT
TTAATCCGTTTGTTCGACCTCCTACAGAAGAATGGACGGAAATCTCATCGATATGAGAAG
AAAACTATCTTTGATATTATGGGTGTTGTCTATGAGTATAATGGGTTTGGAAAACAAAAG
AAAGCTGCATAA
>plasmid1_187 204638-204781 - length=144 nt
ATGAACAATTTAAAACCCGGTCAAACATACGAAATAAAAGAAGCTTACATTGGAAAGAAT
CAAAAACTATTCACACGTGTAATTATCTATCGTTTAACAGACAAACAGATACAGGAACGT
AGAAAAAAAACAAAGTTACACTGA
>plasmid1_188 205280-205555 - length=276 nt
ATGAATCTTTCGATTCAAGATGAATTACAACTATTTTCTGAAGAACTGTATCGTCATTTA
ACCCCTTCTCTTTTGGAAGAACTCGCAAAAGAATTAGGTTTTGTAAAAAGAAAACGAAAG
TTTTCTGGAAATGAATTAGCTACCATATGTATTTGGGTAAGTCAACGTACAGCGAGTGAC
TCGCTTGTTCGACTATGCAGTCAATTACATGCGGCCACAGGCACTCTTATGAGTCCAGAA
GGACTCAATAAACGCTTTGATAAAAAAAGCGGTTGA
>plasmid1_189 205963-206133 - length=171 nt
ATGATTCATAAGGGAAACTACGCTGAAGCTGACATTACAGATCCATCTTTCCCTCGGCTG
CCGACATATCAGAGCTTTTATGATACGGAGGCTATAAAATTAGTTACAGATATATTTAAT
GAAGATTTTGAAGCGTATCATTATCTTAAAATGGATATTTCTACAATATGA
>plasmid1_190 207232-209499 - length=2268 nt
ATGGAAATGAAAAAAATGTTAAACAATGACCGTATTAAACCATATTTATTAAAAGCACGT
TTTGGAGTTGAAAAAGAAAGTCAACGAGTTGACCTATCAGGAAGTTTAGCTAAAACGGAA
CATCCCAAAAGTATTTCAGTAAGAGATGAACATCCTTATATTCAGCGAGATTTCTCTGAA
ACACAAATGGAATTAATCACACCAGTTACTGAGACACTAGGAGATTTATTTAATTATTTA
GCAGCTATCCATGATGTTGCCTATCGTTCTATGGGAAATAACGAAATGCTTTGGCCATTA
AGCATGCCACCACAGTTGCCCGAAAAAGAAGAAGATATTGTTATTGCGAAACTTAATAAT
CATGAAAATGTTTTATATCGTCGATATTTATCTAATTCTTATGGTCGACGAAAACAAATG
ATTAGTGGTATTCATTACAATTTTGAATTTAGCGATAATTTGATTCAGGCATTATTTGAA
TTACAATCAGAAATAAAAGATTATCATCAATTTAAAACAGAAATTTATCTGAAAGTCACA
AGGAATTATTTACACTATCGATGGTTAATAACTTATTTCTTCGGTGCTTCTCCTAGTAGT
GAAAAGAATTTCTTTGAAATAAATCCTTTAAATGACGCCGTAAGAAGCATTAGAAATAGT
AAATATGGTTATAGTAATGAAAATGATGTTCAAGTATCCTATAGTAGTTTACAGAACTAT
ATATCTGATCTTTCTTCGCTGGTAAGTAAAGGGGTTTTATTAGAAGAAAAAGAATTTTAT
GCATCTGTCCGTTTAAGGGGCGGTCCTCAAGTTTCAGATTTAAAAAATCATGGGATTCGT
TATATTGAATTAAGAAACCTAGATTTAAATCCTTTTGAAACATATGGAATTAGCCATGAA
CAAGCAGAATTTCTACATCTTTTCCTCATCTATTTACTCTGGATTGATCAAGACGATAAT
AATGATGAATGGGTAAAAATCGGTGATTTTCAAAATAATTTAGTGGCTCTTGAACATCCG
TTAGAACATACGCAATTTAAAACAGATGCTGAGCGTATTATTGATGAGATGGAACATTTA
ACAGGGCTGTTAGACATAACTGTTTCGAATACCTTATTTGTTAACTTGAGAGAAATGCTA
ACAGATCCAAGTAAGACTTTAGCTGGAAGACTTTATAAAGAGATTATAAAAAGTAGTCAA
AGTCAGGTAGCTTCCCGTATTGCTAAAGAAAATTATAAAAAAGCATGGGATAAACCATAT
CAACTATCAGGATTTACTGACATGGAGTTGTCTACACAAATTTTAATGTTTGATGCTATT
CAACAAGGATTACAAGTAGACGTTTTAGATCGACAAGATCAATTTTTAAAACTACAGTTA
GGAAATCATGTTGAATATGTGAAAAATGGGAATATGACAAGTAAAGATAGTTATATATCA
CCATTAATTATGGAAAATAAAACAGTAACAAAGAAAATTCTTCAACAGCATGGATTTCGT
GTACCAATAGGTGAGGAATTTAGTGATATAGAAAAAGCCTTACGTTCCTATGATATATTT
GCAGGAAAGCCTTTTGTCGTTAAACCAAAAACAACAAATTATGGTTTAGGAATATCTATC
TTTAAAGAAAACGGAGCAAGTTACGAAGACTATCAAAAAGCACTCACAATAGCATTTAAA
GAGGACTCATCAGTATTAATAGAAGAATTTATTAATGGAACAGAATATCGATTTTTTGTG
CTAGATGGCAAAGTTTCTGCCGTTTTATTACGAATTCCAGCCAATGTTATAGGAGACGGT
TCACATACGATTGAAGAGTTAGTCGCTCAAAAGAACCTGAATTCATTAAGAGGAATGGAC
CATAGAACACCTTTAGAAAATATACAATTAGGTGAATTAGAGGTCCTAATGCTTAAAGCT
CAAGGGTATCGAAAAGATTCTATTCCAACAAGTGATGAAATTGTTTTTCTGCGAGAAAAT
TCTAATGTCAGTACAGGTGGAGACTCAATTGATATGACAGATCAAATTCCCGATGATTAT
AAGAAAATTGCCGTAGATGCTGTGTCGGCACTTGGAGCAAATATTAGTGGTATTGATTTG
ATTATTGAAAATACAGAAGTTCCTGCAGCTAATAAAAATGCTTATGGAATTATTGAGGCA
AACTTTAATCCATCGATGTATATGCATATATATCCGTATAAAGGCAAATCCAGACGTTTG
ACCATCTGTATATTACATTATTTATTCCCTGAACTACCAAAAAAATAA
>plasmid1_191 209574-209846 - length=273 nt
ATGTGGATTAAAAAAATGTTATTTAATTACCGTGTTAAACCATCCTTATTAAAATCTCGT
TATGAGATTGAAAAGGAAAATCGACAAGTTGACTTATTTGAAAGTTCAACTGAAACGTCT
AAACCGTTTTCGATAAGAGATACAAGATCATATATTCAGCCTAATACTAAAACATTAGAA
GACATGATTAATTACTTAGCAGCTATTCGTGAAATCCCTTCTCTTTCCGTGGATAAGAAT
AAAATGCTTTGGCCATTAATATCCAAATGCTAA
>plasmid1_192 210013-210846 - length=834 nt
ATGAGTCTTAAATGTATTGAACAACATCGTTCTTTCGAAGGAGAGCAACGTAAGTATAGC
CATTATTCCGAAGTCTTGCAATGTGATATGAAATTTAGTATCTACTTACCATCAAATAAA
GAAAAGAAAAAAATTCCACTTATATGGTGGTTATCTGGTTTAACTTGTACAGATGATAAT
TTTAGTCAAAAAAGTGGATTTCAACGTTTGGCTGAAAAACATCAAGTTGCAGTGATTATG
CCAGATACTTCACCACGTGGAGAATACGTTTCTGATGTTGCAGCATGGGATCTTGGACAA
GGGGCAGGTTTTTATTTAAATGCTACCCAGGATCCTTGGGCACAGCATTATAAAATGTAT
TCGTATATCGTAGATGAATTAACATCCATTGCTTCGACTATAGTACCTAATTTTTCAGGT
GAAGAAAGCATAATGGGGCATTCAATGGGAGGACATGGGGCTTTAGTGATCGGTTTGAAA
AATGCTAAGAGATTCAAAGCGGTTTCTGCTTTTTCTCCAATCTTAACTCCTAGTCAAGTA
CCATGGGGAATAAATGCTTTCACCTCTTATTTAGGTGAAGACAAAGATTCTTGGAAAGAA
TGGGATGCTTCAGAATTAATTAAAGAAGCTACTATTCCACCAATTCTTATTATGCAAGGT
AGTCAAGACGAGTTTTATCCGAAACAATTGGAAGAACATATTTTCTTAGAGAACGCTCAA
AAAAATAGTCAAATGGTAACTTATAAAAAAATGGAGGGCTATGATCATAGCTACTTCTTT
ATTTCCACTTTCTTAAATGAGCATTTCTCTTTCCATATGAAGTATTTAAGATGA
>plasmid1_193 210851-211966 - length=1116 nt
TTGAAAAGTAGAGCTGCTGTTGCATTTAAGCCAGGGGAGCCACTTCAAATCGTAGAAATC
GATGTAGAAGAGCCAAAAGCAAAAGAGGTATTAGTAAAAATACTATATACTTCTGTCTGT
CATACAGATGCTTTTACATTATCAGGTGACGACCCAGAAGGAGTATTTCCTGCTGTATTA
GGCCATGAAGGTGCTGGTGTTGTCGTTTCAGTAGGTGATGAAGTTACTTCAGTAAAACCT
GGGGATCATGTTATTCCACTATATACACCTGAATGTGGAGAATGTAAATTCTGTCGTTCT
GGTAAAACAAACCTATGTAGTGCTGTACGAGAAACACAAGGTAAAGGTTTAATGCCTGAT
GGAACAACTCGCTTCTCTTATAATGGAGAGCCCCTTTATCATTACATGGGAACTAGTACA
TTCAGTGAATATACAGTTGTTAATGAGATTAACTTAGCGAAAATCGATGAAAACGCTCCG
TTAGATAAAGTTGCTTTATTAGGATGTGGTGTGACTACAGGTATTGGTGCTGTACACAAC
ACTGCAAAAGTTGAAGAAGGAGCTGTAACAGCTGTATTTGGTTTAGGAGCGATTGGATTA
GCAGCTATTCAAGGATTGGTTCAAGCAAAAGCAAGCCGAATTATTGCAGTTGACCTGAAT
CCCCAAAAATGGGAACTCGCTAAAAAAATGGGAGCGACTGATTTTGTGAATCCTGCAGAT
TATGATCGCCCAATTCAAGAAGTTATAGTCGAAATGACAGATGGTGGCGTGGATTATAGC
TTCGAATGTATTGGTAATGTTGAAGTAATGAAATCCGCTCTTGAAGCATGTCATAAAGGT
TGGGGCGAAAGTATTATTATCGGAGTAGCTGGTGCTGGTAAAGAAATCCATACTCGTCCA
TTCCAATTAGTAACGGGCCGAGTATGGCGTGGATCAGCCTTTGGTGGAGTTAAAGGAAGA
TCTGAACTTCCAGAAATGGTCGAAGATTATATGCATGGTGATATTGATTTAGATTCATTT
ATTACTCATCATTTAGAATTTAAAGACATCAATGCGGCATTTGACTTATTACACAAAGGT
GAATCCATTCGTACGATTTTAACTTACGGAGAGTGA
>plasmid1_194 212089-212445 + length=357 nt
ATGGTTATTCATTATAAGGACAAGGAATTTTTCACTGGAAAAGATTTAGCTTTATCTGTG
ATAGGAGGGCGTTGGAAAATAGCAATTATATGGTGTTTGTTACAACGTTCGCCATTAAGA
TTAAGTGAAATACAAAAAAAGCTGCCTGAAGTTAATCAACGTATGTTGATTAGACAATTA
AGAGAATTAGAAGACGATAAAATAATTACTCGATGTGTATACCCCGTAGTGCCTCCTAAG
GTTGAGTATGAACTTAGTGAAATTGGTCATCAACTAGAGAATGTTGTAACAGCCATCTGT
GATTGGGGAGATGACTTTAGTGATTTTGTAGAAAAAGATTCGGACGAACTTAGTTGA
>plasmid1_195 212777-213088 - length=312 nt
GTGTATGGAAGACTTATTGCCATCTTTATCTGTTCTTCTACGATGTTTAAGATGCGTAAA
CTTCTTTTGCAAAAGAACAAAAGAGAATTAAGTGAATATAAAGCCATTGGGATGATTCAA
GATCATGTATCGCTGTTATATCAAGCGATACAGAGAAACACCCAAAATCTAACAAAGATT
TTAATCCGTTTGTTCGACCTCCTACAGAAGAATGGACGGAAATCTCATCGATATGAGAAG
AAAACTATCTTTGATATTATGGGTGTTGTCTATGAGTATAATGGGTTTGGAAAACAAAAG
AAAGCTGCATAA
>plasmid1_196 213306-213590 - length=285 nt
ATGGATCAACGAGGTGCTTATTATATATCCAGATTAAAATTAAACCATACCGTGTATGTA
AAAAATCCGTTTCCAGAATACTTTCGAAACGGAACCGTAAAAAAGCAATCACAGTATATC
CAAGTTGATTTAGAACATATTATGAACAATTTAAAACCCGGTCAAACATACGAAATAAAA
GAAGCTTACATTGGAAAGAATCAAAAACTATTCACACGTGTAATTATCTATCGTTTAACA
GACAAACAGATACAGGAACGTAGAAAAAAAACAAAGTTACACTGA
>plasmid1_197 213688-214218 - length=531 nt
ATGAATCTTTCGATTCAAGATGAATTACAACTATTTTCTGAAGAACTGTATCGTCATTTA
ACCCCTTCTCTTTTGGAAGAACTCGCAAAAGAATTAGGTTTTGTAAAAAGAAAACGAAAG
TTTTCTGGAAATGAATTAGCTACCATATGTATTTGGGTAAGTCAACGTACAGCGAGTGAC
TCGCTTGTTCGACTATGCAGTCAATTACATGCGGCCACAGGCACTCTTATGAGTCCAGAA
GGACTCAATAAACGCTTTGATAAAAAAGCGGTTGAATTTTTGAAATATATTTTTTCGGCA
TTATGGAAAAGTAAAATCTGTGAAACATCGGCCATTTCAAGCGCGGCGCTCACGTATTTT
CAACGAATTCGTATTTTAGATGCGACGATTTTCCAAGTACCAAAACATTTAGCCCATGTA
TATCCTGGATCAGGTGGTTGTGCACAAACAGCGGGTATCAAGATTCAATTAGAATATGAC
TTACATAGCGGACAGTTTCTAAACTTTCAGATAGGTCCAGGAAAAAAATAA
>plasmid1_198 214817-216028 - length=1212 nt
ATGGATATTGCTTATATAACAGGATTTCATGAGCAATTTACTCATGCTTCCAATAATCGA
AAACCGGATAAAGAAGAAACGATTATTATTATGGCTGCCCTTTTAGGAATGGGAATGAAT
ATAGGTGTAAGCAAGATGGCTGAAGCAACACCCGGACTTACATATAAGCAATTAGCCAAT
GTATCTCAATGGCGCATGTATGAAGATGCAATGAATAAAGCCCAAGCCGTATTAGTAAAT
TTTCATCACAAATTACAATTGTCTTCCTATTGGGGAGACGGTACAACATCCTCATCAGAC
GGTATGAGAATGCAGTTAGGTGTTTCATCACTACATGCAGATGCAAACCCACATTATGGA
ACTGGAAAAGGAGCCACCATCTACCGTTTTACTAGTGATCAATTCTCTTCTTACTACACA
AAGATTATTCATACTAATTCAAGGGATGCGATTCATGTTTTAGATGGTTTGTTGCACCAT
GAAACGGATTTAAACATAGAAGAGCATTATACAGACACAGCTGGTTACACAGATCAAATA
TTCGGACTGACTCATTTATTAGGATTTAAATTTGCCCCAAGAATAAGAGATTTAGCAGAC
TCAAAATTATTTACAATAGATAAAGCAAGTGAGTATCCAAAATTAGAAGCCATTTTACGT
GGACAAATAAATACAAAGGTCATTAAAGAAAATTATGAGGATGTTTTGCGATTAGCTCAC
TCAATAAGAGAAGGAACAGTTTCAGCATCCCTTATTATGGGGAAACTAGGATCTTATTCA
AGACAAAACAGCTTGGCTATAGCCTTACGTGAGATGGGTCGAATAGAAAAAACAATTTTT
ATTTTGAATTATATATCGGATGAATCATTAAGAAGAAAAATACAAAGGGGATTAAATAAA
GGAGAAGCCATGAACGGATTAGCAAGAGCTATTTTCTTCGGAAAACAAGGTGAGCTTAGG
GAACGGACTATACAACATCAATTGCAAAGAGCCAGTGCTTTAAACATCATTATCAATGCC
ATCAGTATCTGGAATACTTTACATCTAACAAAGGCAGTTGAATATCAAAAACGGTCAGGT
AGTTTTAATGAAGAATTATTGCACCATATGTCACCTCTAGGTTGGGAACATATTAATTTA
CTTGGAGAATACCATTTTAATTCGGAGAAAATGGTCTCGTTAGATTCTTTAAGACCCTTG
AAACTTTCTTAA
>plasmid1_199 216046-216480 - length=435 nt
ATGACTCACCTGTGGATTTTATTTCAAAACGTTGGAAAAAAGCATTTATACGAGAATGAT
GGTACAACAATCAATCGTCATTACTATGAAATGGCTGTTTTAACAGAACTTCGGGAGCAT
GTTCGGGCAGGAGATGTTTCCATTGTTGGCAGCAGACAATATAGAGATTTTGAGGAATAT
TTGTTTTCCGAATTTACATGGAATCAAACGAAAGAGAATACGAGATTATCAGTTAGTTTA
TCATTCGAAGATTATATAACGGAGAGAACCAGCAGCCTTAATGAAAGGTTAAAGTGGTTA
ACTGCCAATTCCAACAAGTTAGATGGAGTTTCTCTTGATAAAGGAAAGCTGTCACTTGCA
CGCTTAGAAAAAAGATGTACCAGAAGAAGCAAAAAAAGTTTAGTGCAAGCCTTTATCAGA
TGCTACCAAGAATAA
>plasmid1_200 216546-217787 - length=1242 nt
ATGAAAGTTGCGAGAGGTAGAGAATTGCTTACATCGGAACAGCGACAGGTCCTTATGCAA
ATTCCTGAAGACGAGTGGGTGCTAGGAACCTACTACACTTTTTCCAAACGGGATTTAGAA
ATTATCAATAAGCGAAGGAGAGAAGAAAACCGTTTAGGGTTCGCCGTTCAATTAGCTGTT
CTTCGATATCCCGGTTGGCCATACACTCATATCAAAAACATCCCGGATTCAGTCATACAT
TATATATCAAAACAAATCGGTGCTAGTCCATCCTCGCTAAAGCTTTATCCTCAAAGAGAC
AATACACTTTGGGATCATTTGAAAGAAATTCGAATTGAATATAAACTAGTAACTTTTACT
CTGAAAGAATATAGAATGACATTTAAGCACCTACATCAATTGGCTTTGGAAAATGGTGAT
GCCATTCATCTACTACATGAATGCATAGATTTTCTAAGAAAAAACAAAATCATACTGCCT
GCTATCACTACACTTGAAAGAATAGTGTGGGAAGCAAGGGCAATGGCTGAAAAGAAGCTA
TTTAACACGGTTAGTCAATCCCTAACAAATGAACAAAAAGAAAAACTTGAAGATATTATT
ACCTTGCAGCATTCGTCAGAATCCAATAAAACGATATTGGGTTGGTTAAAAGAACCACCG
GGACATCCTTCACCCGAAACCTTTTTAAAAGTAATAGAACGACTCGAATACATACGAGGA
ATGGAATTAGAAACGGTGCAAATTAATCATTTGCACCGCAATCGCCTGTTACAGCTGTCT
CGCTTGGGTTCAAGATATGAACCTTATGCATTCCGTGATTTTCAGGAAAATAAACGATAT
TCAATACTAACCGTCTATTTATTACATCTTAATCAAGATTTGACGGATAAAGCTTTTGAA
ATTCATGACAGACAAATACTTAGTCTCTTATCAAAAGGTCGTAAGGCTCAAGAGGAAATT
CAGAAACTGAACGGTAAAAAGCTGAATGAGAAAGTTATACACTTTACGAACATCGGACAA
GCTTTGATCAAAGCAAAACAGGAAAAATTAGACGTTTTTGAGGTTTTAGAATCCGTTATT
GAATGGAATTCTTTTGTCTCTTCGGTCGAAGAAGCCCAGGAGCTTGCACGTCCTGCTGAC
TATGATTATTTAGACTTACTGCAAAAAACGATTTTATTCACTAAGAAAATATACGCCAAC
GCTATTAAGGGTGTTGGAATTTCATTCTACAAAGGCAAATGA
>plasmid1_201 217935-218510 + length=576 nt
TTGCGGAAAATTGGTTATATACGTGTCAGTTCGACTAACCAAAATCCTTCAAGGCAATTT
CAGCAATTAAACGAAATCGGGATGGATATTATTTTTGAAGAAAAAGTTTCTGGTGCAACA
AAGAATCGCGGGCAACTTCAAAAAATGTTGCAGGATTTACAGGAAGGCGACATTATTTAT
GTTACAGACTTAACTCGGATCACTCGGAGTACGCAGGATTTATTTGAATTGATTGATTTA
ATACGAAGGAAAAAGGCAAGCTTAAAATCACTCAAGGATACATGGCTAAATTTATCAGAG
GATAATCCATACAGCCAATTCTTAATTACAGTAATGGCTGGTGTGAACCAATTAGAGCGC
GACCTTATCCGTATGCGTCAACGTGAAGGGATTGAGTTAGCAAAGAAAGAAGGAAAGTTT
AAGGGGCGTTTAAAGAAGTATCATAAAAATCACGCAGGGATGAATTATGCAGTAAAACTA
TATAAAGAAGGCGGCATGACTGTAAATCAAATTTGTGAAATTACTAATGTATCTAGGGCT
TCATTATATAGAAATCTATCGGAAAGAAACAAATAG
>plasmid1_202 218623-219468 + length=846 nt
ATGGATTGGCTAGAAAGAATGAACAATGCGTTAAACTACATTGAAAATAGCCTGGATGAA
GAAATAGACTACAAAGAGATTGCAAAAGCAGCTAACTGTTCTGAGTTTCATTTTTCAAGA
ATGTTCTCTTCAATCTCAGGTGTATCGCTATCAGAATATATTAGACGAAGACGGTTAACA
CTTGCAGCATTTGAAATTCAAAAAAGTGATATTCGGATCATCGATGTGGCAATTAAATAT
GGTTATATTTCTTCTGATACTTTCTCACGTGCTTTTCAAAAAATGCATGGGGTAACCCCT
TCCAATGCTCGTAATAGAGGGGTACAGTTAAAAGCCTTTCCCAAAATTTCCTTTCAAATT
TCTATTAAAGGAGATACCGAGATGGACTACAGAATTGAAAACCTTGATTTTGAATTAAGA
ATTGTCGGAAAAAGCAAGCCAGTAAAAACAAGCAGAGCATTTAAAACAATCCCTACGCTT
TGGAACACTGCGAAAAAAGATGGATTTATGCAAGAACTAGTAGATATGTCATGGGAAAAT
CCAAAATGCACGCTTGAAAGCCTTCTGGGGGTTTGCGGAAAAGAAGCTGCCATCACAGAT
GAACAATTTTCCTATTTCATGGGCGTAAGATACGATGGGGAATCCCCAGAAAATATGGAG
ACGCTTATTATTCCCGCAAGTACATGGGCAGTTTTTCCGAACATAGTGGATGCATGGAAA
CGTTTATATTCCGAGTGGGTCCCTACCTCCGAGTATGAACTTGCAAATTTACCGTGTATA
GAATGTTATTACGGTCCGAAGCATAAACCAAGACACGAACTCTGGGTCCCTGTTATCCCG
AAGTAA
>plasmid1_203 219677-220171 + length=495 nt
ATGGATATTATTTATGAAGAAAAAACTTCAGGAGCCACAAAAGATCGTGAACAACTTCAA
AAAATGTTAGAGGATTTACAGGAAGGTGACATTATTTATGTTACAGATTTAACTCGGATC
ACTCGAAGTACGCAAGATTTATTTGAATTGATTGATTTAATACGAAATAAAAAGGGAAGC
TTAAAATCACTTAAGGATACATGGCTAGATTTATCAGAAGATAATCCATATAGCCAATTC
TTAATTACGGTAATGGCTGGTGTTAACCAATTAGAGCGAGACCTTATTCGTATGCGTCAG
CGTGAAGGAATTGAGCTCGCAAAGAAAGAAGGGAAGTTTAAAGGACGGTTAAAGAAATAT
CATAAAAATCACGCAGGAATGAATTATGCAGTAAAGCTATATAAAGAAGGAAATATGACT
GTAAATCAAATTTGTGAAATTACAAATGTATCTAGAGCTTCTTTATATAGAAAGCTATCG
GAAGGAAAAAAATAA
>plasmid1_204 220426-220878 - length=453 nt
TTGAAAATTCCAAAGACAGCCAAAGTTAGTATCCCCTTTCCATCCGTATGGGGGATTGAT
GCTTCTATTGCGGGGAGATCCATTATTAGAGGTATACTTACCATTGATTCCATTGTAGAC
AACAAAGTAGTAGGTACAGTTAATTTTCGTGGTATACCTATTCCGATTAATGGGTATTGG
GACGAAAGCGCTAAACAAATAAGTTTCGATTCACCATATGCCTCCTTTTTTGGCAACTTG
ACAATATTTGATGAGACCGCTATAAGCATTCGGCATTTCGTTTTAAGTGGACGGTTTATA
ATGAAACCTCCCTCTTTGCTGGCTGGTGAATATGGAAATTGGATTGCTACAACCTTTACA
CCCCGTTTGGGACCTCCCATATATACTAATGTTTTACCACCTGCTGGTGCCTTTTCAGTC
TCAAGTATGCTCTTGGGACAGCAATTGTTTTAA
>plasmid1_205 221242-221940 + length=699 nt
ATGTTTAAATTATATTTAGATCCTGGTCACGGGGGAGTGGACCCAGGAGCTATTGGCAAT
GGGATGCAGGAAAAAGAAATTACCTTAAATATTTCCCATAGCATCCGGAATCTCTTGGAA
AACCATTATGAAGGCCTGCAAATTAAAATGAGTAGAACAGCAGATATTACGCGCAGCTTG
AAAGAACGTACAGATGATGCGAATGCTTGGGGTGCAGATTATTTTCTATCCATCCACGTT
AATGCATTTAACGGTTCAGCTCATGGGTATGAAGATTATATTCATAACAGTTTGTCTGAT
TCATCGAGAACAGCGTTAATTCGGGACATTATGCATGAAGAAATTGTCAAAGTAAATAAC
TTGCATAACCGTGGTAAAAAAAAGGCCGATTTCCATGTACTGCGAGAAACCAGAATGCCC
GCTTTATTAACGGAGAACGGATTTATTGATCATGCAAGCGATGCCCAAAAATTAAGAGAC
CCGAATTGGCGGCAAGCGGTTGCCCAAGGGCATGTTAATGGGTTAGCACGCGCGTTTAAT
TTGAAGAGAAAATCGACTAATCTGAAAAGCAATATGGCTATTAAACGTGTAATTGTTGAC
GGTGTGCAAGTAGGTGCTTACGCAGAAGAAGAAAATGTGTTGAGAACTGTAAAACGCAAC
CTGAGAACAGCACAAAGGATTATTATTGAAAATGTGTAG
>plasmid1_206 222313-222882 - length=570 nt
ATGCTAACAAATTTGTATTTGGTTAGACATGCCCATTCTACTTACACACCAGAGGAATTA
AAAAGACCCTTATCAGAAAAAGGACTAAAAGATGCTTACAAAGTCAAAGAGTTACTAAGA
GAAGAAAACATTGATCATGTTATCTCAAGTCCATATTTAAGGGCTATACAAACGGTTGAA
GGAATAGCATTAACACTGGGCAGGGAGATTCAAATTGTAGATGAATTTAAAGAAAGAAAG
CTAACGAAGGAAGATGTTAATGATTTTGAGCAAGCAATTAGAAAGGTTTGGGACAACCCT
GATTTTTCTTGGGAAGGTGGAGAGTCAAACAAGAGTGCCCAACAAAGAGGAATTAAAGGC
ATTGAAATGGCTTTAGATAAATATGAAGGCAAAAATGTTGTTGTAGGAACACATGGAAAT
ATTATGGTACTAATGATGAATTATTTTGATGAACAATACGATTTTGAATTCTGGAAGAAG
CTTGCTATGCCAGATATATATAAACTTTCTTTCCAAAAAAAAACCTTAGTTAATTGTATA
AGAATATGGAAAGATTCTAACTTAATTTAA
>plasmid1_207 223196-224449 + length=1254 nt
ATGATCAAGGATGGGGAATTTTTTATGATTAAAGAGTATCACTCAAAAGGTTGGACTCAG
ATTGCTATAGCAGAATTAACAGGCTTTGATCCAAAAACAATACGAAAATACTTAAATCAA
AATGAGTTACCAAAGAAAAAAAAACAACCTCACGGTAAATTGAAAACAAGCCTTTTAGAT
CCATATAAAGACTATTTATTAAGACGGTTAAAGGAAGGTACCACTAACTGCGAAGTGCTT
CTTGAGGAAATTCAATCTATGGGTTATCCAGGAAAGATGACTATTTTAAGAGATTTCATC
AGACCTTATCGCCAGAAACCAAAGAAACAATCGAGTATCCGTTTTGAAACACCTCCTGGA
AAGCAAGCACAGATGGACTGGGCAGAGATTGGAGAACATGAGGTTGATGGGAAGAAACAA
AAGCTTTATGTATTTATCATCGTTTTAGGTTACTCCCGTATGAAATACATGGAAATTACA
AATACGATGAATATGGAGCAGCTAATGAAATGCCACATGAATGCATTTGCCTATTTTAAC
GGCGTTCCTGAACACATACTCTATGACAATATGAAAACGGTAGTCACCTTACATAGTCCA
ACACAAATACGTTTTAATCGAAAGTTCGAAGAATTCCTAGCTTACTATGGAGTTGTTCCG
AAAGCGTGTAAACCAGCAAGACCACAAACCAAAGGGAAAGTAGAAAGTGCGGTTGGTTAC
CTTAAGAAGAATTTTCTGCAAAGAAAACAAAAGAATACACTTCATGAGATGAATGAGATG
TTAAGTGGATGGCTGGACAAAGTGGCCAATAAAAAACCGAATCAAACGACGCTTGAGCCA
CCTCTACAGCGTTTTGAAGAGGAACAAAAACACTTATTACATTGGAATACGAGACCCTTA
TTCCCAATAAGTAAATGGAAGGTTACTTACGTAACGGAAAGCAGCATGATTTCTTATAAT
GATCGAAACTATTCGGTTCCTTATCGTTATAAAGGGATGGAAGTAAAGGTGAAGGAAACT
CTTGATCATCATTTAGAGATCTATTTTGATCTAGAGTGCATCGCTACTCATCCGATTATT
TCTGGGATCAATAAATCATTAACGGATATCAACCACATAAAGAACATAAAAAAAGAGCCA
GATGTGACACAAAACGGTTTGGCGACCCGTCACATTCAGCCCTCTAATCATGAAGTGGAA
CAACGTTCACTTCACGTGTATGAAGAACAATTAAAAGCTGGTGATCACAAATGA
>plasmid1_208 224446-225204 + length=759 nt
ATGAACGCACAACTTATAACTGAACGTCTTAAGAAAGTTGGCTTGGTTTACATAGCCAAT
CAATTAGATGGCATCCTAGAAGATGCCTCTAAACATAATGTAACATATTCTGAATTTCTA
AACACCCTTCTTCAACATGAAATTGAACACAAAGAAGGTGCAGCACTAGAAACTAGAATA
AAGAAATCAAAGCTACCGTTTCACAAGACTATCGAAGACTTTGACTTCTCATTTCAACCA
AGTGTTAGCGAACGGCGTGTAAAAGAAGTAATAACTGGTCGTTATATTGAGAATGGAGAA
AATATCTTATTATTAGGACCGCCAGGTGTTGGTAAAACCCACTTGGCGATAGGTTTCGCT
ATCGAAGCACTTCGTCAAGGATACACAGCTTACTACACCCGGGCCGATGATTTCATTACT
TCCTGCCGCAAGGCAGAACAAAGGGGAACCACTTCTCGCCTGGTCCGATCGTTAAGTAGG
TGCGATGTACTCATAATTGATGAAATGGGATACTTTCCGTTTGATGAGTTAAGTGCAGAT
TTATTCTTTCGTATCATTTCAAAACGTTATGAAAAAGGGTCAATTATTTTAACCTCTAAC
AAATCGTATATTGAGTGGGGGAAAATATTTGGCGATGACGTCCTAGCAACAGCGGTTTTG
GATAGATTGTTGCATTACTCCACAACTTTCAATATCAAAGGACAATCATTTAGACTTCGT
GAAAAGCAAAAAGCCGGCATACAACCGGCCGTTAATTAG
>plasmid1_209 225502-225711 - length=210 nt
TTGGTTGGCGGGACCCCTGAACGAACAAAGTCTGGTCTTCAAGCAGCAAGATCAAGAGGA
AAGAAAGGTGGGAGACCTACTAAGAAAGAAGATAAAGTGGAAATGGCTGTTAAGATGTAT
AAGAGTAAAGACTATACAATTAAGCAAATTACAGTGGCGACTGGTATCAGTAAGACCACG
CTGTATAGGTATTTAGACAAGGCGCTATAG
>plasmid1_210 226192-229245 - length=3054 nt
ATGAATATGGAGAATAATACAACTACCCAAAAACGGTTGAGGATTCTTAGCGAAGATGAA
GTAAAGATCATTTATGACAGACCAGGTTTCTCATACGAAGATCGCTGTTCTTATTTTTCT
CTTTCACAGCCAGAGAAAGAGCTGCTACACACATTGCGTTCTGTCAAATCTAAGGCTTAT
TTCGTTTTACAACTGGGTTATTTCAAAGCCAGACAACTATTTTTTACATTTGACCTCCAT
GAGGTAGAAGAGGATCTTCAATATATTCTGAAGGAACATTTCAACAACAGTCAAATTGAT
GACTTGAGTTCAATTGATAAGTCCACTAGGTTAAAACAACAACAATTGATTCTTAAATTA
TTTAACTACCACAGTTGCGGTGCCGAAGAACGGCGTAAGATGGAGGAAAAAGCTCAAAAG
TCTGCGGCGTTTTGTGGTAAGCCGATTTACATCTTTCGAGAAATCATGAATTATTTGTCT
GAAAACTGCATTGTTGTTCCTGGCTATAGTTTTATGCAAGATATGACAGGACAGGCAATA
ACCCATGAGCAAAACCGATTAATTTCATTGATGCAGGATCATCTAAAACAGAATGATATG
GAATCCTTAGATCGATTACTTGAAGATTCTTCAGGGCTGTATGAAATAACACTACTGAAA
CACGAACCGAAAGACTTTAGCGCCACTGAAATAAAGCTTGAAATGAATCGTGGTAAACAA
ATACAGCATTTATATTACCTTGCTCAAGAACTGTTACCAAAGTTAGGTATTTCCAACGAA
AGCATCAAGTACTATGCTTCATTAGTAAGTTACTACTCTGTCTACAAGCTCAAACGGCTG
AATGTATGGATTGTTTATGTCTATTTGTTATGTTTTGTATCCCATCGTTATCAACGGATG
CATGACAACCTGATCAATACCCTCATATATAGTGTAAGGGGGTATGCAGATGAAGCTAAA
TTAGCAGCAAAAGAACGAGTTTACGAGTGCTATACAGAGAGTAATCAAGACATCAAAAAA
GCAGGGGAACTGCTTAAAATATTCACTGATGATCATATTCCTGCCAATACTCCCTTTAGG
GATATTCAAGACCGTGCATTTACTATTTTGGAACGTCAGAAACTGGAATCCGTAGCCAAA
CAGATTACTACAAATATAAAATATGATGAAACTGCCTTCCAATGGGAACATATTGGTCAG
CAGGCACGACGATTTAAACGTTATTTAAGACCTATATTTTTGCAGGTTGATTTCGTAGCT
CCTTCACCAAATGATCCATTAATTAAAGCAGTGAATTTTATGAAAACTGCTTTTAATAAG
AATAAAGCGTTAGGACAATATCACTCAGATGATTTGCCAAATGGTTTCATATCCGATGGT
GTGAAGCGTTATATCTATGAACAAAAAACAATTTTAGCAGATCGATATGAATTTTTAGTC
TATCGCCTCCTACGCAACCGTTTGGAAGCAGGAGATATTTTTTGTCGTGATAGTATCCGA
TTTCGCAGTTTTGAGGATGACCTGATCAATGATCGTCAATGGGAACAGAAAGAAATGTTG
ATCGCTGACACTGGTCTGACGATTTTCAACCAACCCATTCATAGTCATTTAGTGGAGCTT
GAGAAGCGATTAGAAGATCGCATTACTAAAGTTAACCAGAGTATTTCATCTGGGAAAAAT
GAGCATCTTCAAATCAAAAAACGGGGTTCACATACCCGATGGACATTACCTTATACTCGT
GACACAGAATCTATTAATCACTCATTCTACGATACATTAAAGCAAATAGACATTAGGAGT
GTCTTGCATTTTGTTCAACAGCACTGTCAATTCCTTGACTCATTTGAGCACATCTTGGGA
CGTTATGCCAAACAGAATAAAGACAATCGAATTCTTGTCGCCTGTCTGATTGCTTGGGGA
ACCAACATGGGGTTAGGGAGAATGGGGGAAATTTCTGATATTAGCTATCCGTTACTGGCT
GCCACATCTGATAACTTTATTCGTCTGGAGACTTTAAAAGAAGCGAATGATTGTATCAGT
AATGCAATAGCCAAACTCCCAATCTTTAAACATTATGACATTGGGGAGACGATTCATTCT
AGTAGTGACGGGCAGAAAGTTGAGACTCGAATCAATACCATTAATTCCCGTCATTCACCT
AAATACTTTGGTCTTGGTAAAGGGATTGTTTCCTACACAATGGTAGCCAACCATATCCCT
GTTAATGCTCGAATTATTGGGGCCAATGAGCATGAAAGTCATTATGTATTTGATATTTTA
TTTAACAACACAACTGATATTCAGCCTGATGTGCATTCCACGGATACACATGGAACCAAT
GAAGTGAATTTTGCTATCCTGAACTTTTTTGGTTATCAGTTTGCGCCTCGCTACAAGGAT
ATTCACGATAAGGTCAACAAATCTCTTTACGGATTCAAACATCCAAGCCAATATGGAGAT
AACCTGATCAAGCCAGTTCGAAAGATTAATACGAATCTTATTATAGAGGAATGGGAAAAT
ATTCAACGAATTATGTTATCCCTTGCAGTTAAAACAACCACACAAAGCATTATTATTGGT
AAGCTAAGCGCTTATGCACGGAAGAACAAAACCAAACGTGCTTTATGGGAGTACGATAAC
ATCATAAGAAGTCTATATTTTTTGGATTATATTGATTCTCCCCCTTTACGCCGGAATGTT
CAAAAGGCATTAAATCGAGGGGAAAGTTATCATAAATTACGCAAAGCAGTATCCTTTGCC
AATTTTGGAAAATTACGTTTCAAAAATGAAAATGATCAACATATTTGGGGCGAATGCAGT
CGCTTACTCTCCAATTGCATTATTTATTACAATGCCAGTATTTTATCTAATATGTTGGCT
TACAGAGAAACAAAGGCTCTAGATTCGGATGTTATGAAAAAAATATCCCCAGTTGCATGG
CAACATATTAACTTCTATGGAAGATACGAGTTTAATATACAACAAGAGTCTGTTGATTTG
GATGCAATTATTCAAGAATTAGCCCAATTAAACGTAATATCGGAAACAGAGTAA
>plasmid1_211 229242-229868 - length=627 nt
GTGAAGATCGGTTATGTTCGCGTTTCATCTACAGATCAGAATGAAGAACGTCAAATCAAA
AAAATGTTAGCTTTAGGCATCGAAGAGCGAATGATCTTTGTTGATAAACAAAGTGGAAAA
GACTTTAATCGCCCCAGCTACCAGACGATGAAGCGTATCCTGCAGAAAGGGGATCTCCTT
TATCTGGATGCCCTAGATCGATTGGGGAGGGATTACGAAGGGATTATCTATGAATGGAAA
CACATTACAAGGAACATTCAAGCAGATATTGTCGTGTTGGAAAACGAAACGTTATTTGAT
AGTCGTAAATATAGAGAGATGGGAGATATCGGAAAGTTAATGGAAGATCAGTTTCTAAAC
CTTCTCTCTTATGTGGCCGAACAAGAACGAAAAAAAATCAAACAGCGCCAAGCCGAAGGC
ATAGCGCTCGCCAAATCTCAAGGTAGACATTTGGGACGACCAAAGCTTAATTTACGGACC
CTTTCCCATGAACAGCGCCAATTATTAGATTCTCACTATCCGAAGTGGAAAAATAAAGAG
ATCACGGGCGTTGAGTTCATGTGTTTACTTGGGTTGAAAAAGAACTCATTTTATAAAGTA
GTCAGGGAATTTGAGATTGGAATATGA
>plasmid1_212 230261-230737 + length=477 nt
ATGAAACGAGGAACAACTGTTTTTTTAAAGATAGCTGTTTTTCTTATTGGGATTACGGTA
CTCGCCTTGTGTATATTTTGGTTGCCTTGGTTAGCAAATGATACGGCAGAAATGTTTCCG
GAGTTTGCTTTTTTGCAATATCCTGTATTAATCGGTTTGTATGTAACTGTGATACCATTT
TTCCTTGCTCTGTATCAAGCTTTAAAACTTTTAAACTACATTGAAAATAACAATGCTTTT
TCGGAATTGTCTGTAAAGGTTTTGAAATATATAAAATACTGTGCAATTACAATCAGTATC
TTATATTTGATAGGGACCATCGTTCTTATGTCTCAAAACGCCTTACACCCAGGAATAGCA
ATTATCGGATTAACAATTATTTTTACTTCTGTTGTTATTGCAGTCTTCACTGCGGTTCTT
CAGAAATTATTAAAAAACGTTTTAGATATAAAATCAGAAAATGATTTTACGGTCTGA
>plasmid1_213 230747-230977 + length=231 nt
GTGGCAATTATAATCAATATCGATGTGATGTTAGCTAAAAGAAAAATGAGTGTAACAGAA
CTATCTGAAAGAGTTGGAATCACAATGGCTAACCTTTCTATTTTGAAAAATGGAAAGGCT
AAAGCGATTCGATTATCAACTTTAGAAGCTATTTGTAAGGCATTGGACTGTCAACCTGGG
GATATTCTTGAATATCAAAGTGACATTGACAATCAAGAATCAACCATTTGA
>plasmid1_214 231062-231793 + length=732 nt
ATGGCTAAAGAAATGTTTGTGCAAATAAGTGATTGTAAACTATATGCTAAATTGATAGGG
GAAAATAATGGAAAACCAACAATAATAATGGACGCTGGATATGGAGACTTTTCCAAGGCT
TGGGATTCAGTAATTGGGGATATTTCAATGCTCTCTAATGTTCTAATTTATGATAGAGCA
GGACTTGGGAAAAGTGAAACAAGTTCAAACCCCAGAACCAGCCGTGAGATGGTAAAAGAA
TTGAAGGAACTTCTTATTGAAGCCAATATTAAACCTCCGTACATATTAGTTGGTCACTCA
TTTGGTGGAGTTAATATGCGGATATATGCAACTGAATATCATAATGAAGTTTGCGGACTT
GTCTTAGTTGACTCTACGCCTGAAGATTACAGAGAAAGATTTCTCCCAACGATGTCACAA
GATTTTCAACAAGCATACAACAAGCAATTTGTTTATGAAGGCAATTATGATGAATTTATG
GAAAGTCTAAAGCAATTAAAAGAAACCAGACTTAAATTAAATGTCCCATTAATTGTTCTT
TCAGCTGGTAAGAAAGCTCATTATTCAAAGGAATCACAAGAGTTATGGAATGACATGCAG
AGAGAGATTCTTGAAATATCCTCAGATGGTGAATTGGTGATTGCTGAAAACAGTGCTCAT
TTTATACAAAATGATGAACCAGAAGTAGTAGTTAGTGCGATAAAAAAGCTAATTGACATT
TTTAAAAATTAA
>plasmid1_215 232107-232517 + length=411 nt
ATGATTTTGGAGCGATTCTTTTTTTATCTTAATCGAAAGTTAAAGGAAAGTAGATATCCT
TTACCTGAGCTGTTGTCTAATTTAAGAACAACAGGATATCCGGATATTCACGATAATGAA
TATGCGATTTTGGAAGCAACAGGTGAAATTAGCATTTTTCCAAGAAAAGAATTAGTTCCT
ATTACTCCAAAAGATTTACATATGAAAGTGGAATACCGCGGATTACCCATAGCCGTTGTC
ATTGAAGGGAAAGTGCAAAAGCGTAAATTAAAATTTATCAACAAAAATGAAAAGTGGTTA
AAGGAAGAACTAAAGGCAAAGGGATATCTTCAAATCAAAGATTTTTTTTATGCTGCTGTT
AGAGATACCGATCATTCATTAACCATTAACAAAAAAGATGTTAACGACTAA
>plasmid1_216 232870-234363 + length=1494 nt
TTGGAGTGGATTTTTTATCTATACCTGTTAAATACGTTCTTTATCTTATTCATAGCAATT
TGGGAAGTTCGTCGGCCTGCCAAGGCTTTGAATTGGATAATAATCGTCCTTTTTTTACCT
GTCATTGGTTTCTGGCTATATCTTAGCATATCAAACCCTAAGTTTATTCATCGAAAAAGA
TTGACCTGTTCTAAAAATGAATCTAACAAATTACCTGAGACATTCGGTGCTTCAGCATCG
GTAATTGCCAATGCTTTACGGCATTTCACTGTGAATGGGCTTCGAATGGGCCAAGTCCAA
GTGTTTAACAATGGGATAGCAAAATATGATCAACTCCTTGTATCCCTGCAAAAAGCCCAA
GAAACCATTGATCTGGAATATTTCATCTATCGGAACGACCAAATTGGTAATCGAATCACA
GAACTGCTAATCGAAAAAGCATTAAATGGAGTGCAGGTTCGTTTTATGAGAGATAGCTTG
GGGAGTTATAAATTCCCGCGTGAAAAAATCCGGCAGATGGTTGAAGCAGGGATAGAATGC
AGGACAATATTTCCTCTGCGATTTCCCTGGATTTTGTCCAATTGGAATTATCGGGATCAT
TGTAAGATTGTGACGATTGACAGAAAGGAATCCTTTACTGGCGGTATGAACGTTGGGTAT
GAATATACAGGATTAAAGCCAGACGTAGGATTTTGGAGGGACACTCATTTGCAAATTATA
GGGGAAGCAACAGGCGACTTGCAGACTGTTTTTGATGTTCATTGGGAAATCGCTGTGCCG
GAAAGGATAAAATCAAAAACAAATTTGAAAACAAAATCAGAGGTAACGAAAATCAATTCA
ATCGGCAGAGCAGATCATTCCAAATGGTCAGCCGAATTGGGATCAGAGTTGAGCACCCTT
GATGATAAAAAAATGGACATATCCGGAAAAACTAGGACATTGCATAAAGCGTATATCCAT
ACGTTGGAAGGAAACCCTGGAATTCCTACCCCAGTCATTCGGCAAGCTTACTTTATATGT
ATAACACAGGCGACCAAGACTATTGATTTAACAACACCCTATTTTGTACCAGAAACGGAT
ATTATCATGGCATTAAAGACAGCAGTAACTCGTGGTGTCCGTGTAAGATTGCTGGTTCCT
CGCCACAATAATCAAAAAATCGTGGGTCTTGCAAGCCGTACTTATTACGGAGAACTTATA
GAAGCTGGAGTTCAAATCTACCAGTACGACAAAGGAATGATACATGCGAAGGTGTTGACC
ATCGATGAGGAGATTGCTGCCGTAGGCTCAGCAAACTATGATATGAGAAGTTTTCGCCTG
AATTATGAGGTGTGTCAAGTCGTGTACAGTGCTGATGTGACAAGGGAACTCACAGAGCAG
TTCGAGAGGGATCTTACTGATTCTGTACCATTAAGAATTGAAGACTTGGTGCAACGATCC
CTGACCGAGCGCATTGTTGAACAGGGTGCTCGCGTGCTTTCTCCATTATTATAA
>plasmid1_217 234707-235159 + length=453 nt
ATGTTGGGAATAGAGTTTATGACTCTAAAAAATAAATCGACACGTTCTCTCTTATTAGGC
AATCCTAACATCATCATTCGAGATGGTGTTATGGACAGAAAGTTACTTACAAAGAACAAA
TTGGATGTAAATCAAGTATTGAGTATACTCCGTCAAAATAATGTCTTTTCAGTTCGCGAA
GTCAAATACGGTATATTGGAAGCTAATGGGCAAATAAGTTTATTATTAAAATCCAAGTAT
CAAAAACCAGATCTCAATCTTCCAGAAAGTCCAGTAGACCTCCCAACATCGTTAATTATA
GATGGGGAAATTTTATGGGATAATTTACATGAACTCGGATTTGATCAACAGTGGTTAGAT
AACCAATTAACTACCAATGGATATGATAATGTAAAGCGTATACTTTACGCAGATTGGCGA
GAGCGTGAAGGCATACATGTAAGTCCTAAATAA
>plasmid1_218 236092-236298 + length=207 nt
ATGACTGTAATTACGAAATTAAAACAAACTGTTTCTGGATTAAAAAGTGCACAAGCTAGC
TTAGAGGGATTCGCTCTTGATACGGATAACCAACAAGCTAAGCAACTTTTCCAAACAGCT
GCACAGCAAACACAAACGATTATCGATTCTTTAAACCCACGCGTTGAAGAAGTCAAACAA
GAAGAACCACAATACTCACAGCAATAA
>plasmid1_219 236392-236877 + length=486 nt
ATGCAAAAACTCGGACTCATAACCGTATTATTTGCCCTTCTATTTAGCTCTTTTACCGGA
TGTGATAATAGTCCTTTAGATAAAAAAGTGAAAGAAGAAGCAAAACGAACGGAGAAAGAG
AAAGGTCCAAAGTTAACAAAAACGAGTATGGAATCCTTTAATCAATCTATATCACAAGGA
GCCAAGAAAAGAGCTCTCACTATGGATGAAATTATAAAAAGTACAGCAGTAAATTCAAAT
TTAGATCTCTACATAGCAGTTACACCTGAGCATCACGAAAGATTTGGATTAAAACCTCTC
CGTAAGAAGCTCCAAAAGCAGCTAAGTGATGAGCACCCCACTTTCGATGTTCGTGTAAGT
ACAGATAAAAAAATCTTTATGTTACTTGAAAAGCTTGAAAGAAAAATTAAGGAAAAGAAA
GTATCTAAAGATGAAATTAATAAACAATTAAAATTCATTGGTAAAAAAATGGAGTCTAAC
ACTTAA
>plasmid1_220 236907-237383 + length=477 nt
ATGTCTAGTAAAGATAAAAACTTAACCCCTGTGCAACAGGAATATAAAAAATTCGAGCAA
GAACGCGAACCGAAGCGTCCTGTCTTAAAAAACTGTATAAAAGCCTTTTTCGTTGGTGGT
TTCATTTGCCTAATTGGGCAACTCATTTCTACTTTTTATATTACGTATTTCGATTTCACT
GAACGCTCAGCAGGGAATCCAACAGTCGCAACTCTTATTTTCATCTCCATGTTATTAACT
GGATTTGGTATATACGATCGGTTTGGTCAATTTGCCGGAGCAGGCACAGCTGTACCTGTC
ACTGGATTTGGTAACTCCGTTATTGCCGCATGTATCGAACACCGCACAGAAGGTTTTGTA
CTCGGCGTTGGTGGTAACATGTTTAAATTAGCTGGTTCTGTTATTTTATTTGGTGTATTT
TCCGCTTTCGTCATCGCACTTATTAAAACGATTCTCGTTCAATGGGGAGGGCTATAA
>plasmid1_221 237384-238400 + length=1017 nt
ATGTTACAAGGACACCGAACGTGGGTATTTGAAAACAAACCAGTTATTATTTCGACGGGA
GTCGTTGGCGGGCCGTTTGAAGCTAAAGGCAAAATTCCAGAAGACTTCGATACCCTCCAT
GAAGATTTATGGCTCGGACAAGATTCCTATGAAAAAGCACATAAAATTTTGTTCGAAGAA
GCTTGTAGCCGCGCTACTGAAAAGGCAAAACTTCGTAAAGACGATATTCAATTTGTACTC
GCAGGCGATTTAATTAATCAAATTACCCCTACAAGCTTTGCTTGCCGTACACTGGGCACT
CCTTATCTCGGACTATTCGGCGCTTGTTCTACTTCTATGGAAGGTTTAGCACTTGGAGCA
AGTATCGTAAATGCAAAAGGCGCAAAATATTTATTAACTGGTGCATCCAGTCATAATACA
GCTGTAGAAAAACAGTTCCGCTATCCTACCGAATATGGTGGGCAAAAACCACCTACCGCG
CAGTGGACAGTAACCGGAGCAGGAGCTGCTATTTTAAGCGATACTGGACACGGTCCTAGG
GTAACATCTGCCACAATCGGACGAGTGGTTGATATGGGATTAACAGATCCATTTAATATG
GGAGGTGCAATGGCTCCAGCTGCCGTTGATACAATTGAAGCCCATTTACGCGAACGACAA
ATTGATGCCTCTTACTACGATTTAATCGTAACGGGTGACCTCGGACATGTAGGACGCGAA
ATTGCTTATGACTTATTACATAAACACGGAACGAAAGTAACGAGCGAACAGTTTCAAGAT
TGCGGGCTGCTCATTTATAGAGAAGGGCAACCTGTCATCGCTGGCGCTAGTGGACCAGGG
TGTTCCGCAACGGTCGTATACGGTCACTTATTAAACCGAATGAAAAGAGGAGAGTTTAAT
AAAATACTTGTCGTTGCGACAGGCGCTTTACTATCTCCACTTACATTCCAACAAGAAGAA
ACGATTCCGTGTATCGCTCATGCCGTTTCGATTGAATTTGGAGGTGCAACGCAATGA
>plasmid1_222 238397-238747 + length=351 nt
ATGATTTTTTTCTGGGCTTTCGTCATTGGCGGACTTATATGTGTAATCGGCCAACTTATG
TTTGATGTTGGAAAGCTAACACCAGCTCATACAATGGCAACACTCGTTGTTGCTGGAGCT
ATATTAGATGGATTCAATTTGTATGAACCATTAATTGATTTCGCTGGAGCTGGGGCAACT
GTACCTATTACAAGCTTTGGTAATGCCCTCGTTCACGGTGCAATGGAAGAAGCTGCAAAA
CATGGCATCGTTGGCGTTATTACCGGCATGTTTAAAGTAACAAGCGCCGGTGTATCCGCA
GCTATTATTTTCGGCTTCATCGGAGCATTGCTATTCAAACCGAAAGGATAA
>plasmid1_223 238757-238963 + length=207 nt
ATGACAGTTATCGCTAGCGTCAAAACCTGCCTTGCTAGTGTAAGGGGCGCTCAAGCAAGT
TTGAGCTCCCTTTCACTACATTCACAGGACGCAAAATCAAAACGTGTATTTCATGAATGT
ATGTTAGAAATGGAGAGCATCATCGCGGATTTACAAAATAGAGTTTCAGTATTAGAACGT
GAAGAACCTCAATATAAAGGGTTTTAA
>plasmid1_224 238984-239853 + length=870 nt
ATGTCTCACCTGCCGGAATGGACACTTGTCATTCTTCGCTCTGTATTCATATTAATTATT
TTATTCGCTATTACGAAATGGTTAGGGAAAAGACAAATCTCTCAGCTCTCCTTTTTTGAA
TACATAGCCGGAATGACAATCGGTGCCATCGCTGCCCAAGTATCTACAGGGCTCGATTCA
AAATTTTTTCACGGCGTCTTTGCGATACTCATTTTCGCTGTGGTACCTTTTTTAACAGGA
ATCCTTTCTTTAAAGAACAAAACAGCTCGGGACTTCTTTGAAGGGAAATCTACCGTATTA
ATAAAAGATGGAAAGATACTCGAAGACAACTTAAAGAAAGAAAAATATACAAGTGACGAA
TTACTGGAACTTCTTCGTGGAAAAGATGCCTTCAGCGTAGCTGATGTTGAATTTGCTGTA
CTAGAACCGAGCGGAGAATTAAATGTATTATTAAAGAAAGATCGCCAACCACTCACAGCA
AAAGACATCGGTTTAAAAGTAGCAAACGAAAAAGAACCACAAACTGTTATTATGGATGGC
AATGTCTTAGATGAACCGCTATCCGCAAGTGGACATAACCGCGCTTGGCTACATGCTGAA
CTAGAAAAGCTCGGTGTTGTTATCGAAAATGTCTTTCTCGGTCAAGTTGATTCATACGGA
CAACTGACTATCGACATTTATAATGACAAACTACAAATGCCTTCTCCTCAAAACAAACCT
TTATTATTAGCATCATTAAAAAAATGTCATGCTGATCTTGAACTATTTTCCTTAGAAACA
AAGTCGAAATCAGCGAGCGAAATGTATAGTAAAAACGCGAAACAAATCGAAAAGATTTTA
AATAAAGTAACCTATCTTTTAAAAGAATAG
>plasmid1_225 240095-240676 + length=582 nt
ATGAATTTAATTCCTACAGTAATTGAACAAACAAATCGTGGAGAACGCGCTTACGATATT
TACTCTCGACTATTAAAAGACCGCATCATTATGCTTGGTAGCGCAATTGATGACAACGTA
GCTAACTCAATCGTTTCCCAGCTTTTATTCTTGGAATCTCAAGATCCAGAAAAAGATATT
CACATCTACATCAACAGCCCTGGTGGTTCTATCACAGCAGGTATGGCAATTTACGATACA
ATGCAGTTTATTAAACCGCAAGTATCAACAATCTGTATCGGTATGGCTGCATCTATGGGT
GCATTCTTACTTGCAGCAGGTGAAAAAGGAAAACGTTATGCACTTCCAAACAGTGAAGTA
ATGATTCACCAACCACTTGGCGGGGCACAAGGTCAAGCGACTGAAATCGAAATCGCTGCT
AAACGTATCCTATTCTTACGTGAAAAACTAAACCAAATTCTTGCTGACCGCACTGGTCAA
CCACTTGAAGTGCTACAACGCGACACAGACCGCGACAACTTCATGACAGCAGAAAAAGCT
TTAGAATACGGTTTAATCGATAAGATCTTTACAAATCGTTAA
>plasmid1_226 240699-241250 - length=552 nt
ATGATTTTTGGTTACGCGCGAGTGAGTACGGAGGAACAAAACCTAGATATGCAAGTTGAT
GCATTAACACAATTCGGGGTTGAGAAGATTTATAAAGAAAAATTAACTGGCACACGAAGA
GATAGGCCTCAATTAGAAGACCTTTTAAAAATTTTACGAAGTGGCGATAAAATTGTTGTA
TATAAACTTGACCGTATTTCACGTTCCACAAAACATTTGATAGAACTGAGCGAATTATTT
AACGATATGGGTGTACATTTTGTATCAATTACTGACAGTATTGACACTTCAACCGCAATG
GGAAAGTTTTTCTTTCGTACAATGGCAAGCATCGCTGAACTAGAAAGAGATATTATTAGT
GAACGAACAAAGTCTGGTCTTCAAGCAGCAAGATCAAGAGGAAAGAAAGGTGGGAGACCT
ACTAAGAAAGAAGATAAAGTGGAAATGGCTGTTAAGATGTATAAGAGTAAAGACTATACA
ATTAAGCAAATTACAGTGGCGACTGGTATCAGTAAGACCACGCTGTATAGGTATTTAGAC
AAGGCGCTATAG
>plasmid1_227 241626-242756 - length=1131 nt
ATGAAAATACGGCTTATTCTACTTTGTGTCTTTCTCTGTACGGCATGTATGCCACCTGAA
AAAATATTAGAAAGGCAAGGAATTTCAACTATTATTGGTTTTGACTTACTTGATGAGAAT
ACATACAAAGGCACTATTAGCTTGTTACAATTCGACCGTAAAGAAGAAAAGACGAGTGTA
ACCATTTCTGCCGTCGGAACTACAAGCAAACAAATAAGACAAAATTTAGAACAACAGACA
AGCCACCACCTTACTTCTGGTCAATTAAGGACCATACTGTTTAATAAAAATATGGCAGAA
ACAGTAGGAATTTCTTCTTTTCTGGATACTATGCAACGAGATAGCAGTATCAGTTCTTTA
ATCTTTTTGGCCATTACTGATAATGCTGAGGAGACGATTAAAAATAAAAACTATGAAGAA
TATCCCGAAATGGGATCCTATATCTATCAACTATTGGATAAACACGAAAAGAAAGAAATG
TTAGTCAACTCCAACTTGCATGATTTTATTTCCACACTATATGAAATTGGTATCGATCCT
ACCTTACCTATTCTATCGAATGAGAATGGTGTAGCACCCTATTTAGATGGGGTTGCATTA
TTTAGGGATGATAAAATAGTTGGTTCTATTTCCATGAAAAAAAACCTGTATATAAAATTA
TTCACCAATCATAATGCTTTTTTGGGGGATATAACTTTAAATATTCCTGCAGAGGTATTA
GAAGAAAAGGGAATAAAACTAGTCGAAAAGCAAAAAGGAGATAAATTTAATATTACAATT
CACCCAATAAAGTACCGCGGAAATGTTGAATTATCTCAGGAAGAGTCGGTTAATTTAAAT
GCATCTATTTTAGTTTCAACTATAGAATTACAGCCTTCTGTTACTCTTAAAAATAAGGAA
TCAATAAAAAAAATGGAGCTAATAATTGAAGAAGAACTAAACAAAGAATTCGGGGATATT
CTTGAGGAGTTTAGAAAATTAAATACTGATCCAATTGGCATTGGAAGAAAAATAAAAAGT
ATAAGAAAATATTCCAATTTAAATGAAAAAGATTTGAGAGGAAAGTATTCCACATTAAAT
TTAAAACCAAATATTAAGGTAGAAATAAAACGAACTGGGGCAGTTGATTAG
>plasmid1_228 243198-243854 - length=657 nt
ATGAAATCAAATATTAGTTTTGTAAATGCCTATATGGCTTTCTTTATCATACACACTTCG
CAAATTGGTATGGGCATACTTGGAGTCCCGAAAATTATTTATCTTGAATCTAAGAAAGAT
GCTTGGATCTCAGTTTTACTATCCGGTCTATTCATTAGTATTATCACTTGGATTATTATT
AGCATACTTAAAAAACATGGAAACTGTAATCTTTATGAAATACACGAAAATTTATTTGGT
CGCTTTATAGGAAGTATCATCAATACCTTAATTGTCATTTACTTTATTGCTGTACATTAC
TCTATCATCATCAGTTATGTTGAATTGTCCCTAACATGGGGATATGAAGGAGTTTATGAA
TGGGTAGGCACTTTAGCACTATTATTAATAACAATTTATGCAGTATCAGGTGGATTCAGA
GTAGTTGCAGGGATATGCTTCTTATCCTTTTTAATGACTATATGGCTGCTATTTGTGATG
TATCAACCACTTGATTCCATAAACTTAACTAGAATTTTACCCATCATGTCGACAACTCCG
TCAGAAATGATGAAAGGAGTTTTTAAAAGCAGTTATACAATGTTGGGTTTTGAGACTTTA
TTTTTTATTTTTCCTTTTATAAAGGAGAAAAAAAACTACTTCTATTCAGTCAATTAG
>plasmid1_229 243863-245347 - length=1485 nt
ATGACACTCCATCTAAATAAAAATAACTGCCCTAATTATGAAAAAATTAAATACATCCTC
AACGAATCACCAGACTTAATGTGTAGAACACTTGAAGTTGGTGGAGATTGTCTCGAAGTT
ATTTTCATGAAAAATTTAATTAAACAAGAGTTTCTAAATGAGTATGTAATTAAATACATT
CAACAACTTCCGATAGAATACATAACTTACTCTTATTTATTGAAAAACATACCAATGAAC
GAAGTAAAGAAAAACCTTAAGGAACAAGAGATTATCTCTTCCCTCTTAAATGGATTCGCT
TATATTTACTTATCAGACGAAAGTAAAGCATTTATGGTAAATTGCGCCAACCCTATTGAA
AGATCTATTGAGAAAGCAGAAACAGAATCATTGGTATACGGTCCTAAAATATCGTTTACA
GAATCATTATCTTCTAACATTAAAATTATAAGACGAAATCTAAATGATTCTAATTTGTGT
ACAGATGAATTAAAAATAGGAGAACGTGTTAAGAAGCAAGTAAGAATTATATATCTTAAA
GATATAGCGGATGATGACACACTTAAAACACTTAAGGAGAAGTTTGAAAATATAAAAACT
GATAATATAAGTGACAGTTCAGTATTGGCACAATGTCTTGAAGATAATCATTACTCATTT
TTTCCACAGTTTATATTAACAGAGTTGCCCGATAGATTCCTCTACTCTATTTTAAACGGA
CGGATTGGTGTTCTTATAGATGAAAGTCCAATTGCTATTATTGGACCTGCTAATTTTTTT
TCGTTTTTTGAATCAACAGAAGACATATATTTGAGATGGTCCTTAAGTACTTTTATAAGA
TTTATACGATTATTTGCTATGGCAGGGTCACTATTTCTTACAGCATTTTATGTTGCAACC
ATGACATTTCACTCTGAACTAATTCCATCTAAATTGTTACTTATAATTGGGCAATCACGT
TCACAAGTTCCTTTTCCACCTTTGCTAGAAGCACTTTTACTCGAATTATTAATTGAATTA
CTTAGAGAGGCTGGGGCACGCCTTCCGTCAAAAGTAGGGCAAACAATGGGGATTGTTGGA
GGTATTGTTATTGGCCAAGCAACTGTTGAGGCAGGTTTAACTAGCAACATTTTAATTATT
ATTGTGGCATTTAGTGCATTAGGGGCATTTACGGCTCCTATTTATGAAATGGGCACTGCT
ATAAGAATTGCTAGATTTCCTTTCATTATTCTAGCAGGTGTTTGGGGATTAAATGGGATT
ATTATCGGTGTCTGTGTAATGATGGTCCACTTGTTAAAATTGACATCATTAAACAAACCT
TATCTTGCACCTCTATACCCTTTTAGGATTAAGGATATAAAATACTTCTTAATACGTCTA
CCCCACCATTTTTATATGAGACGTCCTGTTGTCAATCGCCCAAAAGATTCATTCCGCACA
AGGTGGAGATTTAAAAAAACAGAAAAAGATTTAGATGAATTTTGA
>plasmid1_230 245578-247077 - length=1500 nt
GTGAAGAAAAATTGGAATGAAGAAGAGCTTTTAGCAAACTTTATGTTAATGCCAAATGAA
CTACATCTATCTATGGGGAATAAAACAGAAACGAACCGTTTGGGCTTTGCCGTGTTACTA
AAGTATTTCCAACAGAAAGCTAGATTCCCTAGCCAAAAGCAAGACATCCCAAAAGTAGTG
ATCGAGTACATAGCGAAACAGCTTGATGTTTCGCATGATCAATTTGATGAATATAGTTGG
GGTGGAAAAGAAAAGACTTATACCCGACATCGAAAAAATATAAGGGATTTTTTTGGATTT
CAGGAGCTTACACGTACAGATAATGATCGTTTGGGACAATGGTTAGAAGAACAAGTTCAG
TCTACACATGATACAGACTATTTAAAAAACCAAGCATACAGTCTCTTTCGTAAATGGAAA
GTTGAACCTCCTTCTATTGGGAGCTTAAAGCGTATGATTGACTCTGCCATTGATACTTTT
GAAAAGAGCTTATATAAAATGACATATCAGCAATTATCTGCTAAGACGTGCACTCGGTTA
GATGCTTTACTTGAGTCCCATGCTGATGAGGATTCTGATGGAGAGGAAACCGACATTTTA
ACTTTTCGTCAACTATTATCTTCTCCTCGTAAACCAAGTGTAAATGCGATGGAGATGGAG
GTTAAAAAACTGTTAGCTATACGACATCTCCAAATTCCTAATGGTTTGTTTCATCATATG
ACTCCAAAATTACTAAAGAAATATCGACTTCGTGCAGCTACTGAGACTGTAACGGAATTG
CGAGCACATCCAGCACCCATTCGCTACACCTTACTTGCCATCTTATTTTGGCATCGTCAT
GCTGAAGTTATCGACTATTTAGCTGATCTGTTGGATGAAATCACTCTCAAGTTCGGAAAT
AAGGCCAAGAATACTACCCGTAAAGAAGCAGTAGAAGAGTTGGAAAGGGTTCAAGGGAAA
AATAAACATATTATCAACTTATTAAAAGCGACGGTTAATCATCCAGATGGAATTATTCAA
GATACTCTATATCCGATTGTAGGCGCTTCAACAATTCGGGATATTATTAAAGACATGACA
AGAAATCACCGAGAATACAAAGAAAAAATCTATATAAAGATGCATTCTTCCTATCGGGGG
CATTATCGGATTGCTTTCTGTAATATCTTAAAAAATCTTACGTTCAGATCTAATAATCAA
TCTCATCAACCTGTCATTGAAGCTCTTCAACTAATTCGAGAATATGGTGATAGTGGTCAA
CGTTTTTTTGCAGCTAATGACGAAGTTCCTATTGAAGGAGTGATCCAGCCCAAATGGAAG
GATATCATTATTGAGACGGATAGTAAGGGAATGGAGAGGGTTAACCGAATCAATTATGAG
ATTGCTGTTTTACAAACACTTCGAACGCGCCTCCGGTGTTTTACCGTTAATATCAATAAC
ATGTGTTGTATTATCGATTTTACGAGTACTGATGTTAGAATTTACTTTATCAAAAGATAA
>plasmid1_231 247242-249833 + length=2592 nt
ATGACATTTAAGCACCTACATCAATTGGCTTTGGAAAATGGTGATGCCATTCATCTACTA
CATGAATGCATAGATTTTCTAAGAAAAAACAAAATCATACTGCCTGCTATCACTACACTT
GAAAGAATAGTGTGGGAAGCAAGGGCAATGGCTGAAAAGAAGCTATTTAACACGGTTAGT
CAATCCCTAACAAATGAACAAAAAGAAAAACTTGAAGATATTATTACCTTGCAGCATTCG
TCAGAATCCAATAAAACGATATTGGGTTGGTTAAAAGAACCACCGGGACATCCTTCACCC
GAAACCTTTTTAAAAGTAATAGAACGACTCGAATACATACGAGGAATGGAATTAGAAACG
GTGCAAATTAATCATTTGCACCGCAATCGCCTGTTACAGCTGTCTCGCTTGGGTTCAAGA
TATGAACCTTATGCATTCCGTGATTTTCAGGAAAATAAACGATATTCAATACTAACCGTC
TATTTATTACATCTTAATCAAGATTTGACGGATAAAGCTTTTGAAATTCATGACAGACAA
ATACTTAGTCTCTTATCAAAAGGTCGTAAGGCTCAAGAGGAAATTCAGAAACTGAACGGT
AAAAAGCTGAATGAGAAAGTTATACACTTTACGAACATCGGACAAGCTTTGATCAAAGCA
AAACAGGAAAAATTAGACGTTTTTGAGGTTTTAGAATCCGTTATTGAATGGAATTCTTTT
GTCTCTTCGGTCGAAGAAGCCCAGGAGCTTGCACGTCCTGCTGACTATGATTATTTAGAC
TTACTGCAAAAACGATTTTATTCACTAAGAAAATATACGCCAACGCTATTAAGGGTGTTG
GAATTTCATTCTACAAAGGCAAATGAGCCACTTTTACAAGCTGTAGAGATTATCCGAGGA
ATGAACGAATCCGGAAAACGAAAAGTACCTGATGACTCACCTGTGGATTTTATTTCAAAA
CGTTGGAAAAAGCATTTATACGAGAATGATGGTACAACAATCAATCGTCATTACTATGAA
ATGGCTGTTTTAACAGAACTTCGGGAGCATGTTCGGGCAGGAGATGTTTCCATTGTTGGC
AGCAGACAATATAGAGATTTTGAGGAATATTTGTTTTCCGAATTTACATGGAATCAAACG
AAAGAGAATACGAGATTATCAGTTAGTTTATCATTCGAAGATTATATAACGGAGAGAACC
AGCAGCCTTAATGAAAGGTTAAAGTGGTTAACTGCCAATTCCAACAAGTTAGATGGAGTT
TCTCTTGATAAAGGAAAGCTGTCACTTGCACGCTTAGAAAAAGATGTACCAGAAGAAGCA
AAAAAGTTTAGTGCAAGCCTTTATCAGATGCTACCAAGAATAAAATTAACCGATTTACTG
ATGGATATTGCTTATATAACAGGATTTCATGAGCAATTTACTCATGCTTCCAATAATCGA
AAACCGGATAAAGAAGAAACGATTATTATTATGGCTGCCCTTTTAGGAATGGGAATGAAT
ATAGGTGTAAGCAAGATGGCTGAAGCAACACCCGGACTTACATATAAGCAATTAGCCAAT
GTATCTCAATGGCGCATGTATGAAGATGCAATGAATAAAGCCCAAGCCGTATTAGTAAAT
TTTCATCACAAATTACAATTGTCTTCCTATTGGGGAGACGGTACAACATCCTCATCAGAC
GGTATGAGAATGCAGTTAGGTGTTTCATCACTACATGCAGATGCAAACCCACATTATGGA
ACTGGAAAAGGAGCCACCATCTACCGTTTTACTAGTGATCAATTCTCTTCTTACTACACA
AAGATTATTCATACTAATTCAAGGGATGCGATTCATGTTTTAGATGGTTTGTTGCACCAT
GAAACGGATTTAAACATAGAAGAGCATTATACAGACACAGCTGGTTACACAGATCAAATA
TTCGGACTGACTCATTTATTAGGATTTAAATTTGCCCCAAGAATAAGAGATTTAGCAGAC
TCAAAATTATTTACAATAGATAAAGCAAGTGAGTATCCAAAATTAGAAGCCATTTTACGT
GGACAAATAAATACAAAGGTCATTAAAGAAAATTATGAGGATGTTTTGCGATTAGCTCAC
TCAATAAGAGAAGGAACAGTTTCAGCATCCCTTATTATGGGGAAACTAGGATCTTATTCA
AGACAAAACAGCTTGGCTATAGCCTTACGTGAGATGGGTCGAATAGAAAAAACAATTTTT
ATTTTGAATTATATATCGGATGAATCATTAAGAAGAAAAATACAAAGGGGATTAAATAAA
GGAGAAGCCATGAACGGATTAGCAAGAGCTATTTTCTTCGGAAAACAAGGTGAGCTTAGG
GAACGGACTATACAACATCAATTGCAAAGAGCCAGTGCTTTAAACATCATTATCAATGCT
ATTAGTATTTGGAATACCTTACATCTAACTAAAGCAGTTGAATATCAAAAACAGTCTGGT
AGTTTTAATGAAGAATTATTACACCATATGTCGCCTCTAGGTTGGGAACATATTAATCTA
CTAGGAGAATATCATTTTAATTCGGAGAAAGTGGTCTCGTTAGATTCTTTAAGACCATTA
AAACTTTCTTAA
>plasmid1_232 250034-251470 - length=1437 nt
ATGAATCTTTCGATTCAAGATGAATTACAACTATTTTCTGAAGAACTGTATCGTCATTTA
ACCCCTTCTCTTTTGGAAGAACTCGCAAAAGAATTAGGTTTTGTAAAAAGAAAACGAAAG
TTTTCTGGAAATGAATTAGCTACCATATGTATTTGGGTAAGTCAACGTACAGCGAGTGAC
TCGCTTGTTCGACTATGCAGTCAATTACATGCGGCCACAGGCACTCTTATGAGTCCAGAA
GGACTCAATAAACGCTTTGATAAAAAAGCGGTTGAATTTTTGAAATATATTTTTTCGGCA
TTATGGAAAAGTAAAATCTGTGAAACATCGGCCATTTCAAGCGCGGCGCTCACGTATTTT
CAACGAATTCGTATTTTAGATGCGACGATTTTCCAAGTACCAAAACATTTAGCCCATGTA
TATCCTGGATCAGGTGGTTGTGCACAAACAGCGGGTATCAAGATTCAATTAGAATATGAC
TTACATAGCGGACAGTTTCTAAACTTTCAGATAGGTCCAGGAAAAAATAATGATAAGACC
TTTGGAACAGAATGCTTAGACACATTACGTCCAAGCGATTTATGTATCCGTGATTTAGGT
TATTTTTCATTAGAAGACTTAGATCAAATGGATCAACGAGGTGCTTATTATATATCCAGA
TTAAAATTAAACCATACCGTGTATGTAAAAAATCCGTTTCCAGAATACTTTCGAAACGGA
ACCGTAAAAAAGCAATCACAGTATATCCAAGTTGATTTAGAACATATTATGAACAATTTA
AAACCCGGTCAAACATACGAAATAAAAGAAGCTTACATTGGAAAGAATCAAAAACTATTC
ACACGTGTAATTATCTATCGTTTAACAGACAAACAGATACAGGAACGTAGAAAAAAACAA
AGTTACACTGAAAGTAAAAAGGGTATTACATTTTCAGAAAAGAGTAAACGATTAACGGGT
ATCAACATATATGTCTCAAATACGCCTGAAGGAGTTGTTCCGATGGAACAAATACATGAC
TTTTACTCCCTTCGCTGGCAAATAGAAATTATTTTTAAAACGTGGAAATCCTTATTTCAA
ATTCATCATTGGCAAACTATCAAAAAAGAGCGATTAGAATGTCATGTGTATGGAAGACTT
ATTGCCATCTTTATCTGTTCTTCTACGATGTTTAAGATGCGTAAACTTCTTTTGCAAAAG
AACAAAAGAGAATTAAGTGAATATAAAGCCATTGGGATGATTCAAGATCATGTATCGCTG
TTATATCAAGCGATACAGAGAAACACCCAAAATCTAACAAAGATTTTAATCCGTTTGTTC
GACCTCCTACAGAAGAATGGACGGAAATCTCATCGATATGAGAAGAAAACTATCTTTGAT
ATTATGGGTGTTGTCTATGAGTATAATGGGTTTGGAAAACAAAAGAAAGCTGCATAA
>plasmid1_233 251677-252129 - length=453 nt
ATGCATAACATTGTATGGGTTGGTGTAAGTAATGAAAAAGTAACAGATCATGAAATCGAA
CAAGTAGAAAAATATTTTAACATTAAACTACCTAATGATTTTATTGAATGTGTGAAGAAA
TACGATGGAGGTTACCCACGTCCTAAAATATTTGATGTACCAGGACAAGATGAAAATGTA
TTCAATGATTTATTGACCTTCCATATAGAAGATGAGTATTCAATTGTAAAAAATTATGAA
GATATAAAAGAAGAATTATTAGACAATATATATCCTTTCGCAAATGATCCTTTTGGGAAT
TTCTTATGCTTTGACTATCGTAATAATTCCGCATTACCAACAATCGTATTTTGGGACCAT
GAAGAAGAGGACATGGAAAAAGCAATATATCCTGTTTGCTCAACATTTACAGAATTGCTT
GCTAGTCTACGTGATTTTGAAGAAGAAGATTGA
>plasmid1_234 252142-253374 - length=1233 nt
ATGAGCACACAAATTAAGGTAACACCGGAACAATTAGAACAAGCTGCTAAAACAGTAAGA
AATACGAGATCATCATTAGAATATATACATAAAGATTTATACTCTCAAACTGAATATATA
GCTTCTCAGTGGAGCGGAGCAAGCAGTGATCGTTTTTATCAGATGTTTAATGAAGCAAAG
CCAATGATGTTTAACATCTTGCAAGAATTAGATAAAATAGCAGTAGAATTAGAACGTGCA
GCTGTTAAATTCCGAGATGCAGATGAATTGTATGGTGGAAATTTAGCTGACCATGATATT
CAAGAAGGTGCCATGTGTGGAAAACTCCCTCCAAAATCAGAAGAGTCATTTTTCAATAAA
AAAGATTTAAATGCTGCATGGACTGGTATTTCTACTGGGTTTGTAGATGGTGCAGTGGAT
GCGTGGGAAGGACTGATATCCTTAGGTGATAAAGAAACCTGGCTGAATATGCAAGATGCA
ATTGTAAACTATAGGGAGACTATTCCTGCTGCATGGAACACCGTATCAGATACGTTTATG
AATAAATTTTGGAATGGGGATCTGGAAAGTAGAGAGCATTATGTAGCTTATGGTATAGCA
ACGTTAGGGCTCGGGCTTCTGGGGGATAAGGGTCTTAGTAAAGCAGGACAAGTTGGGAAG
GTAGCTGCTATTACAGGTTTTACTAAAGGAAAATCACTTGTAATTAATTCTCCGACATAT
AGAAATGCATTACATATATTAAACAATTATGAATTCAAAGCTGGAAATCATCTTTCATAT
GCGGGAGTCGGTAGTATTAAACAGTACTTGCAGAAAGCAGCTCCATATACTTATGAAGGT
AAAAATGGTCCAAAGACAATTAGTTTAAGAATGGGTGAGTTAGCTGGAAATAAACATCCA
GTTTCAGGTATACCATATGACTTAAATGGATTCCCTATTTTCGATGCTTTTGCTGAAGTA
AAATTAAAAGAAGTTGACTTTAAAAAATCAAGACCTACTCATGATAGAATATGTAATAAG
CTGTTATATGAACAGATATTAGAAGATCCAAAACTAGCAGCTAAATTTACAGCAGAAGAA
ATTGAATTATTTAAAAATGGTCAGAAACCCAAAACATATACATGGCATCACCATCAGGAC
ACAGGAAGAATGCAGCTTGTAGACGCGAAATTACATAAGCAAACTGGTCACACGGGTGGG
TATAACATCTGGGGGAAAGACGGAGAAAAATAG
>plasmid1_235 253755-254423 - length=669 nt
ATGAACAATTTAAAACCCGGTCAAACATACGAAATAAAAGAAGCTTACATTGGAAAGAAT
CAAAAACTATTCACACGTGTAATTATCTATCGTTTAACAGACAAACAGATACAGGAACGT
AGAAAAAAACAAAGTTACACTGAAAGTAAAAAGGGTATTACATTTTCAGAAAAGAGTAAA
CGATTAACGGGTATCAACATATATGTCTCAAATACGCCTGAAGGAGTTGTTCCGATGGAA
CAAATACATGACTTTTACTCCCTTCGCTGGCAAATAGAAATTATTTTTAAAACGTGGAAA
TCCTTATTTCAAATTCATCATTGGCAAACTATCAAAAAAGAGCGATTAGAATGTCATGTG
TATGGAAGACTTATTGCCATCTTTATCTGTTCTTCTACGATGTTTAAGATGCGTAAACTT
CTTTTGCAAAAGAACAAAAGAGAATTAAGTGAATATAAAGCCATTGGGATGATTCAAGAT
CATGTATCGCTGTTATATCAAGCGATACAGAGAAACACCCAAAATCTAACAAAGATTTTA
ATCCGTTTGTTCGACCTCCTACAGAAGAATGGACGGAAATCTCATCGATATGAGAAGAAA
ACTATCTTTGATATTATGGGTGTTGTCTATGAGTATAATGGGTTTGGAAAACAAAAGAAA
GCTGCATAA
>plasmid1_236 254465-255190 - length=726 nt
ATGAATCTTTCGATTCAAGATGAATTACAACTATTTTCTGAAGAACTGTATCGTCATTTA
ACCCCTTCTCTTTTGGAAGAACTCGCAAAAGAATTAGGTTTTGTAAAAAGAAAACGAAAG
TTTTCTGGAAATGAATTAGCTACCATATGTATTTGGGTAAGTCAACGTACAGCGAGTGAC
TCGCTTGTTCGACTATGCAGTCAATTACATGCGGCCACAGGCACTCTTATGAGTCCAGAA
GGACTCAATAAACGCTTTGATAAAAAAGCGGTTGAATTTTTGAAATATATTTTTTCGGCA
TTATGGAAAAGTAAAATCTGTGAAACATCGGCCATTTCAAGCGCGGCGCTCACGTATTTT
CAACGAATTCGTATTTTAGATGCGACGATTTTCCAAGTACCAAAACATTTAGCCCATGTA
TATCCTGGATCAGGTGGTTGTGCACAAACAGCGGGTATCAAGATTCAATTAGAATATGAC
TTACATAGCGGACAGTTTCTAAACTTTCAGATAGGTCCAGGAAAAAATAATGATAAGACC
TTTGGAACAGAATGCTTAGACACATTACGTCCAAGCGATTTATGTATCCGTGATTTAGGT
TATTTTTCATTAGAAGACTTAGATCAAATGGATCAACGAGGTGCTTATTATATATCCAGA
TTAAAATTAAACCATACCGTGTATGTAAAAAATCCGTTTCAGAATACTTTCGAAACGGAA
CCGTAA
>plasmid1_237 255451-255591 - length=141 nt
ATGCAAACATTAATCTGTCCTGCTTGCGGATGTTCCCTCGTACGACTAGGGATTGAAAAA
GATAGGGCAGCTGTGTACAAATATAAGTTTACGAGAAGACCTGCTAAAACATATTTCTCC
ATTGGGATGGGAACATATTAA
>plasmid1_238 255918-256574 - length=657 nt
ATGAAAACTGAAATTCAGGAAATCGTAACCCGACTTGACCAACAGTCGAACAAGGGAGAG
GGAGGAGAATCCATGAAGTGGCTGTTTCGCCCGTTGTTACAAATGCTAGCAGGGGGGGAG
TCTGTCACCATTGAAGATATGGCGACAACGACCGGAAAACCTGTTGAAGAGGTGAAGAAA
GTTCTCCAGTCTCTGCCAAGCGTGGAAATCGACGAACAAGGCCGTGTCGTTGGTTTAGGT
CTTACCCTTATCCCTACCCCTCACCACTTTACGGTTGATGGGAAGCAACTATATGCCTGG
TGCGCCCTTGACACACTTATATTTCCAGCACTCATCGGTCGTTCGGTCAACATCGAGTCA
CCCTGTCACAGCACCGGAGAACCTATACGGTTGAATGTGGAACCGGACCACATTGTAAGC
GTGGAACCTTCCACTGCCGTTGTCTCAATCGTGACGCCAGATGATATGTCCTCGATTCGT
ACGGCATTCTGCAACGAAGTCCATTTCTTCAGCTCACCGAATGCAGCCGAAGACTGGCTT
GACCAACATCCAGGGGGAAAAGTGTTATCTGTAGAAGATGCCTTTGAACTGGGTCGCCTA
ATGGGGACGCGTTACGAGGAATCTAGACCTGCCAATGGGTCATGCTGTGACATTTAG
>plasmid1_239 256724-257353 - length=630 nt
ATGAAGAATAAAACAGAACTCAAAAAATTTTATGAACTATTGTTAGCTAAGCTGCCTAAA
GAATCAGTGCCTATTCTTCGGACAATTTTTTTCTCCATTCGTGATGGGCAGGCAGTTACA
GAAAGTTCTTTAATAAATCAAACGGGAATTAATACAAAAACAGTTCAGTCAGTAGTGAAG
ATATTAGCCCAACGGCAGATGATCGTTCGGGAGGCGGATCAAAAAATAGTAGGGGCATTG
GGCTTATCGATTATACCGACTACTAACCAGATTCATTTAGGAGGACGAACTTTATTTGCC
TGGTGTGCAATATCGACATTGGAGCTGTCAACTGCTCTGGTTGCTGATGTCGATATACAT
TCCCGTTGTGCGTACACAGGTGAACCGATTGAGGTAACTGTCCGAAATGGAAAATTAGCA
AAAACAACTCCTGATTCAACAGTAATCTGGACAGTGCCGTTTGATTCTGAGGCTCCATGG
GCCGGAGGAACATGTAAACAAATTCACTATTTTAGCTCAGTTGAGCATGCAAACAAGTGG
AAAGAAGAACATCCAAAATTGCAAGGGGAAATTATGACTTTGGAACAAGCTCTCTCTTTT
GGAAACGAATTGAAAAAATTTTTATCATAG
>plasmid1_240 257350-257739 - length=390 nt
ATGGAGGATTTAACGATTGGTCAACTAGCCCAACAAACAGGAGTCAGTCGAAAAGCCATT
CGACTGTATGAAGAAAAGGAATTGATACTGCCTTCTATAAAGCGTAGCGAAGGTAATTAC
CGCGTTTATAACCAAGAGCATGTGTTTTGTATCAATGGTATTAAACAACTCCGATCATTA
GGCGTATCACTGGAGGAAATGAAAGATTTAATAGTGATTTTCGAAAAAAATACGGTGGAG
ATAGAACCGCATCTACAACATTTGTTAAAAGATAAACTGACCAAGATAGACGAACAAATC
AACGAACTACAAAAGTTGCGTAAACACATTGAATCGTACCTTGATTCCCCGAAAGAGGCA
TTCAATCAAATGGAGGGATTTAAACAATGA
>plasmid1_241 258640-260535 - length=1896 nt
ATGAAAAAATATCGAGTGAACGTGCAAGGAATGACATGTTCGGGTTGTGAACAGCATGTA
GCTGTCGCTCTTGAAAACATGGGTGCAAAAGCGATTGAAGTAGATTTTCGCCGTGGAGAA
GCTGTATTTGAGCTTCCTGATGACGTGAAAGTTGAAGACGCGAAAAATGCGATTGCTGAC
GCAAACTATCACCCGGGCGAAGCAGAAGAATTTCAATCGGAACAAAAGACGAATTTATTG
AAAAAATATCGGCTAAACGTTGAAGGAATGACCTGCACTGGTTGTGAAGAACATATTGCG
GTTGCTCTTGAAAATGCAGGTGCAAAAGGGATTGAAGTAGACTTTCGTCGCGGAGAAGCA
CTGTTTGAACTACCGTATGATGTAGACATTGATATCGCGAAAACAGCGATTACTGACGCA
CAATATCAACCGGGCGAAGCAGAAGAAATACAAGTGCAATCGGAAAAAAGGACAGATGTA
AGTTTAAATGATGAAGGTAACTATGATTATGATTACATCATCATCGGTTCTGGTGGAGCT
GCCTTTTCATCTGCCATTGAAGCCGTTGCTTTGAACGCAAAAGTGGCTATGATTGAGCGT
GGAACGGTGGGTGGAACTTGCGTTAATGTCGGATGCGTTCCTTCTAAGACCTTATTAAGA
GCAGGGGAAATCAATCATCTAGCAAAAAATAATCCATTTGTGGGATTACACACTTCGGCT
TCAAATGTTGATTTAGCGCCATTAGTAAAACAAAAGAATGATTTAGTAACCGAGATGCGA
AATGAAAAATATGTGAATTTAATTGATGATTATGGTTTTGAATTAATAAAAGGTGAAGCA
AAATTCGTAAATGAAAATACAGTTGAAGTAAATGGCAATCAAATCACAGCCAAAAGATTT
TTAATAGCTACAGGTGCTTCTTCAACTGCACCTAATATTCCCGGATTAGATGAAGTAGAT
TATTTAACAAGCACTAGCTTATTGGAATTAAAGAAGGTTCCAAATCGTCTTACCGTAATT
GGTTCAGGATATATCGGCATGGAATTAGGACAACTATTTCATAACCTCGGGTCAGAAGTC
ACTTTGATTCAAAGAAGCGAGCGTCTATTAAAAGAATACGATCCTGAAATTTCAGAAGCC
ATTACTAAGGCCTTAACAGAACAGGGAATTAATTTAGTAACAGGTGCAACCTATGAACGA
GTTGAGCAAGATGGAGACATTAAAAAAGTTCATGTTGAGATAAATGGTAAAAAGCGAATT
ATTGAAGCAGAACAATTGCTAATTGCCACTGGAAGAAAACCAAATACAGAATCATTAAAC
TTACATGCAGCAGGCGTTGAAGTTGGTTCCCGTGGTGAAATTGTCATTGATGATTATCTT
AAAACGACCAATTCCCGAATTTATTCAGCTGGAGATGTCACTCCCGGTCCCCAATTTGTT
TATGTAGCTGCTTATGAAGGTGGACTTGCTGCTCGTAATGCAATCGGAGGACTAAATCAA
AAGGTCAATTTAGAAGTGGTTCCAGGCGTTACGTTTACTTCTCCATCGATTGCAACGGTT
GGTTTAACGGAGCAACAGGCAAAAGAAAAAGGATATGAAGTGAAAACATCGGTATTGCCG
TTGGATGCTGTTCCAAGAGCGCTCGTTAATCGGGAAACAACAGGTGTTTTCAAATTAGTG
GCAGACGCGAAAACATTGAAAGTGTTAGGGGCGCATGTAGTGGCAGAAAACGCAGGAGAC
GTAATTTATGCAGCAACATTAGCTGTGAAATTCGGTTTAACTGTTGGAGATCTGAGAGAA
ACGATGGCTCCATATCTAACAATGGCAGAAGGATTGAAGCTGGCTGTCCTAACTTTTGAT
AAAGATGTTTCGAAATTATCTTGCTGTGCTGGATAA
>plasmid1_242 260554-260928 - length=375 nt
GTGAAAGTACAAATAATCAGGATTATGATGTTGCTATCCCTTATGCTAGTGGTTAGTGCA
TGCAGTAACGAACAAGAAGTCCAAAAAACTGAAGTATCTAAGAGTGAAGTGAAAACAACT
GCTATGAATTCAGAGAAGGATGTAAAAGCTATTACTGAAGCTGAGAAGACGGGGACATTC
ATGGTTATAGCAGGGATGGATTGCTGCCCGCCATCAGTTGTGGAAGATGCCATTGCACAG
GTTGAAGGTGCTGGCAAAACAGCCATTAAAGTTAATGGAAGCACCGCGGAAGTAACGGTT
TCTTTTGATGATACGAAAACCAATTTAGATGCAATTAAGACGGAGGTTTCAGACTTGGGT
CTCCCCGTCGAATAA
>plasmid1_243 260952-261248 - length=297 nt
ATGAAAGAAAAAGTTTCACAAGTAGCCACTGTATTTTCAGCTTTTGTTATGGCGGGTTGT
TGCCTGGGTCCACTAATCTTGATTCCCCTTGGACTCACTGGGTTTGCAGGCGCAATCGCA
TTCTACTCGTTGAAGTATCGGTTATTGTTCAGCATCGTTACCATTGTCCTTCTTGCGTAC
TCCTTTTATATGGTTTATGGAAGAAAGGGTAAAAGGAAAAGTTCTGTCATTGGCTTATGG
ATTACAACGTTCCTTGTTTTTACCATGTTTCTTTTCTTATTTTCAGTTGAAAGTTGA
>plasmid1_244 261245-261514 - length=270 nt
ATGAAAAACATAATAAAAAGTTCAGGTTGGTTTCTTGTCGCACTCATCACATGCCCGTGT
CATCTGTTTTTACTACTTCCGTTGATTGCAGGAACAGCACTGGGATCATACTTCACGGAA
TTTAAAAATGTTATTTTCATCATGATGGGTCTGTTATTCGTTTTCGCTCTTTTCAAGGGC
TGGAGAAAACTTGATCCAGAAACAAAAGAGGAAACAAAGAAAGATACAACCACACATGAT
TGTTGCAGCATGGAGAAGTTCAAGTCATGA
>plasmid1_245 261529-261927 - length=399 nt
ATGAAATTTCGTATCGGAGAACTGGCTGACAAGTGCGGTGTTAACAAGGAGACCATTCGA
TATTATGAGCGTTTAGGCTTAATTCCAGAGCCTGAACGTACGGAAAAAGGATACCGAATG
TATTCCCAACAAACGGTCGATCGATTGCATTTCATAAAACGAATGCAGGAATTAGGATTT
ACCTTAAATGAAATTGATAAATTGCTAGGGGTTGTCGATCGCGATGAAGCGAAGTGTCGT
GATATGTATGATTTCACTATTTTGAAGATAGAGGACATTCAACGTAAAATTGAAGATCTT
AAAAGGATTGAACGAATGCTGATGGATCTTAAAGAAAGATGTCCCGAAAACAAAGATATT
TACGAATGCCCCATTATTGAAACACTGATGAAGAAATAA
>plasmid1_246 262005-262733 - length=729 nt
ATGAATCAAAATCATTTGAATACTTCGTTAAAGGACAAGGTGTTACAATCACTTGGTTTG
CCAGAAGAAGGATTTGAGGGAAAAATCCGTTTATTGTCTCCTTCAGAAAATAGTATCCGT
TTAGACATTCTTCTTTTCATGGCTGAGGGAAAAATCGTCAACATCAATGATTTAACTGCA
ACAGAGGAACAAATTGATGTCCAATCTGCTCTTCAACGTTTAAGGGAATTGGATTTAATT
CACTGGGACCAAAACTCTGGGGATGTGAACGTGGCGTATCCTTTTTCAGGAGTTCCGACT
CCACACCGTGTTACATTGGCTGGAATGTTGCCAGCTTATTCCATGTGTGCGATTGATGCC
CTTGGCATTCCATCGATGTTTACAGATGCCGTTATTGAATCGGAATGTGCATTTTGCGGT
GAAAAGATTACCATCGATGTGAAAAACAACATGCCCGTTGCCAATCCTGATACCGTGGTT
GTAGGCTTGGGAACAACGGATGCTGCCGATACCAACGCATGCTGCGATTCTTCTTGCGAA
TCGAATGAGCCAACGTCCATTTCTACCAGCTGTTGCCCAGCCATTCAATTTTATTGTTCT
GAGGAACATTGGCAAAAAGCGAATGAAAAGAATTCAACAACGGCGAAGGACAAGCTGACT
CTTGCGGAAGCCTTTGAGGTTGGGGCTGCTGTTTTTGGCGGCACGTTATCTGGCTCTAAG
GGTAAGTAA
>plasmid1_247 263165-263734 + length=570 nt
TTGAAATTTGGATATGCACGTGTCAGTACACAAGATCAGTCATTATCGTTACAACTTGAT
GCATTGGCTCACTACGGAGTGGACCAGACTTTTGAAGAAAAAGAATCAGGTAAGAAAAAA
AACCGACCACAGTTAGATGACCTTCTTAAAGTTTTACGTAAAGGCGACACGGTGGTTGTC
TATAAATTAGATCGTATCAGTCGTAGTACCAAACATTTAATTGAGCTTATGGAACATTTT
GAAGCAAAGGGAATTCATTTTGTCTCCATTCAAGACAAGATTGACACAACAACTGCTATG
GGACGTTTCTTTTTCAGAATGTTGGCCAGCATAGCAGAATTAGAACGTGATATTATCAGT
GAACGAACGAAAGATGGATTGACGGCTGCTAGAGCTAGGGGAAGAAACGGAGGAAGACCG
AAAGTTGATTTAAAGAAAATAGAACTTGCTATAAAAATGTATGAAAGCAAAGATTACTCT
TTATCTCAAATTAAGACGGCAACAGGGATTGGAGCAACAACCTTATACCGTTATCTAGAT
AAGAAAAAGATATCTGGCAAGGAGTTGTAG
>plasmid1_248 263736-266687 + length=2952 nt
ATGAGAGGGAAAGAATTACTAACAGAAGATCAAAGAACGGAATTTGTACGAATTCCAGCT
GATATGAGCGAAAGTGAACTAGAAACTTATTATACTTTTTCACAATATGACCTTGAAATT
ATTAAACGACACAGAAGAGATCATAATCGATTAGGCTTTGCTGTTCAATTATGTGTTCTA
CGCTATCCTGGATGGTCCCTTTCAGATGTTGGACCTATTCCAGATTACATAATCGAATAC
ATAGCTAGCCAAATAGATGTTAATCCTAATTCATTTTCTTTATATGCCCAACGAGAGCCA
ACTAAACATGAGCATATGGAAGAAATCCGTCAAGTTTATGGTTATCAAAATTTTTCCTTA
GGGAACTATCGCAAGGCAGCTCAGTTTCTTTTGAATCATGCCCTTCAAAATGGAAATTCA
ATGTATCTTCTTCGTACAGCACAAGAAGAACTACGTAATCAGAAAATTATTCTCCCTGGC
ATGACTACTATAGAAAGGCTTGTTTGGGAAACTCGTCAACGAGCAGAGGAAAGGATTTTT
AAATCATTAACTTGTACTCTTTCCAAATGGCAAAAACAAAAGTTAGATAAACTTATAGAT
CCATTTGTAGACAATAGAAAAACCCCTTTAGCATGGCTGAGGGAGCTTCCCGGCCAATCT
TCACCTGAAGCCTTTTTAAAAGTCATAAAGCGCTTAGAATATATTCGAGAATTAAAATTA
GAAATAAATACAGAACAAATCCATCCCAATCGGTTACTTCAATTATCTCGTATTGGAGCA
CGGTATGAACCACACTCATTTCGAAGATTTAAAGAAATGAAGAAATATGCAATTCTTGTT
GCCTATCTAGTAACACTAAGCCAAGATCTAATTGACCAAGCAATTGAAATTCATGATAGA
CAAATGATGATTTTACAATCAAAGGGTCGTAAAACACAAGAGGAAATGCAAAAAGAAAAT
GGAAAAGCAGTGAATGAAAAAGTCGTGCATTTTGCAGATATTGGTGCTGCACTTATTCAA
GCACGAAATGAAGGGCTTGATCCATTTAATGCTATTGAAATGATTATGCCGTGGGATAAA
ATTGTTTCTTCCGTTGAAGAAGCCCAAAAATTAGCCCGACCGATGGATTACGATTATCTA
GATTTGTTAGAAAATCGGTTTTCTTATCTAAGAAAATATACTCCTACTTTTCTTAAATCT
CTTGAATTTCGTTCTACACAAGGTACAGAGCCATTATTGCAAGCCCTAAAAACGCTAAAT
GAAATAAATGAATCTGGTAAAAGAAAAATTCCAAATGATGCCCCGGTAGATTTTATTCCT
AAACGTTGGAAGAAGCATGTTTATGGTGATGATGGAATAATTAACCGGCACTATTATGAG
ATGGCTGCACTAACAGAGTTGAAAAATCATATTCGTTCAGGCGACATATCCGTAGTCGGT
AGTAGACTTCATAAAGATTTTGAAGAGTATCTTGTTCCTAAAAAAGATTGGACAACAACT
CGTCTTACGGAAACTAAACTAGCCGTTCGTTCATCGGCAGATGAATATATTGAGGAAAGA
AGAAAGTCACTAGCTCAACGCCTTACATGGGTTTCAAATAATCTTGATTCTCTAGAAGGA
GTAAATATCGAAAAGGCTAAGATCCGAGTGGACCGTTTGGAGAAGAATACACCCGAAGAA
GCGAGAGCTTTTAGCCTGTCTTTATATAATATGTTGCCAAGAATAAAGCTCACTGATCTT
TTAATGGAGGTAGCACACTGGACAGGATTTGATGAAATGTTGATACATGCCTCAACCAAT
CGCCCACCAAAGGGAGAGGAAAAAGTAGTTCTCATGGCTGCTCTCATGGCGATGGGAACT
AACATAGGTCTTACTAAAATGGCAGAAGCGACACCAGGAGTTACCTATCATCAAATGGCT
AATGCAGCGCAATGGCGTTTATTCGATGATGCTATAAGTCGTGCACAAGCGACATTAGTA
AATTTTCAACATAAGCTTAAACTAGCTTCCTATTGGGGAGATGGAAGTACCTCTTCCTCT
GATGGAATGCGCGTACAGGTTGGTGTTTCATCGTTACATGCCGATGCCAATCCACACTAC
GGGTCTGGAAAAGGGGCAACCATTTATCGATTTACTAGTGATCAATTTTCAAGCTTTTAT
ACGAAAGTCATTAATACCAATGCTCGTGATGCTGTACACGTTATCGATGGATTACTTCAT
CATGAGACAGATTTAAATATTGAAGAGCATTTTACAGATACAGCTGGCTACGCCGACTCA
GTATTTGGATTGAGTCATTTACTAGGATTTCGCTTTGCACCAAGGCTACGTGATTTAGCT
GACTCTAAGCTATTCACCATCCAAATGCCTAATGAATTCCCAAAACTAGAAAATATACTC
CGTGGTCGTATTAATACTAAAATTATTCAAGAGAATTTTGATGACGTATTGCGCGTAGCT
CATTCTATTCGAGAAGGAAAAGTGTCTGGTTCACTTATTATGGGGAAATTAGGGTCATAT
GCGAGACAAAATAAACTTGCAACTACTTTGCGAGAAATGGGGAGAATCGAAAAGACCATT
TTTATTTTGGATTACATATCTAACGAAACACTACGCCGTCGAATTCAGCGAGGACTAAAT
AAAGGGGAAGCCATGAATGGGTTAGCAAGAGCCTTATTCTTTGGAAAACGAGGTGAGTTA
CGAGAACGAGGAATACAAGACCAACTACAACGTGCAAGTGCTTTAAATATTCTAATAAAT
GCTATTAGCGTATGGAATACCGTTTATCTTACAGAAGCAACAAAATTATTGAAGGAAAAG
GGGAATTTGAGAGAAGATTTACTTAAACATGTTTCTCCGTTAGGATGGGAACACATTAAT
TTTCTTGGTGAATACAACTTTGATGCAAGTAAAGTAGCAAGTCTACATTCACTACGCCCT
CTTATTCAATAA
>plasmid1_249 266913-267347 - length=435 nt
ATGGAACAAATACATGACTTTTACTCCCTTCGCTGGCAAATAGAAATTATTTTTAAAACG
TGGAAATCCTTATTTCAAATTCATCATTGGCAAACTATCAAAAAAGAGCGATTAGAATGT
CATGTGTATGGAAGACTTATTGCCATCTTTATCTGTTCTTCTACGATGTTTAAGATGCGT
AAACTTCTTTTGCAAAAGAACAAAAGAGAATTAAGTGAATATAAAGCCATTGGGATGATT
CAAGATCATGTATCGCTGTTATATCAAGCGATACAGAGAAACACCCAAAATCTAACAAAG
ATTTTAATCCGTTTGTTCGACCTCCTACAGAAGAATGGACGGAAATCTCATCGATATGAG
AAGAAAACTATCTTTGATATTATGGGTGTTGTCTATGAGTATAATGGGTTTGGAAAACAA
AAGAAAGCTGCATAA
>plasmid1_250 267395-268348 - length=954 nt
ATGAATCTTTCGATTCAAGATGAATTACAACTATTTTCTGAAGAACTGTATCGTCATTTA
ACCCCTTCTCTTTTGGAAGAACTCGCAAAAGAATTAGGTTTTGTAAAAAGAAAACGAAAG
TTTTCTGGAAATGAATTAGCTACCATATGTATTTGGGTAAGTCAACGTACAGCGAGTGAC
TCGCTTGTTCGACTATGCAGTCAATTACATGCGGCCACAGGCACTCTTATGAGTCCAGAA
GGACTCAATAAACGCTTTGATAAAAAAGCGGTTGAATTTTTGAAATATATTTTTTCGGCA
TTATGGAAAAGTAAAATCTGTGAAACATCGGCCATTTCAAGCGCGGCGCTCACGTATTTT
CAACGAATTCGTATTTTAGATGCGACGATTTTCCAAGTACCAAAACATTTAGCCCATGTA
TATCCTGGATCAGGTGGTTGTGCACAAACAGCGGGTATCAAGATTCAATTAGAATATGAC
TTACATAGCGGACAGTTTCTAAACTTTCAGATAGGTCCAGGAAAAAATAATGATAAGACC
TTTGGAACAGAATGCTTAGACACATTACGTCCAAGCGATTTATGTATCCGTGATTTAGGT
TATTTTTCATTAGAAGACTTAGATCAAATGGATCAACGAGGTGCTTATTATATATCCAGA
TTAAAATTAAACCATACCGTGTATGTAAAAAATCCGTTTCCAGAATACTTTCGAAACGGA
ACCGTAAAAAAGCAATCACAGTATATCCAAGTTGATTTAGAACATATTATGAACAATTTA
AAACCCGGTCAAACATACGAAATAAAAGAAGCTTACATTGGAAAGAATCAAAAACTATTC
ACACGTGTAATTATCTATCGTTTAACAGACAAACAGATACAGGAACGTAGAAAAAACAAA
GTTACACTGAAAGTAAAAAGGGTATTACATTTTCAGAAAAGAGTAAACGATTAA
>plasmid1_251 268588-268830 - length=243 nt
ATGTTTGGTAAGATTACTTCAAAAAATGAACGTATTTACGTAATTATTGTAGTTGCACTG
TCTATAGGGTTGTTTAGCATATCTCGTACAGTTTGGTGGTTGTATGGAATGGCGTTTTTA
TTGTTTTTATCCGCTTTTATATTTAGAGACAGACCTACAAAAAAGGAAGTAATGATAAAT
CTTGTTGGCTTTGTAGCATTATGTTTTATTTTTTGGATAGGAGAATACATCATAAATTTG
TAA
>plasmid1_252 268931-269533 + length=603 nt
ATGAAAAAAACATTATTAGCAGGAAGTTCATTGGTTTTATTACTAAGCTCAGGGTTTGCA
TTTAGTTCAACAACGCAAGCAGCAGAGAACAAGGAAGGAAATTCACCTGCAGTTTCTTAC
AACCAGGATGTATCAAAAGAAAATAGAGCAATTGATATTAGTTCATTACCTCAACAAGAT
TTAGACTCTTTATTCCTAAATGGACAAGCTCCCTTTAATCCAATAACACCTAAAGATTCG
GATCAAATTCAATATGTTCACCCCACAGCTGGTACATTCAACTGGAAATATGTAACGACA
ACTTATGGAAACAATGTATTTTATAATGCCTCATATCGTTTTATGGTTAACGCAGCTATA
GCAGGTTTAGGTGCTGGGGTTATAGCGAAAATCGGAAATACGTTTGCTTCTGGTGTAGCT
GGGTATGTAATAGGTGGACTATCTCTTCCTAAAAGTAAAAACTATTGGTGGACTGTACAA
AAATGGCAGGATCAAGATGCATACAATGTTTATATTAAATACAACATTAAAGTTTATTCT
GATTCTGGACGTACAAAATTAGTTGATTCTTATACCGAGCAATTTGCACAAAGATATAGA
TAA
>plasmid1_253 269867-270022 - length=156 nt
ATGGAATTTTTGTTCGAACTTTTAAAAGAAATTGCAAGAGCAGTTGTGCGTGAGGTTTCA
GCATACGCACTGAAAAAGCAATTCGAAAAAAAAGACAACAAAAAACCCGCGCTTCACCGA
CCAAAGTACAAGCGTGGGTCTAAAAGAAAAAGATAA
>plasmid1_254 270539-271051 - length=513 nt
ATGGACTATTTATCTTTAGAAGAGGTATGCGATAGGGTAGGTTTAACAAAAAATCAATTA
GGCTATTTAATTAAGTATAAACACATCGAACCTATCAATATGGCCACTTGGAAAGCAGAT
GGCGGATATCGCTTTGAGCAAGGAGATGTAGAAAAGTTAGAGGAATTATACAAAGACTCT
TTAACATTAAAAGAAGCAGCTGAATTTCTAAGTAAGTCTAAGACTTACGTTCATAATGCA
GCTAAAGATGGGATATTGCCCTTTAAAGAGATTGCTAAAGGGAAATCAACTGAACGATTG
TACTTAAAAAAGGATTTGGAAATTTTCAAAGAAAGAATTGAAAACAGATCAAAAGAAGAA
TCGAAAGAGAAAAAGCAGCATTTAAGTCTCTATCTTGATGAAAAGGTAGTAGAAGCAATA
AAGAAAAAGGCTGCAAAGAAAGGGTATAATGGCTACAAGAAGTTTGCTGAAGACATTTTA
TCTGCAGAAGTAAAAGAAGACATAGAAGAATAG
>plasmid1_255 271073-271423 - length=351 nt
TTGACTAGTCTTCGTCTGAAAATTTTACAAGAAATCCATAACTTAGAAGATACCCATTGT
TCAATTTGCCCTCTGAACAACCTATCAGTGAATTGTACAGATGAGCAAGAACAGGCAAAA
CAGAGAAACTACAAACATTGTAAAGGTTGTCCCATTTTCGATTCCATCCGAGAGAAAGGA
GAGCAATTGAATTCTTTATCGAAAAAGAGTACATTTAATAAGGTACGGGAACGTTATATG
GAAAATCCTTTTAAGTATCTTCAGTATAAAGAGTACTCAATCACAGATGTAGTAAAAGAA
ACCGGTTTAACAAAGTATCAACTAAGAAAATTTAAACAACAGCTAGAATGA
>plasmid1_256 271655-272698 + length=1044 nt
TTGAATATTATAAATTACGAACATAATAACCAAATTGTAAAATCAAAATCAGATTTTTTT
GATAGCAGTCATTTTGAAAAAATTATGGGTTTGGGTATCCGTAATATTGACTACTCCCAA
TTAAGTGAAGAATCATTAGTTTATTTATTTTTACACGATGAGCCTTCTTTAACGAAAAAA
AGAAGTGAGCGAACAAAACAACAGTATCTGCACGATCTTTCTCATTTTCTTCGCTACATA
AAAGAAGCAATCGGAACCATCCAGGAGTTATCCCATAATGACGTGGAAATCTACTTCTAT
GAATTAAGTAAGAAATATGCTGCCACTACATTACGTAAAAAGAAAACAGTAGTTCAGCAG
TTTTTAAAATATGTGTATGATAATAACGGACTCTCAGACAACTTTAGTAGTCGCCTTAAA
AAAGTATCCGTAAAAAAAGAAGAGCTAGTCAATCGTGACCTTTATCCAGAAGAAGTTACC
CAGATATTAGATGAACTGAAAAAATCCAACTATTTTGTTTACACTGCATTTTTCCTGTTA
ACTACAACAGGACTACGAATCGAAGAAATCGCAACTGCTAAATGGGCAGATTTGGTCTTT
CATTCATCTTTAAATGCCTATCTACTTCGTGTAGTTGGTAAAGGGAATAAAAGTAGGGAA
GTTCGTATCTTTGAAGATACATTGGATGCTTTATGCCATGTTCGAAGTTTACGTAAACAA
ACAACAAAACTAGATGCATCGAATACCTCCGCTTTTCTCCCTAAAGCTGATGGATCAAAT
TATAGAGCAGACTATCTATCTTCTCTTGTGGCAAAAAAAATTGAAGAAACAAATTTAACT
TTTCTGCGCTATCGACAGGATAGAATTACTCCTCACACTTGTAGGCACTTCATGGCTAAT
TACTTAATGGAAAAGGGTATTGAATTAAAAAAAATCAGGGACTATTTAGGACATGAGTCT
ATTATGACGACGGAACGTTATTTAAGAGAACGTACAAGACGTCAAAACTTGGCCACAATA
GATATTGGAAATTCATTATTTTAG
>plasmid1_257 272901-273056 - length=156 nt
ATGAAGAAAATATTATTTATATTAACAAGTATCGTTTTAGCGGCAGGAATTGTTTACACC
GCTGCTGGTAGTAAAGAGCAACCAAACAAATTAGTGAAAAAAGATTCAGAACAATTATTA
GCTAGAATGGCTGATCCTGGAAGTGGAATGGGTTGA
>plasmid1_258 273053-274276 - length=1224 nt
ATGAACGAAATGCTTAAGAAAGAAGATAAAACTTTGGAACAAACATTGAAGAAATTCTTG
GATAGAATTATTGATGAAATTGATTTCCAAAGAAAAAATCAAGAAGATATTGCAAAAATA
GTTGGTATTTCTCCTGGAACTCTTTCTAAAAATTTAACTGGAAAAAACCAATTTGGATTT
TGGAATTTAATCAAGTTACTGAATATATTATATCCGAGTGATTTTCATAAACAGAGAAAG
ATGTTACACACTTTCTGTTCTGTCACAACAAGTAAGAAAAACTTGAGGATTGCCATGGAA
TATGCGAATGCAAAAGGTGACTTATCACTTCTCAAGTTATTAGTAGATCGAGAGAGAAAA
TCTTCACTCGCAATGAATAGAGAGTGGGCTTATGTATATGAAATGGTATTACTTAGAAGT
AACGGGACGATTAAAAAGCAGGAATTGTTATCCAGGCTTGAAGACCATAAGGGGAGTAAG
ATAATTAAGACAATCGAGATGAAGGTCTTATGTGGTATATTAACTTACTACACTATGTAT
GATTTAGAAAAATACAATTCTCTGTTCGAGTATGCCGAGATGTTGCTTCCAGATATTAAT
GCAATTACCGATAGTTTTATTAAGTCATCTTATTTAGGTAGGATTAAAGAAGGATTAGCT
TATGCCTATTTAGTACAAGATAACCTTAAAATGTCTAGGAAATTATGTAAGGAAATTTTA
GCGATAGATGATCCTAAAAATTGTTTCCACCTTTTAAGAGCATCAGCACTTGCTTATATA
GCAGAATCATATACCTTTGATTGTTATGATAGTGCATCTTGGTATATGAAGAAGGCACTA
AAGCAGTTAGGACCATGTAATTTTGAAAGGGAAAAACAAAGAAAGCAATCAATTCTTAAC
ACCTATGCTTTTATTAAGTTAGTGAATAAGCAAGAATTGGAGAATATTGATATATATCAT
TCTGCAGAAAAATCTTTTTTAGAAATTATTAGAGGGAATCACAAGAAAGCAGTTGAAATC
CTGAATGATATAGAAAAGAAAAATGGTATGCTCACACCGATGCAATATTGCTATTTAGGG
ATAGCAAAGAATGATATTTCTTTAATTGAAAAGTCAATTATGCTACTAGAGTGCGCTGGG
AATCGCTTCTATTGTAGATTCCCTAAAAAAATAGTGGTAGAATTTAATGGAAATGGTATA
ATGTACGAAGGTGGTGCTATATGA
>plasmid1_259 274489-276129 - length=1641 nt
ATGTTTAAAAAGGTTACATCGGTTGTTGCTTCTGTTTTATGTACTAGTTTTCTATTAACT
GCTTGTAGTGGAGAGAAAGAGACTAAAAATACAGCAAAGGCAACTGACAAGAATGAAACA
AAACAATCCATTAATTTACCGTATATAGCGGAGATCCCAACAATGGATGTAACAAAGGCA
ACTGATAGTGAATCAATGAATGTAATGCGTAATGTTTTTGAAGGTCTGTACACACTAGGA
GAAGATAATAAATTGATTCCTGGAGTGGCACAATCTTATGACGTAAGTGAGGATAAAAAA
ACGTACACGTTTCATTTGAGAGAATCGAAATGGTCAAACGGAACGCCTGTAACAGCTGCT
GACTTCGCGTTTTCTTGGAAACGTGCTGTGAATCCTGATACAGCAGCAGAATATGCATTT
CTATTCTTTGATATAAAGAATGCAAAGAGAATTAATAGTAAAGAGCTACCTGTAGATCAG
TTAGGGGTAAAAGCAATAGATGATAAAACATTAGAGGTGCAATTAGAGAAGCCTGTCCCT
TATTTTATCGAATTGACAACGTTCGCAACGTTTTTACCCATTAACGAAAAGTATTTTGAA
TCACAAGCAAAGCAGTATGGCTTAGAAGCAAGCAAATTGGTTTATAACGGAGCGTTTACA
TTGGATAATTGGAAGCATGAACAAGGTTTTCAGTTGAAAAAGAATCCTAACTATTGGGAT
TCTAAAACAGTGAAATTAGATGAGATTAACTTTGATATTGTGAAAGATAAATCAACAGAA
ATAAATCTATATGAATCAGGTCAGCTTGACCGTGTAGGACTAACAGGTGAGTTTGTAGAT
AAATATAGAAAGAATCCCGACTTCAAGGAACGTTCTGAAGTTACAGTGCAATTCCTACGT
ATGAATCAAAAGAATGAAGTATTAAAAAATAAAAATGTTCGTTTGGCAATCAGTCAAGCA
ATGAATAAGAAAGCCTTTGTAGATACAGTTTTGAATAATGGTTCTCTTCCTGCAGACGGT
TTTATACCAGTCGATTTTGCTACAAGTTCGGACGGAAAAGACTTCCGAAAGGAAAATGGA
AAATTAGTAAAAGATGATGTGAAAGCAGCGAAGGAAAACTGGAAGAAAGCAAAGCAAGAA
CTTGGGAAAGAACAGGTAACATTAGAATTGCTTACAAGTGATAATGTGTTTGCTAAAAAG
AATGCGGAGTACTTAAAAGGTGAATTAGAAAAGAATTTAGAGGGATTAACGGTCAATGTG
AAGCCGCAGCCGCGCAAACAACAAATTCAATTGCTACTAAATAGTAATTATGATTTAGGT
GTTGATGTATGGGCTCCCGATATTCCTGATCCAATCACATTTTTAGATATATTCGCGACA
GATAGTAGCTATAACTTTGATAAGTATTCAAATCAGGCATATGATGAACTAATTCATCAA
GTGAAAACAGATTTAGCTGGTAATGAAACTGCTCGTTGGGAGGCAATGAAACAAGCAGAA
AAAATATTATTAGAAGATGGAGCGGTCGCACCATTTTATCAATCAGGCAGATCATACTTA
CAGCGTTCTTCTATTAACGGAATTATAACAAACGACTTTGGTGGAGAATTTAACTATAAG
TTTGCTGAAATTAAAAAATAA
>plasmid1_260 276465-276731 - length=267 nt
ATGAATAAAGTTGGTTTGTTGTTAAAAGTAATCGTTACAATAGGTTTTTGGCTATATTTC
TTTCCTGTAATACTTAACCCTAATAATGTTCCTTTTAGATTTCTTTTGAATACTTTCCCA
GATGATATTGGAGGAACGGTTTTTAATTTCATGATTTTTTCTATTGGATATGTAGTTTAT
TTTTCCTTCGTAGTATTCATGGCACATAAGATAATTTGGTCTGAAACACCTAAATTAAAG
AAAATACCAACAAGTAACAATGAATAA
>plasmid1_261 277203-277949 + length=747 nt
ATGGATATATCCTTGAAAATAAGCAAGTCTCAAGATCCGCATAATACAGCTGTTAAAAAC
ATTTCTTCCGTATTTAAAAAAGGATGGCTTACAAGTTATGATTACAAAAAACAAAAACCC
ACTCACTATCAAAGTCAACGAGCACCGGGGAATCTTTTCACAGCACAGACTATAAAACCG
ATTCTATATCTAACAAAATTGACTCACGCTGCTTTATATGAGGATCATAACCTAGTATCC
TCTTTTCTAAAAAAAGAGGATACAGCCTGGAAAGAAGTTTTAAAACACAATGAAAACGGT
GGTTTATGCATTTATGCAAGTGTTTTACTTTACTGTTTATTATTAGAATCAAATGAAATA
TCCAGAAATAAATTATCCTTTATGCAAGGCTATTATCACCATGAATTCCACGATCAACAT
ATACTTAAAAATATGTATCAAAACGGTGCATTCGGACTTCATTCTTATATTCTCTATGAA
GGGTACGTAGTTGACACTACAATCCATCAAATTGCCTTTAATTATTATCCTGGTGAACAC
AAAGAATTTAATTTTATCGGTGAAATCACCGGTGGTATTAACCTATATGGATTTAAAGAA
ACAAATAAAACTGTACATAAATATGCGAAAAAGTTTGCTAGAGATGCCGATATGACTATT
GAAACTTGGATTAACTATCACCAATCAATAATGAATGAATACATTTCAAATCAAATTTCA
CTTCTAAATGATAAAAAGGACTCATGA
>plasmid1_262 278389-278628 - length=240 nt
ATGTTATTTACTTTAGATGAAATTATGACACCAAGAGAAGCGTGTGATCGTTTGGGAGTT
TCACTTGACAGCTTACATATGAAATTAAATAGATTGAAAAATAGTGATATGTTAAATAGA
TTAATTAAAGACGGGAAAGCGAAATATTATAAACCCGAAGGGAAGCAAAGGGGAGAATGG
ATATTTACTGTCGAAGCAATGGAGGAATTGTATCCTGGGAAAATGGTGTCCAATCTTTAA
>plasmid1_263 278813-279184 + length=372 nt
ATGTATTTTTCAAGCGAAGAACACGAACGGAATTACATTAAATTATTAGATGCTAAAAAA
ATTGAACCTGGTGATGATCCTGAATACGAGGCAGCTTTCTACATAACTGCACATCCTGAA
ATTCACAATTGTTTTGATTGGAATTTATTTAAGACAGAATACTCCCCATTAGGTGCATTG
ATTTCTCCTGAAGAGGATATAAAAGGAGTAAATCCTGGCGCGCTTACTGGAACAACACTA
CCACTTGTTAAAGCTGGACAATCATTATTTAACGGATATAAAGTAAATTTATCGGATTTA
CCTTTATATAATGAAGAACTTTTCCAAGTGTTTTTTCAGGCATGTAAAATAAGATGGCGT
GTAACTTTATAA
>plasmid1_264 279409-280674 + length=1266 nt
GTGTATGACTATTCAATCCTACCAAATAGAATCATCTTATGTGTTGATTTACGAAGTTTT
TACGCTTCAGTAAGCTGCATCAAAATGGGATTAAATCCTATGCATACCAAATTGGCTGTA
GTAGGTGATGTGAATAGAAATGGTTCAATCGTTCTAGCTGCAACACCCCCATTAAAAGCG
TTGGGTGTAAAGAAGATGGCAAGGCTCTACGAGATTCCTCGTCGCAAAGATATTCTAGTT
GTAAATCCAATTATGGGGACTTATATTAAATGCTCCAACTACATAACAAAGTTAGCTTTG
CAATACGTTCCTTATGAGGATTTTCACCAATATAGCATAGATGAATTTCTGATGGACGTT
ACTGACAGCATTCATTTATTCGCTAACGATCCCTATGAATTTGCTATGAAATTCAAACGT
GAAATATATGAACATACACGCATTGAATGTACCATCGGAATAGCTCCGAACCCTTTAATG
AGCAAGGTTGCTTTAGATATTGAAGCAAAGAAGAACAAAGAAGGAATCGCTCATTGGAAG
TATGAAGATGTCCCAACTAAATTATGGAGCATACGGCCACTTAATAAGTTTTGGGGTATT
TCGTACAAAACAGAAGAAAAGTTGAATCGAAAAGGGATATACTCAATTGGAGATTTAGCA
AATTATCCACTTAAATATTTAAAGCAGAGTTTTGGCAAGATTGGTGAGGAATTGCACTTA
CATAGTAACGGCATTGACTTCAGCCGTATTTCAGAGAAATATGTCCCTGCTACAACTTCA
ATTGGAAAAAGCCAAATTCTAATGCGTGACTATACAATAGAAGAGTTTCCGATTGTCCTA
CTGGAACACATTGAAGAAGTCTGTTATCGCCTTAGAAGACAAAACAAACTTGCTCAAACC
GTTCATTTTTCTGTTGGTTATAGCAAGAGTTATAACGGTGGTATTAGAAAAACACATACT
TTAAGTCGTCCGACTAACTTAACAATGGATATTTATAAGATTTGTACATACTTTTTACAT
GAACAATATACTGGAGAACCTATCCGCAGCATAAGCATCTCTTTAACGAATCTAATTCAA
GAAGGGGAGGAACAAATTTCTCTTTTCGATAATGTCACGCAACGAGAAAAAGAAGTAAAA
CTAACAAAAGTAATGGATGAAATACGCACAAGGTTTGGGAAGAACAGTATTTTGCGGGGG
ATTTCCTACACGCATAGCGCCACAGCTAGATACAGAAACACACTAATAGGGGGCCACAAA
TCGTGA
>plasmid1_265 280819-281166 - length=348 nt
ATGTTGGCGCAAATAGGAAATTGCTGCACTGAACAATTATGCTGTGTAAATGATGCTGTA
TGTTGCACTATTATTTTAGATGATACCGGTGGTACCGCTTTACCTATTTGGGATGATGCT
ACTACTTTTGTAATAAATGGGACAATTATGGTGGAAAATAACGGAACAGTTGGAGTTGGA
CCAACAGCTGCTCTCACTGTAAACGGAACAGCTGTTGGAGGATTTGTAGTTGCACCAGGT
GAATGTAGATCCATTACGATGAATGATATAAATTCCATTGCAATTGTGGGAGCCGGAACA
GGTACATCTAGTGTTAAAATTTCTTTCTCGATAAATTATAAATTCTAA
>plasmid1_266 281276-282319 - length=1044 nt
TTGGCAAATAGACTAAATTTCACTGGACCACTTGGATGTTGTGGTATTAGTGGGAAAACA
GGCCCCACTGGACCAACAGGTCCTACTGGAGTAACGGGTTCCACTGGACCAACAGGTCCT
ACTGGAGCAACAGGTTTCACTGGACCAACAGGTCCTACTGGAGCAACAGGTCCTACCGGA
GCAACAGGCCCTACTGGAGCAACAGGTCCTACCGGAGCAACAGGCCCTACTGGAGCAACA
GGCCCTACTGGACCAACAGGTCCTACTGGAGCAACAGGTTTCACTGGACCAACAGGTCCT
ACTGGAGCAACAGGTCCTACTGGAGCAACAGGTCCTACCGGAGCAACAGGCCCTACTGGA
GCAACAGGTCCTACCGGAGCAACAGGCCCTACTGGAGCAACAGGTCCTACCGGAGCAACA
GGTCCTACCGGAGCAACAGGTCCTACCGGAGCGACAGGTCCTACCGGAGCAACAGGTTTC
ACTGGACCAACAGGTCCTACTGGAGCAACAGGTCCTACCGGAGCAACAGGTCCTACTGGA
GCAACAGGTCCTACCGGAGCAACAGGCCCTACTGGAGCAACAGGTCCTACCGGAGCAACA
GGTTCCACTGGACCAACAGTAACCACTAACTCCATGTTTGCCTCTAATACAATTGGTAGC
GTTATTAATGTCGCTTTAGGTAGCGCTACGAGTATTCCTCTTCCTAATAATCAAAACTTA
GATGGTTTTACAGTCAATGGTACAAATACCACTTTTACAGTGCCTCAATCAGGGAGATAT
TATATTACTTATCAAATTAATACTACAGCTGCAGTAGGTATTGGTGCTGGTTCAAGAATT
TTATTAAACAATACTACTCCTATTCCTGCTTCTATATTAAGACCAGCTCTAAGTGTATCC
GCTTTTAACAATGATGTTATAGTTAATTTAAATGCTGGAGATACAATCCAATTACAATTA
TTTAGTAGTATTCTTTTAGTTGCTACACTTCTGTCGATTGGAGGATCGGTTGGAGCTGCC
TTAACAATCATTAGGGTTTCGTAA
>plasmid1_267 282446-283153 - length=708 nt
ATGAATAGATGGCTTGCTTTAGAATTAGAAAAACTTGTAGAAATTAACAAAACTCCTCAT
TCTGCAAAATGGCAAACTACGCCACCTTTTTGTTTATTTAATTATGATGGAAAATTATTA
ACCTTAGCAGGTAACACTAAGAAAGGCCAATTTACTACTCCTTTTTTTATAGTCAAAGCA
GTAGATACTAAAAAAAATTGTGCCTTGCTGGAATTATTATTTCCATTTCCGATTATAGAA
AATAAACACAACCAAAAATTTCCGCTAAATAAATTTTGCTGTGTGAAAAAATTATTCCAT
ACAAAAAGTAAATTATTTGTAAATCTTGCTGACTTTTGTGGTTTGACTTTTGTAGAAATT
CCAGTTTTCGATTATTTGACAAAATCAAGAATGATAAAAGATAGCTTTTGTTTAGCTTTT
TGTTTATTACAAAATTGTCCACCTCAAAACATATGGGAAACAAGCAAAAAACATCTAAAT
AATATTACCACTATAACAAGTTCTTATAACTATGGAACAGATTCAGAATTACAAATGTTT
TTATATACTAAAACCAAAACTTATAAAATGTTTATCCCGAAAGGACATTGTCAATCTCTT
ACTATATCAGATTTGAAATATATTGAAATTCTCACTCCACAAAAATTTGTCGCGGGTACT
ATACAAATACAACTTAATTATTGTTATAAGGAAAAATACTATTTCTAA
>plasmid1_268 283855-285960 - length=2106 nt
ATGAAGCGAAAACGACAAATAAATATAGGAGAAGTAAATTTTCATGAACGATTGAAGTAT
GAGCTTTCTAGTTATATAGAAAAAACAATCCAATCTGATGGATCTGTTACCACTAACCGT
GTGGACAATCCCTATTTTTTAATGAATAACAATTGGAATATCAAATTTTTAAAAAGTATC
CCTCAATTTCGGAAAATGGCGGATAATTACAAGGGGAAACGTCGAAATGTACATTTTCGA
ATAAATAGTCCAACTGTTAATCTTGAAATAAAATATGTATGGTATCAAAAATTATTCAAA
GAACAGTGGGCACTAAGTAGCGGTTTTAATCAAAAAGCCGCACTTTTAACGAAATTATCC
ATTTTTCTTAACGAAAAGTACCCTTACCTTCCCTCTTTATTTGATTTGGATATGGAGAGG
GCTGAACGGGAATGGTTGTTTTGGTTAGAACAACATGGAATTCCCACAACAAAGACATCA
AAGACCACAATGTTCGACGAATATACACATAAATCCCCCGCAGCAACCTATTTTCGTATC
ATTCATTCCAACTTCTTGGTGTTAGCAGATTCGCGTAATGAATGGGAAAAAGATCGTTGG
GATGTACGGATATTACATAGCCAATATGGGATATACTACAGCAAAAGTTTAACCGCACAT
TTTCTTGATTTTACTGGAATAGAACCAATGAAAATAAGACATAGTACCAAAAAGTATATT
AAGCAACGTTTAATGGGACGACAAGATCTTTCATTCGCTACAGCAAGAGTTTATTCAAGA
ACTTTAACTAAATTTTTTTCTTTCATATTTTCATTAGAACCAACATGGAATGATTTGAAA
GGTCTCAAACGATCTCACATGGAGCTATATATTCAATGGTTTCATGAAGATAACAAAAAT
AAAAAAATTGAAAATCCAGAAAGATATATATCAGAAGGTTTAAAGATTATCAGTAAGTTT
TTAGGAGATATTCAAAAATACGAATACGACATTGCCCCAACTACAAATGTAAGATTATTA
ATTTTCCCAGGAGATAAACCAAAAGTGAAAAAAAAGCCCTATGGGCAAATTGATTATATT
CCTGACTTTGTACTGGAACAATTATTCGCTCATCTTAACGAACTACATAAAGACATCATA
CCGGTGGTATGGGTAGCGTTTAAAACAGGCCTTCGCATTTCAGATGTATTAGAACTTACA
ACAGATTGCCTTGTACAATTGAATGGTAAATATTCTATTGTAACTGATATTGAAAAAACG
TTTGTACAAGGTCATCGAATCCCAATTGATGAGGAGCTCGCAAAAATTCTTTCGGTTTTA
ATTTCAAATTCCAAAGAAAATAGCACACAAGATAATAATCCAGAAAAATACATTTTTGTA
CGATATCAAGGGATACGAAAAGGTAAGCCTTATACACAAGCATGGATTCGAAAACATTTG
AATGAATTAGCAAAAAAGAAAAATATTGTAGATGAAAATGGTGATATCTTTCGTTTTAAG
ACCCACCAATTTCGTCATACGTATGCTGTAAAGTTATTGAATGGAGGTGCAGATATTTTA
ACGGTACAGGAATTACTTGCTCATGCTTCCCCCGAAATGACTTTACGATATGCTAAGCTA
TTAGATGAAACTAAACGAAAAGCATTCGAATCTGTTATAAATCAAGGAGTCTTCAGCTTT
GACTTGAACGGTGAGGTACAAAAAATTAATGCTGGTGAAGATATTCCTAAGGATATATTA
CAAGCACTCTGGCAAGAGCATAAACTAAATGCAATGGATAATCCTTATGGAACGTGTCAT
GCACGATTAAAAGGAGATTGTCCACATATGGAAGCTCCACCTTGTTTGACATGCAATAGT
GGTAGCCCTTGCAAAGACTTGGCTATTGGATTTTCAGAACTGGATATTGAAAAATATGAG
TTACACATAAAAACAACAGCAAGAGCTGTAGAAGTAGCTAAACAGCATAATCGTGAAGAT
ATGATTGAAAAGCATGAACGAAATTTACACCGATATCAAAGGATTTTAAACAATATTCGA
GAAGGGAATATTATATTTGGTCGACAAAATCGCATAAAACGAAAGTATGGTGTGAAACAT
GACTAG
>plasmid1_269 285972-287090 - length=1119 nt
ATGCGTGTACAAGAGATTTTGCTTGAGAACAGTAAGAAATATATGCTAATTGATGAAAAA
GGGATTCCGATTGTTCCAGTAGTAAAGTATCTCAAATATTTGGACAGTACAGGTAAAAGT
AGGAATACTCAAAAGACATACTGTTATGCCTTAAAACAATATTTTTTATATTTAAGAGAA
ACCGAGAAAAATTACAAAGAAATAAAACTAGAAGACTTAGCAGATTTTGTTGGTTGGTTA
CGTCATCCGTATACTAGTTTACATGTAGCATCTATTACTCCTGTGAAATCAAAAAAGACT
GAAAAAACAGTAAACTTAACCGTTACTGCTGTTACAAATTTCTATGATTATTTATACCGT
AACGAAGAAATATCAAAAGACATGAATGAAAAACTAATGCGTCAGATTTATGCAGGAGGA
AGAACACGATATAAGAGTTTTCTACATCATATTAATAAGAATAAGCCCTCTATTCGGAAT
GTATTAAAAGTAAAAGAGCCTCGTAAAAGAATTCAAATACTAACAAAAGAGCAAGTGCGA
CAAACTTTCACAGCTACTACAAATATACGAGATGCTTTTCTTATTCAACTTTTGTTTGAA
ACGGGATTACGTATTGGAGAGGCTCTTTCTCTATATTTGGAAGACTTTATATTTGACTAC
AAAAAAGGACATCGGATTCGCTTGAGGGATCGAGGAGAATTAGAGAATGGTGCAAAGCTC
AAAACAGGAGAACGAGAGATATTTGTATCACAACACCTTATGGATTTGTATGATGATTAT
CTATATGAAATTATTGATGAACTGGATATTGAAACAAACTTTGTCTTTATTAAGCTACGT
GGAAGAAATATGGGTAGACCTATGAATTATAGCGATGTAGAATCCCTCTTTAAACGATTG
CGAAAGAAAACAAAAATTGATATTCATCCTCACTTGTTACGACATACACATGCCACCATA
TACTACCAAGAGACAAAGGACATCAAACAAGTACAAGAGAGACTAGGACATGCTCAAATT
CAAACAACAATGAATTTGTATCTCCATCCTTCGGACGAAGATATCCGTAAGGATTGGGAA
AAAGCACAATATGCATTTAAAATCGATGAAAAAAGCTGA
>plasmid1_270 287314-287595 + length=282 nt
ATGCCAGAGCAATTCGCTGGTATCCGTGAAATTATTAAAGAAAAGACGAAGGTAGAACGA
CCTACATTAACTCAGGATGAACAAGAACGAATTGAGAACATGCTCTTATGTTCATTAGTA
TCAGAAGAGGAAATAATGATTACATATTATGAGGATGGTTATTTGCTCTCTAGTTATATG
ACCGTTGTTGATATTGACCCGTCAAATAGCGCTGTTGTATGTACAGATGCTTTTTATAAC
AAGATGAAATTGCAATTCGCTAATATAGTAGATGTAAAATAG
>plasmid1_271 287902-288297 - length=396 nt
ATGGCTAATATGAGTCCAAATACCTCTAAAATGGTTGAATCAAAGAAAATGGAAAGCAGG
TTAAAGAAGCAAACTGTTTTAGCTGTTCTAAAGGAGCTAACGCTCCTTGATGATCCAATA
AGTAACCCTATATCAAAAGCTGAAATTTGCCGTAAAGCAGGAGTAAGTAAAACGTTTTTG
TACTCGTATCCAGAAGAACTTATAAAGCCAATTGATGAAGCAATAATAAAACAAAATCAG
AAATTAAAGGTTATCACAAAAAAACAGACATTTAGTGAAAGTTCCAAGGACAAACTTATT
GATTCCCTAAAAAGAAGAATAGGTAATTTAGAAGAAGAAAACAAAAAACTAAAAAGAGAC
AATTCTATTCTACTTGGAAAAATAGCGAATAAGTAA
>plasmid1_272 288297-290126 - length=1830 nt
TTGGGAACAAAGGCAACCTTTTCTCCTTTTCCTATTACAGCTATCGATACCTCTTGGATG
ACGAAGACACAGAAGAAGTTCTTCGAAGTCTTACAGCAATCTGAAAACCAAGATAAAAAG
TATGACGTATTATCTAAATTAGCAGGATTTAAAAGCTCTGGTCCTTGGTATACAGCCATC
AAAGATGAAAAGTTCGCTGAACTTTTAGAAAACATGGGTGTTCAGGTAAAACACTACGAA
GATGACTACCCTCCCCATCACGAAGTTGAGTACATTAAAAACCCAAAAGAGCGAGAAGAA
TATCTCAAAGAAGATGTGTGGGATGTAAGAAGGTTATTTAAGAATTATCCAAAACATCTT
TCTCCTGTTCAATTTATCGTTAAATTGACTAAATTGGAAAATATTCATTTACGCCCAACG
GTAAAAAGGTATTTTGTAAATATGCTTGGAACTTGGGAAGCTAAAACGTTTAAAGAAAAC
ATCCTATGCTTGAGTGATTTTTTTAGTATACTGCATGATAAATTTCCGAATATCAAATCT
TTTAAGGAGCTAAATAGGCAGGAACATATCGAAAAAATTCTTCCTGACATATATTCACTT
TCTAACTGCAAATCTATCAGAGCGATAATAACTACCCGTTCTATGTTCCGATACATGTAC
GAAAATAAATGGTCCGATGGACCAAAAACAGACGCTTTATTGATTAGTTATGATACGCCT
AAAACGGTAGAAACCCTACCAAGACCCATTCCACCACATATTAAAATAAAATTGGATGAT
TACTTGGAAAATATAGTAATCCCCCTATTGGAAGATAGTGAGGAAACTCCCATTGTATCC
CCGACTTATTGGGATTTAATTATCATTTTAAGATATACAGGAAGACGTTTTGAGGACATA
GCTCACTTAATTGCAGATGGAAGTGATATTGATTGTTTGAAATATGATTTGGATGGAGAT
CCACAACTTTTCCTTGACCATCGTATTGCAAAAATCAAAAAAGATTTGGTCGTTCCATTA
GCACATTTAAAAGACTCCAAAGGAAGAAATATAGTGGAACGGGCAATTTTACGCCAAAAG
GAACGGGTAAAAGATTTACCTCCTACTTCTGATAAGCAAAAGTATTTATTTAGGGAAGTT
ATTACTTTCGTTCAAGAAAAAACTCTGATAACGGAGTCTGTTAGTTATGCCACTATTTAT
CATCATGTACTGTCTAAAATATGTAATCAAATCCCATTATCAGATATTGGTGCACAGTCT
GGAGATATTTATAAAATAGCTTCACACCAGTTTAGGCATACAGTAGCCACCGAAATGATT
GATGCAGGAGTCGATATATACGCTGTTAAAAACTTTTTAGGGCATTCATCAGTTAACATG
ACAGAAAAGTATATTAAGGTCTACCAACAACGTTTAAAAAAGGAGTTTAAAGATAAGCTT
CTTAAATCTGATGCCACAGCAATTAAAGACAATCTCCCAGAGCAAGAAGAAACTTTCGGT
GATAACAAATGGGTCAAAAACAAAATTATCGCTATTTTTGACCAAGGTGACGGATGTTGT
GAGCATCCTTATAAGATGCCCTCCTGTCCTCATCAGGTGGCTTGTAAAACGTGCATTAAG
AAAAAGATATTGCCGAGACATAAAAACGCAGTTATAGATACAATAGATGCCTTTACAACG
CATTTAAACCAAGCGAAACAAATTGGACTAAATGAAAAAATTGAGGAATTTGACAAGGTA
GTTCAGTTCTATCAAACCGCATTGGAAATCATTGAAAAGGGTGAAACATTCGATGCCTCA
AAACATTTCTATACAGGAGGTGTCCATTAA
>plasmid1_273 290164-291396 - length=1233 nt
ATGACAATATCTCGTAAGGAAAAAACAATAAAGGATAAATGGCATGAGATTGTATCTGTT
AGAGAAGCACAAACAGGTAATGGGACAATGTACTATCTTATGGATGAAAACTTAGATTTT
ATACTATTAGTAAAAGAATATCTCGATATGATACAAGCAAGAGCAATACGAGAAGTATCT
CCTAATACGATAAAAACATATTGCTACAACTTATGGTATTTCATTGTGTATTTGAAAATA
AAGGGTTTGGGTATTTTGGACCTAGATGGAAAACCTGATATTCTTACTAACTTCAAATTA
TGGCTCAAGAACCCGTATAGATTTTATGAAAATGTAGAGATGCTAGATTATGAATACGTT
GAAGACGACCTTAAAGTTTCTACTGTCAATGCCATCGTAGATAGGGTAAGTTCTTTATTC
CTTTGGCTTAAAGCTAGTGGGAGGATTAAAGACAATCCTGTTGTGTATCGTAATGTCATG
GTTACAAATGAGATGAGAGATAAAGATATGTTATCCCACACTCGGAAAAGCAGGACTGTT
CAGAAGAACACTTTAAAATCAAAAGTTCCTCATATTATTCCTAAGACCATTGATCAAAAG
GATTTTCAGACGTACCTGAAGGCAGTCAATCTCTTACGAGATAAAATCATTCTCTTAACT
CTTAAAGAAGGAGGGGTAAGGTCTGGTGAGCTTCTTGGAGTAAAGCTTGAGGACATTGAT
TATGGCGAGCAAGGCATACATATTCGTTTCAGACCAGACAACGAAAATGGATCAAGGGCT
AAGGCTGGGTATGGCAGGGACAGGTTTGTTCATCTCCCACCTGACCTTATGATTTTGATA
GATAGATATATTAGTAGCTATTGGGTGAACAGTGACCCTGTTACTGATTTCCTGTTTGTT
GTGGTTAATAGTAATAATCCTATGGATAATGGAAAGCCGATGAAGAAATCGACACTTACC
TCCACCCTTAATCATTACAACAGGAAAACAGGGATTAAACTGAACACCCATAAACTAAGA
CACACGCACGTTACTGAATTAGCAAGAGAGTACATCAGTAAAGGTGAGCCTATCAACTGG
AAGTATATCCAAGAAAGGGTTGGTCACAAAGATGTTGCAACCACGATGCAAATATATGCC
CATTTAAATGCAGAAGACCATAAAAAAGAATACCAACGAATGAGTGAGTATAGAGAAGAG
AAACGGAAGGAGCGAGAAAATGGCAAAAAATGA
>plasmid1_274 291651-291962 - length=312 nt
ATGAAAAAATTAACTTTTCTTAAATTAGCCTTATTAGTTTTATATGTAATGGTTGGACTG
AACATATTATTAAAAGCTGACGTTGAAACTCTTATGCAAATAGCTGAAGAACAAGCTGTC
ATACTCCAAAGAATAATCCTGATATTTGTCTTTATTGGAACTCTATTAACATCTCTTTAC
TATATCACTCTTCAAAAAGAACAAGCAGATGAGAGGAAAAAAGCAAAATCGTTATTTGCT
ATGTATATAGTTGTTACAATTATGGCACTGTTTTCTAGTGACATAGCTAATTACATTAAA
GATTTTATTTAA
>plasmid1_275 292038-292316 - length=279 nt
ATGAAATCAACAGGTGTTACACGTAAAATAGATGAATTAGGACGTATTGTTCTACCGAAA
GAATTGAGAAGAACATTAGGAATCGCAGAAAAAGATCCTATAGAAATATTTGTAGAAGGT
GAAAAGATAATACTACAAAAATACAAGTCATATGATGCTTGTACAATAACTGGTGATATT
TCAGAAAAAAACATGTCATTAGCTAATGGACAAATTGTTCTTAGTCCTGAAGGGGCTGAA
CTTTTAATTAAAGAAATTCAGCAACACTTAGTAAAGTAA
>plasmid1_276 292331-292534 - length=204 nt
ATGCCTAAAGAAGAAATGAAAATGAGTATAGATGAAATAAAAAATGCCATATTGAATCCA
GATTTAATCAAATGTTTGCATGGTGTTAACATATCTAATCAATGGGGAGCAATAAATGGT
AGACAATTGTTATTAGATGTATATAGATTATGTGAGAAACATGAAGATTTATTAAAAGAA
CTGAACGATTTAAAAAACAAATAA
>plasmid1_277 292562-292789 - length=228 nt
ATGTCGATAGAACAGTATATTAATCTTCGTAAAAGAGGGAAAAAAATTGAGGAGATTCAA
AAACAATCACTTTTAAGTGAAGCTACACTTTTAACATTAGAACTAGGCTATAAATGTTAT
GAAAAAAACATTTCGTTGGATAAAGCAATTAATCTTATCGATAAAATTGTAGTATTAAAT
GCAAATGATACCCAAAATACATCATTTAGTACGTCTGTCCATATGTGA
>plasmid1_278 292814-293254 - length=441 nt
ATGTTAGAGAATCTTGAAATGAGAAAAAAGCAACACGAAATAAATATAAAAAAATATAAA
AAAATTCAAAAGTACTACAATCCATTTTTGTGGACAATCTCAATTATCTATTTTCTCTAT
TTCATGATCATTGATAATTCTCTTTCAGTACATCTATTACTTTCTTTCGTTATCGGCTTG
ATTCTTTGGAGTATAGGCCTAGCTATTAATTTGAAACTCGTGAACGAATTAAAAGGAAAG
GGAAAAATCTTAAATATAGAAACAATAAACGAAATGAAAAATAACAAATATATGAGTCCA
GGAAGAAAAGAACGTTATATCACAGATTATAATGCAACGAAAGATGGATTAGAAAAGATA
ATGATTTATGCTAACTTTATGTTAGAAGCTAAAGAGAGAGAAAACGAAATAAAAGATGAT
AATAGTAATTTAGATATGTAA
>plasmid1_279 293372-293785 - length=414 nt
TTGACAGCATTACAATTCGTAACTTTTTTATTATTGTTTATATGTATTGTTTCAATTGCT
ATAATCATTATCGGTTCTAATCTACCTGAGATTGCAAAAATTGTTGTATCAGTTGTAATG
GTAGGGAGTTTTATAGGATTAATGGTATGCGGGTACTTCCAAACAATTGAACAGGATCAA
ACGGTTAAACAAAAAAATGAAAGGTTAGCGTACAACGAAAAAAAACAAGAGGAACTGCTA
AAAGAAAAGCTCAAATTACCTATTACAGATATTTTAATAGAACCAGTATCAAAAACGGAG
TATTACAAGGTGACCACAAATACAGGGATTTATAAATTAGCTTACGCATATGATCCAAAT
GATAGGGTTATAGGTTTTAAGGAATTTAAGCAAATCACATCTACAATAAACTAA
>plasmid1_280 293825-294124 - length=300 nt
ATGAGCATAAAAAAACCAATGATATTAGCAATTTTATTTTGTGGATTAGTTTTAGGGAGC
TTCATTGGAGGGAGTATTCCCTTAAATAAATTCACTATACCATTACTTTTTATAAGCCCT
CTTTTACTAGCTGTATCTTTTAAATTTAGGCATTTAGGCGAATACAATTGGAAAGGACAA
ATTGTATTAATTTGTTTTTCGGTAGGTGTCTTGCTATTGGCTTATGGTGTAATTTACTTT
TTCCATGAATTTGCGAATAGCTTTTTTGTTAAACTTGCAACAATCACTAATCAAAAATAG
>plasmid1_281 294202-294612 - length=411 nt
ATGCAAACACTAGCAATACTAGCAATTTCACTCGTTATAACTGCTGGCGTAATGTTATTA
TTCGGTATAAATAACGATTTGAGTTCTATTCACGAAAATCCTTTACCTACAGTATTTATA
ATAGTGACGGTAGCTATTCTTTCCATATCGTTATATTACTCTGGTAAAGATGCAGATCAT
AATCTTGCAGTACTTGCTATAAACTTGAGAGACCTTGAACAAAAGCAAATAGATGATAAA
AATAGACTATTAGAAAATGAACTGGGAACGACTAGCGATAAATTATTAGTCGAAGATTAT
GAGGATTATACGAAGGTAACCAGTGAAAAAGGGGTATTTAGAGTTATCTTTACACGTGAT
ATGGATGATAATATGATCATCAAAAAGATTACCCCGATTCTAACTAATTAA
>plasmid1_282 294727-294936 - length=210 nt
ATGAATAATTTCAATGATTTGATTAATTTATTTTGGTCTTGTTTATGGATAGTGGGTTGT
GTATCTGTATTACTAATTACTTTGATATTAATGAAACGGATGATTTTTGGAAAATCAACA
TATAGAGGGTATTCTAGTAGTAATAAGAAGGCGATGGGTGTTGCTTTGTTTTCATCTATT
ACAAGCAATAATGATGATGGAAAAGATTAA
>plasmid1_283 294965-295267 - length=303 nt
ATGGGACTTTTAACTCTTATCATATCAATCTTTATCTTTTCTATAGTTACCCTAGCAACG
ATTATTGTTCTTTGGCTAAAAACTAAGCAGCTTTATGCTCCAGACATAATTAGATTAACT
GGAGCAATTATTTGTTTAATTAGTTCGGGAATTTTACTTATGTTTAAAGATAAATTTGAA
CCTACTTATAATAATTTGACGGTAACAATTGGTCATTACACAGGGATCTCATTGAATATA
ACAATTTTATGCTTATTAGGATTCTTCTTGCTGCTTGCTCTTTTTAAAGCAAATAGACTA
TGA
>plasmid1_284 295456-295725 + length=270 nt
ATGACTAAAAAGAAACATTATAAAGTAGTGAATAGAAAACAATTATCTACAACATTAGCC
AATGATTTGAATGAAAGATTAGAAAAACTTAAAGAGGATACAAATATACCTAAAACAAGA
CTATTAGACCAGGCAGTTTCACTGTTATTACTCTTTCAGTCTAATTCTACTAATGCTTTC
ATTAGTGAAATGAACGAATTAAAAGAGCAAAAAGGGCTTAATAGTAGTGAACTCACAGAT
TATATTTTAAATAGTCTAAAGAAGGACTAA
>plasmid1_285 295837-296109 + length=273 nt
ATGAATAAGACTGAATTAACAAAAGTAGTAGCAGAAAAAGCAGAACTTACACAAAAAGAT
GCAGCTGCAGCAACACAAGCTGTATTAGATACAATTACAACGGCACTAGCAAGTGAGGAG
AAAGTTCAGATTCTTGGATTTGGTACATTTGAGGTTCGCGAAAGATCTGCACGTACAGGA
CGTAACCCACAAACAGGTGAAGAAATGCAAATCGCTGCTTCAAAAGTACCTGCTTTTAAG
GCTGGAAAAGAATTAAAAGATGCAGTGAAATAA
>plasmid1_286 296441-297574 - length=1134 nt
ATGCAACCTTTCTCAAAAGAAGATCTTTATCATGCAAAATTAAACGAAAAAGAAATAAAC
TTTCTTGTGAAACACTTATTACAAGAAAGTTTATTTGAAAAAAGTTATGCCTATGAATGT
CTAAAACATGAAGAACATGATGTTGTAGAAGATTTAAACGAAGATTGTGAGTTCTGTGAG
CAGAAAATCCATGAAAGTCCATCCCATTTTATTAAAGAAATATTTGAATTAAGAGAGGAG
TTTATACAGATGGTAAATTCTAAACAAGAGGAAATGCTAACAAAGTATTTGCAAGAGGAA
TATATGGATAACTACTTGTTATTGAAAGAAAATGTCGATAAGATAGTCCCATTTTTAGGA
GCAGGCGTCTCAAAGCCACTTGGTCTTCCGGATTGGTATGGATTAATTTGGGGTATGAAA
GAAAAGCTTCATACAGCAATAGATAAAGAGTACTGTGAAGGTTTAATTAATAGTGGTGAT
TTCCTAGGTGCTGTAGATACAATACTTGAGTATTCACCAACTTTAAATACTGAGGATAAA
ATAAAAACATATATAACGAATAAAATAGACAGCGATTTTAATAATCAAGTAGATGAAAGT
AAGCATAACATTAGGGATATTATGAATTTGGCTTCTAGTTTTATACTGACTACAAATTAT
GATAATGCATTAGATGTATATAGGAATAAAGAGAAGGACGGTTATAGTTCTCCTAAGATA
ATCGAAGATATAGAAAATCTACAGAATCATTTAAATAAAGGTAAAAAGCAAGTTGTTCAT
TTTCACGGTATGGCAGAAAGGCCTAAAACAATGGTTGTTACGAAAAATGATTATAATGAT
TTGTATACGGATCGAAAAACAAAAGACTTCCTAAATGGAATTATGTCTGGTAAATTCTTG
TTGTTTATTGGATTTTCTTTTAAAGATGTATATTTTAAGGAAATATATAGGGACATTCAC
AATAGCATAGGCGGTCAGCACTTTATTATTGTGCCTAATTTACATCCCCGTGAGAATAAA
CAATTATCTCATAGGGGATTAACACCAATTGGTATAAAAGTTCCAACCGAAAGTGATAAG
TTTCAGCAAGGCATGGTGGATGCTATTAAATATATAATAAATAGCATCATATAA
>plasmid1_287 297642-298964 - length=1323 nt
GTGACGACAAATTATGTATTTACTGGCCACAAGTTTTTGGAATTTGTAGACTCTTCTAAG
ATTATAGAAGAAGCGAATGAAAAATTAAGTTCTTCTATAAAAATTGAAGATAAAAAGAAA
TTGAGTACGTATTTTGAAGAAGTAATTAGAAATAATCCTAAAGATAGGTATTTACTTAAC
ACTATATTTTTTGAGCATATAATGTACAGTAGATTAAGAAATATTTTTGTAGATAGATTT
AATGTTACAGATAACACGTTAGAGGTTTCGACTTTTAACATGAAAGTAAAGCGAATTCTA
GAAAGTTTTAATAACGAAACAAGAATACCGCAAGCACTACTCTCTAAAATGAATGATGGT
AAGTATTATTTAATGGATATGTTAGACATAAAGGCTTTAGGTACTAAATTTATTGCAGGC
TATGACTATACTACTAATGGAGATAAGGTGAAAACTGCTAGATTTATATTTGTTCAAGTT
GTACCTAGAGGAACAAGGATAGGATACTTTATAGCGGGAATAGATATTAATTTCGAAAAT
GGTACTTGTTTAACAATGATTCGAAATTTAACTGACATAAAAGATATTGAGAATGAAAAA
GAGGCAGAATCTAAAAAAAATGATGAGAATAATCAATATGATGATTATCCAAAATCTTTT
AATCGCTTGTATTCAACTGTTAAAAATTTGATAGTTGAACCTTTAATTAATTTAGAAAGT
ATAGATGTGAAGTCAGATAGGAAAGGAATGTATAATTTATGTTCCAATCTTTTACATAAT
CTATTAGGAGACATCCATGAAGAAGTTTTAAAAGCTACAGAAGAAGAGGTAAAGGATAGC
GTCCAAACTATTCTTAGAAAACTATTCCCAAATGATAGTGCATTTATTAAAACTAATACT
GCTCCGCTTGGAATGAAAATACAATCGATGTTATGTTCTGCGTTTATAAGCAAAAAGTAT
AAAACAAAGGATATAGTAAAAATAGCAAAACAGATACCTCTAAAAGGGTATCCAACAAGA
ATAAAATTTATTTCCAGTAAATTTAGTAAAGGGGCTGCACAATCCGGAGGATCTAAAATT
CCTGTTGCCTATACAGATTTATTTCATAGCCTCTATACTGAATTTGAAAAATCATCTGAT
TTAGAAGAATGGTCTATTTCTTGGTTTTTAGATTTTAGAAATACTAACCCAGATAATTGT
TTGGTTTCACAGACTACAATTTATGCTAAGCAGACATCCTTTAGAATAGTATTTTTACAG
AAAAAATCACTAGGCAAGGAGTTTATATATCATGTCATTGGAGAACTTAATCATTACCGC
TAA
>plasmid1_288 299118-299747 - length=630 nt
ATGACAAATTTTATTGATCTGGAAGAACTTGCATTAATCCTAAAAATTAATAGCTCAGAG
ATTGTAGAAAGAATCGTTAAACAATATACGATGGATTCAAAAGATATTATGGATAGATTT
GAAATTAGTAAACAAAGATTGTTAGCTTTAAAAAAGCAAGGTGTACTTAAAGAAATAAAA
AAAGGTATATTTATAATACCGGATGCTGAGGAAATGCGAAAAAAACAAGTTGAAGAAAAA
AGATTACAGAAGTATTCTAACTACGATTTAACGCCAGCATATAAAAAAATAGAGGAAGAT
ATCTTGATAGTGAATAAACTACGCTTCTTTGATTGCCTAACAATGGTAAATAAAAGTGAA
GATTCCATGAAATATAATAAGCACTTAGAAAGTACCTTACACTCAATTTATGAAATCTTT
AAAGATGGTGGAGTCCTTTACTTTACATTACATAAAGGATTTGATGAGGTCGAAAATTTG
CAAGAGCTAAAAGAGTTAGAAATTATACAAAGGAAGTTTACTAAGAATGAATTTATAAAA
TTTCTAGAATCGGTTGAAATGAGGATTTTGGGAATACAAAAAGTCTTAGGATTCGTTTCT
ATCTTAAATAATTTAAAAACATTAAAGTAA
>plasmid1_289 300032-300514 + length=483 nt
ATGAATAAAGTCTACAAAATTGGAGCAATTGTTACTACATTATGCGTTGCTTGTATCGCT
ATCTTTACTTTAACTAAAAATGAATCTGTTAACCCAGAGACTGTAACACCAAACAAAACA
ATTGTATCAGCTGCAGAAACAAAAGGATCGCCCGAAAATATTAAAGATATTTCAAAAGAA
GAATTAAAGCAAAAAATACAATCCCATGAAGAGTTTATTGCGTACTACTATCAACCAACT
TGTCATTATTGTAAAAAGGCAGCACCAGATATCAATAGTATGTCAAAAAAGCATGATAGA
ACCATCTATCGTATTGATATCTCTACGCCAGAAAATCAAAGTGCCTTTCAAGAGTTCGAT
ATTCCTGGCACTCCAGTTGTTGTAGCTTATAACAGAGGTGAAGAAATTGAACGCCTAGAA
GGTGCAGTGTCAGCTGCTACATATGACGGATTCTTTGCGAGACGTAATTCGAGCGCTAGT
TAA
>plasmid1_290 300554-301699 + length=1146 nt
ATGCAACAAAACGCCCGTATTTATTCTTTAGACGCAATAAGAGGTATAGCCATACTATGT
ATCCTATTTTCTAATCTACCTACTATGACGGGACTAGATCCCTTTAACCAGGCCGGTTAT
TCCGGTACAGATAAAGGGATTCGTTTTTTAATAGATTTGTTTATACAAGCAAAATTCTAT
ACTATTTTTGCATTCTTATTTGGGGTAGGATTTTTTATCTTTATAAAAAACGCGGAAGCA
AAAGGATATTCTATATATAAGCTATTTAGCCGTAGATTGTGTATTTTGCTACTCTTTGGT
TTACTCCACTTTATCTTTCTATGGTATGGAGATATTCTACACGCATATGCCTTAGCTGGT
TTTATCCTATTGTTCTTTTATAAGCGATCTACAAAGCTTATCTTTATAGTTGGCTGCATC
TCTCTATTTGTTAGCTATACACTACATGCTATTTTATTTATACAAGCAAGTTCTTCTATT
TCTGCCGTACCTAGTTACTATCAATATATGTTTACAGGCAACACTACCAATCACACTGTA
AATCTATTTACACATTATTCACAACAAGTAAAAGCTCGTCTGTTCTTTTTAATAATCGAG
GAATTTCAACAATTACTAATAGGAATTCCGGAATATATAGGCTTGTTCTTAATTGGTTTA
TGGGCTGGTAAGAAAGATATTTTTAAAAGGGTACCGGAATTAATAAAGGAAATTAGATTT
ATCCAGTGGAGTTCGTTATGCATTTCATGTCTTCTCTCTTGTCCTATTATCTACTATTTT
ATAAAAACGGATGTCTATTACTCTCAGGATATTAAACTATGGATTCTATTTGGAGGGAAA
ACGCTAGCTATATTCTATGTTTGTACTCTACTTAGGGTTTGTGAGAATAAAAAATATATA
GAGCAGCTGCAACCCTTTATGAACGTAGGCAAGTATGCTTTAACGAATTACATTAGCCAA
AGTATACTAACTCTTGTCATTCTTTCGTTGAACTTTAAAGATGTCTCACAGGTATATTAC
TGGCAATTATGTATCTTCGGGATTTTAATTATCTTTGCGCAAATTATATTCAGCAAAATT
TGGAGTAAATATTTTCGCTATGGTCCCATTGAATGGATATGGAGAAAAGGCATTTACAAA
AAATAA
>plasmid1_291 302071-302439 + length=369 nt
ATGAAAAACAAACTGGCTTACTTGGGGTTTATTGGATTTCTAGGATTTCTAGGACTTTTA
GGTCCTCATTCATTTTTAGGTGAAACATCATTTACATATTACTTTTTCGCTTTCTTCCCC
TTCTTTTTATATGCAAAAGTTATACCAGATGAACTTTTTATCCTACATGTTCGCATTGCT
GCCACAAAGTCATTTTTCGTGGCATTAGTAATGGGTGTTTTACTAATCTTAAGTATCGTT
ATTTTTGCAAATGTACATGTAATCAGATTATGCGTTGTACTTGCAGTTGTAATACCATTA
GGAACTTTTGTAATTAATTTAGAAATATTTGAACGTAGAGAAAAGAAAGGGATGCAAGAT
GCCACTTAA
>plasmid1_292 302447-302629 + length=183 nt
ATGAAAGAATTTAGGGTAAAGCTAAGTATGTCTCAAGAAGATCTAGCCAATGAGGTTGGT
GTCCGAAGGGAAACAATTGGCAATCTCGAAAATGGAAAATATAATCCTTCATTCAAACTC
ACTTATGATATTGCGAAGGTTTTGAATGCACCTATTGAAGTTCTGTTTTGGTTTGAAGAA
TAG
>plasmid1_293 302743-302868 - length=126 nt
GTGAATTTCAATCAGGAAAAAGAGAAGGATATATTTATGGTTATATATTTCTTTCGGGAA
ATAAAGTTTAATCAAAAAAACTCCACAAACCCATATTATATGGTAAATAAGAAGACTCCA
TTTTGA
>plasmid1_294 303011-303358 - length=348 nt
TTGGGTTATATGACTCAAGAAGAGCTCTTAGAAATACATAAACATATGCAAGAAAAATTA
ATTAATGAAAACGCCGGTGCTCATATACAAGAATTTGCTGCCTGTATCCATCGGCCAAAA
GATGGGTGTTCTTGTAGAAAACCAGAGGCTGGTATGCTGCTGCAGTTAGCTCAAAAGTAC
GATATTGATTTAGCGAGCAGCTATATGATTGGTGACCAAGAAACCGATATATGTGCAGGG
AAGAAGGCTGGAACAAGAACAGTTCGAATTGCTGATTCTTTGGAGGAAACAAAAGCAAAT
TTAAAATTTCCTTCTTTGCTTAATGTAGCGCTTGGAAACATTTTTTAA
>plasmid1_295 304288-305175 - length=888 nt
GTGTTAGAGAAGCAAAACAGTGAAGAAAATATAGAGCTCTTGAGAGCAATGAGATATTGC
TATAACAAGTCAAAAACATTTTATGCGGTAAGAATATGTATTAGTATATTTATTCCGATA
CTCTCAATAAGTATTTATTTATTTAATCGCGGGAGCACTGGAACATCGAATGCTGGTGTC
TGGTTCTCAGTAATAGGTTCCATGTGGTTGTTAATTGCTTATCAAATCGAGAAGCTAGAA
AGTGGCTATATTGAAAAAGGAGCTAAGATACAAGAAAAATTTGATATTAACCTATTTAAT
ATAAGATGGAACAATGTGCTTGTAGGTAATCAAATTTCTCCTGAGGACATTAGGGATTTT
TCATCTGAATTTAAAGGAGATGAAGAAAAACTAAAAAACTGGTATGGGGGATTATCTTCA
AAACACTTCTATGTTAATGTAATTTTAGCTCAACGAAGTAATTTGATGTGGGCAATTTCA
TTAAAACGTAATTTTTCAATTTTATTATTTGCAGTTTCTGGGTTATATCTAATTTTAACT
ATTGCATTTGGATTTTTTGTGAATATGTCAATGCAAGAATATATCATAAAAATATTATTA
CCTTCGATGTCTATATTAATTTATGGTTTTAAAACATCCGATGAATTGAAGAAGCAATCA
AATAAATTAGAGGCATTAGGAAATAGTATTATTAACAAATTTGATACTGGGAATTTATCT
GAGATTAATGCAAGTGCATGTAGAGAATATCAAGATGCAATTTTTATTTATAATAGAATA
AGGTCAATATTAATACCTGAATGGTTATATTGGCTAAGGCAACCGAAAGATGATGAAAAA
ATGATTCAAATAAATAAAAGATTAACTGAAAGATCTAACTTATTGTAA
>plasmid1_296 305188-306135 - length=948 nt
GTGGACTTAGATAGCGAACAAACTGGAATTGCTAGAAATAGTAGAGATTGGTTGTATGGG
AATTTAAAAAATTTTCCTAAAGTTGTTGAAAATTTCCCGAAGCTTTATGCAGGGAAAGAA
ATTATTGGTTTTGGATCTTTTAGAAGAAGAACAAAAATACGTCCACTTGACGATATCGAT
CTTATGCTAGTTTTTACAGGTGAAGGAACGACGTATACGGAATACGCAGATAAAATAGTA
TTAAACGTCCCGGAGGATGCAGATAAGTTAAGGAAGTTAGTTAATGATGATGGTACACTA
AATTCAATTAGAGTAATAGAAAAGATTAAGAGTAGTTTATCAATAATTCCACAATACAAA
AAAGCAGAAATTCATAGAAGACAAGAAGCAACAACTTTAGAGCTCTCAACTTATGATTGG
GTTTTTGATATTGTACCAGCTTTTATTACTTCAGAGAATGCTTATGGAAAAAGTTATTAT
ATTATACCAGATGGTAGTGGAAACTGGAAAAAAACTGATCCCAGAATTGATAATGAAAGA
GCGACTGAAACGAACCAAAAATTTGATGGGAATGTATTAGGTCTTATTCGTGTTATAAAG
TACTGGAATACTAACTGTTCTAAAAAAATATCTTCTTACTTAATGGAAAATATTGTTTTG
GATTATTTTCAAAATAAATTTTATTGGAACGGCATGAAACAAGAGCTAAGAGGATTTTTC
GAATACTTAAAAACCTCTATATACAATAGTCATTACGATCCCAAAGGGATACAAGGGGAT
TTAAATACATTGGATTATAATACTAAGTTTTCCATTAGTAACCAATCTAGTGGATGCTTT
GAAAACATAGATTTGGCTATAAGGTATGAGAATTTAGGACAACATAAAGAAGCTATAGAA
TGTTGGAAAAAAGTTTTTGGTGATGAGTTCCCATCACATGAAGATTAG
>plasmid1_297 307115-308623 - length=1509 nt
TTGGATAAAAATGAAAAGGAAAGTTTTGAAGAGAAAAACTCGGTAGAAGAAATTGAGGAT
TTTTTTCAAGGACTTGGGGAAAAGATAAGTCAATATTCTGGATTGGATATTAAATTTCCA
ATTAATCAGCAGGAAGAAAATTTACTTTACAATCTTAAAGGTAAACTATCGTTAAATATA
CCTCAGGTAACTAATAGAGTAACAATGGAAATAATTAAAATTGTTCAAGAGATTTTAGAA
AAATCAGTCGGTGATACAGGTATGCTTAATGGAAATATACTGCAAAATATTCAAAGAGAA
TTATCCCTCATATTAATTGATAAAAAATATCTTAGTCTAAGTCCCACACAGCAGTATAAG
TTTTGGGAAAATATAAATTCATTGAAAAATATTGGAACTAAAACTTATGAAGGAAATTCG
GTGAATATTGGAGTAATATATTGTCTCGATGAAGAATTAACAATTGAAGAAATAAAGAAT
TTAAATGTGGAAATCAAAACTATTGAGAATAGAAAGCCTATTCAACAATTCTTTCTGGAT
GAAAAACCCTTTCTAAGACTAATAGATAACAAATCGTTAGTAGTGTCAGTTAATAAAAAC
TTTGAAGTGTTTGCAATGATAAGAAAAAAAAATGAAGGGAAAAGCTTGTCAGATATAATC
AAATCGCAGTTTAATAACTGGACAATAAATGAGATGAAGAGAAAAACATTTTTGAATTTA
ACTGATGATTTCAAAAAAACAAGAAAGGGACATGAGTTAAATGAGGACCTAAAAAATGAA
ATGCGTAAATCAGAAGAATTTTTGATAGCTTATACTAAGGGATTAAGAACTCAAGAACGT
CTAAACTATATTTATTTTTCACTTTCAGACAAAAAAATGGATGTATTCCTTAATAAAGAA
TTTTTTCTTAGTTATGACAATGGGGATTGGAAATTGAAACATTATGGTTTAATGTTGGCT
TCATTAATGAGGATTTTATTTACGAAAACGCTAGATTTATTGTATTCTTTAGGGGCCGAT
TGTTACAAAGAGCTTCATTTGAAAATGACAGCTTCTATAATAAAATTAGTAAACGTTATT
GAAATGTTATCGAAAAAAGGAAGTAGTTCAATTTTTATTATTGTACTTCAAAATGAACAT
AACACTAATCTAACATATAGTGATGCTGAAGAATTTTTGGTAAAGAATAAATTTAAGAAA
AATAATTTAGACAGAGACTTTTTAAATGTTATTAGAGATAATAAAAGGCATTTGAGTGTT
ACAGAGATAGATAAATTTTTATTAGAAACTATTTCAGTAGTTGATGGTGCAATGGTAATT
GATGGCCATATGAATATAGTGAGTTTCGGAGAGATTATTGAAATGCCTAACAATGTGGTA
TATAAAGATACATTTGGTACAGGAACAAAGGCTGCTAGATATGCCTCAAATTTAGGAATT
GCGATTAAAATCTCAGAGGACGGTGATATTTACATTTTTAGTAACGAAGAATTGTTGTTG
AAAATATAG
>plasmid1_298 308804-308995 - length=192 nt
ATGACAAGTAAAGATAGTTATATATCACCATTAATTATGGAAAATAAAATAATAAGAAAA
AATTCTTACGGTAGCATGGGTTTCGGTATACCGATAGGTGCGGAATTTAATGATATAGAA
AAAGCTATACGTTCCTATGATATATTTTCAAGGTTTGAAATATTTTTAAATCTAACACAT
GGATACGATTAA
>plasmid1_299 309074-309202 - length=129 nt
GTGGCTACCCATATTGCTAAAGAAAATCATAAAAAGTTTTGGGATAAACCATATCAATTA
ACGGGATTTACTGACATGGAGTTATCAAGAAAAATTTTGATGTTTGATGCTATTCAACAA
GGGATGTAG
>plasmid1_300 309280-309504 - length=225 nt
TTGTATATTTTCCTCGTCTATCTACTTTGGATTGATGAAGCCGATAATAATGATGAATGG
TTAGAAATTGATAATGTTCATAATAATAATAATGTAGCCCTTAAGCATCCCTTAGAACAT
AAGCAATTTAAAACAGATGCTATGCACATTATCTATGAAATGGAAATTGTAATTGTAATT
AAGATGTTCGGTGTAACGGTTTCGGGTACTTTATTTTTTATTTAA
>plasmid1_301 309757-310059 - length=303 nt
ATGTGGATTAAAAAAATGACGATTAAATATTGTATGAAATCAGGGTTATTGAAATTTCAG
AATGGGACTGGAAATAAAAAAAGTCAAATTAATTTATTTGAGAGTCTAACTGAAACTTCT
AAAGCTATTTCAATAAAAGGTACCATATCTGCATCTCAAGAATTCCTGGCGGTACAGGTA
GACAGTATTCCGCCTAATACTAAACCAGTAGAGAGGGTATTTAATTATTTAGGAATTCAC
AAATTTGCATCTCTTTCTGAGGACGATAATAAAAGGATTTGGCCACTAATATCAAAATGG
TAA
>plasmid1_302 310183-311016 - length=834 nt
ATGAGTCTTAAATGTATTGAACAACATCGTTCTTTTGAAGGAGAGCAACGTAAATATAGT
CATTATTCAAAAGTTTTGCAATGTGATATGAAATTTAGTATCTACTTACCATCAAATAAA
GAAAAGAAAAAAATCCCGCTTATATGGTGGTTATCTGGTTTAACTTGTACAGATGATAAT
TTTAGTCAAAAAAGTGGATTCCAACGTTTGGCTGAAAAGCATCAAGTTGCAGTAATCATG
CCAGATACTTCACCGCGTGGAGAACACGTTTCAGATGATACAGGATGGGACCTTGGACAA
GGGGCAGGTTTTTATTTAAATGCAACACAAGATCCATGGGCAAAGCATTATCACATGTAT
ACGTATATCGTAGATGAATTAACAGCTATTGCGTCAACTTTGATTCCTAATTTTTCAGGA
GAAGAAAGTATAATGGGTCATTCAATGGGAGGTCATGGTGCTTTAGTAATTGGCATGAAA
AATGCTAAGAGATTCAAAGCAATTTCTGCTTTTTCGCCAATCTTAACCCCTAGTCAAGTT
CCGTGGGGAATCAATGCTTTCACTTCTTATTTAGGTGAAGATAAAGATTCTTGGAAACAA
TGGGATGCTTCAGAATTAATTAAAGAAGATACGATTCCACCTATTCTTATTATGCAAGGT
AGTCAAGACGAGTTTTATCCAAAACAATTGGAAGAGCATATTTTCTTAGAGAATGCTCAA
AAAGATAGTCAACTGGTAACTTATAAAAAAATGGAGGGCTATGATCATAGCTATTTCTTT
ATTTCCACTTTCTTACATGAGCATTTCTCTTTCCATATGAAGTATGTAAGATGA
>plasmid1_303 311021-312136 - length=1116 nt
TTGAAAAGTAGAGCTGCTGTTGCGTTTAAATCAGGAGAACCACTTCAAATTGTAGAAATC
GATGTAGAAGAGCCAAAAGCAAAAGAGGTATTAGTAAAAATATTATACACCTCTGTCTGT
CATACAGATGCTTTTACCTTATCAGGTGATGACCCAGAAGGTATATTTCCCGCTGTACTA
GGTCATGAAGGTGCTGGTGTGGTTGTTTCTGTAGGGGCTGAAGTGACTTCAGTAAAGCCT
GGTGATCACGTGATTCCACTATACACAGCTGAATGTGGAGAATGTAAATTCTGTCGTTCT
GGTAAAACAAACCTATGTAGTGCAGTACGAGAAACACAAGGTAAAGGTTTAATGCCTGAT
GGAACAACTCGTTTCTCTTATAACGGAGAGCCACTTTATCATTACATGGGGACTAGTACA
TTCAGTGAATATACAGTTGTGAATGAAATTAACTTAGCGAAGATCGACGAAAATGCTCCG
TTAGATAAAGTTGCCTTATTAGGTTGTGGTGTGACTACAGGTATTGGTGCGGTACACAAC
ACTGCAAAAGTGGAAGAAGGAGCTGTGGCAGCGGTATTTGGTTTAGGAGCGATTGGATTA
GCCGCTATTCAAGGACTGGTTCAAGCGAAAGCAAGCCGAATTATCGCAGTTGATCTAAAT
CCCGAAAAATGGGAACTAGCTAAAAAAATGGGAGCGACTGATTTTGTGAATCCTGCGGAT
TATGATCGCCCAATTCAGGAAGTTATAGTCGAAATGACAGATGGAGGCGTGGATTATAGC
TTCGAGTGTATTGGTAATGTTGAAGTAATGAAGTCCGCTCTTGAAGCATGTCATAAGGGT
TGGGGTGAAAGTATTATTATCGGTGTAGCTGGTGCTGGTAAAGAGATTCATACCCGTCCA
TTCCAATTAGTAACAGGCCGAGTATGGCGTGGGTCAGCCTTTGGTGGGGTTAAGGGAAGA
TCTGAGCTTCCAAAAATGGTTGAAGATTATATGGAGGGTGATATTGATTTAGATTCGTTT
ATTACTCATCATTTAGAATTCAAAGACATCAATGAGGCATTTGATTTATTACACAAAGGT
GAATCCATTCGTACGATTTTAACATATGGAGAGTGA
>plasmid1_304 312937-313185 + length=249 nt
GTGTTATATTTTTCGCTATTAAATAATACACAGAACAGCAAATTCAATAATAGTAAAACT
AGTTCTACTGGATGGTTAACTAAACGAAGACCTATTAATACAACTGAAATTAGTGGAGTG
TACTTAAATATTCAAAAAACAACGTTGAAAATGGTGCTTGAGTTAGGGTTTAGTCAAATT
AATTGCTCTAAAGAAGTAAGAGATTATATGAGAAAAAGGATGGCTAGAACAGCCTCCAAT
TGTAGTTGA
>plasmid1_305 313277-314815 + length=1539 nt
TTGATTATAAAAAAAAGTTCGGATAAAAACATAAAAAAAACAGATGAAAAGTCAAGCAGC
AATATGCATTCAATAGAAGATTTGCTTGAAAAAGCAAAAAAATCTCATGATTTTTATCAA
ACGCAGCTAACGAAAACTGAGGGGTATTTACTTATATCGTATTATACTTCAATAATTGAT
CAGAAAAAATTAGAAGAGCATATTTTCCCGATCTTTAGAGCTCCATTTTACCAAAGCAAT
AATATTAAGAATATTAATGACATACAAAAAATAATCCCTATCGAAGATATTATAATAACG
GATGATATTGGTTGTATTAAATCTAAATTGATGACAGGGTACGCTATCATTCAAATTACT
GAAAAAGATAAATGTTGCGCTCTGGTAAATATATCTAATACAAATGCTGGAATGCGTGTT
CAAAACAACGTTGAGAATGAGTATAGTGTGATTGGGCCAAGAATTGGTTTTATTGAAGAT
ATTACAACTAATTTAAATTTGTTACGACAAACTGTTAATACGCCAGATTTAATATTTAAA
GAAATTCATATTGGTACAATTTCGAACACTAAAGTAGTGGTCGCCTATATTGATGGGGTA
ACAAATGATGACTACGTTCAAACAATGATACAACGTTTAGAAGCTATAAATTATGATGTA
GTTTTTGACTCTTCTCAGCTCCATCAGATAATAGAAGATAATTCCAATTCGCCTTTTCCT
CTTCTACTCCCAACAGAGCGTATTGATAAGGCTGCATTTTCTTTAGTTAACGGTCAGGTA
GTTGTATTTAATCATGGTTCGTCTTACGCGATTACCGGGCCATCCACATTACTTGATTTT
TTCACATCCCCTGAAGACTACTACTTTCCCTGGGTATTAGCTTCATTTTTTCGTGTTATT
CGGATATTAAGTGTATTATTCTCAATTTTTGCAACACCAATATATATTGCAGTCTTAACT
TATCATTCTGAAATGATACCTAGAGTATTACTTAGCACCCTTGGGTTTTCTCGTCATAAT
GTTCCTTTCCCTCCAGTGTTAGAAGTGATTTTTTTGGAACTTACAATCGAACTTTTAAGA
GAAGCAGGCGCAAGGTTACCAACTAAAGTTGGCCAGACTTTAGGGATAGTAGGTGGTATT
GTCATTGGTCAAGCATCTGTGGAAGCTGGATTAACTAGTAATGTATTACTTATTATCGTA
GCATTAGCAGCGTTAGCTTCATTTACAACACCAAATTATAAAATGTCTAATAACATTCGA
TTTTTAAGATTTCCGTTAATATTTTTTTCAGCTGTTTGGGGTGGATTAGGAATTGTAATA
GGTATTTGTTTTATACTTACACATATTACGCGATTAGAATCATTAGGAGCACCCTATACA
GTTCCGTTATACCCTTTAAGGGTTAAAGATTATTCAGATACCTTTCTTAGGCTACCATTA
AATAAAACCGAAAAAAGAAAAACTTATTTACGTCCAAAGTCTATTTGGAGGTATCATCCT
AATCCTGAAAGAAAAAAGAAAAATGATTTTGATGAATGA
>plasmid1_306 314835-315389 + length=555 nt
ATGAAGAAGTATTTTTTGGGAGTGTTTTGTATTAATTTGTTTTTAGTTGGTTGTGTTAAT
CAAAGAATTATTGATCATGTCCAAATTATTCAAGTCCTAGGCTACGATTTAAAAGAAGAA
AAAGTAAAAGGAACAGTTGTGTATCCAACTTTCGAAGAACAAGGAAAAAATATATTTCAT
ACATTGAGCACTGAGGCGGAAACTTTTGATAAAGTACTTATAAATTTAAATTCTAAATCC
TCCTACCCAATTGATATAGGGCAACTACGTACAATTTTATTTAGTGAAGATTTTGTTGAG
GAACAAAAGATCGATGAAATTATCCAATATTTAAGTAGAGATCCTATTATAGGATCTCGG
CTTCAAATGGGGATTACTGAAGGAGATGTCGAGGCAGTTATAAAATCTAGTATGTCAGAA
AAGGTCTCTGCTCACTTCTACGATAAAATCAATCAGAACATTAAATATGCGGGATTACCT
AAAATGAACCTTCATATATTTTTGAATGATTTTTATAGTGAAGGAAAAGATCCTTATCTA
CCTTTTTTATCTTAG
>plasmid1_307 315458-315910 + length=453 nt
TTGGAACAGTCCTATCTATTAAGATTATTAGATTCTCCAATCAAACACGGTAGTTATGAG
ACAAAAGTGGAAGATGATAATAAAGAAGGGAGAATTTTTTTAAGAAGTTTAGATTCGAAA
TCGAAATATAAAATCAAAAACGAAAAAAATCCTGTAATAAACATCAAGCTATCTTTAAAA
ATTCAGGTTAAAAAGGTTCCCAAATGGATTGATTTATCCAAGAAAGCAGATGTTCAAAAG
ACGGAGAAACTATTGGAGGCACACTTTAATAAACAAATTGAACAGTTGATTTCAATATTT
CAAGAATACGAAGTAGACCCGATTGGGCTTGGAGAGAGACTCAAGGCTAAATCAAAAAAC
TGGAATTATCAACACTATTTAAGTTTTTATCCTCAGATGAACATTTCAGTTGATACAAAT
GTGGATATAATTCAGACAGGTTTAGATGAGTGA
>plasmid1_308 315933-317018 + length=1086 nt
GTGAAAAACGTTGTTAATGAACGATTTATGGTATCAGATTTTTATGTCTTTTTTTTAATA
TTCTCTAACGTCATTGGTATTGGAATTTTGAACTTCCAGAGAGAGATAGCAAAGGATGCC
GGCTATGATGCTTGGTTATCAATAATCTTAACAAGTATTAGTATACATATGGCAATTTGG
TTGATATATAAGATACTAGAGGCAGTTAACAATGATATAATTTTTATTAACCAGTATTGT
TTTGGAAAATGGATCGGGTGGCTATTTAATTGCCTTTTTGTTATTTATTTTTTTTCATTG
GCCATAATTGTTTATAGAGTATATATTGAAGTTGTACAAGTGTGGATGTTCCCTTTAATG
AATACATGGCAAATAGGATTAGTATTTCTAATCTTGATTTATTATATTGTTTCAAGTGGA
TTCCGCGTGATTGCAGGCATTTGTTTCTGGGGTACAGTCATCCCGCTATTGATCCTTCCC
CCTCTTAATTTATTTGCAATTGATTACGCTGACATCAACAATATATTACCATTGTTTAAC
CATTCCTTAACAGATATATTAGGATCTTCTAAAACCATGTTTTTTCAATATCTTGGCTTT
GAAGCAATACTAATGTTTTATCCTTTTCTCAAAAAACCTGAAAAATCAAAAAAATGGGCG
CACCTGTGCGTATTTTTCATTACCTTACTATATCTTTATATTGCTTTTCTGACATTTTTG
TACTTCAGCGAAGAATATCTTAAACATACCAATTGGCCTTCAATATCAATAATGAAAATA
GCCGAGTTCCCTATAATTGAAAGGTTTGAAATTGTTGTAGTTTCAATTTGGTTCCTATTG
GCTCTACCAAATATTTGTATTAAATTATGGGCTGCGTGTAGAGGTGCTAGAAAAATAACA
AATATTAAACAAAGAACTTTTTTAATCCTTTTTTTGATTTTAATGTTATGTATAGGGAAT
CTAATCGAGAATAAAGACCAGATCCAAAGTCTTTCGCAACTATTTTCAAAAGTCGGATTA
TATCTTATATTTTTATACTTACCTGTACTCTATCTTCTCATTAAAATAAAAAAGAGTACC
ATCTAA
>plasmid1_309 317060-317212 + length=153 nt
TTGAATAAAATTAATTTAGCAACTGGTATAATTATTGGTGTATGTAATCTTATAAATTGT
TTAAACCTAACGGAAGACAATCAAGGAAATACAGTACTGGAAGATGGACGTATAATTTTA
GATATCGAATATTCCTTAGGAGATTTGTGGTAG
>plasmid1_310 317553-319826 - length=2274 nt
TTGAATTTCAAAAAAATGTTAGTCAATGACCGTGTTAAACCATACTTATTAAAAGCCCGT
TATGGGATTGAAAAAGAAAGTAAACGAGTAGATTTATCGGGAAATTTAGCTAAAACAGAT
CATCCTAAAAGTATTTCGTTGCGAGATGATCATCCATATATTCAGCGTGATTTTTCAGAA
TTACAGATGGAAATAATTACACCTGTTACTGAGACATTAGAGGAACTGTTTGATTACCTA
GCAGCAATACATGATGTTGCTTATCGTTCTATGGGTAAGAATGAAATGCTTTGGCCATTA
AGCATGCCACCACAGTTACCAGAAAAAGACGAAGATATTGTGATTGCAAAATTGAAAAAT
GCTGAGAATGTTCAATATCGTCAAACTTTATCGAATTCTTATGGCCGTCGTAAACAAATG
CTTTGTGGTGTTCATTTTAACTTTGAATTTGGCGATGAGTTAATTCAGGCTTTATTTAAC
GCGCAATCGGAGATTAAGGATTATCAGCATTTTAAAACAGAGATGTATCTAAAAGCCACA
AGAAACTATTTACACCATCGATGGTTATTCACTTATTTTTACGGATCTTCTCCTAGTAGT
GAAAAGAATTTTTTTGAAGAAGATTCGTTGAAAGAGGTAGTAAGAAGCATTAGAAGCAGT
AAATATGGTTATACCAATTCCAATGATGTTCAAGTGTCATATAGCAGTATACAGAACTAT
GTATCAGATCTTTCTTTGATGGTTAAAAGAGGGCTTCTGTCAGCAGAAAGAGAATTTTAT
TCACCTGTCCGTTTAAGAGGCGGACATCATGCTTCAGATTTAGAGGATCACGGTATTAGT
TACATTGAATTAAGAAATATAGACTTAAACCCTTTTGAAACGTATGGATTTAGCTATGAA
CAAGCGGAATTTCTCCATCTTTTCTTAATTTATTTACTATGGAAAGATGAAGGAGAAAAT
TGTGATGAGTGGGTAAAAATGGGCGACTTTTACACTGATATAGTGGCTCTTGAGCACCCA
TTAGAGCATACACAATTTGAAATAGAAGCTAAAAATATGATTAATGAGATGGAACAGTTA
GCAGAAACTTTAAATTTGACTATTTCAGAGACGTTATTTGTGCAACTGAGAGAAATGTTA
ATGGATCCAAGTAAGACTTTAGCTGGGAGACTTTATAAAGAAAGTGAAAAAAGCAGTCAA
GGTCAAGTGGCTACGTCGATTGCTAAAGAAAATTATAAAAAATCATGGGATAAGCCCTAT
CAATTAGCAGGATTTACTGACATGGAGTTGTCTACTCAGATTTTAATGTTTGATGCGATT
CAACAAGGGATCCAAGTAGAAATCTTGGATCGACAAGATCAATTTTTGAAGCTGAAATTA
AAAGATCATGTTGAATATGTGAAAAATGGGAATATGACGAGTAAAGACAATTATGTATCC
ACTTTAATTATGGAAAATAAAACAGTAACAAAGAAAATTCTTCAACAACATGGATTCCGT
GTGCCGAAAGGTGAGGAATTTCAGACGATTGAACAGGCTTTACGTTCCTATGATTTCTTT
GCTACCAAACCTTTTGTTGTGAAACCGAAAACAACAAATTATGGATTAGGAATATCAATT
TTCAAAGAAGACGCCAGTTATAAAGATTATCAACAAGCCATTACATTAGCATTTAAAGAA
GACTCTTCTATATTAGTAGAAGAATTTCTTAATGGAACAGAATATCGATTTTTTGTATTA
AATAATCGAGTTTATGCTGTTTTATTAAGAATTCCTGCGAATGTTAAAGGTGACGGCAAA
CATACAATCGAAGAGTTAGTCGTGCAAAAGAATCGCGACACGCTAAGAGGAAGAGACCAT
AGGACACCTTTAGAAACTATACAGTTAGGTGAATTGGAGAACCTTATGCTTAAAGCTCAA
GGATATGGAACGGATTCAATTCCAGAGAATGATGAAATCGTCTATTTACGTGAAAACTCT
AATATTAGTACAGGTGGAGACTCGATTGATGTGACAGATCACATTCCTGATGATTATAAA
AAAATAGCAGTGGATGCAGTATCCGCACTTGGAGTTGAAATTTGTGGTATCGATTTAATT
ATTGAAAATACCGAAGTTCCTGCTACTAATAAAAATGCTTACGGAATTATTGAAGCGAAC
TTTAATCCATCCATGTATATGCACATCTATCCATATAAAGGAGAGTCCCGACGTTTAACT
ATGCATATCATACATTATTTATTCCCCGAATTATTAAAAAATCAGTCAAATTAG
>plasmid1_311 319969-320802 - length=834 nt
GTGAGTCTTAAACTTATTGAAAAACATCACTCTTTCGGTGGAGAACAATGTAAGTACCGC
CATTATTCAGAAGTCTTACAATGTGATATGACATTTAGTATCTACTTACCATCAAATAAA
GAAGAGAAAAAAATTCCTCTTATATGGTGGTTATCTGGTTTAACTTGTACAGATGATAAT
TTCAGTCAAAAAAGTGGATTTCAAAGATTGGCTGAAAAATATCAAGTGGCAGTCATGATT
CCAGATACTTCACCACGTGGGGAATATGTTGCTGATGATGCAGGATGGGACCTTGGACAA
GGGGCAGGTTTTTATTTAAATGCAACACAAGATCCATGGGCAAAGCATTATCATATGTAT
ACGTATATCGTAGATGAATTAACAGCTATTGCGTCAACATTGATTCCTAATTTTTCAGGA
GAAGAAAGTATAATGGGTCATTCAATGGGAGGTCATGGTGCTTTAGTAATTGGCATGAAA
AATGCTGCGAGATTCAAAGCGATTTCTGCCTTTTCTCCTATTGTAAGCCCTAGTCAAGTC
CCATGGGGCATAAAAGCCTTTTCCTCTTATTTAGGTGAAGACAAAGATTCTTGGAAAGAA
TGGGATGCGTCAGAACTGGTTAAAGAAGCTGGTATGCCACCTGTTCTCATTACGCAAGGA
ATTCAAGATGAGTTTTATCCAAAACAATTAGATGAAACAATTTTCCTAAAGAATGCTCAG
AAAAATAATCAAGTAGTAAATTACAAGAAAATAGAGGGTTATGATCATAGCTATTTCTTT
ATTGCTACTTTCTTAGAGGAACATTTTGCTTTTCATATGAAGTACTTAAGATAA
>plasmid1_312 320807-321964 - length=1158 nt
ATGGGAAAAGTAAAGATTAGAAAAAAGAAAGAAGGGATTCAATTGAAAAGTAGAGCTGCT
GTTGCATTTAAGCCAGGAGAACCACTTCAAATCGTAGAAATCGATGTAGAAGAGCCAAAA
GCAAGAGAAGTATTGGTAAAAATACTATATACTTCTGTCTGTCATACAGATGCTTTTACA
TTATCAGGCGACGATCCAGAAGGTGTATTTCCTGCTGTATTAGGTCATGAAGGTGCCGGT
GTTGTCGTTTCAGTGGGTGATGAAGTGACTTCAGTAAAACCTGGTGATCATGTGATTCCA
CTATACACAGCTGAATGTGGAGAATGTAAATTCTGTCGTTCTGGTAAAACAAACCTATGT
AGTGCAGTACGAGAAACACAAGGTAAAGGTTTAATGCCTGATGGAACAACTCGTTTCTCT
TATAATGGAGAGCCTATTTATCATTACATGGGAACAAGTACATTTAGTGAATATACAGTC
GTTCCTGAAATCTCTTTGGCAAAAATTGATCAAGAGGCGCCGCTTGATAAGGTTGGTCTA
TTTGGATGCGGTGTGACTACTGGGATTGGTGCGGTACACAACACAGCAAAAGTAGAAGAA
GGGGCTGTGGCAGCTGTATTTGGTTTAGGAGCGATTGGATTAGCCGCTATTCAAGGACTG
GTTCAAGCGAAGGCAAGCCGAATTATTGCTGTAGACTTAAATGAGGATAAATTTGAATTA
GCTAAAAAAATGGGCGCAACTGATTTTGTAAACCCTTCTAAATTTGATAAACCAATTCAA
GAAGTCATTGTTGAAATGACGGATGGAGGAGTAGATTATAGCTTCGAGTGTATTGGAAAT
GTTGAAGTAATGAGGTCTGCTCTTGAATGTTGTCACAAAGGTTGGGGTGAAAGCACGATT
ATCGGTGTAGCAGGCTCTGGTAAAGAAATTCATACTCGTCCATTCCAATTAGTAACAGGT
CGAGTATGGCGTGGTTCTGCTTTTGGCGGCGTAAAAGGTAGAACGCAGCTTCCAGGAATG
GTTAAAGATTATATGGATGGTAAAATCGATATCGATTCGTTTATCACACACCACTTAAAC
TTTACAGACATCAATGAGGCATTTGATTTGCTCCATAAGGGTGAGTCAATTCGTACAATG
TTAACATATGGAGAGTGA
>plasmid1_313 323039-323464 - length=426 nt
ATGACACAATATATTAAAAACAAAAAATTGAAATTTTCGGTTCCCGTCATTTTTCAATTT
GCTTTAAATATAGCATTGATTTTATTAGCTTTTATTTTTTTTGTTTTACTTGGAAAAGAA
ATAATATATTTCATTCAGTTTTCTATATTTAACGAAGGTTTTGAGAATCAATACAAGCTT
CTGGATCGCATTTTAATTTTCTTTTTATATTTTGAGTTTATCGCCATGATTACAAAATAC
TTCCAAGGACATTATCACTTTCCACTACGATACTTTCTTTATATTGGTATTACTGCTATG
ATTCGTCTGATCATCGTCTACCATGAAAATCCGATTGATACACTTCTTTACGCTTCAGCC
ATACTGGTACTAATTATCGGTTACTATATTATGAGCTCTTCATCAGCAATGGAGCAAAAA
TGTTAA
>plasmid1_314 323907-324488 - length=582 nt
ATGACTACCACTAAATTACATCCAAGATTAGATAACGGGATTAATGATTATCCAGTAGTA
AAAGACTTTGCAGGAGGAACATTAAAGTGTCTCTGTGAATCAAATAAAGTAGAAGTCAAG
GTAGATTCGCAAACAATGCACAACCATGCATGTGGTTGTTCTAAGTGCTGGAAACCAGAA
GAATCCATTTTTTCTATAGTAGCTGTAGTACCTCGCGACAAAGTTCATGTCATTAGTAAC
GGCCATAAGTTAGAGATTGTTGATAAAACAGCAGCAATTCAAAGACATTTTTGTAAAGAA
TGTAAAGCACATTTATTTGGTCGTATAGAAAATAAAGATCATGCATTTTATGGTTTGGAT
TTTGTTCATACAGAATTATCAGAGGATAAAGGGTGGTCTGCACCCCAATTTGCTGCATTT
GTTTCGTCGGTAATCGAAACGGGTACTCCCGCTTCAAAAATGGCCGATATCCGAAAAAAT
TTAAATAACATTGGATTACCTACCTATGATGTCCTATCACCTGAGTTAATGGATTTAATT
TCTATTAATGCTGCTAAACTAAATGGCACATTAAATGAATAA
>plasmid1_315 324517-325632 - length=1116 nt
TTGAAAAGTAGAGCTGCTGTTGCATTTAAGCCAGGAGAACCACTTCAAATCGTAGAAATC
GATGTAGAAGAACCAAAAGCAAAAGAGGTATTGGTAAAAATACTGTATACTTCTGTCTGT
CATACAGATGCTTTTACATTATCAGGTGACGATCCAGAAGGCGTATTTCCTGCTGTATTA
GGTCATGAAGGTGCCGGTGTTGTCGTTTCAGTAGGTGATGAAGTGACTTCAGTAAAACCT
GGTGATCATGTGATTCCACTATACACGGCTGAATGTGGAGAATGTAAGTTCTGTCGTTCG
GGTAAAACAAATTTATGTAGTGCCGTACGAGAAACGCAAGGTAAAGGTTTAATGCCTGAT
GGAACAACTCGTTTCTCTTATAATGGAGAGCCTATTTATCATTACATGGGAACAAGTACG
TTTAGTGAATATACAGTCGTTCCTGAAATCTCTTTAGCAAAAATTGACCAAGAGGCGCCG
CTTGATAAGGTTGGCCTATTTGGATGCGGTGTGACTACTGGGATTGGTGCGGTACACAAC
ACAGCAAAAGTAGAAGAAGGGGCTGTGGCAGCTGTATTTGGTTTAGGAGCGATTGGATTA
GCCGCTATTCAAGGACTGGTTCAAGCGAAGGCAAGCCGAATTATTGCAGTTGACCTAAAT
CCTGAAAAATGGGAACTAGCTAAAAAAATGGGAGCGACTGATTTTGTGAATCCTGTGGAT
TATGACCGCCCAATTCAAGAAGTTATAGTCGAAATGACAGATGGAGGAGTAGATTATAGC
TTCGAGTGTATTGGTAATGTTGAAGTAATGAGGTCTGCTCTTGAATGTTGTCACAAAGGT
TGGGGTGAAAGCACAATTATCGGTGTAGCAGGCTCTGGTAAAGAGATTCATACTCGTCCA
TTCCAATTAGTAACGGGTCGAGTATGGCGTGGTTCTGCTTTTGGCGGCGTGAAAGGTAGA
ACACAGCTTCCAGGAATGGTTAAAGATTATATGGATGGTAAAATCGATATCGATTCATTT
ATCACACACCACTTAAACTTTACAGACATCAATGAGGCATTTGAATTGCTCCATAAGGGC
GAGTCAATCCGTACGATGTTAACATATGAAAAATAA
>plasmid1_316 325757-326119 + length=363 nt
ATGGTTATTGATTATAAAGAAAAAACTTTTTTCACTAGCAAAGATTTGGCTTTATCCGTT
ATAGGTGGACGTTGGAAAATAGCGATTATATGGTGTTTGCTCCAACAGGCTCCATTAAGG
TTAAGTGAAATACAAAAATACCTTCCCGATGTCAATCAACGCATGTTAATTAGACAATTG
AGAGAATTAGAAGAAGATGAAATAATTACTAGAGTTGTATACCCCGTTGTACCTCCTAAA
GTAGAGTATCAACTGAGTGAAATTGGTTTACTTCTAGAACCCGTTGTAAACTCTATCTGT
GATTGGGGAGATGATTTCAGAGAATTTTTAGCGAAAGATTCTAATAAAAAATCAGTTGAA
TAA
>plasmid1_317 326257-326349 - length=93 nt
ATGAAAAAAACCACGAAACACCTTGATATGAAAGCGTTTCGTGGTTTTTTAGATGTTTCA
AACACATCATTTAAGAATTTCTTCCTCTTTTGA
>plasmid1_318 326749-327897 + length=1149 nt
ATGAAAGCAGTGACGTACCAAGGGGTAAGAGATATGCAGGTTAAAAATGTCCCAGATCCA
GTTTTAATAAAAAACGATGACATTATCGTAAGAATCACATCAACTGCGATCTGTGGTTCC
GATCTCCACATTTATCAAGGCGCATTACCAGCTCAACAAGATTATGTAGTTGGTCATGAG
CCAATGGGAATTGTTGAAGAGGTTGGCCCAGAGGTTACACACGTGAAAAAAGGCGATAGA
GTTGTATTACCTTTCAATATTGCTTGTGGTCATTGCCAATATTGCCAACAAGATATGGAA
AGTCAATGCGATAATGCCAATACTGACCCTAACCCTTATAATATAGATACGGGCGGGTAC
TTCGGTTTTACAGACCGCTACGGGGATTACGTCGGAGGTCAAGCGGAATTATTACGTGTA
CCATATGGGAACAATATTCCCTTCATTATTCCGGAATCATGCGAGCTGCCCGATGAGTCA
GTATTGTTCCTATCTGACGTATTACCAACAGCTTATTGGAGCGTCGTGCATGGTGGAGTA
AAAAAGGGTGATACTGTCGTTATTCTAGGTTGTGGACCAATCGGCTTAATGGCACAAAAG
TTTGCTTGGATGCATGGAGCTAAACGTGTTATTGCTGTTGATCGCCTACCATACAGATTA
CAAAAAGCAAAACAAATGAACAATGTGGAAACAATTAACTTTGAAGAATTCACTGATACC
GGACTATATATCCGTGAACTAACAAATGGCGGAGCGGATGTGGTTATCGATTGTGTAGGT
ATGGATGGTAAAAAAACAATGCTTGAATCTATTGAACAAAGTATGATGATGATTGGGGGG
ACACTAAGCCCTCTCAAAATCGCCTCAGATGCAGTCCGTAAATGTGGTACAATTCAAATC
ACAGGCGTTTATGGTTCCACATACAATCAATTCCCTCTCGGTAATATATGGGAAAGAAAT
ATCAATTTAAAAATGGGCCAAGCCCCTGTTATACATCTCATGCCAATGTTATTTGAAAAA
ATTACATCCGGCGAACTAGATCCAACTCAAATTATTAGTCATCAAATCCCATTGGATCAG
GCAAGTGAAGCTTATCGGATTTTTAATGACCATGAAGATGAGTGTACTAAGGTTATTCTC
AAACCATAA
>plasmid1_319 327978-328412 + length=435 nt
ATGAAGGTACTTTCAATGATTCAACCATGGGCTAGCCTTTTTCTGTCTAATGAAGCTCAC
TATGAAACAAGGACATGGAATACTAAATATCGTGGTTCATTGGCAATTCACACGAGTAAA
AAGATTGATAGTAATGCTTGCAACAATGAAATAATTCATTCTATACTCAGCAAACAAGGA
TTGAACACCAACAATCTACCAACCGGTAAGATTATTGGTGTATGTAATCTTATAAATTGT
TTAAAGGTAATAGAAGACAACCAAACGAATGCAGTATTGGAAGATGGACGTATAGTTTCA
GGAAATGACTACTTTTTAGGGGATTTTAGGGTTGGGAATTATGCTTGGGAAGTTTCTAAT
AAAGAAATGTTAATAAATTATATACCCGCTAGGGGGAAGTTAGGCTTGTGGGATTATGAT
ATTAATTCATTGTAG
>plasmid1_320 328825-329922 + length=1098 nt
ATGTCAGCCATTCACGCTGCTTATTATGACTTAATGGGAATGTCCTATTTGTTAAGACTA
CAAAAGAACCAAAAGAATAATGCTGTACATATATTCCCTTTAGCTAGGGACATATGTCTA
ATAATATATCAAATAAATAAAGAACTCTTTGATGATTCTATTTCTATTGATCCAAACATA
AAAAAAATTAGACATCGCGTCAAATTATATGAAAAGCGCGATAACATAAAAATATATAAT
CGAATAATGGATTTTCATATTAATCAATTTGGTAATGATATAGATAATTTAGGCTTTTAT
TTAAAAGAAGGACAGTTAGTAGGGAGTACTATCTATCCAACTTATATATTTATTGATACT
GATTTTTTTCCGGATTTATCACAAGAAAGTCAAATTGACCTTAAGAGTTTTTTTGTAAAG
GTCGGTGAGACAATAAACTTACTAAAGGAAAAGCTAGTAATAGATTCTAATGGTACATTA
AAGTACTCAGAATTCCCGATATTTGTTCATAATGATGAAAAGAATTATAGAGATAAGGAT
ATTCATGATTCAGTGTTTTTTATTGGAGAGGCAGAAGAAAAAATAATAATAACCAGGTTA
ATCTTGTCTCTTCAGGAGGCTTCGACTTGTATATGGCTTTATAATATACTTCAATTGAAT
ACAACTGAATTAAATCTAGATAAATATATTTTAATGAGATTATCATCTATAAAAATAGAT
GAAGTTATGGACAATATAAAAAACATGAATAAATTTTTGAAAGGGAAATTTACTCAAATA
GATGAAAGTTACAATTATGAATTTTCTCGTTTGATAAGTGATTATGATAAAGATATTGGA
GAAGAATGTAGGGTATTAAGGAACATGATTCATTATAATAAAAATGATGTAAACTTTCTT
GATTATTTACATATAAAACTAGCTGATGATAGTACATATATCGATGGACTATTAAACAAA
ATAATAAATAATTATATGGAGCCATTATGTCTATTAATAACTAATTACCTGGATGTTGAT
AATAAGAGAAGTATGAATGACTGGGAAAAGATTTCCAAACGGCTTTATTCAAGGCTAAGT
GGGATTCTAAGGAGGTAA
>plasmid1_321 331269-333551 - length=2283 nt
ATGTTAAATGCTTTTGAAAATAATTTTATTGAAATAATTAATGCTACAGAAAATAATCTG
AAAAATATTCATTTAAAGATACCAAAGAAAAAGACGACAGTGTTTGTTGGTCTTTCAGGA
TCGGGAAAATCATCACTTGTCTTTGATACACTAGCTGCAGTATCAAGGAGGGAGTTAAAT
GAAACATTTCCAAGTTTTACACAACAATATTTACCGAAATATGGTCAACCTCATGTGGAA
AATATTAAACATTTACCAGTAGCAATTGTGGTCGAACAACAACCGATTGGAAAAAGTGCT
AGATCCACTTTAGCAACCTATACTGGAATTTATTCGTTAATAAGATTAATGTTTTCTAGG
ATTGGCAAACCTTTCATTGGATATTCTGAACATTATTCTTTTAATTTACCTCAAGGGATG
TGTCCTACCTGTCAAGGATTAGGATATATCGATGAGATTCACGAAGACCTATTAATTGAC
AAGAACAAGTCACTTAATGAAGGAGCTATTACTTTCGTTAGTTTTGGACCAGGAACTTGG
CGATGGGAAGGATACGCCAATAGTGGTTTATTTGATTTGGACAAACCACTTAAAGACTAT
ACTCCAGAAGAATTTGAAATGTTTATGCATGCCCCGCGTCAAAAATTAGAAAACCCTCCT
AAAGAATGGGGGAAAACTGCGTTATATGAAGGCTTGGTACCTAGGATAATACGTTCCATT
ATTCAAAGCGCTGAAGGTCGACATCACAAAGCAGCAATTGAAGCTGTTGTTACTAAAAAA
AACTGTCCGAATTGTAAGGGGACAAGGTTAAATTCAAAAACATTAACAAGCCGAATTAAT
GGATATAATATTGCAGAGGTCTGTTCCATGGATTTAATTCATCTTGTTGGATTTATTCAG
AAAATCACAGAACCAATAGCCAAGGGTGTAACGCGTGAAATATTATCAAAAGTAAACGCA
TTAATTGATATTGGTTTAGGATATCTATCCCTAAATCGTGGAACAGACACTTTATCAGGT
GGCGAGGCTCAGCGAATAAAAATTGCAAAATATTTAAGCAGTTCATTATCTGATTTAGTT
TATATTTTTGATGAACCTAGTGTTGGGTTACACCCACATGATATTATCCTTATTAAACAA
GCACTAACTAAGCTAAAAGAACAAGGTAATACAGTTATATTAGTTGAACATAATCCTAGC
ATCATAGAAATGGCTGACTATATTGTAGAAATGGGACCAAAAGCTGGGACTTACGGAGGT
TATATAACATTTACTGGAAGTTATCAAGAGTTATTAGAATCGGATACCATAACAGGGAGA
ATGCTTCAACAACCCATAAAATTCAAAAAAACAAGATCTTTTTCTAAATATATTCAGGTG
AATCATATTGAATCTCATAATGTCCATGATGTAGATGTTAAAATTCCAGTTGGAATTATG
ACAGTAATATCAGGTCCTGCAGGTTCGGGAAAAAGTACTTTAGTTAACGCAGTGAAACGG
CAGGTTTCTCCGAACCTTTATATTGATTTAAAACAAGACTCCATAGGTATAAATATAAGG
TCGACACCAGCAACTTATTTAAATATATTATCTCCAATTAGAAAACTCTTTGGGAAGGAG
AATAATGTATCCATACAACTATTTAGTTTTAATGGAAAAGGGGCTTGTCCAAAATGTAAA
GGAAAAGGGGTGACAATTACAGAAATGGCCTTTATGGATCCTGTGACTCAAACATGTGAA
CTTTGCAACGGAAAACGATATAGCAAAGAAGCTCTCCAATATAAATATCAAGGAAAAAAT
ATTTATGAAGTACTTTCATTACCGATTTATGAAGCTTTGGATTTTTTTAAAGACATTTCA
AATATCTATAAAAAGCTAGATAATTTAAAACAGGTAGGACTTGATTATTTAAATCTAAGT
CAGTCAATGACTACCTTATCTGGTGGCGAGTTGCAACGTTTAAAATTAGCATTTCAGTTG
GAGAATACTGGTCAAATCTATTTTTTGGATGAACCAACTTCCGGACTTCATTTACAGGAT
ACATTAAAGTTGCTTAGGTTATTTAATGATTTGGTAAATAAGGGGAATACTTTAGTGTTG
ATTGAGCATAATTTAACCGTTATTTCACAAGCAGATTGGCTGATTGATATGGGTCCAGAT
GCGGGTAAATATGGAGGCCGCATCTGTTACTCGGGAATACCATCGGATTCTATTCAAAAC
AAGGGATCACGTACTGGCGAAGCGTTACGTGTAGCTATGTCTTATTCGGATGAATATTAT
TAA
>plasmid1_322 333566-333703 - length=138 nt
ATGATGTTACATAAATATTTTATTTTTGTAAAAAAATGTTGTTTACAAAAGATAAGAAAG
CGTACACTAACTAAAAAAGCTAATGCTAATATTGATACTAAAAAAGAGACATTTCTACTT
ACTTATATTGGTGGATAA
>plasmid1_323 334221-334322 - length=102 nt
TTGTACTGGCTATTTTATCAGTTTGATAATGGGAAAATTGTAAATCCTCCTATTACAATA
CCATTATTTGTTGCAATAGGAGGATTGGAAGTCCTAAGTTAA
>plasmid1_324 334687-334968 - length=282 nt
ATGGATTATCCTGGTATTAATGGCTTAATTAGAAGGTATCGTCCTCAAGCAGGTACCACG
GCTATATCATATAGTGCAGCGCAAGGTACTCTTCACGCTGTTCATCATGCAATGCAAATG
CAACAACAAATGCATCCTCATATGCAACAACACACGTATCCTTATATGTATCCTCATATG
CAACAACATTATACATCTACTGGATATTACAATCCTATAGTGATTTCAGCAGATGGGTTA
TATATATCAACAATTCCCCATGGAACTCTATACAATTTATAG
>plasmid1_325 335249-335521 - length=273 nt
ATGTCGTGCGTTTTATGGATAGAAGCTCCTGTATTCGAATTTCATAGTATTAGTGAGGGA
ATTGGAAGGAAAGCGATAAAGATGGGACACAATAAAAGATTTCGTGATAGTAAAGAATTA
AGTGCAGTAATAATATCATTTCCAGGAACTACATGTATTTTAAAAAATAAATATTCCGAT
AAAATTTTACCATGTCTATTTTGGGAGCCTCTGTCAAAGTTGAGTTGGTTTTCTATAGAA
AATAGTTATACATATATGTTTATAGTGGTTTGA
>plasmid1_326 335761-336618 - length=858 nt
GTGAGTTCCACTGGAAATTTAGGTTTAAGTATTGGTATTATGAGTGCGAAGTTAGGCTTT
AATGTGACTGTTCATATGTCAGCAGATGCGAAAAAGTGGAAAAAAGATTTACTTCGAGGT
AAAGGAGTTAATGTTATAGAATATACAGCGGACTATAGTAAAGCCGTAGAAGAAGGAAGA
AAACAAGCTGATAAGAATCCGATGTGTTATTTTATCGATGATGAAAATTCAAGGCATTTA
TTTTTAGGCTATGCTGTAGCCGCTGCGCGCTTACATACACAATTAGAGAAATTTCAAATA
AAAATCGGCGAGTCTTGTCCTCTATTTGTTTATCTGCCATGTGGAGTAGGTGGAGGTCCA
GGTGGTGTTTCGTTTGGTTTAAAGTTATTGTATGGTGATAATGCGCATGTATTTTTTGCA
GAACCTACTCATTCTCCTTGTATGCTATTAGGTATGATGACAGGATTGCATGATGGAATC
TCCGTGCAAGATTTTGGAATTGACAATAAAACAGATGCAGATGGACTTGCGGTGGGAAGA
GCATCTGGATTTGTAGGTAAAACAATAGAGCCATTTTTAAGTGGTATATATACAATTAGC
GATAATCACCTATATAAGTTACTAAAAGGGTTAGTAGATACAGAGGGTATAGAGTTGGAA
CCATCAGCATTAGCGGGTATGATTGGGCCAATCAAATTGTTTAAAGAAGGACAAAGATAT
ATAACAAATAATGACTTAACAAAAAAATTGAACCAAGGTATTCATATAGTATGGGGAACT
GGAGGGAGTATGGTTCCAAAAGAGGTAATGAAAGTATACTATCAGGCAGGTTCTCAGTTA
ATCAATAAAAAATATTGA
>plasmid1_327 336775-337479 - length=705 nt
ATGAAAGGTGAATATAGTAAAATGAATCATAGTAATTTACATAAATCAGGTTATGTTATA
CTCATATACTTTGTAATGACTCAATTTGTTGGGATTATAGGAGTACAATTGTTAGCAAAG
ACAGGTTGGTATGATATTAAGGGAAATCAACAGCAAGCAATTCAGCAACTACTTATTCAT
TGGGAACTAATAGGGTTTTCACTCATATTAACATTCACTTTTCTTGTATATAAGAAAGAA
GCGATGAACGATTCGAAGTTATCGATTAAATTATCAAGAAACTCATTCGTATGGATTTTA
ATAGGAATTGTTGCAGTATTTTTAGCGCAGACAATTGGTAGTATTTTAGATAAGAGTATA
TTTCACTTAACTACACAATCAGTAAATACATCAAGTAATATTGAAGCTGCAACTATAGCT
CCTCTTGCTCTTATATCAATTGTAATTCTTGCTCCGTTAGTTGAGGAACTGGTATTTCGT
TACGCGGCCATAAATATACTAAGTCGTAAATTTAATGAAATTGGGTGTATATTAATTAGC
TCAGTCTTTTTCTCTATCATGCATTTTGATTTTCCTTTTGTATTTGGATATTTTCTAATC
GGACTTGTACTTGCCGCAATATATGTACGTACTAATAGGTTACTAGTCTCATTTATCATT
CATGCTACTATGAACTTAATAATTGTTATACTGCAGATTTTTTGA
>plasmid1_328 337529-337921 - length=393 nt
ATGGAAATGGAAAAGTTCAATGCAAAAGCATTCTTTATATTTATGGGCATAATTTTATTA
CTCTGTATCGGTACTAGATTTGCTCAGGAATTTAGGGCGGAACAAGAAAAGAATCATGAG
ATAAGGATGGAACTAACTAGGAGTAACGTGAAAGTTGCAGAGGATATGGTTGCGAAAGAA
TTAAATACAGATAATAAAAATTTTCGAATGACTGCTGTACCAGGAGATCTGCTGAATCGA
AGTTACTGGATAACTAAAGAGTTAGTATCAGAGATAAAAAAAGATGGGGAAGAATACCGA
ATCTACTTTGAAACAAAAAGAGTCAGCAATAGTGAAGGGGATCTTGTTATGTATAAACCT
ACAGGTATATATAAAATTCTTAAAGAAGAGTAG
>plasmid1_329 338158-338553 - length=396 nt
ATGATAAAGAATGAAAATGGCGGAGTAGATATGATTTATACAACGAGTGGAGGGAAGCAA
TCTTTCACTTACTTTTCTGGTCCACCGGAAGATATAGATCATGTTTGCTTGGATTACATG
AAAGAACGGTTCGGAAACGTTAGAACTTGGAAACAAGTTGATTTTATAAAGCGGAAATAT
AAAGAAGGTTATCGAACGATATTCGGAGTAATAGATGAATTAAAAGTAGGTGACAAAGTA
GTGATGCATACATGCGGAGAAGCGGCACACTATGACGGTAAAGTTTGGACATGTCGGACG
GATCAATTCAAAACGAGTAGTGGCTCGCAAGTGGTGTTTTTAGAAGGATTTAGCGGATAC
TTCTTAGTTGAATATTTGCAACATGTGAATTTATAA
>plasmid1_330 338607-339008 - length=402 nt
ATGAACAAGCAAAAACGGATTGAAATTGTGAATGCACTAATTAAATACATTGCAAATAAT
GATAAAAATACATTCAATGGAAAAGGGTTACTTCACTATAAAGATAGAACAGCTCATTTT
GTACTCAATGGTAAATCATTGCGGTTTGTTGATCACTATACAAATGTTTCTATGAATATG
ACAAGAATTGATTATAAAACGAAAATACAAAAAATGTACTTTTCAAGCGGCGGCACAATG
TGGGGATTAGTAAAGGATTTTACACACTACATTTATGGGAATGATAATTCGAACGGATTA
AACGGTTATGGAGGATTGTACTGTACGCATTGGGGATGGACAGAAGAAGCGATGAAAAAC
ATGCGTGAGTATGCAAGAGAAATTGGATACTTAAAATCTTAA
>plasmid1_331 339075-339284 - length=210 nt
TTGTTTCAAGCGAATGGTAAACCATATGTAGGTGAAGAAGTAAAAGATAATCGTTTTTCC
ACAAAAAAGATAGATAAATATACTTTTATTATCACTGATGAAGAAACAAAAGTTCAATAT
TTGAAAGTAGTTCGAAATGCAGGATTTGATGGTGGAGTTGTAATAGAACCTTTATTAAAT
CCAGAAGGGGGATTACTTACAACTCAATAA
>plasmid1_332 339336-339563 - length=228 nt
ATGAAAAACAGAAAATTTATTATGAAATTGTCATGTGTTATAGCACTTTCTATGGTAGGA
GGATGCACTGGTTTTAACATATCTAGTAAAGAATCAACAGTACAAAATTCTGTTGGGACT
AAATCACAATTACCAGCAGAAAGCGATTATTCAAATTCAAGATTTAAGGCAATAAATCTT
GATAAATATACACTTGTCTTAATCGATAAACAAACAAAAGTTCAATAG
>plasmid1_333 339635-340876 - length=1242 nt
ATGTTAGACAATCAACAGCAACAAGAATATATGAAAAAATGGTTTGCTTTATCTGAGCAA
GCTTGTACACGTGGTTTTACTTGGCCAAGCTTATTAGAGCATAATGAATGGTGTCAGTAT
ATGTCTACTGGTATCAAAAAAATCAAAAAAGAGGAATATAATAATATTATAGAAGTAACT
GAATTAGTAAAAACCATTTTTCAAAAGGTTTATAAATATTTACTAGAAAGTCACGATGGT
TTTTTACAATTAAAATTGCCCACCGAATTATGGGAAGTGACTAGAACAAATTATGATGTT
TTATTTTCATATTTCACTAGGTTTGATTTCATTGTTGCAAACAATGAAATCAAACTAATA
GAAATTAATGCAGACACACCCACCGGCTATTTGGAGCCATCTGTAGCTAATCAAGTATTA
TGTGATCATCATCAAGTTATAAATCCAAACTGCATAGAAGAGAAGCTAGAAAAAACGTGG
TATAAAATTATTACTGATTATGAATTAAAGCCTCATGATGTTATACATTTCACTAGTTAT
GATTGGCATGAAGAAGACTATCAAACAGTAAAATTTATTCGAGAATATTGCCCTCAGCCC
AGTGATTATGTGGGGATACAGAGTATTATAGTTGCAGACGATGGGTTATATACACCAGAT
GGTGTCAAAATAGAATATTTGTATCGATTATATCCATTAGAGTACTTATTAGAAGATAAG
GACTATAGCGGAAAATCAATTGGCCTTATGTTTTTAGATCATATTGCACAGGGGAGAGTG
AAAATCATTAATCCTCCTTCAGCATTCTTAATTCAAAATAAAGGTGTACTAGCTCTTATC
TGGCAACTTCACGAGCAAAATAAATGGTTTACAGAACAAGAACATAAAATTATAGAAAAG
TACTTCTTACCAAGTTATTTCTCAAAGGACAAATTTGAAGAAAATGATATAGATTATGTG
AAAAAGGCCACATTTGGAAGGGAAGGCGGTGGTGTTTCCATCATTAATGATGGAAAAGAA
GTAGCCGCAGATAAAACGCCTTACTATGAGCAACAACATAAAATTTATCAAAAGTATATA
GAAATGCCCGACTGTACTATAGATACGTGGGATGGAGATTATACAGGTAAATTATTAATA
GGTTCACATTTAATTGGTGGGGAACCAGCGGGTTTATTTTTAAGAGTGGGTGAAAAGATT
ACTGGGAATTTATCAATGTTTATTGGAATCACCACAGAATAA
>plasmid1_334 340895-341530 - length=636 nt
ATGAAAATGAGTAATAAAAAATTTATGAAAATCGCTGCAAACCTTGGGATTTCAACAGCT
TTATTAACGGGATGCGTAGGAGATCTCGAAGAAAATAATTCACTATCAGTTGACCAAGAC
ACAACTGATAATAAAGAAACACAAAAACAATGTACTTCTAATCAAATAAATGAAAATGAG
TGTTTTGAAGAGATGCCAACTGCAGGACCTGTTAAGCACGAAGACAAACAGAATAATCCG
AGTGTAGAGCATGATAATGGTTGGAGTTCCGCCTTAGTTCCGTTTGCCGCAGGTGCAGCT
GGTATGATGTTAATTAATTCATTAAATAAGAAAAATCCAGGGCAAATTAATAATAATACT
AACCATACATATAGACCACCAATGACACAAAAACCTTTACCAGAAGTACCGAAAGAAAAA
GAGAAGGAAAAAGGGAGAGGGACAAGTACAAGTGCTGCTACAAGTAGTGGAGGTGCAAAT
AATTCTACTTCTACAAATAAAAGTGACACGAATAAAAGTAACGCATCTACACCGAAAACA
ACTAATCCAACTCAACCATCAAAACCATCTTCAACAAGCAAGGTTACTAGTGGTTCTAGT
GGTATCGGAAATGCAAAAGCTCCAGCTGGATCTTAA
>plasmid1_335 341618-341917 - length=300 nt
ATGAGTACAATTCTAGTTTTAGGTGGTTCAAATGGTAGAACATTAGAGAAATTGGCGAAA
AAAAGAGATTGTCAGGTAATTTTTCATGATGGGAAAAATCATGGTGGTGTAAAGAAAACG
TTTCGTAGTGTTATAAAAAAATGTGATGTTATTGTAGTGCAGAAAGGTGCATGTGGCCAT
GTGTCTATTGATGTAGCAAAAGAATACGCAAAGAAGTATGATGTCCCACTTTTATTCAAT
CAGGGTTTTGGAGGAACAGGTGCGTTAGAGATTGGGTTAAAGCATTTGCAAGCAGCATAA
>plasmid1_336 341914-342297 - length=384 nt
ATGAGATTATTATTTGGAACCGCAGCAAACTATTTTGCAGGATATTCTTCTGGAAGAGGC
TCGGGGCTTTTAGGGACATTATTTGGCTGGGCTTTATTAGTAGGTAGTGGATACCTGTTG
ATCACAAATTGGGATAGTATCACAGTTTGGATGCACAGTTTAGATATTGTAACAGGATTA
GATGGTTATGAAGACATGAGCAATGGATTTATATTCATCTGCTTGCTTGTAAGTGGTTTT
ATTTTCATGCTATTGTTACCAATCTTCGCAATTATATTAATAGTGGGTGTGGTATTGCTG
AATATTGTCATCTGCACAATTGTATTATTAGTATCACCAAGTACATATAAAAAAACTAAA
GATGTGGAGAGTGAATGGAAATGA
>plasmid1_337 342462-343037 - length=576 nt
ATGAAGAAAATAATCAACATTTTATCCAATATGCCTCGTAAGTACTTGGTCATATTGGGG
ATTATCGTATTAGTGGCAGGTGTTGCCACCTATAATACCATTCATGATTATATGCTGAAA
TCACAAGTGCAAGAGGAAGAACAAGTAAATCAAGATGAAATCGAGATACTTGGAGATAAA
CCAAAGGGATTTGATACAAAAGAAGAAGAATATATTGCGAAAACAAAAACTGTAGAGGAT
TTACTACTAAAAATTTCTAATAGTAGTTATGATGTTCCGTATTTGTTTTCTAAGGCTGGA
TTTGGTATTGAACCAATGAAAATGACAAGTAATGAACGTATGCTTGCTACAGAAGCTGTT
CAAAGATATTTCCTAAAAGGAGATAAGTTTTACAATGCACGTATTACCAAAATTGACCGT
GGGAAAAAAGTAGATACATTTCATATAGAGGTTTTAATACAACAGGTAAACTTCTTGGAA
CCACGACAATTTAAAATTCAGGTAAATCAGTATGCGCAAATTGTAACACCAATTGAACAA
ATACCACATGGTCAAGAAGAAGTACCTGTGGATTAA
>plasmid1_338 343054-345267 - length=2214 nt
ATGAGTCAAAATCCTAACGATCCAAATAATCAGAAGAAAAGTAACCCTTTAAAAGATGCG
ACATCTCACTTTATTAAGAAAAAAGGGATGCAGGCAAGTGGGAAAATGGCAAAAATGGCA
GGAAAAGCAGGGAGGGCGGCAGCGAAAGCTGCTGCCAAACTGTTAAAAGCTGGTGTAGTG
AAAATTGTAGGAGCCATTGTGGGAGCCGTAGGATTACCTGTTGCTTGTATTATGGCTCTT
ATTATTACGGTGTGTGTTATTTTAGCATCTTTTGTACCATTTACCGATGATGAAAGTAAA
ACAGAGGAACAAGTGAAAAAGTATATAGAAATTGCAATGGCTCTAAACGCGGATTGGAAA
GAGGTTGTCGCTTTTGACATGGCGCGGTATGATAACGATTTGACTGGTAAAGATCCGCAT
GATGCTATATCATATTTCTTGGATATCCAATATGAAGAATATACGGAAAAAGAGGTATGT
GAGGCAGGACCGAATGGTCCTTGTGAAAAAAAGAAAAAGGAGATGCAAAAAACAAAATCT
GAAAGTTATTCCGGACCAGATGTAAAAAAGATATTGGGAGATACAGATTTTAAGAAAAAA
ATAGATGAAATTAATGCAAGCGGAAGTAAAAAGGTAACAGTATCTTCTCACGGTTTAGAT
AAAGCGATGGAACTTGCAAAATTTAGTGAGAGTCAAAAAGACCGTGCTCGTGAGATATTA
GCCGCAGGGATGTTAGAAGGGCTATATGGACATCTTGCTCCTACTACTGGTGGATTTATT
GGTGGTATGTGTGTAGGTAATGTGAGTCCTGGTGGAGAGCCTGTTAACCTTAATGCAAAA
GTTACAGGATACCTTCCTAAAATTAAAGAAATGGCAGAAAAACATGGTGTTGCTCAATAT
GTTGGTATTTTGGCTGCCCAAATGATGCAGGAATCAGGTGGAGCAGGAAATGACCCGATG
CAGGCTTCAGAGGGGCATTATGGAGACATGAGTCCATCTTGTATAGGTGTAAAGGGGAAT
GCACGTGTAGGATGTATTAAAGATCCCAACATTTCTATTGAAGCAGGCGTACAAGAATTT
AAAGATGTGTTAGCAAAGGCGAATGGAGATATAGCCCTAGCATTACAATCGTATAATTTC
GGGTCAGGATTCATTAGCTATGCATTAGCGAAGGGTGGTTATTCAGAAGAAACAGCCATT
GAGTTCTCAAGAAGTAAGAATCATTTAAACCCAGCTGGTTGCTCCGATCCAAATAACTTC
AGGACAAAGGTTAACGCGTGCTACGGGGATTACACGTACGTTTCTAAAGTTTTGAAGTAT
TACAAAGATTTAGGGTGTGTGGCAGACGCATCAGGCGAATGGATTTCTGATAAAGGTTGG
AAATGGCCAACGAAATCAGGTCGTATTACAGATACGTTTGATGCAGTTCGTGGTGGAAAA
CAACATAATGCGGTTGATATTGGAGCCATGACTGCTGGAAAAGCTGGAGACCCCGTATGG
TCAATGGAAGTAGGTATTGTAACAGCCCAAACAGGAAATGTAAATGGTGGTGGTCTAGGT
GTCTATGTAGATCATGGAAATGGTATTGTATCTCGTTACTTACATTTGAGTAAAATATCA
GTTGCACCAGGAACTATGGTTACAAAAGGGCAAATTATTGGGGAGATGGGTGGTTCTAAC
TATAATAAAGATACTGGTTTACTTAATATGAATGGATACGCCGTCCATTTAGATTTCCAA
ATTCGTATTAACGACCAACCAACGGATCCAATGAAATTCTTTAAGAAAAATGATGATCCG
GGGTTATCATCTGGTGGTTCTCCTACAATGGCAAATGCTAAACGACAAAAGGTATTGGAA
GAAGCAAAAAAATGGGTTGGACAAGGGAAAGTGAGCTATGTATCCGGTGCTAGAAATCCA
GCTGCAGGTAGTGCAGATTGTTCTGGATTCACACAATATGTGTTTAAAACCAGTATAGGT
GTCCAGCTAGGAGATTGGACAGGCGCTCAAATTGGACAAGGAAAACAGGTGCCAGATATC
GGTCGTGCACAACCAGGAGATTTAATTTTCTATGAAAATCCTAACCATGTATCTATTTAT
TTAGGGAATCAGAAAATGATTCATATTGGTGATAATAAGGGTGTACAAATTACAGGTCTA
AACTATACGGCAAGAGGACAACATATGTCGCAAATCCGTAATGTAATAGACTGA
>plasmid1_339 345264-349244 - length=3981 nt
ATGCTTGATAAGATAATAGGATGGGTTGGCGGCTTAATTGTTTCTATGGTCAAGACCTTT
CTTTCTCCAATCTATAAATTAATTGATTCTATCCCCGATTTAATTTTTGGTGGGGATAGT
GCAAAATTAAATTTTTTATTTAAAGACGATACAGCTGGGAGTGTATTAAATACGGGATTA
CCAGTCATGTTTAAATTTGCAGCCTTTTTAGTCTTAGTCAGTGCTGTAATTGCTGGAGCA
AAGTATTCAGCTGCTGCCATTAATCCAACAAATCGAACATATATCATTGAATATGCGAAG
GATTTAATGATCGTTTCTATTTGTATATGGCATTTAGATTTCTTCTATAACATTGTATTT
GATATTAATACTTGGGTAGCATCGGAGTTTAAAAGAGCAATAGGAGAACAATCGCTAGAT
GTTTTTAAACCAGGTCAGACAATTGCCGAATTGTCTATGGATAAAAATAAGGATGATTAT
TTATTTCAAATTTTTGCGATGTTGATTGAAGTAGGATTATCACTTTGGGCAAACTTCTTC
TATTTAATGCGGGCGGTATCTCTTTATATTTTGATGTTAATGGGACCGGTTATGGTCGGT
ATGTGGCTATTTCCGCAAAAGAAACAACAAACTCTATATTGGATGCGTGAATTTGTTGGT
ACAGTACTCATACAAGGTATCCATGCGATTACTATATGGTTGATTTTTGTACTAGTAGGC
AAATCAGATAATACCATTATTAAATTAATCTTATTTGCTATGTTTATTCCTATAGGTGAA
ATTGTAAAAGGATTCATTGGTTTAAGTACAAATACGGTGGGAGCAGTAAATAGAGCAGGT
ACAATGCTTGGAATGGGTGCCTTAGCAAGTATGGCGGGCATCATTAAAGGAATACGTGAT
GACCATCGTAGTAATAAAGAGAAGACAAAAGCTAGAAAAGAAGGCGAGGAAGATAAAAAA
GAAGATGCTGATAATCCTAAAAATGCGTTAGGAGCCAATTTAGGAACAGATATAGGTACA
ACATCTCGTGCAGCTCGTATGTTAAAAGCAGGTCAAATTGGAAGCATGGTTGGAAAAGCA
ACGGGTGGACTCGCAGGATTAGCAATGGGCGCAGGACTTGGACCAGAAGGAATGGCAGTA
GGAACATTTGCTGGAAGTAAAGCAGGTGGTGTTCCTGGTGCAGTAGCTGGAAGAACATTA
GCAGCTGGAGTTGAAGGAGTTACTAGTGCTGGGAAGCATATTGGTTCCAGTGTGAAGAAA
GGTCTAGATACGTATAAAGGGTTAAATGGAGAACAATATCCAGAGTTAACAGATGAAGAT
ATTGCACAAGACTTAGCTACGAAAGATTTTGAAAATTGGAAAGCGGATAATCCTGATTCT
GCAGTTGCGAGTCGTTTAAAACAAGCATTCCCTGGTGCATCCGATGCAGAGATTGCAAAA
AAAGTAGCAAAAACAAATAGTGATCAAATGTCTCATTTCAAAAATCAGCGAAAACAAGAT
TTACAAAATATGAAGAAAAATGCTACACCATATGGAAACGCTAGAGATTTAGTTAACGCT
GCAACTAACGCATTCCAAAAAGGATATGAGGCAGACCATAAAGATGCGTTTATGAGTCAA
TTACCAGAAAACATGTCAGCGGAAGAGAAAGAGAAAAAATGGAATGACCATTTAAACTCA
AAAGTTCAAGGATTTAGAAATCATGCAGAACAAGCGGCAACAAAGGCTGGAGCAATGCCA
GTTGATGCGAAAGATAAGCAAGGCAACAACCTGTTTGATAAGTCCTATGTAAATAAAGAT
GCCTTTGCTTCTCAACTTGCACTTGGAAAAGTTGGGAAAGCAGTTGAAGGAGTAAAAGGA
GAAACACTAGAGAGTGGCCATCAAAATATGGGACAAGTAGACTCACTTGTGGGTGCGTCC
ACTGCTGCATTTAAAAAGGCATATACAGCAGATCATAAGGCAGGATTCATGAAGCAATTC
CCTGCAGATGTACCACAACAAGAAAAAGAGGCTGCATGGAACAAACACTTGAGTCAAAAA
GTGCAAGGATTTAAAAATCATGCGCAGAAAGCTGCCGAACAAGCAGGGATTGTGCAACAA
AAAGATGGGACTAGCTATGCCAATAAGGAAGCTTTTGCTTCTCAGCTATCGCAACAATTG
CAAAACAATCCAAATATAAATGCAATGGGTGTATCTAGTGTATCTGGCATTCAAAAAGCG
GTAAATGGTGTAAAAACACATAGTTTAGCAAATGGATATGGAAATCAGAAACAAAAAGGT
GTAAGTAATGTCGGGAATTTAGTACAAGCATCTACAGAGTCATTTAAACAAGGATATGCA
GCAGAGAACAAAGCAAACTTTATGAAAAACTTGTCTCCAACTATGTCTCAAACGCAAAAA
GTAGAAGCTTGGCAATCTCATTTAAATGATAAAGGTAATGAATTTAAAGCAGTCGCTCAG
CAAGCGGCGGTACAAGCGGGGGCGATGCCAATACAGGCAAAAGATACGAGTGGTAAGAGT
CTACATAATCAATCGTATATTAATAAAGGTGCCTTTGCTTCGCAATTAACGAAAGGTTTA
CAAAGTCATGCTAGTCTTGGAACAGTGAGTCAACAAGTAGGTTCTGGAATTACTAGTGCG
ATTCAAGGGGTTCGTTCACACGGTGTTGCGACAGGTGGCGCAATCAATAAAGCTGTATTT
GCAGCTACACAAACGCAAGCGAGTATGGCACGTGCAGGGAATCTGTCTGTTTCTGAAATT
GAGCGCTCGTATGCGGATGCATCAGCTAGTGTAGCAAATATTTCGCAAAGTGCTGGGAAA
ATGACGATTCCAACTTCTGCAGTGGGACGTATGACACAGCAAAGTAAGATGGTTGGTGTA
AGTATGATGGAAGGTGCCAAACATCTCGTGCATACAAAAGGAATGGAAAATGTATCACAA
GCATACTTTAATGCGTCTAGTGCTGTTCAGCAGGCTGGTGGAAATGCAGTACAAAGAGTG
ATGAGTGGAACTGCAGCTGCCGTTCATACTTCGTTAGGAGGTAACGCAGCAGAACGCCAT
TACAATGTGACAAAAGGATTAAGCTATGCAGCAGGTGTAATTGGTGGTGTAGGTGCTTAT
CAAGCAACTGCACGTACGGTAAGCAAACATAATCCTTATAACAAAGCTGTCCAAGCAGAG
GCAACAGAAATTCAAGAGATTCTGAAAATGGTACCAACAACAACGGATGCTACTGGAAGA
CAATCAGTTGCTCAAGGTGCAGTACGTCTTGTTACGACAAATAATAAATCATGGATTGAA
GCGAAAGATTCCAGTGGAATGACACAAGTTGTATCTCGTTATGGTAGTGGAGATAGTAGT
ATTCGTTCGGGACAAGTGGTATATCAAGATTTAAATATTTCAGACGGTCAATTAACACAG
CATCGTAATGGTATGAAAGCTATGCCAGCGTATATTCAAGATTCTAGTGGCGGGAAAATT
AGTATCAATCGTTCTATCAATATTAATCCAAATCAATTAGTAGGAAATCAAAATCAAAGA
CCTTTACAACAGAAACCAGTATTTACTGAACCGCCACTTACAGTAAGTCATAAGGTAGAC
AATGGTCACTTCTATATGTCTGATTTAGACCAAGGGGGATACCAGAATGTGCAAATGGTG
GTAGAAAGAGATCGTAGTTATATGGTCGCTACCACAACAGATGGCACAGTGTCACGTATT
TCTCCGTTCGGAAAAGGAGATACGCGATTACAAGCAAATCAAAGGATTGAAAGGGTTTGT
GAAGTGCAAGATAGCAGTATTAAACCTAGAGAAGAAATCCTAGTAACTCATACACAGGAA
GAAGTTGTACGCACAGAGACACATTTGAATTTATCAGAACATGATCCACAAAACCTGATT
CCATTTGCGCCAAACCCTCGCCTAGCACAGCGAAGAAGCAGAAATAATGAAAATGGAAAG
TATGGAGTGACAAGTCTATGA
>plasmid1_340 349275-350123 - length=849 nt
ATGTTAGAAGATGCGATTCGTGAAGTATTCAGTAAACATGGTATCACTTCTCACCCTTCA
TCTTTATATACGGATGAAGTGAAGAAGGTAGACGGACAATTAATTCAGTCTCAAGTGAGA
AAGCCAGAGCCAGAGTTAAAAGAAATTTATGATGTGATAGTGGAAAACCATGGAGACGAT
GTGAAAGCAGAAGAGTTAATTGCTGCGATTCGTCCGTTCTTACGTGATGGTTCAAAACCA
TTATTTGATGGACAAAGTAATTTTGGACGCGGTGTAGAAACACAGTTAAATGAATCACGT
GTTGTTAATTTTAATATTAGTCATTTAGAAGAGGGATTCTTAAAGCCAATCGCCTTCCAC
GTTATCCTGAACTATATTTGGGAGCATTGGATTAAGAGTCCAGAACACGCTATCAAACGA
AAAGTGTTATATGTGGATGAGATGTGGCAGTTTATCGACTATGAACAAACGGTTAACTTC
TTAGAAAAAGTAGCACGTCGTTCACGTAAAAGAAATGCCGGTATGTGTTGGGCAAGTCAG
GACTTTGTTCGTATTTTAGAAAATGTGAAAGCACGTGGTATCTTGCAATCTACTTTCTCT
TATTTCTTCTTAGAACAAAATAAGATTGATAAGAAAAAAATCCAAGAGAACTTTAACTTA
ACTGCTGGAGAGCTTGACATTATTCTCAACAATCCAGGGAAAGGTGAAGGGATTTTCCGC
ATAGGAGATAGTTCGGTTTGGATTCAAACAGATCCATCAGATAAAGAAATGATGTTCATT
GAATCAAATGAAGCGGTACTACAAGAGCTTTTAAATAACATGAAGAAAGTACAAGGGTAT
GCAGGATAA
>plasmid1_341 350534-352366 - length=1833 nt
ATGTTAAAGAAAACTAAACTAAGGCACAGTGAATATTACGACATGCAAAGAAAGTATGAT
GAGTTATATTCTAATAGCCTTAATGGTAACAATTTCTATAAATTAATTGATATTATCGGT
TCGGAAGAAAATATTAGATTAGCATACCGCAACATCAAAACTAATAAGGGGAGTAACACG
GCTGGAGTTGACAATTTAACCATTAAAGATATTTGGCACCTAAACGATACAAAGATTATT
CATGAAGTTAGGAAACGATTAAATAACTATCAACCACAAGCAGTTAAAAGAGTCCTTATC
CCAAAAGAGGGCAGTGATAAGAAGCGACCCCTGGGGATTCCAACAATTTGGGACAGATTA
GTACAACAATCTATCCTCCAAGTATTGGAACCTATTTGTGAAGCTAAGTTTCATAACCAT
AGTTATGGATTTAGACCGAACAGAAGTACACACCATGCACTAAGTAGAGTTGTAAGTCTT
ATTAACATAGGTCACCAACACTACTGTGTTGATATTGACATTAAGGGGTTCTTTGATAAT
GTATGCCACAAAAAGCTATTAAGGCAAATGTGGACTCTGGGAATAAGAGACAAATCACTT
CTATGTGTTATTTCAAAAATCCTTAAATCTGAGATAGAAGGAGAGGGTATTCCCAATAAG
GGTACTCCGCAAGGAGGAATTATTTCTCCTTTACTTTCCAACATTGTTCTAAATGAACTT
GATTGGTGGATAAGTAGCCAATGGGAAACCTACAAACCTCACAGAATCTCTACTCGGCAT
TTAGGGTTTCGACAATATGCTAGGAAGTACACGAATCTAAAATGTGGTTATGTAGTGAGA
TACGCGGATGACTTCAAAATAATGTGTCGGACTTATGATGAAGCACAACGCTTTTATCAT
GCGACAGTTGATTTTCTCAAATCCCGCTTGGGATTAGAAATTAACCCCAAAAAGTCCAAA
GTGGTTAATCTCAAGAAAAACTCGTCAGTTTTCCTTGGATTCAAAATCAAAGTGGTTAAA
CAAGGTAAAGCTAAATTTGGATATATTGCAAAAACCAGTATGTCCGACAAAGCTATTACA
AAAGCTAAAAGACAACTAAAAGAACGAATCAAAGGAATTCAAAAGGAGCCCACTTCAGAG
AAAGTTACTCAATTTAATTCAACCCTTCTTGGTATACAAAATTACTTTAAATATGCGGTT
ACAATTTACATGGATTTAACGGAGGTAAATTACTCTCTGCGAAGAGTCATAAGAACCAGA
CTTAGAAACAATATGAAGCACATGAAGTTCTGTGAAACATCTGTGAATTTTAAAAGGAAG
ACCAAAGGAATACAACCTAACACTAAGATTTACGTTGTACAGAACACTCCACTCTTACCA
GTTACAGGAATACATCATAAAAACCCGTGGAATTTTTCGCAGGTTATCTGTAACTATACG
GAAACGGGGCGTAATAAAGTACATAGTAATCTTAAGGCAATACCTAAGGATGTTCTCAAC
CAAGTTATGAGGACTTATTCGAAGAATAAAAGTATTGAGTACAACGATAATAGGATATCA
AAATACGTTGCTCAATATGGTAAGTGTTATGTAACTGGTGAGGAAATTGGTATTGAACGT
GTTCATTGTCATCACATTGTTCCCATTAAACAAGGTGGGGATGACAAGTACAACAACTTG
GTAATTGTAGATTGGTTTATACACAAACTGATTCACATGACGAATCTTAATAAGATTACA
CATTACCTTCGGTCTTTTAAACTTAACAAGAAACAAATGGATAAACTGAATGTGCTAAGA
ACTAAAGCTGGAAATGAACCGATAGTAACATAA
>plasmid1_342 353082-354053 - length=972 nt
ATGAAATTGTTTGGAAAGAAGAAAAAAGAAAAAAAGAAGTTAGAAGCTGAAAAGAATGAC
GAATTGGAACTAGAGGAGGAAGGGTACGAACAAGAAGAAGTTCCGCCTCAAATAGACAAT
CAAACAACTGTGTTTGATGTCATTGCCCCAGAAGGAATGAAAATTGATTCAGAAGACTAT
GGGGTAATTAAGCAGTCTTTGGGAAGTAATACTTTCTTCCGTCCATTTTATATTCCACGT
GATGGATACCCTCGTATGATGCAGACCAATTGGCTGAACATGTTAACTTCAGCTGGAGAG
GTTGATGTCATGATTGATATTCATAAAGAGCCAAAAGCAAAAGCGATGCGATCGTTAGAT
ATGCAGCTGACAATGTTACGTTCGAACCTTTCTTTCCAACGTACACGCGGAAATATTGAC
CAGGAAAAAGACTTAGATGCAAAAATTCAGGATACAAACAATCTAATGGATGAAATTCAA
TTTAATGAAAATGACTCCTATATGGTAAGTACGATGGCGGTTGCGTATGCTGATTCAAAG
AAAGAATTAGATGTTTTATGTGAGTATATTGAAGATGAAATGCAAGCATCTCACTTTAAG
ATAGCGAGCACTTGGAATCGTGTGAAGAGTGGCTTAAAAGCGGTTATGCCATTAGGTGCA
CCAAATACTCTGCAAGATACATACCGAAATATCGATAGACGTGCTCTATGTACATTTGCC
CCCTTTGTATCAGGATCCGGAAGATTTAACGGTGGTATACCAATAGGAAAAAACAAAATA
ACTGGACAAGTAGAATTTTTAAATTCATTTGGTAACGCAGATTATCGTCCACCAAACTAT
AACATTGGTGTGACAGGGATTTCAGGTTCCGGTAAAAGTTTACTTTTAAAAATGAAGCTA
GCTCGTGAAACATCACTTGCAGATACACATGCGATGATCATAGATCCAGAGGGTGGTGCG
ACACGTTCCTAA
>plasmid1_343 354056-354970 - length=915 nt
ATGTTAGAAATGATATATTTTGCACTGGTAGCCATTGTAGGGTTTTTCTTTTATCGGAAA
ATGAATGGAAAACCGCTATTTAGTTTTAAGAAAAAGGGCAAAAGTCAGAACGGGGTAGAG
AAACGTACTGCTGAAAAAAATGGAAAGAAAAATAAAAAGAATACGCCTGCTACAGAGGAA
ATTGATGAGGATAATGTGGATTTCTTTAGTGCTTTTGTAGAAGACATTAAGGAAGTTGAA
AATCATATGATTCGTTATCATGATGATACGTTTGTCCTAATCGCTGAGGCACACCCAGTA
AACTATTACCTGCTTTCTAATGCGGAACAAGAAGCGATTGATATCAAAATTGAATCCTGG
TTAACCACATTAGAGTTTAATACGAAGGTATATATCCAAAGTAAGTTTGTAGATTTAACA
GATCCTGTACGAAAAATGACAGAAACAATGAAAGGTGCGAAGGACCTTACACCAGAGACA
GTACTTTATGGGCAAGAAGTTATCGACAACTTAGAGTACTGGCAACGTTCGCAGCCTCGA
TATGAGCAAAAGCGATATTTAATTTATCCATACAAAGTGGATATTAGTACGATTACAGCT
GATACAGAGGATGAATTGGAAGAAAAGATTGTAGATAAAGCGTTTAACGAATTATATCGT
CGTTATAATGCTTCCCGAAATCTACTATCGAAAGCAAAAATTAGTGTAGAAATGTTAACG
AAAGATAAATTAATAGAACTCTTATACGTAGCGTTTAACCGTCGTAAAGCGGTGAAAGCA
CGTTTCCAAGATTTAATTGAAAATGAGAACTTCTCTCTGTATTCAACAGGTGACACAAAT
GAGAGAAAACTAGAGTTAATGAAGAAAGTTCTAGCGGAAGAAAAAGCTGAAAAATCAAAT
AACGGGGTGGCATAA
>plasmid1_344 354971-355321 - length=351 nt
ATGAGAAAGGTTACCGTTCCTGTTGATATGACTTCGGAACAAAAAACGCTGTTAGGTGTG
CTGAGCAAACGCCAATTGATTTATCTTTTAGGTGGAGGAGCATCCCTTTATTTATATGTA
CCATTCTTATGGCGGCTATTTGCACCTTTTAATGCGGCAGTAGCATTTTTTATTTGCTTA
ATTTTAGCAATACCAACAGTAGTAGTTGTAATAACGTTTGCTTTTATTTATAAAGAAAAA
CAACACATGTATTTAGACAAATTTTTACTTATCAAAATGCGTAGCCGTTCTGAAAAAGGC
AAGTGGAGAAAAGGGTATGAGCCAATTACATGGGTAAAGGAGAATTTATAG
>plasmid1_345 355388-355780 - length=393 nt
GTGTATTGGGGTCTTTTTGCGTTTTGCGAGCAAAAAACACCCGGAGGTGCAGGAATTATG
TTGAATTGGTTGTCTGCAAAACTTATGACAACACCGGTAGGAGATTTTCTGCTGGCAAAA
ACTAGTTTTGAGAAAGGTCTTACTGGGCACACCAGTGGTACAGATGCTACCACTGTACAA
AAAAGCATGAATACCCTTGTAACAACATTAATTGGTTTTGGGGGGATTTGGGTAGCGGCT
TGCGTTGTATTTGCAGCTATTAAACTATCTGGTGCACAAGGGAAAAACCCTGAAAACCGT
ACACAAGCCATGATTGGTTTGGCTTGTGCGGCAATTGGAGGCTTTGTCATGATCAAAGCA
TACGACATCGCTGCTTGGGTTACAAAAATTTAA
>plasmid1_346 355958-356146 - length=189 nt
ATGAAAAAGAAAAAAGAAGCATATTATGTACATGTATATACGCTTAGAGACAAAAGTACA
AAATCGATAAAAATAGAACCATGGCGCTCATTGAAAGAGGAAATGAATGTTTTGGGTCTT
AAGGACAGTGATATTTTTCAAATTCAAATGGTATGGTACGATCCAAACAAAGATGATAAA
AAGAAATGA
>plasmid1_347 356353-357240 - length=888 nt
ATGAGTGTATATGTAAAAAAGAATCTAGTAAATTTACGAGTTGATTATGCTTTTAAGCGT
TTGTTTGGAGTAGAAGGAAATGAAGATATATTAATTGGATTTCTTAACGCGGTACTACAA
TCATCTATTGATGAAGAAATTACATCTTTGCACTTAGATGATCCGCATCTTCCAAGAGAG
CAGAAGGATGATAAATTGTCTATTTTAGATTTGCGAGCTACGCTAAATAGTGGTATAAAA
ATTAATATAGAGATTCAAGTTCGAGACAAAAAAGATATGATAGAGCGTTCTTTGTTCTAT
TGGTCAGGTATGTATTATTCTCAAATGACTCAAGGGATGAAATATACAGAATTAAGACCA
ACCATTTGTATTAATATAGTGGATTTCATTCTATTTCCAGAGGAGCAGGAGTTTCATAAT
GTTAATACAGTGATGAACAAAAAATCTAAACGTATCATTACCGAAAATATGCAGTTGCAT
TTTCTTGAAATCCCAAAAGTGATTCAAGAATGGCAAGGGAAACGAATGGATCCGTGGGAA
GATTCTTTAGCGCGTTGGTTACTATTATTTCCTGCGCATGAGGATGAGAGATTAACAACA
ATCCTGGAGGCGATAGCAATGGAAAAAGATCCAGTTTTAAAAAAAGCGATAGAGGATTGG
GAGCGTTTAAGTAGCGATAAGGATTTTTTACGCTTATATTGGGCTAGAGAAAAAGAAATA
AAAGATAGAATATCTGAAATAGAAACAGCAGAAGAAAAAGGTGCAAAAGAAGCCAAAATA
CAACTAATTCAAAACATGATTAAAGTAGGTGTACCTTTAGAGAAAGTTGCAGAGGCTGCA
GAATTAAGTGTTGAAGAGGTTAATGAGATTTTAAGAAATAAAAAATAG
>plasmid1_348 357348-357509 - length=162 nt
ATGGATATTATGCAACAATTAATGGACGTAGATAAAAAAGCTAGGGAACGAGAAAGAATG
GAACTCATTCAACGATTTTATAATGAGGGAGTTTCTATCACGACAATTGCAAATGCGACA
AATATGTGTGAAGAGGAAATTTCTTATATATTAAGTAACTAG
>plasmid1_349 358152-360035 - length=1884 nt
ATGCTTGATTATTTTCCTGTACCGTATGAGGATGAATTGTTTTATAGTATAGTCTCTAGA
TATCATATTCGAAGTCCAGATTTATCAAAAAAGCATACTATGAAGAAGTTGTTTAATAAA
AGTGGCTGTTTCTTCGGGATTGAATCCATTGGTGAATTAAAATATTTAGTTGATAATTTA
CAAGTGTTTTCAGATGTGTTTACTGAAAAGTATTTTATAGAAAGGCATTCACTGATTCCA
CTTATAAGACCATTTAAAACAAAAGAATGGTACGAACAATTAAGCATAGGAATCTCTTCA
AAAGTTTATCAGAGTTTATTTAGTTTGAAAAAAGGGAATATAAAGTCAAAAGAGCATTTA
TATTATTGCTCTGTATGCGTAAAGGAACAATATCAACTTTATGGTGAAGGGTATTGGAAT
AGAGTACATCAGGTTCCAGGAGTTTTTGTATGCATTAAACATCAATTACCTCTAAAGAAA
CATCCGGTTAATATTATGACTTTTCGGTCTCATAATTTTATCTATCCAAATCTAAAGGAT
AGTAACAGCAATGAGATATTCATGGAAAGTGAACTTGTGGATGAATTAATAGGAATTGCA
GAAGATGTAAAATATTTGCTAGATAAAAATTTTTCGTCTTTTTCAAAAGATTATTATGTT
GAGAAATATGAGACACTTTTGAAGGTTAAAGGGATTGGATACCCCACTTTAAAAAGACAT
CAGCGCTTAAGGGAGTTACTTCAAGATCATTATTCGCAAACCCTATTAAGGATGTTAGAA
TCCTCATTTAAAATAGATGAAAGATTATCATGGGTAAATTATATTCTGGGGAAAGGTAGT
ATACAATTTTGTCATCCCATTAGGCATATATTGATTATGCGATGTTTGTGTGGCTCAGTA
AAAAATTTTTTTGAAAATGAATATTTGTATGAACCCTTTGGAAAAGGTCCATGGTTATGC
ATGAATTCCCTATCGAATCATTATTTACAAAAATGTGTAGATAAGGTGGAAATCAGTGTT
CACGGATTGAATCGAGAAATTCAAGGGGATTTTGAGTGTGATTGTGGTTATATATATAGA
CTTAGGGAATGGGAGCAAAACCCCCTAGAAGTTGCATTCTTTAATAATAGGATTATTCAA
AAAGGCCACGTATGGGAAGTGGAGTTTAGCAAACTTTTATCTAGTGGATTAACACAAAAA
GAAATAGCTATGAAAACGGGTTTTACACCACCGACTATACGAAAAATATTGAAGGATCGT
AAAAATGTCCCAATTAAAAAATCGAGAGAAGACAGTTTGAAGGTCGCTCGAGAAAAGAAA
ACAGCTCAGTACAAGCATAAATGGATACAATTACGAAATAAATATCCAGCGTATACGAGA
GCGAAATTAAGTGGTTTAAATAGAGCTGCATATGCGTGGCTAAGCAATTATGAGAGAGCG
TGGTTAGAGGAACATTCACCACTTAAGGTTTTGGGGAAGCATTCAAAAAAAAAGAGTGTA
GAAAGCTACAATAGAGAAGATTTAATATTAATCGAAGAAGCAAAAAAAATAGTTGATAAC
TGGGATGAATATGAAAAAAACAGAGGTAAGTTAATTAGAAAAACGTATGCAGCTGTTACG
AAAATATTAGGTGTATACCAGAAATGTCAAAAAAAGAAAAATCATTCTTTATTACAAAGT
TACATTGTCACAGTTGAAGAATCTTTACAAGATTTTCAAAAAAGAAGAGTTCGATATTTA
TTAAATACAAAATTCAAAGATAAAGTAGTTACTTTATCTAAAATAAAAGAGGCTGCAAGT
ATAAAGGTGGCTGTAAGGGAAGGCGAAGGGGATATAAAAGAATACGTTGAAAAATTGATC
AAAGCTCATAATCAAACAAACTAA
>plasmid1_350 360042-361559 - length=1518 nt
TTGTCATATGAAGAAGCTTTTGATCAACTTAGCTTCCTACCCAATTATCATGAAAAAGAA
AGAAATTTATCAGATCATCATCGATTTCATGCCTTATTACGTTTAACTCGTTTTTTTCAA
CCAATTTCTCAAACATTAGACTTGGAAAGACGTTTTTCAAGATTTTTACGCTATGGATAT
GTGAATCGGAATCCTCTTCAAAAGCAACACGTTCAAGTATTAAATGAATTACATCATCAA
TTAGTAGAAAGAAATAATTTAAGTCTGCCGGCGGATATACGGGCTACTGCATCTAGTTTT
ACATTAATGGGTTTCTCTGGCATTGGAAAATCAACAGCTATAGAACGAATACTTTCATTA
TATCCTCAACTTATTATTCATAGAGATCCCCTCAATACGCTTCAAATTGTTTGGTTAAAA
TTAAATTGCCCACATGATGGGTCGTTAAAGTCATTATGTCAAAACTTCTTTGAAAAGATA
GATCAATTAATTGGCACAAACTATCTCGAAAGTTATGGGAAATCCTCTAATTCTATAAGT
TCAATGGTAACTAGGATGGGGCAAATTTCTAGACTACATTGTGTTGGTGCATTGATCATA
GATGAAATTCAACATCTGTTGGCAGCGACAGGGGATGCCTCTGAGAAAATGATGAATTTT
TTTGTTACCCTTATTAATGAAATTGGTATTCCGGTAATGATAATTGGAACCATGAGGGCT
AGGAGCCTTTTACAAAAAGATTTTAGACAAGCACGTCGTGGTAGTGGACAAGGTGATATG
GTCTGGCAACAAATGAGCAATAAAGAAGATTGGGAAGTTTTAATTACAAGTATGTGGGAT
TATCAGTGGACAAAGCAACATGTGGAACTAAATCAAGATTTATTAGATGTTATTTACGAG
GAAAGCGAGGGTATTACTGATATAGCTATAAAGTTGTTTTTACTAGCACAGGGGCGAGCG
ATTGAAACGGGCATAGAAAAAATTTCATCAGAATTAATCAGAAAAGTGGGTAAAGAAGAT
TTAAGACTTGTTCAACCTATGCTTCAAGCTCTTAAATCTGGTTGTGAAACAGAAATTGCA
AAGTATGAAGATCTTGTATCGTTAGATATACAAGATTATATATTTAATAAACTTCCAGTA
ATTGATATGAGAGCCAAACTCCAAGATAAAAAAGAAAAAATCGCACAAGAGCGTCAGAAA
ATAGAACCAACAAAGGTAGAGAAATTGATTATTTCCCTTATAAACTTAGATATAAACGAA
AAGGATGCAGAAAGAGCAACAAAATATGTATTAAATAAATCACCTAACTCTAAAATTAGT
GAGTTGATGAAAGAAGCTTTACAATATATTAAGGACAAAGGAAGCAAAAAGAAAAAAGTT
GTAGTAGAGGATAAAAATAAATTAAAGTGTATCATTGATGAAGGTAAAAAGAATAGACAG
TCTGCGTATGAGGCTCTCAATGGTGAAGGATATATTAAGGACCCTTTAAAAGAATTTAAT
TATAAAGAATCAAGGTGA
>plasmid1_351 361675-363696 - length=2022 nt
ATGCCTTTTGTAGATACACTGAAAAGTCTTCAAGAAGGCTTTTCGAATGGACAGTATATG
AAAGTAAGCAATGATGAAGTATTTCCAGTTGTAAATCATCAAGAATTGACAGAAAAAGAT
ATACTTATGAGAGATAAGGCATGGAATATTATACAAGATTTAATAATTCAAGAACCTAAC
ATTTATAAAAGAGATAAAAGAGGTACGTTAATTAGACAAACGAGAGGGAATTTTGGGTGC
TCAAAACAAACGATTTACAAATATTTAAAGCGGTATTGGCAAAGAGGAAAGGTCAGAGAT
AGCCTACTTCCTGATTTTAAAAATTGCGGTAATAAGGGGAAGTCGAAGAATTGGAGCGGA
AATAAGACGGGTAGACCGAGAATGACTAATAGCACGGGAATCAATATTACATCGGAATTA
AAAGGAATATTCAAGAAAGCTATACAAAATTATTATTTTACAAGTCCAGAAAATACACTG
ACATATACATACAAAATGATGATTAGGGATGCTTTTCAGGCAAGCATTCGTTATCAAGAT
GGAACAAAGTATATTGTGATTGAAGACGCAGATACCATTCCTACTTTTCGACAGTTCTAT
TATTGGTTTCATAAAGAATATGGAGTTGAAGAAATTACGTCAGCTAAGCATGGGAGAAAG
AAATTCGAAAGAGATCATAGGGCTGTTTTAGGTTCGTCTTCTTTTGAAGTTTTTGGACCG
GGATCCAGATATCAAATTGATGCGACAATCGCTAACGTATATATAGTTTCTCGTTATAAT
TCTGATTGGGTATTGAAGAGACCAACTATATACTATGTAACGGATGTCTTTACCCATTTA
ATTACTGGTTTTTATATTGGGCTTGAAGGCCCCTCATGGACTGGAATGATGATGGCACTT
TTGAATTCTACAGTTTATAAAAAGGACTTTTGTGCGGATTATGGTATTAATATTACAGAT
AATTGTTGGCCAGCAGCACATCTACCAGAGATTATTTTAGGAGATCGCGGAGAGTTAGAA
GGATATAATGTAAATCATTTGATACAAGGGCTTAATATTACAGTGGAAAATAATCCATCC
TTTCGTCCAGACTGGAAAGGCATTGTAGAAAAATTATTTGATACATCTCAAGAAACAATA
CGCCCCTTTTTACCTGGATATGTTTTAAAAGATTGGGGTGAAAGAGGGGCAAAAGATCCA
CGTTTAGAGGCGAAACTCAATATAGAACAATATACAAAAATTATTATCAATTTTATTCTG
CATTACAATAAAAATTTCTATATGAAGAATTATATACGGGACAAAGATATGATAGTTGAT
AATGTAAAACCAACACCAATTGAATTGTGGAAATGGGGAATAAAAAATCGCTCTGGGAAA
TTACGAGTCGTTCATCCTGATATCATGAAATTTTATTTAATGCCGAGAGGTGTTGCTAGA
ATCACTGCAAAAGGAATCAGATTTGAAAAAATGTTGTATAGCTGTGACACGGCAATACAA
CAATCATGGTTTGCTACAGCAAGAACAAAGAAAAGTTGGAAAGTGGATGCTTCTTATGAT
CCTCGAAATATGAATAATATTTATATTCATACAAAGGATGAAAAGATATTTGAAAACTGC
TATTTATTAAAACATCAAGAGCGATATCAAGATAAAGCCTTAGAGGAGGTTAGACAGTTA
AATAGCTTAGAAAGTAAAGGTTACAAAGAAGAAGAACATATATTACTACAAAATGAAATT
AACTTTTTTGATAATATTCAATCGATTGTTAAAGAAGCTGTTAAGGAAGCAAGCAAAAAA
CAAACAAAGCATGTAATAAAGAGAAAGAAAATTAAAGACATCAAGCATCATACCCAATTG
GAGAGGAAAATGCGAAGAACTGAGGAAGTATTTCAACTTGATAACAATGAAGAAGAGGCT
CTACCAGAGGTTATTCATTTGGATAAACAACAAGAAGATGAATTCAAGCGTCGCTCAGTT
AAAGAATTATTTAATAAAAGGAGGAGGCATAAGCATGAGTGA
>plasmid1_352 363800-364639 - length=840 nt
ATGGCAAAGCGTAAAAATGATTGGACGGAAAAGAAAATAGAGAAGTATATAAAAGAAGGC
AGAGGACAAGGGGAGTTAAATAACTATAAACCCTGGTTAACGATACAAAATGTATCTTCA
ACGGGGAATAGCTCTCGTATAATGGGGTGGAAAACTAATAGGAGACATGAGTTTCTGTCG
GATTTAGAGAGGGATTACTTTTTTATATTAGAATGGATAGAAGAAGTTATTGATATTCGT
GAACAATTTCCATTAAATCGAGAATTGACATATAAAATTGCTGAAGAAAAAGGGATACAT
CATCCTATTTGTAAAGGAACTGAAACGTTAATAGTTCTGACAACAGATTTTTTCCTGACG
GTTCGAGACGGAAAAGAAATTAAATATATTGCTAGGACTATAAAGCCTAGTAGTGAATTA
GAAAATGAAAGGGTAATTGAAAAGTTTGAGATAGAAAGAGAATATTGGGAAAGGAAAGGA
ATCGATTGGGGAGTTGTAACAGAAAAGGATATTCCCGATACGATGAGTCAGAATATTTCG
TGGATTCATAACCATTATTATCTCGAAGAAATTGAGGATGAAACTTTTGTGAAATTCTTT
TTTAGTTACTTAATGACGTTTCAAAATGTGGATAAGAGCTTTATAGAAATCTGCAATGAG
TTTGAAGAACAGTATAATTTGGAACAAGGTTCGTCAATTAATTATTTTAAATATTTAGTA
GCTAGAAAGTTAATTTCTGTAGATATCAATACGCAAAAATTAAATATGCGAGGTTTACAT
ATAAGCGAACTAGCTTTTAGTGAAAGGGGCGATGAGAATTTTGATTACGCTATCAGTTAA
>plasmid1_353 364758-365186 - length=429 nt
ATGACGAACTATCACGAACTTGTAAAAGGAAAAGTATATATTGGTGGAGTAGACGCTATA
CAAGACGCAGTAAAAAAGCATGGGATTACAGAGGTGTTTGATTTACGTGCTGGAGGAGAA
GAGCCAGAAGGATTTCCAGGTGAAGCTAAGCGACATGCTTATCCAATTGTAGAGGGTGTA
GAAGGGCAAGATGAATCTGTTAAAAGTGCAATTGGAGCCGTTAAAGAAGCTGTAGAACGA
GGAGAAAAAGTATTTTTCCATTGCTCTGGTGGACGAAATCGTACTGGTACGGTTGCTACA
GGATTATTATTAGAATTAGGTCATGCTTCTAATGTAGAAGATGCAGAACAACAAGTAAAA
ACAGTTCGTTCTATTATTGCAATTAAACCAGAGTTAAAACAAGTATTACAAAACCTATAT
CAACACTAA
>plasmid1_354 365214-365495 - length=282 nt
ATGAATATTACAGATAAAGCAAAAGAGTTTATTGAAACTGCTATGAAAGAAAATGGTGTT
ACAACATTACGTTTTACATTTGATGGTGCTGGCTGCTGTGGTCCTAGCTACGGTATTAAT
CTAGGCGAAGCACAAGAAAATGATGTCACAGAAACAGTAAACGGTATTCAAGTTGCAATG
GATCCAAAGGTTGTTGAAATTGTAAATACATTGACACTAGACTATGTAGAAGATCAACAA
GGTGCAGGCCTTGTTATTAGTGGCGGATCTAACTGCTGCTAA
>plasmid1_355 365512-366456 - length=945 nt
ATGCATAAAGTCGTTATTTTAGGAACAGGACCAGCCGGATTAACAGCAGCTATCTACTTA
GCACGTGCGAATATGAATCCACTTATTATTGAAGGAACTCAGCCGGGTGGACAATTAACT
ACGACAACGGATGTAGAGAACTTTCCAGGTTTCCCTGATGGTATTATGGGACCAGAGCTA
ATGGACAATATGAGGAAACAAGCAGAACGATTTGGTGCAGAGTTTAAAAATGGTTGGGTA
GAAAAAGTGGATGTATCTAAGCGACCATTTAAAATCACTGTAACTGGAATGGAAGAGATA
GAAGCTGAATCCATTATTGTTTCTACAGGTGCTTCTGCTAAATTACTCGGGATTCCAGGA
GAGAAGGAAAATATGGGTCGTGGAGTAGGAACTTGTGCAACATGTGATGGATTCTTCTAT
CGTGGTAAAAAAGTCATTGTAGTTGGTGGTGGAGACTCTGCAATGGAAGAAGCAAACTTC
CTAACAAAGTTTGCAACAGAAGTTCATATTGTACATCGTAGAGATGAACTACGTGCATCT
AAAATCATGCAAGATCGTGCAAAAGCAAACGAGAAAATTACTTGGGGATTAAATAAAACA
CCGATAGAAGTAATAGCAGATGGAAAAGTTACAGGTCTAAAAGTGAAAGATAACGAAACT
GGTGAGGAAGAAATTATTGAAACTGACGGTATTTTCATTGCGATTGGCCATCGTCCAAAT
ACAGAGTTTTTAAATGGTCAAGTTAAGATAGATGAAGCTGGTTATATTGTTGTAAAACCA
GGAACGACAGAGACAAATATACCAGGAGTATTTGCATGTGGAGATGTGCAAGACCATAAG
TATCGTCAAGCAATTACGGCTGCAGGAACTGGTTGTATGGCTGCATTGGATTCCGAACGC
TTCTTAGAAAATCATGCTGTGCATGATTGGAGTCAATCTTTATAA
>plasmid1_356 366480-368243 - length=1764 nt
ATGACAAACCTATTTAATCCAAGCACAATGACATTTACACCATTTCTATTCTTTACTGGT
AAAGGTGGCGTAGGTAAAACATCAACCGCATGTGCAACAGCCATAACGTTAGCTGATATG
GGGAAACGTGTTTTGTTAATTAGTACTGATCCCGCTTCAAATTTGCAAGACGTATTTGAA
ATCGAACTAACCAATAAACCAAAAGTCATTCCTAATGTTCCGAATCTACATGTAGCTAAC
TTAGATCCTGAAACAGCTGCTCATGAATATAAAGAGCGTGTTGTTGGTCCATATCGTGGA
AAGCTACCTGATACGGTTATTGCGACAATGGAAGAGCAATTATCCGGAGCGTGTACAGTA
GAAATTGCAGCTTTTGATGAGTTTTCTACGTTACTTACAAATAAAGAATTAACATCGAAA
TTCGATCACATTATTTTCGATACAGCGCCAACAGGACATACGCTCCGTCTTCTTCAACTT
CCAACAGCTTGGAGCGGATTCCTAGAAGAAAGTACACATGGAGCTTCTTGTCTAGGACCG
TTAGCGGGACTTGGAGATAAAAAAGAATTATATAGTCAAACTGTTGAAGCGTTATCTAAT
CCAAAGCAAACATCGTTAATGCTTGTGACACGTCCTGATAGTTCCCCGTTGCAAGAAGCA
GAACGTGCAGCCAAAGAGTTAAAAGAAATTGGAGTTAGTAATCAATATTTGCTAGTAAAT
GGTGTTTTAACGAACTATGTGCAAAATGATAGTGTTTCTAAAGCATTGTTTACAAGACAA
GTACGTGCGTTAGAAAACATGACAGAAGAACTGAAAGATCTTCCAGCTTATGAAATTCCA
TTAGTGCCGTTTAATGTTACTGGCATAGAGAATATGAGAAAGTTGGTTCAACCAATAGAA
AATCTTTCAATTTCAGATGAAGAACAACACAATGTTTCTATACCACCTCTTCAAAACTTG
ATTACAGACCTATCTAAGACAGGAAAAAGAGTTATTTTTACAATGGGAAAAGGTGGAGTA
GGAAAAACAACTGTAGCTTCAGCAATTGCAGTTGGGCTTGCTGAAAAAGGACATCATGTA
CATTTAACTACAACGGATCCAGCGGCACATATTGATTATGTTATGCATGGCGAACAAGGG
AATATTACGATAAGCCGTATTGATCCAAAACTAGAAGTAGAAAATTACCGTAAGGAAGTT
ATTGAGCAGGCGAAAGATACAGTAGATGAAGAAGGGTTAGCGTATTTAGAAGAAGATTTA
CGTTCTCCTTGTACAGAGGAGATTGCGGTATTCCGTGCTTTAGCTGATATTGTTGAAAAA
GCAAATGATGAAATCGTGGTAATTGATACCGCACCAACAGGTCACACATTATTGTTACTA
GATGCGGCGCAAACGTATCATAAAGAAATCGCAAGATCTTCAGGTGAAGTACCGCAGTCT
GTGAAAAACTTACTACCACGTCTTCGTAATCCAGAGGAAACAAGTGTTGTAATTGTAACG
TTAGCAGAAGCGACACCAGTTCATGAAGCAAGTCGTCTACAAGAGGATTTAAAACGTGCA
GAAATTTATCCGAAATGGTGGGTAATTAATCAAAGCTTTTATGCAACGCATACAATAGAC
CCAGTATTAAAGGGACGATCACAATCTGAAGTGCAATGGATTCAAGAAGTTCAAAAAGAA
TCAAAACATAATAGTGTGATTATTCCTTGGCAATCAGAAGATGTTATTGGATATGAAAAA
CTAAAAGAATTGACAGTTCAATAA
>plasmid1_357 368262-368621 - length=360 nt
ATGAAAAAGATTGAAATTTTTGATCCTGCAATGTGTTGCTCTACCGGAGTTTGCGGCCCA
AGTGTTGATTCAGAATTAATTCGTATATCAGTTGCTGTTAACAATTTGAAAAATAAAGGA
ATTGATGTAACTCGTTATAATCTTGCGAGTGAACCAGATGCTTTTGCTAATAACAGTGTT
ATTAGTCAGTTATTAATGGATAAAGGACCAGATGTGTTACCTGTAACTATAGTAGATGGA
AAGATAGTAAAAGAAAGAGTTCATTTAACAAATGAAGAATTAGCACAATTAACGAATATG
ACGGAAGAAGAGTTAAGTCAGAAGCCAAAGATACGTTTAAATGTAAACGTAAAAAAATAG
>plasmid1_358 368687-369091 - length=405 nt
ATGGAAAACAAAAAAACAATTTACTTCTTATGCACAGGAAACTCTTGTCGTAGCCAAATG
GCAGAAGCTTGGGGCAAAAAATATTTAGGTGACAAATGGAATGTACTTTCTGCTGGTATT
GAGGCACACGGAGTAAATCCAAATGCGATTAAAGCACTGAATGAAGTAGACATCGATATC
ACGGATCAAACATCTGATATTATTGATCGCGACATTTTAGACAAAGCGGATCTTGTTGTA
ACGCTTTGTGGCCATGCAAATGATGTATGTCCAACAACGCCACCACATGTAAAACGAGTT
CACTGGGGCTTTGATGATCCAGCTGGTCAAGAGTGGTCTGTATTCCAAAAAGTTCGTGAT
GAAATTGGTGAACGTATTAAAAAGTTTGCTGAAACAGGAGAATAA
>plasmid1_359 369118-370173 - length=1056 nt
ATGAGCAACACGGGGAAAAAACGTCTGTCTTTCCTAGATCGATATCTAACCCTTTGGATT
TTTCTTGCAATGGCAGTAGGAATTGGAGTTGGCTATATATCCCCTGGATTTGTTGAGGGC
ATGAATAGCTTACAAGTAGGAACAACCTCTATACCACTTGCGATTGGGTTAATTTTAATG
ATGTATCCTCCATTAGCAAAAGTTCGTTATGAAGAGATGGGGCGCGTTTTTAAAGATGTA
AAAGTATTGGTATTATCACTTGTACAAAACTGGATTATTGGTCCTATTCTTATGTTTGCC
TTGGCAATTATATTTTTACAGGATAAGCCAGAATACATGGTGGGCTTAATCATGATTGGT
TTAGCTCGTTGTATTGCGATGGTTATCGTATGGAATGACTTAGCGAAAGGTGATACGGAG
TATGCGGCAGGATTAGTTGCTTTTAACTCTGTATTCCAAATGTTATTTTTCTCAGTATAC
GCTTATGTGTTTGTAACAGTCATTCCAGAATGGTTAGGAATTGAAGGAGCTGTTGTAGAT
ATTACAATGGCAGAGGTTGCAAAATCAGTCTTTATTTATTTAGGAATTCCGTTCATCGCA
GGAATGTTAACACGTTTTATTTTTGTAAAAACAAAAGGGCGAGAGTGGTACGAAAAAGTA
TTCATTCCCAAAATCAGCCCAATTACATTAATCGCATTATTATTTACAATTATTGTGATG
TTCTCATTACAAGGTGAAGCTATTATTAGCGTACCATTCGATGTTGTACGTATTGCAATC
CCATTACTGATTTATTTTGTATTAATGTTCTTTATCTCTTTCTATATGGGTAAGAAAATT
GGTGCAAGTTATGGAGTATCAACAACATTAGCATTTACAGCTGGAAGTAACAACTTTGAA
TTAGCAATCGCTGTAGCTGTAGGTGTATTTGGAATCCAGTCTGGTGCAGCGTTTGCGGCA
GTTATCGGACCTTTAGTCGAGGTGCCAGTTATGATAGCGCTTGTAAATGTAGCACTTTGG
TTCCAACGTAAATACTTTCAAACACAACCAAAATAA
>plasmid1_360 370202-370549 - length=348 nt
ATGGAAAAAACGGTTATAGAATTAACAAGAGTGTCACAGTTACTAAAGCTACTAGGAGAC
AAAACAAGACTAACAATAGTATCAATTCTCAAACAACGTGAATGTTGTGTCTGTGAACTT
CTTGAAGTGTTTGACATGAGTCAACCTTCAATCAGTCAACATCTTCGAAAGTTAAAGGAT
TTAGGCTTGGTGCAAGAAGAGCGTAGAGGTCAGTGGATTTATTATTCTTTAAATCAAACA
AGTGATTTATACGCACTTTTAGAAGATATTTTAGCGCATGTACCAGACCAAACAGAGAAA
ATTAAACAAATTGAGAAGAGCAATCCTACACTCCAGTGTGGTTGTTAA
>plasmid1_361 370744-370935 - length=192 nt
TTGATTGATCAATTATTTATTGTGGGGATTTACCTACTAATCATTTTTATGTGTACATAT
ATCACATTAGAGTATCGACAGCATAAAATGAGTAAACAGTATTTTGTAGTATGGTTAGTT
GCTGTTTTTTTAACAGGTCCATTCGGTTTTCTTTTATATCTGTTATGTGGCAAGAGATAC
AAAGGTCTGTAA
>plasmid1_362 371135-371599 - length=465 nt
TTGTACGATGATTATCTCAGAGGAACATTCATCGGCAAAAAAAGAGTACAACTTAAAAAT
ATGATAGATAACCTAAAGCAAGATGATAAAATTGTTGTTACAAAACTGTTCACATTAGCT
GATTCAACACGTCATCTTGTTGAGTTATTACAAGTCATTGATAATAAAGGTGCTTACATT
TACTTTGTTCAAGAAGATATTGATACGAGTCATGCAAATGGGTATCATTTTGGAGATATT
ATAAAACATCTTGTTGATTTTCAAAGTGATGTAATTAGTGAAAAAACGAAGAAAGGCTTG
TATGAAGGGAAACAAAAGGGAGTTACAGCAGGACGCCCAAGAAAACCTGATGAGAATGTA
AAGCGTGCTATTGTAATGTATCAAAGTGGTAACTATAGTTTAGCTGAAATACGAGAAGAA
ACTGGAATCAGTAAATCTACTTTATATAGATATTTAGAAAATTAA
>plasmid1_363 371789-372100 - length=312 nt
GTGTATGGAAGACTTATTGCCATCTTTATCTGTTCTTCTACGATGTTTAAGATGCGTAAA
CTTCTTTTGCAAAAGAACAAAAGAGAATTAAGTGAATATAAAGCCATTGGGATGATTCAA
GATCATGTATCGCTGTTATATCAAGCGATACAGAGAAACACCCAAAATCTAACAAAGATT
TTAATCCGTTTGTTCGACCTCCTACAGAAGAATGGACGGAAATCTCATCGATATGAGAAG
AAAACTATCTTTGATATTATGGGTGTTGTCTATGAGTATAATGGGTTTGGAAAACAAAAG
AAAGCTGCATAA
>plasmid1_364 372702-372953 - length=252 nt
TTGAAATATATTTTTTCGGCATTATGGAAAAGTAAAATCTGTGAAACATCGGCCATTTCA
AGCGCGGCGCTCACGTATTTTCAACGAATTCGTATTTTAGATGCGACGATTTTCCAAGTA
CCAAAACATTTAGCCCATGTATATCCTGGATCAGGTGGTTGTGCACAAACAGCGGGTATC
AAGATTCAATTAGAATATGACTTACATAGCGGACAGTTTCTAAACTTTCAGATAGGTCCA
GGAAAAAAATAA
>plasmid1_365 372958-373233 - length=276 nt
ATGAATCTTTCGATTCAAGATGAATTACAACTATTTTCTGAAGAACTGTATCGTCATTTA
ACCCCTTCTCTTTTGGAAGAACTCGCAAAAGAATTAGGTTTTGTAAAAAGAAAACGAAAG
TTTTCTGGAAATGAATTAGCTACCATATGTATTTGGGTAAGTCAACGTACAGCGAGTGAC
TCGCTTGTTCGACTATGCAGTCAATTACATGCGGCCACAGGCACTCTTATGAGTCCAGAA
GGACTCAATAAACGCTTTGATAAAAAAAGCGGTTGA
>plasmid1_366 373715-374056 - length=342 nt
ATGTCTAATTTACCTAATTGCCCAAAATGTAATTCAGAGTACACTTACGAAGATGGAAAT
CTTTTTGTTTGCCCAGAATGTGCCCATGAGTGGACTTTAGAATCAGAAACTGAAAATAGT
GAAGATACAAAGGTAATTAAAGATGCAAATGGAAATGTACTAAACGATGGTGATTCTGTA
ACAGTCATTAAAGATCTTAAAGTAAAAGGAACTTCATCTGTTGTAAAAATCGGTACAAAA
GTAAAAAGTATTCGTTTAGTGGATGGAGACCATGATATTGATTGCAAAATTGATGGTTTT
GGAGCGATGAAATTAAAATCTGAATTTGTTAAAAAGATATAA
>plasmid1_367 374192-374431 - length=240 nt
ATGTCTCAATTTAAAGAGCAAGTATTAAATGTGTTAGAAGACGTATGTGAAAATGATATC
GTAAAAGAGAACCCAGATGTGCAATTATTCGAAGAAGGAATTCTAGATTCTTTTGCTACA
GTATCTTTATTAGTAGAATTTCAAGAACGTTTAAACATTGAAGTGTCTATTTCTGACTTT
GACCGTGATGAATGGGCAACACCGAACATGATCATTAAGAAACTGAAGGATCTGCGATAA
>plasmid1_368 374473-374997 - length=525 nt
TTGGAGAATGCGGAAAAGATTTTTGCAAGGTGTGAACAAGAAGGTTTTTCATACATCCAA
CATATGATCATGAAACAGCAAGAAGAGAATATCTTCCTTACATTTAAACGAAAAACGGAT
TATACAAACAGTATCTTTTCAAAAGAGGATAAAAATAATTATGAAAAAAATGTCTCGTTT
TTTTCTCATGTTTCTGGTGGTGTAATTATATGGGGAGTAGCTTCGAGTAAAAATAAAGAT
GGTGTGAACATAGCTAAAAAAATCCAACCTATCTCTAATGGAAAAGAGTTCTTAAGTAAT
CTAAATTGTTTATTTCCAAAAGATTTTTCTGCCATAAACCCGGATGTTAAAAACATATAT
ATTCCTTTTCCTAAAGAAACAAACAATGGATTTGTAATCACATATGTTCCAGGGAACAAC
TATCTGTTAAGCCTTAATAACTATTATACAAAGACCAGGGATAACTTTGTAATGATGATG
GGGCAAATTCTTTTAAATGATGTGTTAAAAAATAGAATACTATGA
>plasmid1_369 375084-376847 - length=1764 nt
ATGAGAGGGTTATTTACGGGAAGGTTTGCAGGATATTCATTGGGACATTTTCAAAAGGAT
CTTCTTTCAGGAATAATTGTTGGAGTTGTTGCGATTCCACTTGCTATGTCTTTTGCTATA
GCCTCTGGTGTTAAGCCAGAGTATGGGATTTATACAACATGTATTGCCGGGATACTCATT
TCGCTATTTGGTGGTTCAAAGTATCAAATTGGAGGACCTACAGGTGCTTTTGTTCCGATT
CTTTTAGGAATTGTTATTACCTATGGGTATGAAAATTTACTACTTGCTGGTTTATTAGCT
GGAATTATCTTATGTCTTATGGGAATTTTTAAACTAGGCTCTTTAATTAAGTTTATTCCA
CGACCTGTAACAATTGGCTTTACATCAGGTATTGCTGTCATTATCTTTACGGGACAAATT
GCTAGTTTTTTAGGTCTAACAGGTATAAAAAAGCATGAGGAATTTATAGCAAACCTGAAG
GAAATCTTCACTCATATCGGTACGATCAATTTTTACAGTGTTATAACTGCTTTGATTTGC
CTTTTTGTTATACTCATAACACCAAAGATTTTGCCAAAAGTGCCAGGTTCATTAGTAGGT
GTTGTTATATCAACTTTAATTGCAACTATATTTTTCTCAGGTCATGTACCTACTATTGGT
ACAGCATATGGTACGATTCCAAACACACTTCCTCAATTTGGTATACCCGAAATCACATTA
GAGCGTATAAAACAGTTAATCGGTCCTGCATTTGTTATTGCTATGTTGGGTGGTATTGAA
TCTCTTTTATCCGCTGTCGTGGCAGATGGTATGACAAATAGTAAACACAACAGTAACAAA
GAACTGATTGGTCAAGGAATTGCCAATATTGTTACACCGTTATTTGGAGGAATTCCAGCA
ACTGGAGCGATCGCTCGAACAGCAACTAATATTAAGAGCGGAGCTACATCTGCGATGTCA
GGTGTTTTTCACGGGGTATTTGTGTTATTCACACTTCTACTATTGGCTCCATATGCTTCA
CATATTCCACTTGCCAGTATGGCTCCCATTTTAATGGTGGTAGCTTGGAATATGAGTGAA
CAAAAACATTTTGTTCACATACTTAAAATGAAGACGGGGGATTCCCTTGTCTTGCTTGTA
ACATTTTTGCTTACTGTATTTACAAGTTTGACAACAGCTGTAGAAATCGGTCTTATTTTA
GCGGTTATTTTGTTTACAAAACGTATGAGTAATATGCTTGTCATATCTAAAGTGCTTCCT
GATCATACAAAAAAGAATGAAAAATTGTTACCCCATGTGGTAAATAAAGCTCATGATTGC
CCGCAAATTGGTATTTACACAATAGAAGGGCCATTATTCTTTGGGGCTGCTCAAACATTT
GAACAAAATATTTTAGCAACCATTCATTATAAACCCAAAGTTTTAATTTTACGTATGGGA
AAAGTTCCTTTTATTGATACAACAGGAGAGTCTTACTTTAGGAATATTGTTCAGCATTTT
AAAAAACAAGGTGGCGTACTTCTCATTTCAGGAATTCAATCAGAGCTAAAAGCAACTCTA
GATAAGAATGGATTGTATGCTGAGATTGGGGAAGAAAACTTTTTTGATCATACCGGGGAA
GCCATTAACTGTGCTTTAGGACATTTGAATACAAAGAAATGTATAGGGTGTAAGCATTTC
GCTTTTCATGAATGTACCGAGCTTTCTCAACAATCTCAGGAAGTGAATACAATAAAGAAT
AAGGCAAATGCATTAGATTTTTAA
>plasmid1_370 376979-377419 - length=441 nt
TTGAGCATTGAAGTTAAGAAAGAAGATATCATTCAACATGGAATGGACATATTTCGCTCA
ATAGGAGCTCATCACGTTTGTAATGTTTGTATTAAAAGTGGAAATTCTTGTTGTTTTTCA
TGTCAACATTTACAGGATGGAGTTGGATGTCAAAAAAGAAATACTGCTTGTACAGCTTGG
TTATGCGGGATTCAGAGCTTTTTATTTGACCAAATAGGGTTATTGGATGAATGGAATCGT
TTCTGGATTGAAATTCCAGGACAAATGTTTCGTAGAGATATTACTCCAGATAAGGTAAGA
ATTACCTCGTTTATAGATACGAAGAAGCTAGATAGTCGAGCCGGAGAGCTTCTAGCGGAA
AGATTGAAATTCTACGTACAACAAGGTGGAGATATCAGCAAACTAGAGCGTCATTTAAGC
AAAACATATAACCAATATTAG
>plasmid1_371 377421-377774 - length=354 nt
ATGGGAACCGAAATGCAACAATTTAAAGCTGATTTTTTTAAAGCCTTATCACATCCTTTG
CGAATAGGTATTCTAGAACTATTGTCAGAGGGTGAAAGAAGTGTAAATGAAATTCAAACC
ATCCTTAACAAGGAAGGTTCAGCTGTTTCTCAACAATTAAGTGTACTACGTTCAAAAAAC
ATTGTTGTTGGTACTAAAGATGGAAAACGAGTTTTATATTCTCTACGAGACCCTATGATT
GTGGATTTACTGGTAGTTGCACGAAAAATTTTTAACAACCATTTAATCGATACGATTTCA
ATGTTAGAAGAACTAGATGAAACAGAACTTGAAACGATAGGTAAGGAGGGTTAG
>plasmid1_372 378047-378589 - length=543 nt
ATGTTAATCGGATATATGAGACCGTATCAAGATGATCTGAAATGCGAAGAACAACTAAAA
AAATTAGAAAAAGTAAATTGTACAACAATCGTTTCAGAGGAACATTCATCAGCCAAAAAA
AGAACACAACTTAAAAGTATGATAAGTAACCTGAACCCAGGTGATAAAATAGTCGTTACA
AAACTTTTTACATTAGCTGATTCAACACGCCATCTAGTGGAGTTAATAGAAAACATTGAT
AGGAAAGGTGCTTATTTTCAATCTCTTACTGAGGGAATTGATACAAGCAATACAGCTGGA
TATCCATTCGGCTATATTGTAAATCATCTTGTTAATTTTCAAAGTGACGTGATAAGTGAA
AAAACAAAAAAAGGTTTATATGAAGCAAAACAAAAAGGAATCACTCCTGGACGACCCAGA
AAACCTGACAAAAATGTAAAACGTGCGATAGTCATGTATCAAAGTGGAGAGTATAGTCTC
GTTCAAATAAAAGATGAAACAGGGATTAGCAAATCCACGCTATACAGGTATCTAGAAAAT
TAA
>plasmid1_373 378770-380233 + length=1464 nt
GTGGTAGAAAAATTAAAAACAGAATGGTTTTCAAATGTTAGAGCGGATATCCTTGCGGGG
ATTGTTGTTGCACTAGCATTAATTCCAGAGGCAATTGCATTTTCAATTATTGCAGGTGTA
GATCCGATGGTGGGATTATATGCATCCTTTTGTATTGCAGTTATTATTGCCTTTGTAGGT
GGTCGTCCTGGAATGATTTCAGCGGCAACAGGTGCAATGGCATTACTTATGGTTCCTTTA
GTAAAAGAGCACGGGCTAAATTATTTATTAGCCGCAACAATTTTAACAGGTGTTATACAA
ATTATTTTTGGTGTATGTAAAGTAGCACGATTAATGAAATTTATCCCACGTGCTGTCATG
ATTGGGTTTGTTAATGCTTTAGCAATTTTAATTTTTATGGCTCAAGTACCACATTTTATT
GGTATTTCCAATCTGACATATGTATTTGTTGCAATTACATTAGCAATTGTCTATATTGTA
CCGCGATTTATTAAATCAATTCCAGCTCCATTAATAGCGATTGTATTATTAACAGCGATT
GCGATTTATATGCATTTGGACTTACGAACTGTCGGTGATTTAGGAGCGATTACAAAATCA
TTACCATCGTTCTTTATTCCAGACGTTCCATTCACATTTGAAACATTAAGCATTATTTTT
CCATATTCCATTGCTTTAGCGATTGTTGGACTATTGGAATCTTTACTAACAGCGTCTATT
GTAGATGACATGACTGGAACAGAAAGTAATAAAAATCAAGAGTCCCGAGGTCAAGGAATC
GCTAATATTGTTACGGGTTTCTTTGGTGGTATGGCAGGTTGTGCAATGATTGGGCAATCT
GTAATCAACGTAAAATCAGGCGGACGTGGTAGACTGTCTACTCTAATCGCAGGACTATTT
TTAATGTTTCTCATCATTGTATTAGGAGATTTAGTTGTACAAATTCCAATGCCTGTTCTA
GTAGGTATTATGATTATGGTTTCCATTGGTACATTTGATTGGTCTTCGTTCTCATATTTA
GTAAAAGCGCCAAGAAGTGATGCAGCAGTTATGTTAGTGACAGTTATTATCGTAGTTGCA
ACGCATGATTTATCTAAAGGTGTAATTGCTGGTGTATTACTAAGTGCTATATTCTTTGTT
GCTAAAATTTCAAAGATAAAAGTTACAAAACGACAAGATGGTTCAAATATGATATTTGAT
GTAGATGGTCAATTGTTCTTTGCATCTGTAGAAGGATTCGTAGAATCATTTGATTTTAAT
GTTAAAAATAGAAGCATTGTCATTGATTTCTCAAACACGCATGTTTGGGATGATTCGGCA
GTTGGAGCTATCGACAAAGTTGTTATTAAGTACCAAGAAAATCAAAATATTGTTACCATT
ACAAACTTAAATTCTTCTAGTAAGAAACTCGTAGAAAAATTAGCTGTATATAATAACCCA
AATAGAAAAGCTTCTTCACATTAA
>plasmid1_374 380256-380675 + length=420 nt
ATGTATAAAAAAATCCTATTGGCTGTAGATGGTTCTGAACATTCCTTACGTGCTACACAA
GAAGCAATAAAAATTGCATCCTTAGCTAACGAATGTACAGTTGAGATTGTATTTGTAGTT
GATTATGCAAAAGCAAAGAATGAAGTTATTCACGCACAAGGGAAAGAAGAATTAGAGTTA
TCCCGTCGTAAGAGACTTTTACCTATTGAAGAAAAATTAAAAGAAAATCGTATTTCTTAT
GAAGTTAAAATATTACATGGTGAACCAGGGCTAACCATTGTAGAGCATGCGAATAAAGGT
CATTTTGAATTAGTGGTACTTGGTAGTCGTGGACTCAATGCGTTGCAAGAAATGGTACTA
GGAAGTGTGAGCCATAAAGTAGCTAAAAGGGTTCAATGTCCAGTACTGATTGTAAAATAA
>plasmid1_375 380779-382446 + length=1668 nt
ATGAAAACACTACAAAGTGGAAAAACAAAGATTTTTGCTTTAGGTGGCCTTGGAGAAATT
GGAAAGAATATGTATGTCATTGAGTATGAAGATGAAATCATCATTGTAGATGCCGGATTT
AAATTTCCTGACTCTGAACTATTAGGTATTGATTATGTTATACCCGATTATACGTATCTA
GAAAGAAATAAAGATAAAATAAAAGGATTATTCATCACACACGGACATGAAGATCATATT
GGCGGGGTTCCCTTTCTATTTAAATGCATACAAGTACCGATATATGCTGGGAAGCTAGCT
GCAGCATTAATTAAAAGTAAATTTGAAGAACATAATATCCGCCATGTTGAAATAAGAAAT
ATATTGGATGAAACAGAAGTTAAATTTCAACACACGAAAGTACGTTTTTACCGAACAACA
CATAGTATTCCTGACGCATTTGGTATAGTAGTCACCACTCCAAATGGAAATGTTGTACAT
ACTGGTGATTTCAAATTCGATTTTACACCCGCTGGTACTGAGGCGAACCTACACAAAATT
GCTGAAATCGGAAAAGAAGGTGTATTGTGTTTACTATCCGACAGTACAAATAGTGAAGTT
CCTGGCTTTTCAATGTCAGAAAAAAAGGTTGGGCAGTCTGTAAAGGAAATCTTTTCAGAG
GCTCAGGGACGTATCTTATTTGCCACTTTTGCATCTAACGTTCACAGATTGCAACAGGTT
GTAGAGGCTTCTATTTTGTATAATCGTAAAGTTGTAGTTGTAGGAAGAAGTATGGAAAAA
ACAATTCAAATCGGAAGAGACTTAGGATACATCCAAGCTCCAAAGGACATATTCGTTGGC
GTACATGAAATCAATCATATTCCAAGTCACCAAGTAACTATTATATGTACGGGAAGTCAA
GGGGAACCAATGGCAGCTTTATCAAGAATTGCATATAATAATCACCGACAAATTCAAATT
ATTCCTGGAGATACAGTTGTTCTTTCTTCCTCCCCGATTCCAGGGAATGTGTTAAGTGTT
AACAGAACGATTAATCAACTATATCGAGTAGGTGCAAATGTAATTCATCATAAAATAAGT
GATATTCATACATCTGGTCATGGAGCACAAGAAGAACAAAAATTGATGCTCTCCCTTTTA
AAGCCGAAATATTTCATGCCTATTCACGGAGAATATCGTATGTTAAAAAAGCATGTAGAA
TTAGCTGTAGAATGTGGTGTCCCTTTAGAAAATTGTTTTGTTATGGATAATGGGCAAGTA
TTAGAAATCTCCAAAGGAGAGGCTAGAATTAGTAGTAAAACCATATCTTCTCAGGCTGTG
TATGTTGACGGGAGTGGTATAGGTGATATTGGAAACATTGTTTTACGTGACCGTAGAATT
TTATCTGAAGAAGGAATCATTATTATAAGCCTAAATTTAGATTGTAAACAAAAGCGATTA
GTATCTCAGCCGGCGATTGTTACAAGAGGCTTTGTATATATGCGTGGATCAGAAGAACTC
ATGAAGAAAATAGAAGATATTGTAGAAGATTGTATATGTAATTTACTAAATGAAGGGATC
ATAAATTGGGCACAAATAAAACAAACACTTGTAGAAGTATTAAGTCCATTCTTATATTCC
AAAACCGGACGTCGGCCAATGCTTCTTCCAATCATTATGGAAGTTTAA
>plasmid1_376 382597-383085 - length=489 nt
ATGGAGATTAGAAAAGCAACTGAACAAGATGTACAAGAAATTACGACTATTTATAATGAG
GGTATCGAAGATCGTATTGCAACTTTAGAGACAGAAATAAGAACAGATAAATATGTAATG
GAATGGCTATTTCAACGAGAAAAAAGATATTCAGTAATTGTCATGGAAGAAAATTCTCAT
ATCGTTGGCTGGGCTTCCATTAATCCATACAGTCATCGATGCGCCTATCGTGGAGTAGGA
GAATTATCTATATACATAAAAAGAGAATATAGAGGAAAAGGTTTGGGACAGAATTTACTT
TTAGCACTAGAAAAAAATGGACAACAAAATGAATTCTATAAATTTGTTTTATTCACTTTT
TCTTTTAATAATCTTGGCCAAGGGTTATATCGTAAAATGGGCTATCGAGAAGTAGGGGTA
TTTGAAAAACAGGGAATCATGGACGGCGAGCATGTCGATGTTATGATTATGGAAAAATTA
TTAGGCTAA
>plasmid1_377 383196-384266 - length=1071 nt
ATGAAAGAAATATTAGATTCCATTGTAATTGGAGGAGGGCAAGCTGGTCTTGCGTCTGGT
TATCACCTTCAAAAAAAAGGATTACAGTTTTTAATATTAGAAGCGAGTGAGCGAACAGCT
GGGTCTTGGCCTTACTATTATGAAAGTCTGAAATTGTTTTCTCCCGCACGTTTTTCATCG
TTACCTGGAATGCAATTCCCAGGGCATCCTGATGATTATCCCACGAGGAACGAAGTGATT
GATTACTTGCAAAATTATGTGGACAATTTTCAGCTACCAGTTATGTTAAATCAGCGAGTA
GAATCTATAGAAAAAGAAGATGGAATATTTAAAGTTCAAACAGTCTCTGGAAAGACATTT
TTGACTAGAACTATTATAAATGCAACTGGTTCTTTCCACAGTCCGTTTAATCCGATAATA
AAGGATCAAGAGGAATTCAAGGGGAATATTATACATTCCGCTATGTATCGGAGTCCGAAT
CAGTATATTAATCAAAGAGTAGTGGTGGTGGGGCGGAGAAATTCAGCTGTCCAAATTGCA
CTTGAACTGGCCGATGTAAGTAAAGTATCTTTAGCTGTACGAAAGCCTGTTCAACTCATG
AAACAAAAAGTGTGGGGGAAGGATTTACATTTTTGGCTTAAGGTATTAGGTGTAGATACC
TTTCCGTTTTGGCGATTTGGAAAAACAGCACCGAGTTCAGGAGGAGTCATCGATTTAGGT
GATTACAAGGAACGATTAGCTAGGGGGAATCCAGATCAAAGGTCTATGTTTACATCTTTT
TACACTGATGGTGTAGTTTGGCCTGATGGGAAGAAGGAGCCAATCGATACGGTCATTTTT
GCAACGGGCTATCACCCTAATCTCTCTTACTTCAATGCTATTGGAGCACTGGACTCAGAA
GGAAGACCTTTACAAATAGCTGGTGTAAGTACAGAGGTCCAAGGGGTGTATTATGTTGGC
TTGGAAGGTCAACGTTCGTTTTCTTCTGCGACATTAAGGGGAGTTGGATCGGATGCTAAA
TTTGTTGTGAGAAAGCTAATAAGCTATTTGAAAAATGAATATTTTAGATAA
>plasmid1_378 384293-384496 - length=204 nt
ATGGTTATTAATCATGCGGGTAATTTAAAGAAAGACTATTTTGTATCCTATATAAGATTA
ATAATGAATGCCCACCAATGTAATGTTGAAAATGCAAAGGATTATGTTTTTCAAAGTATG
TTCAGACTCGAAAAAAACAGTTTAGGAAAGAAAACTTATCAGAGTTTCCTTGAAGCGTAT
CGAGAATTAAAAGAATCTAATTAA
>plasmid1_379 384576-385961 - length=1386 nt
ATGAAACCTATTCAACTTTCATTCAAAGTACAAGATTGTTGTGGAACAGACAATCAAACA
TTACAAAGCAATATCGATATGCAAGGATTAAAACAGTTACCAGTTGCCATTATTGGGGGA
GGTCCTGTAGGTTTAGCTGCAGCTGCACATTTAGCAAAACATGGTGAATCATTTATCTTA
TTAGAAGCTGGGGCAAATATAGGTTCAAACATCCTTACATGGGGCCATGTGCGGTTATTC
TCACCTTGGCAATATAACATAGATAAAGCAGCTCTAGCTCTTCTTGAACAACATGGCTGG
GAATCACCAGACATAAAAGCATTACCAACAGGAAGAGAAATTGTAGAACAATACTTACAA
CCGCTTGCGAATCTTCCGGAAATTAAACCATTTATCCATTTGAATACTAAAGTACTATCT
ATAGGTAAGAAGGATACAGATAAAATGAAAACAACGAATCGTGAAAAAATGCCATTTATG
ATCTATACAGAAAAAGAAGGTGTACTTCAAGTTTATGAAGCTAGAGCGATATTAGATGCT
TCCGGTACGTGGGGAAATCCAAATCCGGCAAATTCTAATGGTATCTGGTTGAAAGAAGAG
CAATCCCTTAACGAGCATATTTTTTATGGTATTCCAGATATATTAGGAAACGAACAAAAG
CGATATGCCAATAAGCATGTAGCTGTCGTTGGAAGTGGTCATTCTGCAATCAATGCTTTA
TTGGAGTTGGCAAAATTAAAGGAGTCCTATCCAGGGACTAAGATTGTATGGATTATGAGA
AAGCAACGTGTGGAAGAAGCATACGGGGGAGAGGAAAAAGATGCTCTTGAAGCGCGCGGA
ACCTTAGGTAGCCACATTCATCAATTGGTTGATGAAGGAATCGTGGAAGTAATGACACCA
TATAAAATTCAATACGTAGTTAGTACAAAAAATGGAATGGACATTGTAGGTCATCAAGAT
GAGAAAGAAATAAAAATTACTGATATCCAAGAGATGATTGTAAATACAGGGAATCGTCCT
AATTTATCTATGATAAGTGAAATACGTACTTCTATTGATACTGCTACTGAAAGTGTAGGG
GCTTTAGCACCACTAATCGATCCTAACCTTCATAGTTGTGGCACTGTTCGCCCCCATGGT
GAAAAAGAGCTTCGACACCCAGAGAAAGGTTTCTATATTGTAGGTTCAAAAAGTTATGGA
AGAGCGCCTACTTTCCTTATGGCGACAGGATATGAACAAGTTAGATCTATAGTTGCTTAC
CTTACTGGTGATTATGAGGCAGCTGAAAAAGTAGAACTTGATTTGCCAGAGACTGGTGTT
TGTAGTGTGAATGTAAAGCCTAATAAAGTAGATGATTCATGTTGTGGTACAGAATCTTGT
TGTTAA
>plasmid1_380 386144-386464 - length=321 nt
ATGAAAGAAATAAAATTATACAATCAATCAACTCCTCAATCCTTTGAAAAATATGAAAAA
AAGTTCAAAGCATTGGCAGATCAAAAAAGGTTACACATCTTGTATGAATTGTGCCAACGT
GGAGAAACTTGTGTATGCGATTTAACGGGTGTTCTTGAATTACCACAATCAAAACTTTCG
TATCATTTAAAACTTTTACTTGATGCAAATCTTATTACAAAAGAAACAAAAGGGACATGG
AGTTACTATAACATTAATAAAGAAGAAGTAGATGCACTATTATCTGAGCAATTATGCTGT
ATATTTCGTCCTATGTCATAA
>plasmid1_381 386645-387472 - length=828 nt
TTGGAAGCTTCAGTTCTTATTCCTATTAAAAAATTTAAAATTCTCTCTAAAAATTTTAGG
AGAGTCTCTGGAGATTTGTTGAATTCAAGTGATATACATGAGACCATGAGATTGGCTAAA
AAGTTTGTTACATATATTGAAAGTGAACCTATTATTTATGACTTTATACGTAAATGTCAT
ACACAAGACTATAATTTAGAGGAAATGATAGGACTAAAGACATATGGTTCAAAGTATGAT
ATTCCTATTGATAATAATGAAGAAATCAGCTTTATTTATCAACTTTTAAAATATGCAACA
GTGCACTTAAATGATTATCATGAATTAACATTTGGATATGCTTTCTATAAAGGAGCAAAA
TTTTCAGATCAAGTACGAGAATTTAATTATCAAGTTGTAAGACTTTTAGTAAATCATATT
ACAGATTATTTAGAGGAGATGGCAATTGAATTGGGAATTGATGAAAAACCGAATGCAAAA
GTATTAATTCAAGGTAATGTAGGACAATTTAATTATGCAGAACAAGGGAATATTGAAGCT
AATCAAATAAATAACCAAGATGAGGGGAAGGAGCTTAAAAAAATAGCTCAAGAACTAATG
GAACTCCTAAGAGGGGCATCTATGGAAAATAAAGATGTTCAAGAAGATGCTATAGATTTT
GTTGGAGAGGTAGTACAAAATATCGAGGAAGGTCATGAACCGAAGCCGTCTCTTCTTAGA
AGAACAACAAATGCTTTGACGGAAATTAATTCAACGGTGGAAGGGGGATCTCAACTTGCT
ATTAAGATTGGTCAATTTGTAAATCTAGTGAGCAGTTGGATTTCTTAA
>plasmid1_382 387473-387922 - length=450 nt
ATGCCAAAAAAATTTATAATTTCTAAACAAAGCGACATGGCTGGATTTTCATCTTTTAAG
TGCTCATTTTGTGGAGAAGAATTTAAATTAAGAGCCGATGAAGTACAAGAAGATGATGTT
ATGGAGTTATTTTGTCCTAGTTGTGGTATTCCTTGTCCAGTTTCTACATACTACACTGAG
GATATTAAGGAAAATGCTATGATATTAGCAGAGAATGAAATGGCAAAAGCGGTAAATGAT
CTATTTAAAGGATTAGAAAAGTCTTTGAAAAGAAGTAAGGGCATGAAATTTAAAGCTGGG
AAACTTATGACAACAAAACAACCAAGAGTATTATATGAAAAAGATGATTTAGATGAAGTG
ATGTTTTTATGTTGTGATAGAAAAGCTAAATTAACTATATTAACTAAAGCAGGTCATTCT
CCATTTTGTCCATACTGTGGGGTGAATTAG
>plasmid1_383 388284-389483 - length=1200 nt
ATGCTGCATGTTTCACAAGAGAAAGTAGCATGTACCCGTGTGGAAAGTAAGTGGGTATAC
GGTAAAAATTCAAGTAATCCAAGTTATATCCATTATCTAAATGGTAAGAAGCAATACCAA
TTACCAGAGGTAGATGTAGTAAAGGGGCATAGTAAGCGAAGTAAGGAAGAATTAGATGTA
TTTAATCGTAATTTAATCGGATTTTTGCCGTTAGAGGAGAAGCATCATATACATTTACTG
CAAGATAGAAAAATGACTGAAGAAGAAGTACAGGTACGTCAATATCGTTCGTTTTTAAAG
CAACAAATTGTGTTGGAAGATGATAATACGTACACAACTATTTGGGAAAAGTTATTTAAA
CAAATTGGCAAAAAAGATTGTTGGAAGGGAATACCTGGATTTTATGAAATGAAGAAAGGA
CAAACTTCTCTTCGTTTAATGGCAGGTTTTCCAGGAATTATGATTCCATTCCGAAACCAA
TATAATCAAATTGTTGGTTGGCAAGTACGTGTAGATGAAGTAAAGAACTCTGTTCATGTG
AAATCTGGACCTACAGGTATACAAGCCGAACTAGTCCAACAGCCTAATGTAGTGAAAATA
ACGAAAAACGAGGATTGTATCTATGAAGGAAAACTAGAAATAGGGAAAAATAAAGAATTA
TTAATCGACGGGGAAAAGGTTGTTGTAAAGATACATAAAGGTCAAAAATACTTATGGATC
TCTTCAGCAAACAAAAATGAAGGAACCGGTGCGGGAGGTAGTGAAAATCCACTCCCTGTA
CATGTAGCGGTACCAAGCTCACATTTGAAACATTGGAAGTCTGGTACGCTGCACAAAACA
AAATCAGTAATGATTACGGAAGGGCCGATGAAGGCGGATTTAATTGCCGATTTACTTCCT
CAAAGACTAAATAAAGAAGAAATAGCTAAAGTAGGGACAACAGTTCTTGCGATTCCAGGT
GTAAATGCATGGAGAATCGTTATGCCAGTATTAAAAGATATGGGCGTAGAAAATGTATAC
TTAGCATTCGATGCTGACTTAGTAGAGAATGAAAAAGTAAGAGCCGCCTTAATTGCTTTT
GCGACAGAGTTAAAGAAAGAGGGCTATAACGTAATTATTGCAGCATGGAACCCAGCACAA
GGGAAAGGTCTGGATGATGCGATGCAAGCTTCTTTCAAACCAGTTTTTCGCACAATATAA
>plasmid1_384 389587-391362 - length=1776 nt
ATGAATTTATTTGAACTTTTTGGTTTAGAAGTAGGAGAAGACATAATGGTACAAGATGTG
AGAACAGATAAACAAGTTCGCAATCGATACAGTTATGATGTAGGTGAGAAATTAGTGGGA
GCAAAGAAAGAGATACGTGCTTTAAAAGAATCATTTTTGGTATCATTTTCTTTAGAAATT
TTAGCTGAAATTGAAAAAGAATCTCCAGTAGAGGCGCTAAATGCATTGGATCGAAACACA
TTAATTCCATTCTCTTTTGAACATGAAAAAGAAAATGATATCCCGCCACGTGTTGCAAAG
TTAAAACAGTTGCTAGTGGGCAGAATTAATAAGAAGCCAATTGTAGATACACCGACTGCA
AGGAAACTATATGTTCAGGCATGTAGAAGAATATGGCATGATTTACAGTCGGTACATACC
TCAGAACAATGGGTAGATCTTGTTGTCTCTTATGGTATGGAAATGAGCAATGGTTGGTCT
GCATTTAGAAAAAATAAGAATTTAAAATTCACATTTAAAAGAATGGTAGAGGAATATTTT
GATGAGTTTGTTGATGCGGATGGTATGGAATTATTAATATTAGGTAAGAAATTCATATCA
CTTTGCACAAATTCAAAAAGTATTAATTCTACGTATCTTCGTGTATCACATGAACTAACA
TGGAATGATTTACTTACGAAAAAGGTTACGACTCGTAAGAAATCCGCAGCCGCTTGGAGT
AGGAAACTGCCAGATACTTTGCAAAGAAAAGGACCAGGAGTAGAAATTGCTACCAAACCT
GAAGACGTAGTGGCTATGTTTGGGTTGAAGGGGATGCAATTTGGTCATTATTGCACCGAA
CAATATGCAAAAGAACATATCGGGCATGTATCCGAAGCATTGCATGATTTAGCTCGTATA
TTAGGGATTTCACCTGAGTATATAGGGTTAGGAGGACGCTTAGGACTTGCGATTGGTGCG
AGAGGAAGCGGCAATGCATTAGCACATTATGAACCTTCTACCAAAGTCATTAATTTAACT
CGTGATAATGGAGTCGGGGCATTGTGTCATGAATGGGGACATGCATTGGATCATTTCTTA
TATGATTGTAGTCATGATTTTCAAAATGGTAGTCTTGCTTTCTTATCAAGCGGGAAGAGT
ATTGGGAATATCTTGCCTGCTATTATCAAGGAAAAGATGCAAGCTGTGTTAGATGCTTGT
AAACAAGGAAAAGTGGCCAGAGTAATCAACGTGGAAAATGCCTACAGTAGAAAGTGGTAT
TTCTATGGTGGTGTTATCGATAGTTATGATGTGTTTAAAGGAAATCTTTCAAATATTTTA
GAATCACATCATGCTAGTTTGTGTAGGAAGCTTGATACTTTATCAGGAGCAACAAAGACG
CGTATGGAGCGTAAAATTGAAAAAGAATTTGAGAAAACCGCACAAATGTTAGCTGCATAT
CATTATAAAAAAACAGGCGAAAAACTTAGTGAAATACCCTATCAAGTGAAAGGGTCCATA
TATTTTGATACAGCCATTAAGTTAGATAAGAAGAGAACTAAAAAGTATTGGTCTACAAAT
CATGAGATGTTTGCTAGAGCATTTGAAGCATATGTAGAATCAGCTTTGCTAGATCAAGAA
CATAGAAACGATTATTTAGTATGTGATACATATTCTTTTGTATATCCGTTAGGAGAACAA
AGAGAACATCTAAATAGAAGTATAAAGAGTTTAATGGAAGTAGCTATTCCATATATAATA
AATAGTATACAAGGAGTGGGAAATGATGAATTATAA
>plasmid1_385 391475-392026 - length=552 nt
ATGAATATCAGTTATGAAGTATCTTTATTTTGTTCTGCGCATCCAGATGAACTTATTCCA
AGTTTACGTGCATTACGAATGAGAGTTACAAAAGAAGGAGCATTTTGGGAACGAGATTGC
TATCAGTTTTCCATTAAACCATCAAACTTGTCACAGCGAGCAGCAAAACAAGCAGGGGAA
ATCTATTTGTATCATGTTCATTTTAATGGATGTGTACGGGATTTCCTTTTTTTATTGGAA
AGATGTTTTAGAGGGACAAGTTTTCGCTTTACTGCTATCCGTGGTTTTTTAGATGTAGAA
GGTTATTCACTTAAGAAATGGAAACCAATTCTACGTAACCACCATATAAACTCTGCAGAT
GTAGATTGTATTTTCAAGAAAGATGATCTTGTAATGATTGTGCATCAGCATGGAGGTTTA
GAGGTGGTTAAGCGTGCGGAAAAAGGCGAACAATTAAAAAAAGTAAACTTTCTGGAGGTA
GATAGCTGGTTACAAGCACTAAATCCGACAAAAGAGGACCTATTCTCTTTAACAGGTGTG
AGTGTATCGTAA
>plasmid1_386 392376-393164 + length=789 nt
TTGCCAATAAAGTATGATTCAAATAATCCTAGATTAATTCCTTCAGTTGTATCTTTTATC
GATGTATTAGGATTTTCTCAACTGGGTATGAGAGCGATTAACAATGGTGAAGGGGATTTA
TTTTTAAATCAGATACATACATCATTAAACAAAGCTCGGCATGCTATTACCAATCAAATG
TCGTTAGCAAAAGTTAAAGTTTTTACTGACAACGTAGTAATTGGATGGCCTATTTATGGA
GATGGAGAGGGAGAATTAGGAACCACTTTCCTTTACCTAGCAGAATATCAATTCTTGTTA
ACACTTGATGGCTTCTTTATTCGAGGTGGAGTAAGTGTTGGTGACCATTTTATGGATGAA
GAAACCGTATTCGGCCCTGAATTGATTACGGCATATGATCTAGAATCTCAAGTAGCTGTT
TATCCTAGAATTATTCTAAGTGAAAAATGTAAACAAAAAGTGCATGAATATATACCTTAT
GACCCTCGACCTGATAATCCCTTTAATTCTGTATTACTTGAGGATATGGATGGAGAATGG
TTTTTAAATTACTTATATATCTTATTAGAATGGCACAGTGATGATGTCACACTTCATTTA
GAGACGCATCGCGATAATATTGCAAGTGCATTAGATACCTATGCAAATAATCATAAATTA
CTTAAAAAATATTCATGGATAGCAAACTATCATAATTATTTTTGTGATGAATTTGTACCT
AATGCACCTAATGACCTTAAAATTAATTCACCAATCAAAATGTCACCACCAAGAAGAATA
ATTACATAA
>plasmid1_387 393436-394059 - length=624 nt
TTGAACAGTAGAATCATTCATCAAAGAGAAACGTATATTTATTTCACGATATTCGCACTA
GTAGGGGTACTTATTACAAATATGTTTATAAATATGGTGTTTATACTAGCGTATCCGCTA
CTTATCGGGTTAATTGTACAGGTTATTCTGCTTCAGAAGATAAAAAAACCGTTCTATCGG
AGCGGAAAAGAATTAACGGAACAGTTAAAACTAAAAAATATATTCCTAGTAGAATCAAAT
ATTTTAGGCGATGAAGAAGGAACTGTCTATGAGGTGCATCAAATGCCTTTTACATTCTCG
AATGGACTAATTAATAAAGAGAAGAGTTATAAGGTAGTAAAACAAGATTATGAAAGAAAA
GTAAAAGAAGATTTAACGAAAATTGCAAAATGGCAAGTTACAACAAAAGCTAGACTTGTT
ACGACAACCCATTTTCGTTTATATACAATTTGGAAGAACAATAGTACAGGCTATCAATTA
AAAAAAATAGAGGATTGTGTTGATCCGTATGCTAAGATGAACCTTATTCAATGGATGGTC
GCTTCATTCTGTACGACTGGTCGTATTAAGTACGATAAGAAACCAAAAGAGTGGGCAAGC
TATGAATGGATTACTTTAAGGTAA
>plasmid1_388 394056-394601 - length=546 nt
ATGAGTATGTATGTAATAGGAATACTAATAGGATATATGATCCTAAATGTATTCACTGAT
TTGAAATATAGAAAAACGAAAAATATATGGCATTTGCTATTCTTAATTGTAGGTATAGGA
ATCACGTATTTTGCTGGAATAAGAACAGGGAAAGAGATTTTAATTGTACTAGCCATGGCC
TTAGCGTGTGGTTTGTTGTTAGAGACATTTAAATTTTCTTCACCTGGTGATACAAAAATG
CTTGTGGTGGTAGCTATATATGTTAGTAATTTAGTAGAAGAATCAGCTATCCTTACCGCT
ATTACATTAACAGCTTTCCATTTACTATTCTTTTGGATTGCTAGTGTGTATCGATTAATT
AAAATTTTAGGGTTTGTAGGAGCGATTAAGGACCAATTTGAGCATGCTGCTTCTATATTT
GGGGCAAAACTACCAAAGAAAGAAATACAGCTGATACAGAGCTTTCCGGGGGCTTGTTCA
ATTTTATTAGGGGCAATTGTGTATATTGCTTTCACTATGTATCAAAACGGAGGTATGTTG
GTTTGA
>plasmid1_389 394640-396580 - length=1941 nt
ATGGGGGAAGAAACAGTGAAATGGGGGAAGGTTCTTACTTCAATCATACTTTTAAGTGTA
TCGTGCTTATTTATTGATTCAAAAGATAATTCTATATTAGCTGATCAAATAGTAAAACAG
CAAAATGGTATTCCAACACTCACTGCAAACGGAAAAGAAAATGAAGTAAAGCTAGAGTGG
GCGATTGATATCTTAGAGCAGGACGTATTATGGAAAATTGATTTTAATAACCCAAAAGAC
GTTAATTTGATGAGTGGTTGGGGAGAATTTTACGGAAACGGAAATCAAAGTTTACAGTCT
GAAGTCTTTTATCCAAATGGTACAGATACCAGTGGATATAAAGTATTTGATACAAAGCTA
GGGGGGAATCGAGTTTTATATCCTTACACTGTAAGGACAAACTCTATAGCTGTTTTTAAG
AGATTAAACGTGCCCAATAATGCTTATATTTCGGCAACCTTTAAGGCAAAGTCACAAGGA
TTGGGAAGAATTAGTTTTTATGGTGATGGAAGTTGGGAAACAGGAAGAGAATTTGATTAT
TATGAAGCTAACGTTTTAAAAGATGTGCCTAGCGGTTCTAAAGAAATAGAGATTAATAAT
ATATCTCTATTTCCAGAAAGAGAAGCAGGTACGAACATTCCAAGGGACAGAAAACATATA
ACTTCAGATATAAACAAAGATGTGTATCAAGATTCCCCTATGGTGGATAAAGTAATTCCA
TATCAAGATGGTTCAGGAAAAGGGAAATTAATTTTGAATAGTCCAGTTGTTAATTCAATT
AAACAAGGGGAGCGCCTAAAAGCAAGAAGATGGGCAGCACCTATCGAATTGCCAAATAAT
CGAACCATTACGAAGAATGATACCAATAAAGATATAAATGGATGGTCTACGTTTAGTATG
AATACTCAAGTTGCAAATAATCCGTTTTATATTACCGATCAACGAGGTGTAACTTTTTAT
ATGCTTGCGTATTCAGAAGGGATTACCTATGTAGATGAGTTAAAAGTGGGGTATGCATCG
GAAGCAGAAGTATACAGGGGGAATCAGCAAATATATAAAGGAAGACTCTCTGACTATGTA
GATAAAGAAGCAAAGGATCAGGTAGTGCCAACAACACCAGAAAGCTTCCAAATTGAAAAT
AGAGAACTCAAAGAAACTAAAGTAATGTTTGCCCCTGCGAAAGATGATGGGAGTACCTAT
CATTATAAAATTCGTGGAGTTGGTAGGAATGGCGTTTCGGACTTTTCTAAGGAAGTTCCT
GCAACTGTAACAAGTGGCGTAAAGGGATATGAATATGTAGTAAATGATAAATCAGATACA
TCACTTGATAAAGTAAGTGGTGTTCAGTTTACAAATCAGACTAGCATTCATTTTCCAACT
GATTATGCGAAAGCACAATATGTACATATCCGAACGGTAGATAAAGCTGGGAATAAAAGT
GCGACAAAGCATATTTCTACCACACAAAAAGGGCAGGTAGAAATGCTCACTGCGCCTAAA
AGTGTAGAGTTTACGCCTATTCAACTAAATGGAGAAAAGCAAAATTCATGTGGTACATTA
GGGAAACTCATGATACATGATAGTCGAAATCAAGCGGATGGATGGAGATTGAATATGACT
ATTTCTCCATTTACAGAGTCGAACATAGCAAGACAATTGCCAAAGGGTTCTCTATCCTTA
AAAAATCAGGTAAATGTAACAAAAGTAAAAGGTCCAGAGACAGGGAAACCTATCGTACAG
ATTCCAAATACGCCTATTGATAATGGGGCAGCACACACTATTATCCGGGCTTCGAAAGAT
GTAGCAATTGGAGAATATCAAGTCGATTTTGGACCAAATGGATTGCAGCTGCACTTAGAT
CCAGGGACAACTTATGTAGGGAAGAATAGGCAAGCCACTTATACTTCTACAGTCACTTGG
TCTTTAGTGAGTGGACCGTAA
>plasmid1_390 396597-397682 - length=1086 nt
ATGAAAAGCTATGTATATAAAATTTTAATTAGTACTTTGGTTGTGATTATATTCATTTTA
AGTATAAGCTTAAAACCTTTTAAAGTTGTTTATGCAGAAGAAAAACAAGATAGTTTACCG
TTTGATGTAAGCATTCATGTCCCGGATAATCAACTAGGTGATATAAAAAACTATTTTAAT
TTACAGGTGAAAAAGAAACAGAATCAAACAGTAAAAATGGATGTACATAATAAAAACAAT
ACTCCAATCAAAGTCAATGTAAAAGTTGCCAATGCTCTAACCTCTGCAAACGGAGGTATT
ATGTATGTGCCAAATCGTGAAGTATCACAAAGTATATTAACAGATACAGATTTCTATATG
GATCAGTATGTACAAACTCCTGACGCTGTTACCTTAGAAGGGAATCAAACGAAAACTATA
GAGGTACATTTAACGACACCAAATAATGATGGAGTATTTTTGGGCGGATTATTATTTGAG
TTAGCAAACGATACAAAAGCACAGAATCTTGAAAAGGACGGATTGAACTTCTCTGTACAT
AATCGTATTGAATATGCGGTAGCGATACAATTGAATAGTGAAAAGACTGAAAATTCAGTT
AACAAATTATCTCTTAAATTAAATGGAACAACTGTTGAATCGTATCCAACACAACCGCAA
GTCCATGCACTTATTCAAAATACAAATGCAAATATTGTAAGGGATGTATCAGTTTACTAT
GAAGTTTTATCCAAGGATAACGTTTTATTTCATGGTAATATTCCAGCATTCAACGTAGCG
CCAAAATCCAAGGTAGGTTTAGCAATCCCGTGGAAAGCGAAAGAATACAAGGATGGAAAG
TATACACTAAAAGTCACGATAAAAGAGAATGGTATACCAAAAACATATACAGAACAGATA
CGCATAACTGCTTCTAATGTGACAGAGTATGCGGAACAAACAGGTGCAGTAAAAGTGTTG
CCCGGGTATTCTAATCAAATATATATAATAGCGGCTGGTGTTTTTATGTTAATCGTTTCA
ATGTTTGTATTTGTATGGTGGAGAAAGAAACATGCAAATCGGAAGGAGGAAAATAAGGCA
TCTTAG
>plasmid1_391 397753-398358 - length=606 nt
ATGAGATTCAGTAGAGTAATGATTCCCCCATTAGCAACATTAGCCCTTGGCATGTCACTA
ATGGGTACACCTGCAAGTGCAGCAACAACAGCTGAGACAAAACTAAATCAAAGTATAACA
GGTGGCGAACATAATATTGCCGTTACACCGGTTAGTAACTTTAACGCGGTAACACTAAGT
GGAGAAACGCAAGTGACAAATGCAAATCCTGGTGTCCTAACAGTGACAGATGCAACCGGT
TCAGGGGATGGCTGGAGAATCAATGTAAAAGCAGATCAATTTAAAGTAAGTGGAGATTCA
AAGTCGAATCGGACACTTCCAAAGGGTTCCTTAGTTTTGAATAGTGGTGGTGCTGCTATA
ACGAAAGTAGGAGGGACAAGTTCACCAAATCCGGCGTTTAAAACGACTAATTTTATTATA
GATACAGATAATCAAGTTACGATTTTAAATGCGAAAAAAGATGAGGGTATGGGTAAATAT
AATGTTAGTTTCAATGATAAGTCTCTAGCTTTAACGTTAAATCCACATAGTACGTATGTT
GAGAATAAGGCTGGTGCTACCTCATATGAGTCAAAACTGACATATTCTATTGTAACAGGG
CCTTAA
>plasmid1_392 398431-398637 - length=207 nt
ATGTTAACAAAAATGAAAAGTTGGTTAAAAAATGAAGACTCACAATTATCATCAGAAAAC
GGTATGTTAATCGCGTTAGCGGTAATTATTGTATTAGTAATCGGCCCGTTCGTTTGGAAA
GCAATCCAAGGTGGGTATGATACAATTCTAGCTCGATTCACAAAAGCATCAAGCAATGCC
GATGTAGATTCTTGGAACAAAAAATAA
>plasmid1_393 398710-398913 - length=204 nt
ATGTTAGGAAAAGTGAAGAATTGGTTAAAAAACGAAGATTCACAGTTATCATCAGAAAAC
GGTATGTTGATTGCTTTGGCGGTAATTATCGTATTAGTAATTGGCCCGTTTGTATGGAAA
GCGATTCAAGGTGGTTATGATACGATCTTGGCACGATTCACAAAAGCATCAAGTAATGCA
GACGTGAATTCTTGGAATAAGTAA
>plasmid1_394 398980-399183 - length=204 nt
ATGTTAACAAAAATGAAGAATTGGTTGAAAAATGAGGATTCACAATTATCGTCAGAAAAC
GGTATGTTAATCGCTTTGGCGGTAATTATCGTATTAGTAATTGGCCCGTTTGTATGGAAA
GCAATTCAAGGTGGTTATGATACGATCCTGGCACGATTCACAAAAGCATCAAGCAATGCA
GATGTGAATTCTTGGAACAAATAA
>plasmid1_395 399226-400092 - length=867 nt
GTGGCTACGATTTTAGCTTTAGTGGTATTCGTTGTCATGTACTGGGTATTCTCTACCTTT
CTACAAAGTAAAAAAGACAGCGGTAGCCTACTTACAAACTATGTAGAAAATGCAAAACGA
ATTGAAAAAAAGAATTTAAATCAAATGATGCTTGCTCCCTTCCAGTCGTTATCACATAAG
TATCTGACAGAAGAAAAGAAAGAGCAGATCCAAAAAAAATTAGAAGAAGCTGGTTTGGAT
ACGAAACCAGAAGAATATTTGAAAATGAAGGTTGCCTATCCTATCATTTTCACCTCTGTT
TTCTTGATATGTACGGTGTTTCATGATTACTACTTATTTAAAGTGGGCGTATTGATTTCA
CCGCTGCTTTATTTCTATCCTGATTATCTATTAAAGAGAAGAATCAAGCAGGCGATAGAA
GCAAGGAAGTTCGAATTACCGGAGTATTTAATTCCTATGCTGCAGTTGTTAAAAACACAT
ACAACATTAGAAGCAGTAAAAAAGGCACAGATATATGCTGGGAGACATCTTCGACCGTAT
GTATCTACACTTACAGCGGAATTAGAAATGTATGCGGGTTCGGATCAACCATTTAGAAAC
TTTGCAGCAGCCTTAAATAGTCCAGAAGTAAATACCTTTACTATTGCATTGCAACAAGCA
CAGAAAACGGACAAGGTACAGAGTCTTCGTATTATGGATGCACAGATTAAAATGATGCGT
GAGCTAAAACATGAGAACTATAACCGTCTCATTCAAAATAAGCCAATGGAAATGAATAAA
TTTAACGTTGCTGTAATTGGATGTATTGTAATTTATCCAATGGTTATTGTTATTCAATCC
TTAATGCAAGGATTTGCAAGTATATAA
>plasmid1_396 400094-401017 - length=924 nt
TTGTTCGCCTATGGATGTATATTATTAATCTTTATTAGTGTAGTATTACTTGTTTTACTT
TTTGCAAAATCTAAAGGTTCTGCACTTTCCCAATTTGTACAAGAAAATGAGAAAGAAGAA
AGACGCTTGGAATTAAGGAATATTAAAGGCATACGAATGTATCTGCCACAATCTGTTATC
CAAGAAGCCCAAAAGTACGAGTGGAAATTGACGAAAAGCATGTACTGGGTATATACGATT
CTTTCGGGAATGAGTATAGCAGCAATATTCTACTTCTCCTTTGGAAGAGATCCTTTTACA
CTGATTTCTGCTTTATGTGGATTTTTAGTTCCGAGATTTCTTCTCTATCGAAGAAAAAAA
CGTTACTACTTGGTTGTCATTGACCGTCTTTCTATTTATATGAAGGCAGTAGCGAATGCA
CTTCAAATTAGTAATAACGCTAAACGCGTGTTAGTACAAGTAAAGCCAATGATGCATGAG
AGTATTCAAGAAGAAATAGAAAAAGTTTCTCTTTTATTAGAAGGTGGAACTACAATGCAC
CGTGCATTTAAAGGATTCAATGAAACTTTTAATTTTAGAGAATTGGTTTTCTTCCATGAA
ATGTTGGAAGTGTGTAGCCGAGAAGGCGGGGCGAATTCAGTACAAGTCTTATTAGATATT
GCAGAAGATTTCGAAAAACAAAAGCTATATCTAGCAAGATTACGTTCTAGTTTGTCGCAA
GCGCAACGTGCGTTTGTACAGAACTGCTTAATCGTGATTGCCATGCCGATTGTGATTATG
TTGATGTCAAAAGAAGCATATGGATTTTTAGCAGGTTCTATGATGGGGAAAATTGCATTA
GCGGTAAATATGTTCATTGTATTTTTCTTAGCAACCCGTGTAGAAAAGATTGCAAATTAT
AATCCAACAGAAAGAGGGGAATAA
>plasmid1_397 401019-402443 - length=1425 nt
ATGTGGGGCTATTTACAGGGAAAACAAGTCGCCTTAAAGCGAAATCGAGTTGATTTATAT
CATTTTGGTTATATGATTCGTTCTAAATCAGCTCGAAAGTTAGGAACAACTACAGCTCAA
CAAATTAAAGATATAACAGATGAAATTCGTGCGTTTTTAGTTAAAGAACATCGTGATATC
TTAAGTGAATCTTTTATGAATAAGGAAAAAAAAGCAGCTGTAGAGCAAATCATCAAAAGT
TTCTTATTAAGTAATCAAGTCGTCATTTCAGAGGTACCTTCTGAACAGTTACTGAACATG
GTGTGTGACGATATTGTGGGATTTGGAATTATTCAACCTCTGATTGATGATAAAGATGTA
ACAGATATTTATATCAATGGCATAAAAGAGATTATATACGAAAAAATTGGTGAGGGAGAA
TGCAAATACAAGTATCGATATGAAGCTGAAGAAGATGTAAAAGCCTTAGCTTATAAGATG
GTAAACAGTACGTCAGAATCACTTAATACAGCAAAGCCATCTGTCGACTGCGTGTTCCCT
TATATTCGTATCAATATCGCCTTAGATGAGATTGCTGGACTTGGTACAACAATTACTATT
CGTAAGAATGCAGATCATCTTCGTGCCTCAGAAGAACGTATGTTATCTACAAATCAAGCA
TCGAAAGAGATGTTGGACTTTTTGGCAGCAGCTGTGAAAGCCAAAATGAATATTTTAATT
GCTGGAGCAACAGGAACAGGGAAAACGGAGTTTATGAAGTACCTCGCTTCTCATATACCA
AAGAATGAACGTACTCTTGTAGTGGAAGATAATCCTGAACTCTATTTACATCGCATATTT
CCAGAGCATCATTTTGTTCCGATGCAATGTAGAGCATCCGAAGTTGAAGAAAATGCAATT
GATTTTGATAGATTGTTAACGAATGCTTTACGTCAAGGACTAAAGAGATTACTTGTAGGG
GAATCAAGGGGGGGAGAAGCCCTGAAAATGATTAACTTCTTCCAAACGGGACACTCGGGT
TCTACCTCTGTCCATGCAAGAAGTGCAAAAGAAGCAGTAAGACGTTTAATGCTTATGTGT
CTACAAAGTGGTGCGAATATTGGTGCTCAATATTTATATGAATTAATTTCACAGACATTT
GATGTGATTGTCTTTTTCGAAAAGAAAGATGATGGGAATCGTTATATTACAGAGATGATT
GAATTATTGGATTATCAAGGTGATATACAATTTAATCAACTTTCTCAGTTTATTCCGACA
TACGAGGAACATGATGAAATGAATGAAAGAGTAGGAAAGATTCATGGCCAGCATAAAATT
ACAGCAAGAATGTCAGCCGAAATGGAGAGGAAATTCCGTTCTTCTTCTGTAAACCCGGCT
CTTTATGCACCATTCCTTTCACAACAGGAGGTGCAGTATGCATAG
>plasmid1_398 402459-403280 - length=822 nt
ATGGAGCGGCAAGCAAGAATCATTGCCTTTTATGCAACAAACGAAAATGTAGGAAAAAGC
ACATTAAGTATTGCGATGGCAAATGAATTAGCTCATTTAGGGAAAAAGGTACTTTATGTT
GAAGCAGACCAAGTAAGACCAAGCTTTGCAGTTGGAACTGGACTTAGCCACGATAGTAAA
AACATCTTAGAGCTTGTAAGAAAAGAAAATGAATACAATCTCTCACAGTATATTTGTACC
AAGCAAGATTTATTAGAGAAAAAAGTGAATCCAAGGTTGATGCAAAAATTGCACGATAAG
ATGGATTTTCTGGTGTTTCCATCAGGTTATAACTTAGCTCAATTCCCAGAGATTCAAAAC
AAAGAACTGTTTGTAACGACATTTATAGAATCACTTGTAGATACAGAATACGATTTTATT
ATTCTATCAGTACCAACTGAATTATCTGAGGTTCTGAGTTATCCAATCCTATACCAATCA
GACCTTGTTGTTCATGTGTTAAACGGCAACCCTCGTGGTGCAATAGCAATTAAAAGAGAA
TTACAACTACTAGAAGAAGCAAAGCTAACATTGCCTCGTATGATTCATGTTTTAAATATG
GGAGATGAGGATTATGTAGAAGATATTGAAAAGCTTTCTTCCCAAAAAATTGCGGTGACA
ATTCCGTATGACAGGGATCGTACGAGTTATGAATGGGGGATGCAGTTTGGTTCCCCGCAA
ATTAATACAAAGGTCCATCACATTATGGAAGCAGCTGGTCTTGATATTCCAACCCAGCAT
ACATCCTCTATGAAAAAGGGTCTCTTTGGTTTACGAAATTAA
>plasmid1_399 403297-404157 - length=861 nt
TTGAAGCCATCTAAGTTTCAAAAGAAGCAGATTGTTGCGGTAGGTCTAGCCGCTGCAACA
GTAGCGGGTATCTATGGATACAATCATTTCGCAGTAGAAAATGCTGTAAAGCCAACAAAG
ATTGTTGTAGCCGCAAAGGATATACCTGCGCATACAGAAATTAAAGAAGACATGCTAGTG
GAACGAACTTTACCTGGTGATGCGATTCCCCCAAATGCATTACGTGTAAATAAAAAAGAG
ATTGTAGGTAAGTGGACAAATGATGGGCAGCCCATTACAGAAAATAGCTATCTCTTTAAA
AATAAAGTAGTAAAGAAAAAGGAGTTACCAGACTCTGCTATTTTAAATTTGAAAGATGGA
GAAGTTGCTTTCCCGTTACTCGTTGATTTGGAAACAAGTTCAGGGAATAGTATTATCCCA
AATACGTATGTGGACTTGTATTTCAAACAAGTTGTGAAAGAAGGAGACAATGAGAAAGTT
GTCTTTGGTGGTCTGTTCCAACGTGTACGTGTGACGGCTGCAAAAGATAGCAATACAGAA
GATGCATTTGTGCTAGAAAAGAAAGAATCAAAAGAGGAACAAGAAGGAAAACAAAAGCCT
AAAGTAACGCGATTATACACACTGGCTGTTTCCCCTGAACAACTTCAATACTTAAATCGT
GCAAAAACACTTGGAGATGTCATTCCTGTTGCAGTTGGACAAAAGGTGGAGCAAACAGGG
AAAGAATTAGAACCAGCTGAAGGATTCTCACAAATATCTGATCAAAAGAACATTTTAGAC
TATGTAGAGAAGCATTCGACTAATCCAATTTCTAAAAATGTAAAAGAGTATGTAGCACAG
TATCTGAATGAATCTAAGTAA
>plasmid1_400 404532-404702 + length=171 nt
ATGGAAATACTTTTCATAATAGCAATTGAAATTTTAAAAGTAATTGCTAGAGAAGTCGCT
GTGTTTTTTGCAAAACGAGTAGGTAAATACCTATCAACGTCTTGGAAGAAATCACAAAAA
AAGCGACGAAAAACGAAAAGAACCACCCACAATGCCTGCAAGCGTGTGTGA
>plasmid1_401 404756-405277 + length=522 nt
ATGTCTAGAAAATATAAATTCGAATTAAAAAGAAATGCCGTTGAACATTATTTAAGTACA
AGTGATTCTTTTAAATTGACTGCCCAAAAATATCAAGTCAGTATATCGTTATTAAAAGAG
TGGGTGGCACGTACTAGAGAACAAGGAATAGAGTCCTTAAACTCTAAATGTACAAGGTAT
GACATTCAGTTTAAAATGGAAGTATTGAATTTTATGAACAATACAGGAGCTTCGCCCCTA
CAAGCGGCCGCTATGTTCAACGTTCCATCTCCTCGTACCGTTAGGAAGTGGCGATCAATG
CTAGAATCACAGGGGATAGATGCTCTTCGTAAAACAAGTAAGGGGTACTCCACCGTGAAG
AAGAAACAGGCTATTGCACCTAAGAAAAAACAAAATATTAACTCTAAAAATGATTTACAA
AAAGAAATTGAATACTTACGCATGGAAAATGCTTATTTAAAAAAGTTACACGCCTTAATT
CAACAAAAACAACAATCTCTGAAAAAGACAAAGCACACATAA
>plasmid1_402 405367-406116 + length=750 nt
ATGAGTCGTGAAGATAAATATAACGAGGTTAAAGAAAGTATTAAGCAGATTTTTCAGGAA
CACCAAGGGCGATATGGCTATAGGCGTATCACACTTGAATTACGTAATCAGGGCTATACC
ATTAACCACAAAACCGTCCTTCGCTTAATGAATCAATTAGGTTTAAAATCGTTGGTAAGA
ATCACTAAATACCGCTCTTATCGTGGGAAGGTTGGGAAGGTAGCGCCAAATGTCTTGAAG
CGTGATTTCAAGGCCTCTAAGCCTAATGAAAAGTGGGTTACAGATGTTACTGAAGTTCAT
TTGTTTGGTGAAAAACTCTACCTATCTCCTATTCTAGACTTGTTTAATGGTGAGATTATT
TCCTATAATGTTGAGAAACGCCCTACATTCCTTCTAGTCGAAAGGATGTTAGATAAGGCT
TTAAAATGCTTGGATAAAGAAGATACTCCTATCCTTCATTCAGATCAAGGTTGGCACTAT
CAAATGGATAGATATCAATATATTTTAAGAGAAAATAATATAACTCAAAGTATGTCCCGT
AAGGGAAATTGCTTAGATAATGCAGTCATTGAAAATTTCTTTGGCTTATTAAAATCTGAA
TTACTTTATCTTAAAGATTTTGAAAGTATGGAACACTTTAGGGAAGAACTAGAGAATTAT
ATTTATTATTACAATAATAAAAGGATTAAGGCAAAATTAAAAGGATTGCCTCCTGTAAAA
TACAGAATTCAATCCTTATTAGCTGCTTAA
>plasmid1_403 406419-407006 + length=588 nt
TTGCGGAAAAATGTTTTTATTGTTCTAATATCAATGATTTTAATGTTAATTTCTGGGTGT
TCAAATGATAATGAAACAACTCAAAAGAAGGAAACTCAAAGTGGACCGGAAAGTAAAGAA
AGCAATCAAAATAATGAGTCTTATAAAATGATAAAATACAATAAATCCATAACTATGGAA
GATATCGAATTTCAAATTTCAGATGTTGAAAAGTCACTGGAATATAAATACAATCCCTCT
CCTGATTTTAATATGACACTTAGACCTGCTAAAGATTATCTTGTTATTATTAGTTTTACA
GCTACAAATAAAGGGAATATAGAGAAAGAAGCTCCATTTACTGATTTTAGATTGAATGAT
AAAAACTTATCAGGATTTCCGGTGAGAGAGGCATTTGAAACTGGAGATGTTAAATTAAAG
CCTGGAGAATCTAAAACGCGTGCTTATATTTATAATTTTGATAAAACAGAAGATGCCGAT
AGATTCTACTATAAAGGAATTTTGGGTTCAACAGGTACTGAAAAGAAAGAGTTTGCATGG
GATTTAAAATCCATCTTCAAAAAGAAAGGGATAGGTAATTTCTCCTGA
>plasmid1_404 407079-407240 - length=162 nt
GTGGATAAAAAGAAAAAGCAGCGTGTGAGACGAGTGATTTTTCTTGGAGTAATCGCAATG
ATTGTATCGTTATATATTGGAAATGAATTTCAAGATCGAAATGGGACAAGTTATGCTCCT
GCAAGATATTTTGAGACGGGAACAAAGCTTGTTTCATTCTAA
>plasmid1_405 407372-409717 - length=2346 nt
ATGAGACTGCGAAAAAATATACTATTAACGTGTGTTTCGGTGATGTTGGTATGGCCATCA
GTAGCAAGTGCAAATAATGGGGATATTCCATTTTATAATGGGAATGAAGACACGTCTTTA
AAATCACCTGAATTACAATTGAATGGGAAGCTACTTAGACCAGGAAGTGGTTATAAAACA
AAAGAGTTCGATTATAAAGCGGATTTACATTTTCCTGCTGTTTATAATGGTTCTTTTAAT
TGGGGGAATTCAAGGGAAAACCTTATCCAAAATGAAGACCATTCAGACCCTTATGTGCGT
ATATCAAATGACGGCTACATTAACCCTTCAGTTGTAGTGGGAGATAGAATGGTAACCGAA
ATAGAGAGAATTACAAACGATATAATTGCAAGTAAATATTGGGGTAACCCTGAATTCGTT
TTAAGAAATTTAATTCCGCATAGGATTAAAAATGGGTTTTCAGATAAATCTTATGGAGAG
TTCTATTGGATTAGAGACATTGCTTATCTTTCTGGCGGATATGCAGGGGCTGGTGGTGTA
AATGACGTGAATAGGTATAGCTTGTGGTATGTACGCACAAGTAAACCTCAAATAAAAGAT
TTTAAAGCTACGAGTGGGAAAAAAGATATACCCGTAAAATTTACATTTAACGGTTTTGAA
TATGTAAGTAAAAATAAAGGATACAATGACCGAGATCCTAACGGAACAACAATAAACCCT
TATCAAAAAGCTGCTGGAGAACGGAATCGAGTTAAATGGATGTTAGATATTACAAAAGAT
GCCGAAACCGTGTATCATCAAGAAAATTATCTGCGTTCAACTCCGCAAAAAGATAATCAA
AAACCAAATGAAGGTGATGCAGGGCAATTTAAGTCAGAAGAACTAAAGTGGCAGCCACAA
ATGTGTGGCCGATATACTGCGAAAATTAAAGTCATTGATGCTGTTCAAAGGGAATCAAAT
GAGAAAACTGTTGATTTCACCATAAATGGTAACTGTGGTACAGAAGTAACACCTAATCCA
GATCCAGGTGCTGAAGATGATTTTAAATATAAAATCGATTTCTCTGCTGACCGAATAGAA
GGAGAAACAGCAAGAGAAGGAAAGAATATAAAAACAAGAATAGATGTATCACGTGATAAT
TTTAAACCAGAACGTGACCAATATAGAGCAAAGGTAAATAACAATATTAATAAGTCCGAG
CAAGCGGTAAATAGTTCTGAATCCGATAGAGATAGTGCGCAGTCTAGTCTTAGTTATTGC
CGTCGTAATCCAATTCATGAGGTAGATGCAGAAGGGAACCATCACTATTACGATAGAGAC
TGCTCTTGGGAAGAAAATAGACTGGATAGTGCAGCAAGTAAGTTAGATACAGCAATGCAG
AAATTAGAAAAAGAGAAAAATAAAATTAAAAAGTTAGATGCGCTAGAAGCAAAATATGCA
AATCCTGAAACAGTAGTCGTGCTCAAGCATAACGGACAACAAGTAGCATCACAAAAGGTA
AGGTTAACTGAGGGAGAAAAGAAAACTTTGAACCTTGGCTGGCAACATAAGGGGAAAGGA
ACAATTCAGGCAGAAATTAACCCTGCTGGTAATCGTCTAGATATAGAAGAAACCACATAC
AAAAATAATCCTATTAAAACAGCTATCTATGCACCATCTCATGAAAAAGGGATGTGCGGA
GTAACTAGTGTAAAAGGTGTGGTAGAAACAGTAAGTGAACGTGTATCTAAAGATGATACA
GTTGGAGAGATGTTCTATGAAACATTAAGTGGAAATATTGATAATTTAGCACCATCTAAG
CTTCATGCTGGGTATGGTTTTTCTTATGAAGTAAACGGAAAATACAAAAATGATTGGAAT
GCTAATTATCCAGGTGTATTTACAAAAGCAACGGCACAATATCCTTTTGCTGATGAAGGA
TTAAAATCTACACAAGAATTAGACATTGTTTCTAATACTGGTTTAACATCAAAATTCTTA
CCTAAAAATATGTATTTGTCTGAAATAACGGGACATGTCTTTGATAGTAAAAGACCAACT
AAGTCTTTATATTGGGATGGACAAGAGAAAATTATTGATGGTGGACAAAAATGGTATGCA
CCATTAAAGACGAAAGATGGAAAGTATTCATTCAATGTTGAGACAAATCCAGCAGGTGTG
AATGAAATGAGCTTGTGCCTGACAAATGACGTGGAAATTCAAGGTGTCGCGTATGATGAC
TTTAAGAAGAGAAGGGTGCTTGCAGACCTTCCATTCCCTGTACAAACACCTGGATGGAAC
TGGGTTGGAAAAGAACACATAATTACAGACTTATCAAACTGGTACTACATGAAGAATAAA
AATTAG
>plasmid1_406 409866-411332 - length=1467 nt
ATGGCTAACAAATTTTTAAAAACAGCAACAGCATTAACAATTATGGGTACATCATTACTA
GGAGCAGGAGCATTTACTGCTAAGGCTGATAGCACAGACTCATTAAAATTCAATGATGTT
CCAGCAAATCACTGGTCTACAAAAGCAATTTATGATTTAACAAACCGTAAAGTAGTGCAA
GGGTACGGAAATAATATCTTTGGCTTTGGTGACAATGTAACTCGTGGGCAAGTTGCTCGT
ATGATTTATATGTACGTAAAACCAGCAGATGCAGATGCTAGCTTCAAAAATCCATTTACT
GATATCAGAGGACATATGTTTGAAAAAAAAATCAGAGCACTTGCTAAAGCAGGTCTGGTA
AGTGGTTATGGTGAAGGGAAATATGGTCCAGATGATGTCTTAACTCGTGAACAAATGGCG
CAAGTACTTACAAATGCTTTCAAGTTCAAATCTACTAAGACAACATCCTTTACTGACATT
GATAAAAACTCATGGGCATTAAAAGCAATTAGTGCATTAGAAGAAAATGGCGTTACTATT
GGTACAGGAGGTAAATTGTATTCACCATATGCACATGTAACTCGTGAACAATATAGTCAG
TTCTTATATAACTCTATTAATGCAGTTGAAAAAGAAACAAAACCAGAAGTGAAGCCAGAT
CCAAAGCCTGAAACGAAACCAGAGGAAAAACCAGAAGTGAAGCCAGATCCAAAGCCTGAA
ACGAAACCAGAGGAAAAACCAGAAGTGAAGCCAGATCCAAAGCCTGAAACAAAACCGGAA
GAAAAACCAGAAGTGAAGCCAGATCCAAAACCTGAAACAAAACCAGAAGAAAAACCAGAA
GTGAAGCCAGATCCAAAGCCTGAAACAAAACCGGAAGAAAAACCAGAAGTGAAACCAGAT
CCAAAACCTGAAACAAAACCAGAGGAAAAACCAGAAGTGAAGCCAGATCCAAAACCTGAA
ACAAAACCAGAAGAAAAACCAGAAGAAAAACCAGATACAAATTTACCATCAAGTATAGAT
AAAGGCTTAGTTACAGAGGAAGTTACGTATAATCCAAACGCTATGAAAAACCCGATTGCT
CAAAAATCCATTTCTACAGAAGCGCAAAATCTTATTAAGAGTGTGAATAGTAAATATGGT
ACTAACCTTAAGTATGCAGATATAAATGGAACAATTAGACTGGTTGATAAAAATATGTAC
TTACCAGCAGGTACAATTGGTGCACAAGTTTATATTGATGCGGTAAGTGAAAATGATTTT
AAAATTATTTTCCTAGATAATAACGAAGCAACTATTGAGTTAGCTAAAAAGTGGACTACT
ATGTTAAATTCAGATTTAGTTCTAGATAAAGAAATTCAGGAAACTGTAGATGCTCAAGAA
ATTAATAACTATGAAAAAGGAAATTATAAAGTTCGTGTAGGGCACTCTACAGCTGATCAT
ATGATGTACATTCAAGTGCGTGTATAA
>plasmid1_407 411590-411985 - length=396 nt
ATGCAAAATACAGTAACAACAGCGCTTTTTCTAACGCTTTCTTTATTATTAATAACTCTT
ATACCAGAAGGTGTACTGTATGGAATGCAGTTAGTAAAGGCACATGATTTTGCTTCTAGT
ACAGTAGAGTTAGCAGAACAAACAGGTGGTTTTCAGTACACATATGAAGGAAAAAACGTA
AATCTAATTCCTGATATAGAGAAGAAAATGAAAGAGCAGAATATGGATGGATGGAAATAT
GAATATACTAAAGGGCGCGTAGATCATAATCAGCCATTAAATTTTAAGATAAAAGCTGAA
CATCACTTCTTTATTTTTAAAATGATAGGGATTGATAGTGTAAAAGCACCGATATGGGCT
AACAAAGATGGAATGGGACAAATCTATTTCCGTTGA
>plasmid1_408 412011-412460 - length=450 nt
ATGCAAAAATTTATAATAGGGGCCGCCTCACTATTATTATTTGTTGGTTGTCTATTTTTA
ATGACAGATATGATCATTGGAGATACAACACACACAGATAATAAGTCTGCATCAGAACGT
GCTGGAAGTACAGCGATGGATAAAGCTGTAAAAGTAGGTGTTTTACGAGCGCAAGAAGAA
ATTGCTATTGAACCAGATATCGCAAAGAAAGAATTTGAAAAGTCTTATAAACAAAATGCA
ACATTTAAGGATCCTGCATCAAAACGAGAGTTTTCTATACATGCTGTACAAGAGCAACCT
GCAATGATTGCGGTTGAAGGAGAGGCGGAAGCTGCTAGTTATACTAAACAATTTGATGAA
AAGAAAGGCAACATTAAGAGTAACGCAAAACACATATTTATTTATGAAGCAGATTCTGAC
AACAAGAAAGCTGGAGGAAACGTGAAATAA
>plasmid1_409 412477-413976 - length=1500 nt
ATGGTGAAAAAAATCGTTTTAGCTATTAGTGATACTGTATATACGGCATATTTACGTGAG
GATTTTATTGGTGCGGGATTTGAAGTAGCTGATAGTGATGTGATGCATATCAAGTATCTA
GATGAAATTCTAGATACAGAACAGCCCGATATTCTATGTATTAATGACAAACGATTAAAT
ATTGATGCGGGACATGAAGAGAAACGTGAATTGATTATCTTACAGAAACTAAGAGATATT
CGCTTTAATCGAGATATTCGTATTGTGGTATTTACAGAGCGTGAAAATGATGATGAGTTT
TTGGCGAAACTGATTTATCTAGGTATCTATGACATTTTTAACTCTCGTAGAATTGATATT
GATAATAAAGTTATCCCGCAGCTGCTACAGGAGTCGGATATTAAAAATGTAGCAGAAATT
GTAGGCGCAAGTCAGGCACCACAACAAACAAAGTTGTCCGAAGTTCCTGTTGATGAGGAA
GAAGAGGAAGTATCAAGTAAATTAGAGAAAAGCGGCAACAGTGGAACTTCCTCTAGTTCC
AATAAACTATTTAAAAACAAACAAAAGCGTAAGTCTGTTCCAGATGAGACTCCCCAAGCA
CCTATTATAAAAAAACAATATAAATTGGCTTTTGAGCCGGTATATGAAAAACAAATAGGT
ATTGCTATTCCGAGAAGAACAATTGTTGTGGCCAGCATGAACAGAAGAAGTGGTGCAACT
TTTGTTTCTCATCTTTTATCTGCTTATTTAAATGAACTACAGATTGATGTGAATTATATA
GAGAATCTATATGATGATGGCTACACGTATCCGTTATTAAAGGGATATACGGAAGCACCA
GAAAACTATCGTAGTGAATTTATGTTGCAACGGTATAAAGAGATGTTACAGAAGGAATCT
GATATATTATCAATTCCAAAATGGAAGCAAGGAAGAGTAAATTATATCGTAAAGAATCCT
ATAGTGGACCAAGAGCTGAAAAACGAAACAGAGCAGGACTTTGACCATTTTATTAAGGTA
TTATTGGCTAACCAAGAAGCGCCTATATCTATTATTGATGCGGGGTACGATTGGGATAAA
GATTTATACCATGAAATATGCGAAATGGCAGATTATATCTTCTTTGTAGCAGAACCAGAT
CTGCATCAATTGCTAAAGATAGCACATCCTCTTACACAAAAGGAGAGAAAGCTTGTTTCA
TACTTAGCTTTAGAGAAAACGAGGATCATTGGGAATAAATTTTCTCCTGCACTTTTAAAG
CATGAAGTAGTAGAAGAATGTTTTGGAGATAAGTTATTAACTGCTTTATCACCATATGTG
ATAGAAGATGTATTTGAATCACAATTAAATAGTAATACGTTACTATCTAGTCGGAACTAT
TATAAAGAGCTTGAAGGAATAATGAAGGAAATAGCAGAGTTATTGCTGCCAAACCAATTG
TTGAATCAAAAGAAAAGTTCCATTTTAAGTGGATTTCGATTTCGGAAGTCTGAAAATTAA
>plasmid1_410 413996-414949 - length=954 nt
ATGAACGAAATTGTGAACATGAGTAAAGAACGATTTACAAAGTATTGTGAGGAGAATGCA
GCATTTGAAGAGGATATTAGTCGCATTATTAATCACTACTTTTTATTACTAGGGAATAAG
GCAAATATCTTACAGGAAAGAGAATTTAATAACGAAATTGAAGAAAAAACGTTTAAAAAT
AATGTGAAACGTTTTGAAACTCTATTCCCTGCAGCTGTTAAAAATGCATTTTTAAAAGGA
TATCAATTATGCCTTGAGTTTATAAATCATCCTGAAACGCAAATTCCTGAGAATCTATAT
ACTGATCCGAATTTTATAAAAGATATTCCTTTTGCCTTAGCAAATGCATCTGAATATGAA
TTGTACGAAATCATTCGTACAGATGAAACACAGGAATTTAGTGTATTTGCTATACGAACA
TATGAAGGGATTCGTCCATTGTTAGAACAAGTATTTTGCGAAGTTGCATTCACTGGTGCT
GAATATGCTTTTGAACATGAGCGAATGGAAAAAGGACTTGAATTAAAGAAAGGTAATAGT
ACCTCGTTAACCAAAGTTCCTGTAGATCGTCTTTTCGCGATTACGCCTTCTGTTAATGGA
GTTGTTGTACATGCGGAAGAACATTGCGAGATTTGGAATTTAAATTGGAATAGCAAAGTA
ACAATTAATGATCCTTTTATTGAGCTTGCTGAGGTTACGTTTATTCATCAAACAAAAGAT
ATGATTCAAAAAAATATTGAAGATGGTGTTTTATACTACAGCATTCTTTATCTTGGTACA
CCTTTACATGAGATACAAGATCGATTAGAAATACGAGTAAAGCTAAATTCTGATTTTGGA
GCTCCACGTACAATGGAACAAGTTGAAATTGAGTATATTTTGAATGAGATTATTGGGAAG
GTTCATCTTGAGGCACAAATTCCAATTGAAAACATGATTTTAATCCAACGTTAG
>plasmid1_411 415659-416795 - length=1137 nt
ATGCATACGCAAATGGCTTTTTCCCAACAGAACTTTAAAGTTCATGGGGTTAAATTTTTT
GATGGACTATTAAACATCGTAAAACTAGAAAATGAAAGAAAAGAGTTACCATCTTCAGCT
TTAGCTACTTACATCTTGCTTCACTTTGAATGCAATGATATAGGAATGCTACCACGTGAA
TTTCAAATAATGGATCTTGCTAAGAAAAGTGGGATTCCCTACACAACAATTTATACAGGG
TTTCAAGTTTGTTTGGAGCGTAGACTCGTAAAAGAAACACCTGTTGGAAATCGTACTGTA
TATGAAATTGTAGATTATGCGTTGTATAACCACACTACTGCAGAAACTGCAAAGATGACA
GGCATATCGCTATCGTATTTCCGTATTCCATTTCACCTAATTCAAACAACGATAATGAGT
AGTCTAGTAAAGGCTCGTGATAATAGAGGGATTATATTCCTTTTAGATTTAATCAATACT
TTTTCAAGAAAAGTAGGTATGGAACATTATAAACATAAAATTGAGGAGTTTCAGATTACA
AGAAAGATGTCTTCCTTAAAAAGGAGATTAAATCGTAATGCAAAGAAAGTAAGACACTAC
ATAGAAATTATTAACCCCATCGTGCAATTTACTGCAATCGATTCTAAAGAGAAGAAATCT
AATGAAACAAGAATTACTAGTGCAAGGAAACAGGTAAAACAAATCATCATTGAGAAGTTC
AACGTTGTATTTTCTTCAAACTGCGTAATTGAGAATGATAAAAAAGAATTACATAGACCA
GTAGCGAAGTGCAGAAAAGAAGCGGTGTCTCGTTTGAAACATATGGGACAGGTGTTACGT
AAAAAAGATAAAGAAAATATAATGACTGCATTTAGACAAGAAATTGTTGATATCGCAATC
TATTTACCGACGAAACAAAAACAAAGTGAATTATTAATTTACGCAATGACTTATGCATTA
GATCAAGTGGAAAGTTGTTTGAAAGAGCAAGAAATATTCTCTATTCCAGCATTTATGCGT
GTAAAGTTTAGAGAGTCCTGGATAGGTTTTAAGGAAAAAAACTTGTCTACAGGGGAAAAA
CACGATGCAATGATAAATTATCATAAGAAGAATGGTGTTTATCCGGAATTTATGTGA
>plasmid1_412 417819-418931 + length=1113 nt
ATGACAAAGCATAATAAAGCATATAAATTCCGTTTGTATCCAACAGGAGACCAAGCACAT
CTTATGCGTAAAACCTTCGGTTGTGTACGTTTCGTGTATAACAGAATGTTAGCCGAACGG
AAAGAAGCGTATGAAAAACACAAAGATGATAAGGAACAACTAAAGAAACAAAAGCTTCCC
ACTCCTGCGAAATACAAAGCAGAATTTGAGTGGTTAAAAGAAGTTGATTCATTAGCACTG
GCAAATGCTCAACTAAACTTGCAAACTGCCTATAAGAATTTCTTTCGTGGTCAAAATGAC
TTCCCAACATTCAAAAGCAAAAAAGACAGAAAGTCTTATACAACGAATGTAGTGAACGGA
AATATTATGTTGCTTAACGGTCATATTAAATTGCCAAAACTGAAAATGGTACGTATCAAG
CAGCATAGAGAAATACCACAAGACCATGTAATCAAGTCATGTACGATTTCTATGACACCT
ACTGGTAAATACTATGTGTCTATCTTGACTGAATACGAAAAAGAGATTGTACAAAATGAA
GTAGAAACAGTTGTTGGATTAGACTTTGCGATGGATCGATTATACGTTAGTTCTGAGGAT
GAGAGAGCCAATTATCCTAAGTTCTATCGTGAAATGTTAGACCGATTAGCAAAGGCACAA
CGAGTATTATCAAGAAGAACAAAAGGTTCTATTCGTTGGAATAAACAACGTATCCGTGTA
GCTAAGTTACATGAAAAAGTAGCGAACCAACGTAAGAACTTCCTTCATCATAAGTCTAAA
GAGTTAGCTACTCATTTTGATGTTGTAGCTATTGAAGATCTAAATATGAAAGGCATGTCG
CAAGCACTTCATTTTGGAAAAAGCGTCGCTGATAATGCTTGGGGTATGTTCACTTCTTTT
TTAGCTTATAAACTACACGAACAAGGCAAACAACTTATGAAAATAGACAAATGGTTTCCT
TCCACAAAAACATGTAGCAGTTGTGGAAATGTGAAAAACATGTCATTGTCTGAGCGAGTA
TATTCTTGTATATGTGGTGTAAATCTTGATAGAGATTATAACGCAGCTATCAATATCAAA
AATGAAGCAATACGCCTATTAGCGTTGGCATAG
>plasmid1_413 419249-419854 - length=606 nt
ATGATTGATGAACAGTTAAGCGATGGTTATTATCGCGTATCTGAAGTAGCAACCATGCTT
GATATTCCTGAAAGTACTCTTCGTAGATGGTTGAATGATTTCGATGAGTACTTGAACATA
AAAAAAGAACGCCAACTTAAATATGTTCATGAGGATAGTATTGATACAGTAAAAAAGATT
AAACATTATTATTCTGAGTCAAAGAAAAAGCACGAAATTGTTGGGCTTTTAGATATGGAT
CCGACGGTTATTCGCAATGTTTATGCTGAAGATGTTGACGGTGATGGTGAACCAAAAGAA
ACATCACTAGTTAAAGCACAACAGGTCAATCCAGACTTTATAGAAGCTTTGACGGAAAAA
ATTACTGAGGAAGTTACAGCTAAAGTGACTGAAGAATTAACAAAACAAAATATGGAATTC
TTCGCTGCGGTGGCTAAACAAAGTCAGGATAATTTCGATAGAATCAATAAGCGATTAGAG
GAACGTGACGAAAAGTTAATGAGTACTATACGATTAATTCAAGAACAAAAAAGTGCTAAT
GCTCAGCGACAAGAGAATACTGAACAAAAAGGCGGCTTTTTCTCTAAGCTTTTTGGAAAA
AAATAA
>plasmid1_414 420441-420776 + length=336 nt
ATGAGTAGTAGTGAAATTATTGATGTACTTTGTGAGAATTTAAATGATGGGATTTGGGCT
TTACGTGTGCTATACGCCGAGGGCGCAATGAACAAAGAAAAGTTATGGGATTATATCAAC
CAATATCATAAAGACTATCAAATTGAGAATGAAAAAGATTATGAGGGTAAAAAAATACTT
CCATCGCGATATGCTTTGGATATTATGACTGCAAGACTTGAAGGAGCAGGGTTAATATCT
TTCAAAGCAATAGGACGTGTTCGAATTTATGACGTAACAGATCTAGGGAATGTTTTAATT
AAGGAACTGGAAAAACGAGTTGAGAAAAACAACTAA
>plasmid1_415 420803-422110 + length=1308 nt
ATGGCAGGCAATTTTTCAGAAATAGAAAGCCAAGGAAATATTAGTTTGAAATTTGGATTC
TTAGGACTAGGTATGGGTGGTTGTGCAATCGCAGCAGAGTGCGCAAATAAAGAAACTCAA
ATTAAAAATAACAAATACCCATATCGTGCGATTCTTGTTAATACAAATAGTCAAGATTTT
AATAAAATTGAGATTAAAAATACAGGAAACGTTCGTAAAATACAGTTAGAAGGATATGAA
CAGGGTGCAGCTCGTAATCCACAGGTTGGAGAGGAAGCATTTGTAAAGCATGAAACAAAG
ATTTTCGAAGCGGTAAAACAGGAATTTGAAGATCGTGATTTTATTTGGATTACGTGTGGT
CTTGGTGGAGGAACAGGAACTGGCGCTCTATTAAAGGCAATTGAAATGCTATATGAACAT
GATTACAATTTTGGATTGTTACTGACTTTACCACGTGATGCTGAGGCTTTAAAAGTATTA
GAAAACGCAACTTCACGCATTCGTAGTATTGCTATGAACCAAGAAGCTTTTGGCTCAATT
GTATTAATAGATAACGCTAAACTATATAGAAAATTTGAAGAGGAAAATCCAAGTGCTTTA
GCAAACGAATATACTAGCTATAGTAACAAATATATTGCTGATGCATTACATGAGATTAAC
CTAGTTACTTCGTCATTTACACCGTTTTCAGATACACATTTTGATGCGAGTGAATTTGCT
CAAGTAATTAATACACCAGGCGTTTTATCATTAGCAAAACTAGAACTAAAATCAAATCAA
TTAGATACTGAAAACCCGCTAGGTTACTTGACTCAGTTAGGGAACGCACTAGAAAAAGGT
GTTTTATACGATACAGAAAGAGAAGAGCTAGAAAGTGCTAAAAAGAGCGCACTATCTATC
GTTACATCGCCGCTACGAGCAGGTCGATTATATAACTTCTCTTTCCTTAACCAAATGGAA
AACTTCTTAAAAGAAAGAACTCCATATGTAGATGAACGTCCTATAGCTCCATATGTTAAT
AAACATACAGCGAAAAAAGAAGAGGATATAGTAAAATTCTATTCAGTTGTTGCAGGACTA
CCATTGCCAAAACGTGTGAGTGATATTATTGATGAGATTACGAGAATTAAAGAAGAACGT
GAGCAAGCTAATTCTAAGAAATCCAATGCTGTTTTAAATAAACTTTTTGCATTCGATGAT
TCAGTACAAGAAGAAAAACCTAAAAAGAAAAAATTGAATTTTGGTGCTGAACCTGAAGTA
GAAGTTGCTGACGATTCACAACCAGCAAAGAAGAAATTATCATTCTAA
>plasmid1_416 422547-423833 + length=1287 nt
ATGAAAAGTACAACGTATAAATATACAAGCAAAGGTACACAGAAATCCTTTCGTTTAAAA
GAGGTCGATATATTTGTATTTACATTTTTATATTACAAAAGGCATCTTACTACACGACAA
ATTACTCAGCTTTATAGTGCATTTGAGGGTAGAGATTTTTCTGAGGATAGTGTGTTTACG
AAACTTAATCGTTTTTCAAAATATGGTGCTATCCTGACTAAAAAAATTGATAAAAGAGAT
GACAGCATAACCAGACGTGCGACATTCTCCTTAAAAGATAGAATGGTTGATTACCTTCAA
GAATTAGGAAGGATTCCTGCAGGATCTTCAAAACGTAGATATTCTTCGTCAATCTCACTA
CATACACTCTGCTCACGAGAAATATTAGTACGCACACTTTTAGAAGTGTCGAAAAAGACC
AATACGAATAAGATATTATGTGAGTTAGATATTCGCTCATATCATCAAAAACAAAAGAAA
ACAGAAATTGAAGATGCAGGTTTACTTCTAATTCCTGATGAACACATTTCATATAAAGAC
AAAAATATTTACATTGAAATGGATATGTGTAAAGAAACCAATGCTACCTTAGTTGAAAAG
GTTGGGAAGTATATTGAATATGCACAAAAAAACACTAAGAATATAACTGTTGTTTTTGTT
ATGTATGACAAGTCGATGTTCCTTGCAGAAGATGCAGAACCTCCATACGTACGTATGAAA
AATCTCTTATTTTCTATGCGAGAATATCATGAACATTTAATGAATCTACCAAACCTAAAT
ATGCACATCTGCTCTTTGAAAGAAGCTGGGGATGTTATTTCAGATATTCTTCTAGGAATA
GATGATAATCAAAACTTTGAACAAGATATTCTCTTACCTTTATCTAAACGTACAGTAGGA
GATGCCGATTGGCGCTATGCATTTGTTGAAACAGTTCAAACATTTAAAGAGAAAATTGAT
GGTGGTCTTAGACGAACGTATAAGAGAGATAAAGATGTAATGCAAGATTTCTTCTTTATT
TTTGGGAATGAAAATGATTACCGAATGATTGCTAGATTAGACGATGTTGTGTTTTCAAGA
AGAGAAGGTGATGAAGGGGTGCCACTTGTTGTAATTTATCCAAAGCGCAAAAAGACTAGA
GATATACTTTTAATGGACACGTATGACAACGTATTACTGCTATCCCTCCAAAATGAAGAT
GTTACTATCGACGCAGATGAACAGATCATGGCACGTACTGCAAATAACATACATCCGAAA
AGACGTAAGCTTGTTGAATTATATTAA
>plasmid1_417 424025-424411 + length=387 nt
ATGGATTTACAATATGCAACTACTACTACTGGGGGAGTGCTCTCTGCTAGAGAAGCATTT
AAAAACCCGGAACTAGTCCTTAATCATATTACAGAAGAGGGGGCAACGTTTAGTGTTTCT
CTACAAGATATCCAAATTCCAGGGAAACCAAATTTCTATTGGTACGATGTCATAATTGAA
ACGGCAACAGATAAAAAAATTGAGATAAATATCGCGGTACTTTCTCAAGAAGAATACAAT
CAACTCTGTGAAAGAGAGAGTATTGATTTATATTTAAAACAAACTGAAGATGCAGCAAAA
TTCTTTCTCGAAAAATCAAAGGAACTATTCCCACCAAAATTTAATAATCGATTCCAATTT
AAACATAAAGCTCAACTGTATCTGTAA
>plasmid1_418 424429-427929 + length=3501 nt
ATGGAGACATTTAAACAACGATTACCGTTATTTACTACTATCGGTTTAATTAGCGGATTC
ATTCTTTCGTTTGGATTCGGTTTAGTAAACTACATCAAGTTACTCTACTATGCATTTGAA
CCACCGTCTTATCCTATAGAAATTACATATGTACCGCTTATTTTAATGTTCTTCTCTTTG
CTACTAGGAGAATTTAGCTTTAGGTTTTATAGTCGTATTCCAGCTTTGCATGTAGAGAAT
GGTAAATTAATAATTTTGATTGCTTCTCATATTGCGGTTGATATTCAATTTTTATGGTTT
GCAACTGCTCCGATCCATGCAAAGGTTATTCCTTATCTTACCGATAAATCAAAACATCTT
AATTTTGGTGAGTATGAAGCCTTAGGTCATGTCTTAACAGGCAATTTTCACACACTCACT
ATGATTTTTGTATTTTTACAAACAGTATTTATGATTTTGTTTACACTTTGGTATAGTGGG
CATATTGTTCGTTACCGAGAAGAGATATTACAGTGGGTACAAAAATACGAATATAAAAAT
CACAAATTACAAAAATGGTTTAATAGCCAAGAAGAACAAATATATCCTGATGTAGAAATT
GGACCGCATATTGAACATAAAGAAATGGTCCGAATTAAAGGGAAAGATAGAACGTTAAAT
GGAATTATTATTGGGCCAATTGGTTCTGGTAAAACATCAAGTTTAATTATTCCTATGATA
AATCAAGATTTACACTGGATGGTGCGTTTCATAAATAAGTTTGAAACTGCTTATAAAAAG
AATGATTATGATACAGAAGAAGTAAAAGGAACATTTTTAAATGGTGTCACTGTTATTGAA
CCCAGTAATGATTTATGTCAAAAAGTATTTAAATTGGTACAAGCACATAAGATCCCAGCA
AGCTCAGTTTATTACATTGATCCAACTAATCCCGATACCAAGAATATAAACATTCTGCGG
GGACCAGTTGATAAAGTTGCAGAGGTTTTCGCAATGGTTATTCAAGGTTTGTCTGAATCT
AATAATGCATTCTTTGAACAAGCGCAACGTAACCACCTTAAACAACATATCTATTTATTA
AAGCTTCACAATCCACAAAAAGATGTCACCTTCGATGATTTAATTGAGATGTACGACGAT
GTAGAACGTGTTCACCGTATGCATAAACTATTAAAGGTACAGGTCGAAAAGTTATATGAT
TTTGTTCAAAGTGGAGCTGCTTCACGTGACCAAAAAAATGAATATAAAATTATAAAAGGT
ATTGACGAGTGGTTTGATAATACCATTCGTGAAAAAATGGATTTTCAAGGTGAACCAGCC
GTTTATAAATCAGGAAAATACCGCGGACAACCAATGCATTATGACAGAGAAGAAGAATAT
GTAAAAGGTTTACGCAACATATTAAAAGATTTGGCGTCAAACGTCTTAATACGACGTGTT
TTATTTGGAAAATCCGATTTTGATTTCGATGTCCATTTAGAGCAGGGTGGCATTCTACTT
GTTAACACTGCAAAAGGGGAATTAGCAGACCTTTCTAACGTATTGGGAAAATTTGTATTA
TTAAGTATGCAGAATGCGGTATTCCGTAGAGAACCAAACGTCTCACCTTACCATCACATA
ATTGTCGATGAGTTCCCGGATTATGTTGTGCGGCCGTTTAAAGAATTCCCTGCACAATCT
CGTAAATATAAAGTGATTTTAACAATCGCTAGCCAAACGCTATCACAATTAGCTCTCGAC
TTCACAGAACAATACATGTTTACTTTATTAGGTTCATTCCGTAACAAAATGATATTTGGA
GATGTAACACCATATGATGCAAAAATTTTCTCTGACATGTTTGGTGAGAAAGAGGAATTT
AAAGAGGCAGAATCCGAACAGGGCATTTCCCCTATGCAAGAGAATCCAGTTAGTCGACTA
GGATCAACTTATCAAAAAACGAAAGAAGTTGTTATGTCACCAGGAGATATCATGGCACAA
GGTGCATTCATCTGTGCTGCTCGTATCGTACAAGATAATCATGTGCAACCTGTACAACAA
ATCACAAGTAACTTTGTACCAAAAGAAGAATTCGCCCAAGCGATCATTCAAGTAGATACA
AAAACAGGGGAATATTGGGAAAATGAGCGTCTTCGTCTTATTAATGAATCTATAGAAAAA
GCTAATCCTATGAAGCATGTGGATGCAGAAAACATGAAGAAAATACAACCATTACCATCT
ATCCAAGAAGGTGAGATTGAACAGAATAACTCCATGGAAACAAACAGGGAGCATCAACAC
ATTGTATCATTGGAGGATTATAAGGGACACAAGTCTCAAAATGAAACCTTACCAAATGAT
CCCGCAGCAATGAGCCAGCAGGAAAATGTTGATGATGAAGTTGAAAATAAGTTGTATGAA
GATATTAAAGAATTTATTATCGAATCACAACAAGTCTCGCCATCTCTTCTGCAAAGAAAA
TTCAAGATTAGCTATATGAAATCTATGCAATATATTGAGAAGTTAGAACAAAATCTAGTT
GTAAGTTCATACACAGGGGATGGACCTCGTAAAGTATTAATTTCAAATAATAGTAGTATG
CCAGAAACAACAAGTGTTACTACTACCCATTCACCTGATAATACTATTCCACAGGAAGTA
GCAATTCCAATTGAAGGCGAAGGAATCGAACAAGAGGAAACTAGCTCCTTTAAGGATATT
CTATACGACGATATTTTAAGTTTTGTGAAGGAATCGGAAAGTATCTCTGTATCTGTACTA
CAAGACACATTTAAAATTAGTTATACACGTGCATCGAGATTAATAGATGCCCTACAACGA
AATGGTGAACTGCCTGTTATAGCAGAAGAAACACATGTAGAAAGTATAAGCTCTGAAATA
AAAGAACCGGCCGTGAAAGAAGATATTAAAGAAACCATAGATATAGCATTACCTCCTATG
GAAGAATGCTATGAAATAAACATGGAGGTAGCAGAACTAAACAAAGAATTATCTATTACT
ATGTTAGAGCAAGATTGGAATAAAGATTCCATTATTCATTCCGTGATTCCTGTTGAGACC
GAACCATTGTTTGAAGAATTCCCATCTGATGGACTTCCCGTTACAATGATAGGAACTGCA
GAAACAAGTATAGAATCTACTTCACTTCCCGTTACAATAACAGAGCTAGAAGAAACACAT
GTAGAAATCAACACGGTTCCAATTGAAGAAACGCTTAATCATATCGAAGAAAACAAGCTA
GATGAAGATGTAGCAAAAGTTTACGAATCTATTAGTATTACGGTACAAGAAAACTTAGAA
AAAAATAGAGAAGAGCATTCGAAAAATGATGAGAAGCAACCAGAATATAAACCTATGAGT
TATAAAGAACGCCAAGAGCACTTAAAATCTCATCAAAAAAATAAGAATAATACTACGCAG
TCGCTGCTTAATAAAAATGAGAAACCAAAGCCCAGAACATCGAACGTAATGAGTAAGGAA
TTGAATAATTTCTTTGATTAA
>plasmid1_419 428142-429788 - length=1647 nt
ATGAACACCTCAGAACGAGCGTCGGCGCACGTCTCGTATACAAACTGGAAAGCAGTTCAG
ATGTATGTGACGAAGTTACGACAAAGAATTTACCGTGCCGAACAGTTACAGCAACAAAGA
AAGGTAAGAAAACTTCAACGCTTACTCATGAGAAGCGAAGCAAACTTACTGTTATCAATT
AGACGAGTAACACAGCAGAATAAAGGAAAGCGAACAGCAGGTGTTGATGAACATACAGCC
TTGAGTCGCAGAGAAAGAAATCTTCTCTATGAGCAACTCAAAAAGTTAAATACGCTACAA
CACCGACCAAAACCAGCAAAACGTATATACATTGTGAAGAAAAACGGAAAATTGCGACCG
TTGGGCATCCCAACTATAAAGGATAGGGTATATCAAAATATAGTGCGAAATGCCCTTGAA
CCACAGTGGGAAGCCAGATTTGAAGCTATTTCTTACGGGTTTCGTCCTAAGCGAAGTACC
CATGATGCCATACGAAGCATTTTCAATAGAATCAACGGGGGCACAAAGAAGAAATGGATA
TTTGAAGGAGATTTTCAGGGCTGTTTTGATCATCTCAACCATGAGTGGATACTCAAACAA
ACTTCTTACTTCCCAGGAAGAAAACTATTGAAGCGATGGCTCAAGATGGGATACATGGAG
CAAAGCTTTTTCGCGGAAACGCAAGAAGGTACTCCGCAAGGAGGAATTATCTCGCCACTT
CTCGCTAACATTGCCCTTCATGGAATGGAAGAAACCTTGGGAATTACTTACAAGAAAAAC
TATAAAGCTAATGATAGTTATATTATGAATCCTGCTTGCAAATTTACCCTTATCCGTTAC
GCAGATGATTTTGTGGTCTTAACGGAGACAAAAGAACAAGCACTCTCTGTATATATGAGA
CTTCGTCCCTACTTAAAGGACAGGGGATTGGAATTAAGCCCTGAAAAGACGAAGGTTACA
CATATTGAGGAAGGATTTGAGTTCCTAGGATTCTTGATTCGGCAGTACCAAACTGAACAG
GGGAATAAACTGTTCATCAAACCAAGTAAGGGCAGTAGACAGAAAGCGAAGAAGAAAATT
GGAGATACTTTACGTGTCATGAGGGGTCAACCCATCGGAGAAATCATCCGAGTGCTTAAT
CCTATTATCAGAGGATACGGGCAATACTGGAAACATGTCGTTTCTAAGAAAATCTTTGGT
ACAATGGATAGCTATATCTATTGGAGAATCGGCAAACATCTTCGACAGCTCCATCCAAAG
AAGTCGTGGAAATGGATATATGCAAGATATTACAGGCATCCACATCATGGTGGAAATGCT
TGGACACCAACCTGCCCGAAAACAAATATCCAACTCTTACATATGTCATGGATTAAGATT
GAGAGACACAACATGGTGAAATTCAAAAATAGTCCTGATGACCCAACATTGAAAGAATAC
TGGGAAAAAAGAGACCGTAAGGTATTTGATACGGAAAACACGATGGATAGAATGAAGCTG
GCTAGAAAACAAGGTTACCGCTGCGCTATCTGCAAAACTCCACTACAAAACGGGGAAAAG
GTAGTCGTAAAAGACATGCCTGTTCCGCAACACCTCATATTGTCTAATTTAAACTTAAAA
TTAGTTCACTTACCTTGCCTATACTAA
>plasmid1_420 430508-431458 - length=951 nt
ATGCCCAAAAAAGTTCTCTTGTTTACAGATTTGGGAATTGATGATGCGTTTGCTATTCTG
TACACCTTTTTTCGTAATGATATCCAACTTGTGGGGATTGTAGCTGATTATGGAAATGTA
TCGAGAGAGAATGCTATAAAAAATATTAACTATTTGAAGTATATTTCGGGAAGAAAAGAG
ATACCCGTATTTCTCGGTGCTTCTGTACCTTTAACAGGTATATTGGTTCAATATTTTCCT
GAAGTACATGGAAAAGTAGGACTAGGACCTATCATTCCACCTGAAATCCCTTATCCAATT
TATCCCATGAATGATATTTACAAAATTATAAACTCAAATTTAGACGATCTTACAATTATC
AATTTGGGAAGACTTTCCTCATTGGCTACGTCATTTATTTTGAATTTAGAAGCAATGCGG
AATGTGAAAGAATACATTTGCATGGGTGGAGCCTTTTTTTACCCCGGAAACGTGACTGCT
GTGGCTGAAGCTAACTTTTACGCAGACCCTTATGCAGCAAACTTAATTCTGCAGCATGCG
AAGAATTTGACAATTATTCCATTAAACGTCACCCAACACGCGATTGTTACACCTGAAATG
GTTCAACAAATTGATGCATTTCACCGGAATACACAAGACCTTGCAGGACTCATCATCAAA
CCTATGTTAGACTACTACTATAATTTCTACTCTAAATCGAATCCTGGCATAGGAGGAAGC
CCTATGCATGATTTTGTAACAATATGGTATTTGTTGAATCCAGATGCAGTTCGTCTGTCA
AAAGTGCCCATCAAAGTAATTCCCGATCAAGGAGAAGGATTTGGTCAAAGTATCGCAGAC
TTTCGTTTTGTGACAAATCCAGGTTATAAAACACATAATATCGCTTTTCAGTTCAATTAT
GAAAGATTTAAGAGAGATATTATGGAAACATTTTTAAGGAAAAGACTATAG
>plasmid1_421 432074-433057 + length=984 nt
ATGGCAGAAGATAAGACAAACACTCAAACTGTAGAAGAACTTGGAATGGCTTTTGAAGCA
GAGAACCTACAAGGTGACACAGTGCTAGAAACAAACTTTAATCAATTTGAGCGAGTACGT
GATCATGAACTAGAGGAATTAGCCCGTATGAAACGTGAGCGTACTGTAGGAAAAGGCTTG
ATTACAGTCGTATCTGAAAAGCTATTCCCAACTAAAAACGGAAAGTCTGAGCGTATACAA
GTACTTACAATGCAAATTGGTACTCATACAACAGCATATTGCCCAATTACAGAGGCAGGA
ATAAATGTTCCTAAAAATCCTCAATGGCTAGTGGGTAGAACAAAGCCTGTTATCATTGAA
CACTTCCAGAAAACAGAAGAAGGAAACTTTGCTGTTGTATCTATCACAGCAGGGGAATTG
GCACTTCAAAAAAGATTATATGAAGAAGTGACAGCGCAAGAGGGCAACAAGGTATACACA
GGAACCGTTTCAGGACATATCCCATCTGCACAAACGGTCTTAGTTGAAGTGCATGGTGTA
ACAATAGGTGTAAGGTACTCACACTGGTCCTATACATTCGTTCGTCCGGAGGATATTGTC
ATTGGTGATGTTGTAGAACTTATCATCGATAAAGTAGGAGAAAAGAATGGCCGTTATGAA
TTTAGAGGAAATAAAAAGAAACTAGAAACAGATCCAATTGAAAAGTTGTTAGAACTAAAG
AAACGCCGTGACCGATTTGTAGGTAAAATTGTAGGGGTAGACGCTATTGCGGGTATTTTC
GTAGAGGTTGCTCCAGGAATTCAGTTTAAAGGACTTAAGAGCCGTAATCTGGCCAATCCA
ACTGTAGAAGATGCGAAAAATCAAACGATTGTTACATGTGAGCTGCTTAATATCGACGCC
AAAAATAGAAAAGGTACAGTGCGTATCCTAAATTATCCGCAGGGACAAAGTAAAAAAACT
AATTCGTCAATTTTCCAATTTTAA
>plasmid1_422 433067-433993 + length=927 nt
ATGCGTACAATAGAGAAACAATTGCCTACTTATGTCCCTTCTATTCCTCATTTATCAAGT
GAGGATGTACAGGGACTTAAAATATATCGAATACATGAACTAGATAAAACCTATGTATTC
CATTCTTTTGACGAATTGGTTAAGTTTAAGCAGCGTTTAACAGAAGAACAGTATGCCGTA
CTCGCTTTCATTGGTGTTCATACATCTGTTCGATTTAATCATTTGTTATATTTATTTAAG
GATAAATATTCACGTAAGAAAATAAATGATGCACTTCAAGGATTACTTTACTACCGTCTA
ATTGAAAAATGGCAAGTGGAGAGTTTTGATATGGAGATCTTTGAAGAAACATATACGTTA
TCCGACAATGGTTACAAATTTTTAAAATACTGGCAAGGAAATATGTTCTTCTTTGCTCCA
GAACGAATTGATAATCACGGTAAATACGTTCACCTACGTTATTGGCACGATATAGATTTA
ATCTGCCATCTGCGTTATGCTCCATCGTTTTTAGGTCATATTATGCATCCATCTATTAGT
AAAGGGGTTTTTACCCCTCCTTTAAGTTTTGCAGTGCAAGGCGGAGTAAATCACATATTT
AATTTCGTTGTATACTCCACTCTACTAACAGATAAAAAAGATCGTTTAAAACGAATTATT
GCTCGATGGAAAGATTTCGTAGAATCAGGAAAAGATGTTATTATGCAAGATTTAGGAAAC
AACCCTACAGTGTTAGTTATATATGTTTCTACTGAAAATCAAGCAAAGCAAATAAATAAT
GAACTATTACTCGACCTGCTCCCTGGTAAAGTATTGTTATGTATAGGAGAAACCTTACAT
ATACAAGGTTTACAACATGCTTTTTACCAGCCCCTTGCAGAAGGGGAGATTAAACAATTA
AATACAAAGCTATTCGCAACAAACTAA
>plasmid1_423 434217-434504 + length=288 nt
TTGCTACGTATACAACGAGGGTACATGTATGATCCAGATGATAATGAGGTCATTGTGAAC
GAAATTTTCTACAACGCTGCATCCGAACAAAAGTTAGGAAGCAAAATGGGGGTGTTTGCT
GCAGACAAACTCCCTACTTCTATTTTTAAAAAAGTTCAAGAAAACGAAAGTATGTCTTAT
ATGGAAAGTATGGAAGTAGAAGAACAAACCATTCCAGAAATACTATGTCATTTAGACCAA
AATCAAAAACCAGAAAAACTTTATTTTGAAATGCAGTACATGATGTAA
>plasmid1_424 434944-435216 + length=273 nt
ATGAAATTTTATGAGGTTAGTTACGGGGAAAATCAAACTATAGTACTTATTGCAGCCAAC
AGTGCATATGAAGCTGTAGGATTTTATTTAATAGAAGTGCAAAATGACTATCCTGATGTA
GAGAACGTTAAAATTCAATTATTACATTTGCATGAGCGAGTAAAGGTAGATTATGGGCAT
ATAGCAATCTATGACACCGTAGAAGAAATTTATCATCGTCAAAAGATTGTAGATTTCCCA
TGTGTTATAGCAAATTTACTACCACAAATTTAA
>plasmid1_425 435234-435458 + length=225 nt
ATGAATGTTGAAAAAGAATTAAGAGAGATTTTATTTTGTAAACAACTTATGAGGGATATG
TTCTCTTTGTCAATTGAGAGAATTGAATATTTAGGAAAAGGGACAGTCTATATGTATTTT
GCAGTAGTTTCAGAGCATGCACCGAATGTTTTTTATCGTATAGATAAAGATCTTGATACA
TTCAGGTTTGAAAAAGGCTCCTGGGTCTATGCTATTACACTGTAA
>plasmid1_426 435719-436003 + length=285 nt
ATGATTACAGTTAACCGAGGATATATGTATGATCCAGATGATAATGAGGTCTTAATTACC
GAAATTTATTATGAAGCTGCTACAGATACTAAATTAGGAAGTAAAATGGATAGCTTATCT
TACTCAGCCATTCCTAATGAGATTAAAGAAAAAATAGAAGCAGCTGCTTCATTATCCTAT
ATGGAAAGCATTGAGATGCCTCAGCCACTAGCTGTCGTATATCAAAATGAAATTAACATG
TATGGAAAACCAGAAAAATTATACTTTGAGTTAACTAGTATATAA
>plasmid1_427 436071-436322 + length=252 nt
ATGAATAGTGTAACTGAAATAGAAACGAGTCTTTGGACAATTTGTGTAGGGGATATTTTT
AGCAATGGTCGTATGCCGTACCATCTAAAAGTTGTAAAAATTGAAGTAGAAGATATGATG
AGACCAGACGATGCGAAGATATATAGTATACCTGTTCACCCTAAAAATCATAGAAGACGT
ATGAAAATAATGGATGTATCAGAACATATTTCTTATCGAGCTTGGTATTATAATGAATTT
TGGAGCAAATAA
>plasmid1_428 436654-437049 + length=396 nt
ATGAATTTAGTCATGGAAAAATCACAAGGAAAATTACAAAATGATGCTCATTTACATGAC
ATTATTGAAGAAATTAAAGAACTAGCTAATCCTTTATGGATCAGTTCTGTATCAATGTTG
CAAGCGCACAATCAAAACTTCAATACGAAAGCTACGACATTTAAGGATATTACCATTTCT
GATTTAAGAGATTTGAAAGTAAGTTTAAGTCTCATTTATGCAGCAAGTAATATCAGTAGT
AAAAGTATAGAGGATTTGAATAAGCGTCTATCCATTCAATCAGGAAAAGATATTACTTCC
TATGAGGATTGGCTGCTTCATGAAAACAGAGGAATTATATGTGAAATGATTGATGAATTT
CGAAAGAAAGAGTGGAAACACCCAGATTCGAAATAA
>plasmid1_429 437072-437428 + length=357 nt
ATGACGAATATAATGGAAAGTTTACAAGCTGAATTTCCGTTCGAACAATTAGGTTGGAAA
ATTACACATACATTTGAAAGCCAAGGTCGTTTTTTTGCATATGTAGCTCCATTTGTTGAC
GCACGCGCCATTCAGGACCGATTTGATGAAGTCTTTGGTATTGATAAATGGCAAGTGTCG
TATGAAAAATGGGGTGAGAAAGCAACGAAATGTACCATATCAGTGTTTTTGAATGAACGT
TGGATATCAAAAGAGGATGGAAGTGAAGAATCTGACTACAGTTCTGTAAAAGGTGGCTTT
TCAAATAGTTTAAAAAGAGCAGCTGTACTTTGGGGCGTGGGAAGATACCTTGTGTGA
>plasmid1_430 438187-440088 + length=1902 nt
TTGGTGCGAAAACTAGAAAATACTCTTGAATCAGAAACAGAATTAAAGAGAACATTAGAC
AAGCTGTACTCAAAAACAAAAGAGCATATGGAAAAAAAGACGAGAATCAAACACACATCT
CTCCTTGAAATTGCGATGTCAAAACCTAATATTGTCACTGCGATACACTCGCTAAAAAGC
AATAAAGGCTCCATGACTCCAGGGGTAGACGGAAAAACAATCCAAGACTACCTCAGACTA
TCCGAAGAAAAACTTATCGAGTTAATTCGTGGTAGACTCACAAATTTCAAGGCGCACCTA
ATAAAACGTGTGTTTATTCCAAAGGCTAATGGCGGACAACGACCTCTCGGTATTCCAACC
ATAGAAGACCGGATAATTCAACAAATGATGAAGCAAGTCTTAGAGCCTGTACTCGAAGCA
CAATTCTTCAAATACAGCTTTGGGTTTCGACCAGAAAGAACTACCTATCATGCGTTGGAA
AGAGTAAAAGTCCTTGTTCATAACACTGGGTATCACTGGATCGTAGAAGGTGATATTCGT
CAATTCTTCGACAAAGTAAACCATAGGATTCTTATAAAAAAACTATGGAGCATGGGAATC
AAAGATAGACGAATATTGTGCCTAATAACGGAATTCCTCAAAGCTGGAATCTTCAAAAAT
ATCATTAGAAATGACAATGGTACACCCCAAGGTGGCATATTAAGCCCCCTCTTAGCAAAT
GTATACTTACATTCCTTCGACAAATGGGTTGCCAAGCAATTTGAAGAATTTACAACCAGA
CATGAGTATTCGAAACACGATCATAAATTACGAGGTTTAAAATCTTCTAACCTTAAGCCA
GGCTATCTAATCAGATATGCTGATGACTGGGTTCTAGTCACTAATAACAAATCCCATGCT
TATAGATGGAAGACTGTTATCAAGAATTTTCTTCAGAAAGAACTTAAACTTGAACTATCC
GAAGAGAAAACAAGAATAACCAACATCAGGCATAAGCCAATAGAATTTCTTGGCTTCAAA
TACAAGGTAGTCTTAAAAGGTGTAAAAGGAAAAAAGAAGAAGGATAAAAAGACAAGATAT
ATCAGCCAAATAACTCCTTCTGATAAGAAGATTAAAAGAAAAGTAAAAGAACTCAGAGCC
ACACTCACTTCTCTCGGCAAAAGATTAAGCCACGATAAACTGAGTAATGCACAGCTAATC
TTAGCCTATAACTCAAAGGTTAGAGGATTAATAAATTATTATTCATATGCCACCGAATCT
CCCATAATGGATAGAGAAGGTTATAAGTTAAGAAAAAAGACTTTTAATCTTCTATCTAGG
CGTGGTGGGGTCTTACATCCTATCAACAAGTGTATTAACCTTGCGGACAAATACCCTAAA
CGGACACAAAAGACTTTAGCTATTAAAACCGAAGTTGGCTACATTGGCATTATGCATTTA
AACCTAACCAAGATGAACGAAAACCTATATAAACAAAAGGTTCAAAATGAAACTCCATAC
TCTCCTTCGGGACGTAAATTAATCGAGCGAAGAAAGGGAACAAAGGAGTTCAGTGTCAGA
CTAGATGAAATTACAAGCCTCTCTCTCCTTGAGAAAGTCAGGAAAAAACTTGTGAATTCA
CCCCGATACAATTTTGAGTACTTTATGAATAGAGGATATGCGTTCAACAGAGATAGAGGA
AAATGTAGAATTACAGGAGTCCCACTTGGGAAGCACAACCTGCATGTTCATCACATTAAT
CCTAATCTCCCGTTAGAAGAAGTCAATAAGCTGCCAAATCTAGCCTGTGTAGATAAGGAA
ATTCACAAGGCAATACACAATGAAGTTGATATGAGCAGCATCTTGAATAATAAGGAAATT
AATAAACTGAAACGATTCAGGAACAAAATTCATGCTATTTGA
>plasmid1_431 440166-440693 + length=528 nt
ATGCTGAAGAATTGGCTTACCTATCGGTATTATAATGTAAAACCTACTAAAGTAGAACTT
TCTACATGTAGTAATGGCCCAAATAGTATCTATATTTCTTATCAAAAGAAAGGATATTAT
TTTATACCACCTACTATGTTACAGCAAAAACATAAACAAGGAAGTTCAAAGAAGGAACCA
TCGAATGGCCAAGTAAGTCTAGGTGTACTAATTCAAAACATACAAGAGCTTGCAAAACCA
TTAAGTATTACATCCAAGGAAATTCTACTTGCCTATAATCACAATTATAATGCGCAAGCA
AGAACATTTGAGGATACGACGATTGGTGGTTTAGAAGGAATTCTAACTAGTTTACAGTTG
ATTCACGAAGCGAAGAATATCCGTCCTGGAAATGAGAAACAGCTTAACCGGTGGTTATCA
GCTCTTATTCCTGGTGATGTTACATCCTTTAGAGAATGGTTACTTCATGATCATACAGAA
GCCATTCATCAACTCATACAACAGTTAAAAAAACAACAAAGCGCGTAA
>plasmid1_432 440774-441886 + length=1113 nt
ATGAAATTTACTATTAACCGTACATTATTTATTGAAAAATTAGAGAAAGCAAGTGCTACT
GTAGACGTTAAAAACCCAATGCCGGCATTACAAGGTGTTTTATTGGATTGTAATTCAAAG
GGAATGATTCTAATGGGTTCAGACGGTACAGAAACAGTAACATTAGTAACTCGCTTTAAT
GTAAACAGTGGGGATTGTACTGAACCGGGGAAGGTGCTTTTTGCAGCTGCTCCGGTACTT
AAAACGATTAAGAAATTCAAAAGTGAATTCATCGGTCTTGAACATAAAAACAATGAGCTA
AAGATTGTAGAAAGTAAGAAGAAACAATTTAGCTTTTGTACCATGGATCACGAAGAATAT
CCTGAAATTAAAATCGAAGCAGGGGAAGATTGGATTTCACTTTCACAAGAACAATTTGTA
TCAATGGCCAACGGAACGTTACATGCTATTCCTGCAATGGATACACGTAAGATTCTAACA
GGTGTGAACTTAAAATCAGTTGATGATAAGTTCTTTAGTATAGCAACTGATGCTCACCGT
TTAGCCCGTTTACATTTTGATTGTACAAAGATCACTATCGCAAAAGATGGTGAAGTCGTG
TTACCAATTAAGTCTCTTAAAACAGCTCTTAAGCTCTTTAATCGTGAAACAAATTTACAA
TTAAAGCTCATTAGTGATACACAGCTGTTGATCCGTGGCGAAAGTATTATCTATCAGTCT
AGATTACTAGCTGGTACATATCCCGATACGGCACGTATGGTACCCGACGAATTTAAAAGT
GAAATACAACTATCACGTGAAGAATTTAAAAATACGTTGGAGCAGCTTTCAGCATTTTCT
TCCTTAATCGTACTTACGTCAGAAGGAAAAGAAAGCATCCATCTTAAACCACAAAATTCT
CAAGTAGGTACTGCAAGTGTAGAAATTCCATGTAATCAAGTAGAAGCATTTACATTGGCT
TGTAATGTGGAATATCTGCTACAAGCACTACAAACGATAACTTCTGAAACAATCGCGATA
AAAATGATTAGTAATCAGAGACCTATCGTGGTAGTGGGAGCAGAGGATACAACTCACTCT
AATCTGCAGTTAATTCTACCGGTTCGCGTGTAA
>plasmid1_433 441899-442228 + length=330 nt
ATGAGTATGAATCACAGTGACTTCTTTGACTTTTTACAGTCAAAAGAAGTCCTTCCTAAT
AATCAAGAACTTCGTCAATCCTTTGAATTGATTATAAATGGATTTATTGCGAACGAAATG
CCTGATTTAGAAAACATACCATTAGAACATATAGATGAATTTGAAAAGCAATTTGAGCAG
CTACGACATTATGTCACGTTTTATAGTGATAATTCATTTCGTATAAATGGTCCAGATTGT
GAATTAAAAGAAATGCTACATTTACATCTTTTCACTGAACAACTAGAAGATGTGGAAAAG
CAGGGGCTAGAAGATGAGATATTTATTTAA
>plasmid1_434 442242-442769 + length=528 nt
ATGAAAGTATACATACGGATACTACGCATACAAAAATTAATTCGTAAATATAACATCCCA
TTCTTAATCAATATCAATGATTTTCACAGGGACAAGTTGCATATCACAAGTGAACTATTA
TTCGAGTCGTTTGCGCGTTTTAACGAGCAAACAAGTATATTTTGTCACTTTGCCTTTGGA
ACTGAAGAAGACCTGTTAGATGGGACGTTATTTAGCTCAGAAGACATGTATTCGAATTTC
GCTTCGGATATTAGTTCTATGGCTGCGGAAGGATGTTACTTCGATACAGCTGGTTACTAT
TTATGTATAGGCTCGGAACATATAACACAATCTGATTTTCAATTCGTGTTACATGAATTT
TCGTTTAACACCTATCAAAGTGAAGCGTATCCCAGTCATATTTTGATTGAATTTCTAGAG
GATGGTTATGAACAGTACTCATTTGATGAATGGGTACTTTCTTATTATGAAATTATAATC
CGTCTTGCGGCAATGATTCGAGAAAAGACGAAGGGGAACCAGGTATGA
>plasmid1_435 442766-443578 + length=813 nt
ATGAAATTATTATTTACATACAATCACCAGAAAGTAAGAAAGTATCTACTTTCGTTAAAA
ATGCAAAAGAATGCTCACTTACTGCATGAATTACTTGCAGATAAGAAGCATGAAGAAGAA
ATCTATATATTAGATTGTTTAGAGCACTCAAGAGAAATAGACTTCAGTAAGATTTCAGAA
CGATCCATTCAACAAGTAATGGCTACTGTTTCTTATTTAGAGGAAGACTCGAATTTCCCA
ATTGGTTTAATTGATTCGAAAACCTTACTTGAAATAATTATGATTGCGGAAACATCTTTA
GATACTGATCTTTCCTGCTTCTATACATCGCAATTCTATCTTATGGAGATATTTATACGT
ATGTATAAATTGGGGATTCCTGTAAAAGATTATTACCCAACTTATTTAGAACAAGATAAT
TTCGAAGAATACGATTGTGAGGATTCATTTAAAAGCTGGGGTGATGACTTACTTCAAGAT
ATGAAATTACATCACGAAGAGGTAGATAGCGACGATAAAGATACCTTAATCCAATATTCG
AATTTATTTCATATATCTATGGATGAGATAAACCTTATTGTTGAGAATGCATGGAGTCCA
ATTGGTGAAATGCTCTCTAATATCAAGATAGAGAATCAAAGTTTCTTTCAGTCAATCCAG
AATCAGTTTGATATACGTATGCTTTACCAAGCTGATGAGGAAAAACTTTACCTTTTCTAT
GATGATGATACATATTTTCCAGCAATTAAACGAATTGAGATGTTACTTCGTATCTTTGAA
GAGATACAGTTAACAAAAAATATAGCAAATTAG
>plasmid1_436 443595-444416 + length=822 nt
ATGAAGAAATTATTTAGCTATTCATCTAATGTAGCGATGTCAAACTACTTACTATCACTT
AAGTTAAACAAAACTTATAGCATCGTTAGTTGGGAACAAATTAAACAAAGATATCAAGAG
GAAATATATATATTAGAAAGCCTTTCTAAAGATATAGAAATAGATTTCAACAAAATCTCT
CATGGAACAATTAGTAAAATCCAAACTTGTGTGGACTTTCTAGATGAAAACCAAACAATA
AGGTGGGAGGACATAGAATCAACAGATACGATTGTCATCTTCTTACTTTCCATGAACCTA
TTAAACATAAATCTATCTAAATTTTATTCATGTCAATTTCATATCTTACGTTACTTTAAA
AGCATGCATGAGCTTTCGATTGATGTAACACAGTATTCTCCCTCGTATTTAGACCGAGAG
AATATCTATGAATTAGACCATGAAGAAGGATTTATAGAATTGGGTACGGACATGATCGAA
GATATGGGCTTAGAAGCTTTTCCAATTGATGAAGAAGAGTATGAAAAGCTCTCTACACTA
TTCGACATACCATTAAAGGAAATAAAGGAAGCAGCAGAGGACACATGGGGTGCTATAGCT
GAAACAATAGACGGCATATCACCGAAGCATAAAGAAAAAATTTCTAAATTACTAGATTGT
TATCCAGTGCAGCATTCTTATCAAATTGATGAAGAATCTCTGTATCTCTATTATGGCCAG
GAACCATTATACGGACCATATAAATTTGAGATGTTACTAGATTTAGTGGAAACAATCTAT
ACGCAGGGGGACATAACAAATGAAGACAGTAGCAATATTTGA
>plasmid1_437 444526-445038 + length=513 nt
ATGGAGCAGGGTACACAAGATAATACTCATTACTCTAGTGGCGTACTCCCAAAAGGTTGT
ATAAAACACGAGGTGTTATCTAAGAGTGGAGATAAACAAGCTGTTTGGATTGAAGTACCA
AAGGCTCAGTGGGATATTCATTTTTTTGAACGACCGTTTCAACAAGTAGGATTTCCACGT
CTATTATTTCGTTATACGGTGTACCAAAAACGAGTTACGAATATCTCTGTCTTTGCTGTA
AAAGAAGATATGGAGTTAGAAGAAGGAATGAAATTATATCAATTTCCATATTCTAATGTT
CATCCTAGTGGATCTGTATGTACAGGTAGAGTTGTGATACCTGAATTCCGGACTTTAAAA
GATTTAGAAACATTTCATGTTTTATTTTTTGCAAGTTCTTTTAATCACGACCTTACACAT
ACTCATACGGAACCAGTTGGAGAGCTATTTAAACGATTTGAAAACCAAAGTTTTGATGAT
TCTATTTTAATGGAATCGGAAATGACTTTTTAA
>plasmid1_438 445155-445325 + length=171 nt
GTGTATTTAGATTATGAAACACGAATGAGAATTGAGAGAGAAAGACAACGAATTATTAAG
TTTTTAAACGAGAAGGGTATTACACAAAATTCAGATGGCAAAAGAGTCAATGATTTACCA
CTTTGGCCATTAACTTTAATGGAAAATAAGTTACTGGCAGACAGTAATTGA
>plasmid1_439 445391-446356 + length=966 nt
ATGACAAACTTATTCGATTTTTTTGATATGGAAACACAAGTAGAGGAAACAACAGTACCA
GTGAAAAAAGCTGCTTCAGAGCAAGCTGCTGCTAAAAAAGAAGAAAAAAAGGAAAAAGCA
AAGAATAAGACAAAGGCTAGTAAGAAAGCTACTGGTTCAAAATCTACAGATTGTCTAGAT
AAAATCAATACAACAACGGTTGTTCGTCATGTAGTATTTGGAGATATACCGTTAGTAGAT
TGGTTTACAGAAGAAGAAATTACACATGGAATTGCTGTTCAAAATGGAGATTCCACAGAT
GTAAGAAAAATAGAAGCAGAGGACATTCGCGTAAAATTAGAGCAACGCTATCCCTCATTT
GTAAAAGGCTTAACTGTCATTAAATTTGATGAGGATACAAATGCACTACTTCCGATTTTA
ACTGTCGGCGCAAAAGGAGCAAGTATTGTAGAAGGACAATCCATTTCAGATTGTCCTTTT
TCTTTTCTTAGTACTTGGCTGAATCACTTTTTACCTGGGGATTTTATTCCAAGAACTTTA
TTAATGGACTTTATTATTATTGCACAGGCCATTTCTCGTAAATGTGATTGCGAAGTGCAT
GCCGATGTCTATTTCAATAAAGAGCGTGGTTATTTTATGGACTTTCCACGCCAGCAGATA
GCAACTGAAATTGTAATCCCAGAAACGAATATAGAGATGCAGTCTATCGCTATGAAAGTT
ATGGAGATACACAGTCATCATCGTTTCTCTGCTGAACCAAGTGATTTAGATGATCAAAGT
GAACGGGCTCCTATTCTTTATGCAATTGTTGGCAGAATAGAGGATGTTTTCCCTGAACTA
CGAGTACGCACTTGTATAGATGGAAAATTTCATTCTATTAATCCTAACTTTATATTTGCA
GGAGAATATGCAACAAAAGGGATAAGCCAAGATTACGATTTAAGTAGGATCACACTTTTA
AAATAA
>plasmid1_440 446407-446808 + length=402 nt
ATGACAACATTAAAAACAATTCACGTTTCAATGTTTACAAAGATAAAGCAATACATGTTA
GTTCTTACAAAGAATAAACAAGCAATAGAGGAATCGCATGATGACTATAAGCTATTTCAA
TTTATGTGCAAGTTAGAGATGAATCACATATATGAAGCATTAGAAGGACAGAGGAAGAAT
ACTCATATTGATTTAGACACACATCAAGAATATGTAGACACGCTTGTTGTGCAGTTGAAT
TTACTTCAATATGTTGTAGGCATTGTGCAAGAGGTAGGAGTCATTTATGCTGCATCGATA
CTAGTGATGCATTCATTTGACTTGTATACCGTGCATAGGCTTACAAATTTATCGATTCCA
TTTCTACGAAATTTAGAGAATACACTATCAAAAGAAAAATAG
>plasmid1_441 446821-447003 + length=183 nt
ATGAGTATTGTTATTGATATTGCAGAAGGAAAGAAGATTGTACCACATATTGTATTAGTA
GGTGCTGGAGGAAACGGAGGATTAATTTTACAACATATTGCTCAAATGATGAGTATTTTT
CAATTGGATGGTGAAATTGTAGTTGCAGATCCAGACACGGTTGAAGAAAAAGTGCGCCCA
TAA
>plasmid1_442 447572-449512 + length=1941 nt
ATGGCGAAGGAAGGTAGTCAATTAGTTCATGATGATAATAAACAGGAAGGAAGCGAGATG
CTGATGAGAAATCCAGTTTATGTATTGAACACCTTGTCGAAGAATACTATTAAAGAAAAC
TATAAGTTCAAAAGATTATATAGAAATCTTTATAATCCAGAATTCTACTATAAAGGTTAT
CAAGAAATATATGCCAATCCAGGTAATATGACCAGAGGAACCATAAATAACACTGTTGAT
GGCTTCTCAAAAAATAGAGTATCTAAAATCATCAACAACATTAAAAATGGTAACTATAAA
CCTACTCCTGTTAAGCGAGTATATATTGATAAAAAAGGGAGTAAGAAAAAACGTCCTCTT
GGGGTACCGACATTTGACGATAAACTTGTCCAATTAGTAATAAAGTATATCTTAGAAGCA
ATTTATGAACCAAACTTCTCTGAGAACTCACATGGATTCAGGAAAAATAGGGGTTGTCAT
ACAGCTTTGAAACAAATTAAAAAGAGTGGTAATGGAACTAAATGGTTTATTGAAGGTGAT
ATTCAAGGTTTCTTTGACAATATCGACCACCATATCCTAATTGACCTACTAAGAAAACGT
ATCAATGACGAAACACTCATCGGATTAATATGGAAGTTCCTAAGAGCTGGGTACATGGAG
GATTGGCAATTCCACAAAACATTCAGTGGAACACCACAAGGAGGGATTCTCAGTCCTCTT
CTTGCCAACATATATCTAAACGAACTAGATATATACATGGAAAAATACGCTGAAAAGTTC
GGAAAAGGTCAACCAAAAGACAGAGAAGTTGATAAAAGATATCAATACTTACACCTCAAA
ATAAAAAGAGGGCGTAAGAAAGCAGACTTACTAAGAGAACAAGGTAAACACAATGAAGCT
CAGGAATTAATCGAGCAAGTCAACGAATGGGTTAAGGAAAGGGGACAACGTCCCTACTAC
AATCCAATGTCGGATAAATTTAAGTCACTAAAATATGTTAGATATGCTGATGACTTTATT
GTAATGATAATCGGCAGTAAAGATGATGCCAAAGCCATTAAATCTGATATAGCTCAATTT
CTCAATGAAGAATTAAAATTAACTTTATCAGAAGAAAAAACACTTATCACCCACTCTAGC
AAGAAAGCAACATTTCTTGGATACAACGTCAATATCACTAGAAACGAGTTATTTACCAAA
TACTCGGTGAAAGGTGCAAAAAGAAGACATCACAATCTAAAAGTAAGACTTGAAATCCCC
CATGAAGCATGGCGAAATAAATTACTTGCCCTGAATGTTTTAGAAATGAAGTATGTGAAT
GGGAAAGAAACTTGGAAACCAAAGCATAGACCGGAAATGGCACACCTAGATGATTTGGAA
ATACTACATAATTATGTATTACAGATCAGAGGGATGTACAACTACTACAAATATGCAGTT
AATTCAACGGTACTCCAAAAATTCAGTTACGTTCTAGAATACAGCATGTATAAAACATTC
GCCAATAAATATAAAAGCTCAATCGGAAAAATTAAGGGGAAATATTGCAAAAACGGTGTA
TTCATAGTCAATTACAAAGATAAAAAAGGCAAACAACACTCTCATTCTTTCTACAGGGAA
GGATTTAGAACGGTTGATATAACTAAGATGAAAACACAAGAAAATAACATCGACAACTTG
TTAGCCTCAAGAGTTCATATGTCAACAACTAGTCTTATGGATAGGTTGTCAGCCAACAAA
TGTGAACATTGTGGTAAAACCGATTCTAACTTAGTAATGCACCATGTCCGAAAAATGAAA
GATGTTGAGAAAGGCAAAGCCAAATGGCAAAAATTAATGATTGCCCGTAGACGCAAAACA
TTAGCCGTATGTGAGGATTGCCATAATGAAATTCACTATGATATGAGAGTAGAACTTATA
GCGAAAAACAGAAAAAAATAA
>plasmid1_443 449764-450306 + length=543 nt
ATGCAGCAGTTGTTTGGTAATAAATATGATTTATTAAAAAAACAACATAAAGACGACTAC
TTGTATCTGCCAATTGTAATTGGGGCAGTAGATAATATGTTTTCTCGTGAAGTCTTTCAT
CAATTCTTCCATCAATCGGATAATCTTCTTTACATCGATGTAGGGAATACAGCTGTAACC
GTTCCTGATAATTGGAGAGAAGTAAATAAAAGACATTGGACACCTCAACAAATAGCTGAT
TATAAAAACAGTGGTTATAACGGACAAGCAGTATGTGGAGTTAAATTGAATGGCGAGGTC
ATTCTTTCACCGCTTGGTGATTTATTTGCGGATGCTTTTACGAAAAAAGAAACGGCTCCA
AGTCAATTAAGTTGTTCCGAATTAGCTGCTTCAGAACCACAGCGCGTTATTACTAATAAG
TTCGCTGCCATGACTGTTGCTCAATTCGTCAACGAACTCTTTGATGAAGGTACTGTATCG
AATCACTATATCATTTTCCAGGCTCAAAAGGCTTTTATGAAAGCTGCACCAATTGAGGGG
TAA
>plasmid1_444 450326-450697 + length=372 nt
ATGAGAGTGTATCAATTAGATTCCACTCAATTGCAACACAGTTTAACACCAACAAACATG
TGTAATGGTGTTCTACAATACTACCAATATAAACAGTATACCGTTGTATCTGTACTTGAT
TTATCAAAGCAAGATTCCGAAATGATACCATTGCTTCTGGCTTGTTTAGCAGAGGCTTTG
ATTCATTTCAATCCGGATTCTTTTTTAGCGAAGGATGAATCTAGCATTTTATATTGGTGT
AGAAAGAACTTTAAAGGATTTCATAGTATCTCTGACGATGGATTTTTACAAGATTTCAAG
CAGATATACGAATGTTATCAATCATTGCAGAACGTTGGGAAACAAGAGAAAAATATAAAA
ATAAATATGTAA
>plasmid1_445 450719-451117 + length=399 nt
ATGTATAATATAATCAAACGTCAATATAATTCAATTATCCAAGAGGTGATTCGGATTAAC
GAAGAAGTACAAAGGGAATTAAACCTATTAGTACAAAAAATTTGTGAAACCGTGTCTTCT
GTCCAAAAAATAATCCTTTTTGGCTCTCATGCTTATGGCACACCAAATGAAGATAGCGAT
TTTGATCTTTGTATTGTTGTGGATGGTGTAGGAGCAAGAAAAAGGGAAGTCATTAACCGT
ATTAATTGGGGTATTTACGATATAATGGAAACACCAGTTGATATTTTAGTGTATGGACCA
GAAGAGTTTCAAGAACGTGCTAATCGCAATGTAACCATGGAGCACAAAATTGCACTAGAA
GGGAAGGTCCTATATGAGGTGCGAGACGTTCTCGAGTAA
>plasmid1_446 451676-451879 + length=204 nt
TTGAATACGAAATGGACAACCAAGGGAAGTATTCTTAATAGTGGTGAGAGTAGTGGCACG
ACCGTTGAAGGTTCTGTAATGGAACTGGAGGAACAGCCACAAGTCTATATAGTAGGAACT
GAAATTTCATCTAATCTTGCATGGATTCTGGTAAGACTCAAAAGGTCACCAAAAATCAAT
TTGAGAGTAGGTGATAGACCATGA
>plasmid1_447 451876-453807 + length=1932 nt
ATGAATGGCAATTCTAAGTCCGCGCCAAAGGGGAATAAACTAAGACACAACGAATACTAC
GGTATTCAACCTGTCCTAGATAACCTATACCAAAAAGCAACAAAGGGAAATTCTTTCAAA
AACCTAATGTCTATCATTATATCAGACGAAAATATACTTCTCGCCTACCGCAATATTAAG
GGGAATAAAGGAAGTAGAACTGCAGCTTGTGATAATGTAAATATAAAGAATATTGAGGGA
ATGGAACAAAGCTATTTCTTGAATGAAGTTAAAAGACGCTTTCAAAACTACCAACCGCAG
AAAGTAAGACGTAAAGAAATTTCGAAGCCCAACGGACAAACCAGACCCCTGGGAATACCG
GCTATGTGGGATAGGATAATCCAACAGTGCATCTTACAAGTCATGGAGCCAATCTGCGAA
GCGCACTTCAGTAACCGAAGTTATGGTTTTCGCCCAAACAGAAGTGCTGAACATGCCCTA
GCAGATGCATCAGTGCGAGTAAATAAACAAAACCTTACATATGTAGTAGACGTAGACATT
AAAGGTTTTTTTGACGAGGTAAATCACGTCAAGCTCATGCGTCAATTATGGACATTGGGT
ATCCGTGACAAACAACTTCTGGTCATTATCCGAAAAATACTGAAAGCCCCAGTGCAAATG
CCTGATGGCACAACAATGTTCCCGACCAAGGGCACCCCACAAGGCGGGATTCTTAGTCCT
ATACTTGCCAACGTCAATCTTAATGAATTCGACTGGTGGATAAGTAGACAATGGGAGACA
TTCAAAGCTAAAAAGGTAAAACCGAGATGCATGAGGGGAATTTGGTGCAATGACGTTGTA
ACGACACAACTCACCAAAACTTCCAAGATGAAACCAATGTACATCGTAAGGTACGCAGAT
GACTTTAAAATCTTCACAAACACACGTAGTAATGCGGAGAAAATTTTCAAAGCGACTCAA
ATGTGGTTAGAAGAACGTCTAAAACTGCCTATCTCAGCCGAAAAGTCTAAAGTAACCAAT
CTGAAAAAGCAACAAAGTGAATTCTTAGGTTTCACCCTCAAAGCTGTAAAGAAAGGTAAA
AAGAAGAACGGTGACACACGATACATTGCAGTAACACACGTTTCCCCAAAAGCACTGGAA
AAAACAAAACAAGATTTAGCAAAACAAGTGAGAAGAATACAGAAAACCCCAAACTCTAAT
GAAACAATTAAGAGAATCAGCATATACAACAGCATGGTCATTGGTAAGCACAACTATTAT
AAAATAGCTACGCATGCCTCCCAGGATTTCAGTAAAATGAACCATAATCTTGACCACATA
ATGTATAACAGATTCCCTAAGTCAACAACTGGAGGTAAAAGCAATACAAATGGATACACG
AATATAGGAGAATATAAAGGAAAAGACAAAGGTATTAAACCATATCTAAAGTCAAAAATG
ATGAGATTTCTCATGAAACGTCCCATCCTACCAATCTCCTATATTCAACACAAAAACCCG
ATGATGAAAAAGCAAGTCATTAACAAGTACACCGCAGAAGGACGAGCCCTGATACATAAA
AACTTGGCAGACATAACCGAAGCGGAACTGAAATGGTTAAGAGAAAATCCAGTTATAAAT
GAACGGGCAACCGTAGAATACAATGACAACCGAATTTCTCTTTATGTCGCACAAAAAGGC
AAATGCAGTGTAACAGGTGAGAAACTCTTACCTTGGGACATTCATTGTCACCATAAGCGA
TTATGGAGTGAAACAAAGGACGACAGCTACAAGAACCTTACCATCATCAAACCAAGTGTC
CATAGACTAATACACGCAACCAAGATAGAAACCATAAACCAACTACTCAATGAACACAAA
TTCAATGAGGAACAGTTAGGCAAACTCAATAAATTGCGAAAATTAGTCAAAAACGAGGAA
ATCTGTATTTAA
>plasmid1_448 453953-454396 + length=444 nt
TTGGAGATAGCTTCAAAGACTTACCTATCGACAATAAATACTGAGGATCTAAAAGAGTGG
GTATTTATTGCAAAATCTGATTTAGATTCTGCTGGTTACTTAACTCACATGAAACCTTTC
CCTACTGCAATTATTTGTTATCATAGTCAACAATGTGTGGAAAAACTTCTAAAAGGGTTT
CTTGCACTAAACGGTAGACCAGTCCCTAAAACTCATAACCTTTTAATGCTGCACAAATTG
TGTCGGAAATTAGATGAGGAGTTCTCATTGATTTTAGAACAGTGCGTGCAGCTAAATGGT
TATGCTACAGACATTCGTTATCCGTATTTTGAAGCACTTACTGTTCAAGATGGATTAATC
GCTATACAACATGCTCAAAAAGTAATGAGCTTTTATATGGAAAAGTTAAACAAGTTGAAT
ATACATGAAATCACAGTTGATTAA
>plasmid1_449 454491-456293 + length=1803 nt
ATGATACTTTGCTATGGGGATAACAATATAATGATGGATATATATAAAGAAATTAAAGAG
GAAATGAAAAAAGTCTATTTATCTCGCGATTGTTGTTTTGTAGGTTACAGTGGGGGGAAA
GATAGTTCTGCCATGTTGACGTTACTATGGGATGCAATTGCTGAGCTACCACTAGAGCAA
CGTACAAATCCAATTCATATCTTAACTTCCGAAGTTGGAGTAGAAACACCTGCTATGACG
GCTTATATCTCAAGGACATTACAAAAGATCCAGGAGAATGCAAATGAGCAAAACCTACCA
TTTGTCGTTCATGGTGTGAAACCACTTATGAAAGAATCATATTGGTATAAGGTAATAGGC
AGAGGCGTTTTACCACCGAGCGGAAACAGTAGATTGAGATGGTGTACTGACTCTCTCAAG
GTCAAACCGATGCAGCGAAAGATGAAAGAAATCTTAATAGCTTCTCAAACTACTACTGCA
GTAGAATGCTTTGATGAATATGATGGTGTACTTATGCTGGCCGTTCGTAATGAAGAGAGC
GCTCGAAGAAGACATAGTATTCAAAAGCATGAGATAAGTAATGATTCCTTATTTTCACGT
CATAATGATATGAAGAATATCCTCTGCTTTAATCCAGTTAAATTTTTAACCGGTGATGAA
GTATGGATGTTACTTTTAGATAGAGGGATACTGCCTTTTGGTGTGGATGTGGAAGAAATG
AGCATACAGTATGGACAAGCTATGTTTGAATGTGGCATAAAAACAGGTGGGAAGCAGCAG
GGAAATGCTTGTGGAGCTGCAAACTCACGTAGTGGATGTTGGACTTGCCTAATGATGAAT
GGTGAGGATAAAATGTTGACCCAGCTAATAAGTGAGGGGTATACGGACTATGCTTATCTA
CAATCCTGGAAAAGCTTCTTACGTTCGATTAGAAACGATATTCGGTATCGGAATGTAATG
AATAGACGAAGCCTGCAAACGCTCCTTAGAAACGAAAATAAAAGGGATTCAGACTTGTTT
TCCATATGTAATCATGTTGAATATGATTATATTATGTTTGATCGTACAGAAAAGGGAGAC
TATGCACCAGGAGGACTAACAGTAGAAGGTAGAAGAATGCTTTTAGAGTATCTACTTTAT
ATTCAACAAGAAATGAATACGAGTCTTATATCTGAAGAAGAAATTGAGGCAGTACTACAA
GGCTGGTATGACACAGATGGTATTCGCGTATATCGAGATGAATTGGAGCCAATACATCAC
GCATGTCTTGGTGAATTGGTGTTCAAACCTGATTGTACAATAAATGAAGAAAAAACGACG
TCTCCATTCCCTGTGTTTTTCGTGGAAATTGATGTTCATTTAGGGAAGCAGGAGATATTT
CGTTGGATGAAGGAACGACAGAAAGTTACGCAGCAGAGTTTTTTCTTTTTCCCTTCAAAT
TATTCTAATGATTCTACAAAGCTTACATGGAACAAACTAACCTTTGTTGTATCTAGATTT
GATATAACAGAAGCAAGAGATGCTGAACGCATTATACGTCAATGGTTAGGTATGACGATG
TACCATGAAAAGGCAGAAGCACAACATAAAAAGATGCTTGTACAGCTGTTCATTCATTCT
ATGAAGAATGAACAATTATTTAATCCGGATGAATTAGAAAATACGAAGATCCTATATACT
ACAGAGTTTATAAGTAGGCTCTCTCGATTGCTAGAAACAGAGGAGTTGCTATCCGAGGAG
ACTAATCACCTCTTTGCAAAAATACTTAAAGAAATGGCTAACGAAACATTTCTTATAGCG
TGA
>plasmid1_450 456372-456500 + length=129 nt
ATGGAATTTAAAAAACTTATGAAGTATATAGAAGAGAATAAGGAAGAACACTTTGATGAA
TTAATTAAAGAAAATGAAAACGCAATTAAAGAAATCGATAAAAAAAATGAGAAGAAAGCA
GATTTTTAA
>plasmid1_451 456568-456888 + length=321 nt
ATGACTGAAATTAGTTTAAAAGACAGATGTATTCAAATTCTAGCCACAATTCCAACAATA
GTATTTTTTATTTGGAGCATGTACTACTGCTTTCAGCTATTTGTAGGAAATGAAATACCT
GGAGTAAATCCTATTACAAAGTTTATACTTGGGTTGATTACACTGTTTATGGGAATAGGC
GGACTTATTAATTTAACTAAGCCTAATGTAGATGCTGTCGAGTTCTCCCTAAAGACACTT
TGCGGGTTACTTGCAATTGGCTTTATATTAGGGTCAGGACAATTTATAGATATCGTAAAA
GTAGTCATTAATTCATTGTAA
>plasmid1_452 456981-457712 - length=732 nt
ATGCGACTAGAATCCGATAAACGATTAAAAAAGGTAATTCAATCTATTCACGTAAAGCAC
AAAGAATATGGATATCCACGTATGAAAATCGCTTTAGAAGAAGAGGGATATTTTATAAAT
CACAAAAAGGTATATCGATTAATGAGTGAGCTTAACATTCAGTCTATTATTCGAAAGAAG
CGTCGCTTCTTTAAAGGGAATTATTCTAATACTTTTCCAAATGTTTTAAACCGTGAATTC
AAAGATCGCCAACAAAATGAAGCGCTTGTTACAGACATTACCTACCTACGATTTCAAGAG
GGCTTCCGCTATCTTTCTGTTGTACAAGATATTTATAATAACGAAGTTGTTTCTTGGAAA
ATTTCCAAGCGTAATGATAATGAACTTGTATTAGATACAATTGAAATGTTGGCACAAAAA
AGAGATGTGCGTGGAACCATTCTCCATTCAGATCAGGGGTTCCAGTACACATCTCATGCC
TACAACAAACGACTTTTAGATTTAGGTATCATTGGCAGCCACTCTCGCAAAGGAAACTGC
CATGATAATGCCTGTATCGAGTCATTTTTCTCCCATTTTAAATCGGAGATGTTGTATTTG
AATCATTTTAAAACAGAAGCGGATTTAATACAAGCAATTGAAGAATATATTTACTTTTAT
AACTATAAACGTTTCCAAAAACGACTCAACCATCGAGCTCCGATAGAATATCGAATCTCG
ATGGCTGCTTAG
>plasmid1_453 457856-458176 - length=321 nt
ATGGCGAAAAAAGGTACAACATTTAATACATACTCAAATGAGATAAAGTTATCAGCTGTT
CAAAGTTATTTAAACGGTGAGGGAAGCTACGATATGATAGCGAAAAAATATCAGATTAGA
AGCTCTACACAACTTAAAAATTGGGTGAAAAAATATAAAGAACGTGGTGAAATTACAGAT
ACTCGCGGGGAAAATAATAAAACGAAAGGTATACCGAACCCTTTAAAAGGCAAACGGATC
CATTTTAAAACTGTTGAAGAAGAGCGTGATTACTATAAGGCTCAGGTTGAATATTTAAAA
AAGCAGTATCCAAATCTGTAA
>plasmid1_454 458982-459872 + length=891 nt
ATGGCATCTTATATCATTGGTAAATTAAACTTAAACGAGGAATTATTAAAGAAAGATTTA
GCTACAATCGCGAGTTTTCCAGTTATTCCAGAAGAGTATGATGAATTTAGTTCAGGTTAT
TGGATGAACAACTCTTTATGGAATGCTTCAAATGATAAAAATGATACAATGTATCGTGAT
TTTGATCATGCAGCACAACAAACAGAGTATGGTAAGCAGTTACCTTACATTAACTCACTT
CTTGAAGAATACTTCACTTTTGATAATTTAAAAATGGTTCGTACACGTAATTTAGTGGAT
GCAATGGTTATCCCACATAGAGATTTCGTTGAATTCTCTCATAGTACAAAGCAACGTTTC
CGTGTCTTCTTAGCTTTAGAAGATAATAAAATGGCTTTCCATTCAGATGAGGAAGCAGTA
TTCCGTATCAGAAAAGGAGAAATTTGGTTCTTAGATGCAGCAATTGGACATGCAGCTGCT
AATTTCTCTAAGGATAGCCGCGTTTTCCTTTGCCTGGACTATGTATTTGATAGTGATTTT
GATCCATCTGATATCTTCAAAGATAAAAAGACATATAATCGTGATTTAGAAAGATTTATT
GTCAAACGCGATAAATTAGATGAAACATTTGAAGAAGAGTTAATTACTTCACTATCTAAA
GTAATTTCAAGAATTAATTTTAGAGATGTTGTATTCTTCTTATCGAAAATTCATTTTGAA
AAAGATATCCCTGTTGCAAAATGCTATGATTGGCTAGATCAAATTGCAGAAAGAAGCGGT
GATCAGGCAATTATTCAGAAAGCAAAACATTTACGTGAGTATATTATTGAACATCGTAAT
TTAGGTGAGCGCTTCAGTATGGATAACTGGAAAGAAGAAGTTACTGTTTGA
>plasmid1_455 459966-460877 + length=912 nt
ATGGTTCATATGGAGATTTTAATCGGTATATTGTTTAGTATTTTATGGGCATCAGGTGCT
ATCGCCACAAAAATTGGTCTTTTATCTTCATCCCCTTTAATGTTTGCAACAACAAGGTTA
ATTAGTGCCGGTCTTATCATGTTTATCTTTACATATTTTATCAAATCTAACAGATGGCCT
AAAGGAGTAGAGTGGAAACAGTTAGTTGTACTAGGTATATTGAATACCACTTTGTATGTA
GGTTGCTGTTTCTTGTCACTAAAGTTGGTATCATCTAGTTTATTTAACTTATTTATCACA
GTAAACCCATTTGTTGTTGCTTTGTTATCTTCTATGTTCTTAAGTAGAAAAGTAACAAAA
CAAGAATGGGCTGGTATGTGTATTGCCGCATTTGGCTTATTTATTGCCGTATATCCGTAT
TTAAAGGATACGCAAGCCACTGTATCAGGCATCATTATTCTTGCAATTGGCATGTTGTCT
ATGGGAATTGGGAGTGTATGTTTCACAAAATACGATATGAAGATTGATCGTCTAGTCATT
AATACTTGGCAAATCATCTTTGGTAGTTTATTTGCAGTTCCTTTAAGTTTCTTATTAGAT
ACAAATCCATATATTAATTTAGACATGAATTTTGCTATTGGTCTATTTTGGCAGGTTGTT
ATGACTTCGATAGTATCCATGTTACTATGGTTTTATTTATTAAAAAAAGATCCAATAAAA
GCAAACAACTATCTATTCTTAACACCGATTTTTGGTTATTTACTAGCATGGTTAATACTT
AAAGAAAGTATTACAATATACCATCTGTTTGGTGCAATTTTAGTAATTGGTGGTTTGTTA
ATCTCAGGAACCATGAATATTAAAGACTTACTACGGTCAAAAACAAGAAGTGAAAAACAT
AATTCTATTTAA
