# Supplementary material for: Whole-Genome Sequencing Reveals Lignin-Degrading Capacity of a Ligninolytic Bacterium (Bacillus cereus) from Buffalo (Bubalus bubalis) Rumen
Source: Genes (Basel). 2022 May 8;13(5):842. doi: 10.3390/genes13050842 (PMC9140826; doi:10.3390/genes13050842)
Supplement: Supplementary file 1 [file genes-13-00842-s001.zip › Table S1.xlsx]

## Sheet: Sheet4
	NR blast
	Query_name	Query_description	Query_length	Query_start	Query_end	Hit_name	Hit_description	Hit_length	Hit_start	Hit_end	Aln_length	Identity	E-value
Annotated as laccase in eggNOG	chr_3833	3777843-3778661 - length=272 aa	272	1	272	EDZ51037.1	conserved hypothetical protein TIGR00726 [Bacillus cereus AH1134] EEK88082.1 hypothetical protein bcere0011_36390 [Bacillus cereus m1550] EEK93565.1 hypothetical protein bcere0012_36160 [Bacillus cereus BDRD-ST24] EEL10281.1 hypothetical protein bcere0015_36240 [Bacillus cereus BDRD-Cer4] EEL27438.1 hypothetical protein bcere0018_36170 [Bacillus cereus Rock1-15] EEL75188.1 hypothetical protein bc…	286	15	286	272	99.6324	3.3e-156
Annotated as multicopper oxidase in eggNOG	chr_1866	1835798-1837438 + length=546 aa	546	1	546	WP_000819884.1	copper oxidase [Bacillus cereus] EJS00485.1 hypothetical protein IKG_01710 [Bacillus cereus VD200]	546	1	546	546	99.4505	0
Annotated as cytochrome P450 in eggNOG	chr_2531	2511885-2513120 + length=411 aa	411	1	411	WP_000062121.1	cytochrome P450 [Bacillus thuringiensis] EEM25758.1 Cytochrome P450 [Bacillus thuringiensis Bt407] EEM62123.1 Cytochrome P450 [Bacillus thuringiensis serovar berliner ATCC 10792] AEA16288.1 cytochrome P450 [Bacillus thuringiensis serovar chinensis CT-43] AFV18420.1 cytochrome P450 [Bacillus thuringiensis Bt407] AGG01367.1 putative cytochrome P450 hydroxylase [Bacillus thuringiensis serovar thurin…	411	1	411	411	99.5134	4.8e-231
	chr_2535	2515688-2515957 + length=89 aa	89	1	89	WP_086395991.1	cytochrome [Bacillus thuringiensis] CGG06030.1 Cytochrome P450(BM-1) [Streptococcus pneumoniae] CJA56312.1 Cytochrome P450(BM-1) [Streptococcus pneumoniae] CJA29902.1 Cytochrome P450(BM-1) [Streptococcus pneumoniae] CJQ57534.1 Cytochrome P450(BM-1) [Streptococcus pneumoniae] CJC48897.1 Cytochrome P450(BM-1) [Streptococcus pneumoniae] CJC27101.1 Cytochrome P450(BM-1) [Streptococcus pneumoniae] CJK…	89	1	89	89	98.8764	1.7e-40
	chr_2538	2517745-2518047 + length=100 aa	100	1	100	WP_086408046.1	cytochrome P450 [Bacillus thuringiensis] OTY64495.1 cytochrome P450 [Bacillus thuringiensis serovar canadensis]	404	305	404	100	100	1e-49
	chr_2881	2820809-2821135 - length=108 aa	108	1	108	OTX18365.1	antibiotic biosynthesis monooxygenase [Bacillus thuringiensis serovar nigeriensis]	108	1	108	108	99.0741	4.3e-54
	chr_3047	2992587-2992847 - length=86 aa	86	1	86	OPA37311.1	cytochrome [Bacillus cereus]	86	1	86	86	97.6744	3.1e-39
Annotated as monooxygenase in eggNOG	chr_1061	1081810-1082307 - length=165 aa	165	1	165	WP_086389241.1	histidine kinase [Bacillus thuringiensis] OUA55164.1 histidine kinase [Bacillus thuringiensis serovar aizawai]	165	1	165	165	99.3939	3.6e-89
	chr_1702	1673207-1673542 - length=111 aa	111	1	111	WP_088066886.1	antibiotic biosynthesis monooxygenase [Bacillus thuringiensis] OUC00296.1 antibiotic biosynthesis monooxygenase [Bacillus thuringiensis serovar medellin]	111	1	111	111	99.0991	5.5e-57
	chr_2613	2587007-2588326 - length=439 aa	439	1	439	WP_000482022.1	glutamate synthase [Bacillus cereus] EJR98427.1 hypothetical protein IKG_02493 [Bacillus cereus VD200]	439	1	439	439	99.7722	2.4e-252
	chr_2950	2890597-2890890 - length=97 aa	97	1	97	CJH53726.1	Putative monooxygenase ycnE [Streptococcus pneumoniae] CJB94347.1 Putative monooxygenase ycnE [Streptococcus pneumoniae]	105	9	105	97	100	2.2e-46
	chr_3054	3001569-3002162 + length=197 aa	197	1	197	OPA37318.1	hypothetical protein BHL07_21270 [Bacillus cereus]	197	1	197	197	99.4924	3.4e-110
	chr_3440	3372332-3373951 - length=539 aa	539	1	539	CGF88168.1	2%2C4-dichlorophenol 6-monooxygenase [Streptococcus pneumoniae] CJG80955.1 2%2C4-dichlorophenol 6-monooxygenase [Streptococcus pneumoniae] CJA45241.1 2%2C4-dichlorophenol 6-monooxygenase [Streptococcus pneumoniae] CJA37942.1 2%2C4-dichlorophenol 6-monooxygenase [Streptococcus pneumoniae] CJP87322.1 2%2C4-dichlorophenol 6-monooxygenase [Streptococcus pneumoniae] CJI53476.1 2%2C4-dichlorophenol 6-m…	539	1	539	539	99.8145	0
	chr_4316	4208738-4210492 + length=584 aa	584	1	584	WP_048656879.1	phenylalanine 4-monooxygenase [Bacillus cereus] KMN68317.1 phenylalanine 4-monooxygenase [Bacillus cereus] KZD32428.1 Phenylalanine-4-hydroxylase [Bacillus cereus]	584	1	584	584	99.6575	0
	chr_4513	4404487-4404810 + length=107 aa	107	1	107	WP_000587819.1	heme-degrading monooxygenase [Bacillus cereus] EJQ27760.1 heme-degrading monooxygenase isdG [Bacillus cereus BAG4X12-1] EOP86186.1 heme-degrading monooxygenase isdG [Bacillus cereus BAG5X12-1]	107	1	107	107	99.0654	2.5e-54
Annotated as dioxygenase in eggNOG	chr_243	237178-237759 + length=193 aa	193	1	188	CDN39245.1	unnamed protein product [Bacillus thuringiensis DB27] KLA30958.1 4-hydroxyphenylpyruvate dioxygenase [Bacillus cereus]	389	18	205	188	100	1.1e-100
	chr_244	237776-238297 + length=173 aa	173	1	173	WP_086403028.1	4-hydroxyphenylpyruvate dioxygenase [Bacillus thuringiensis] OTZ90109.1 4-hydroxyphenylpyruvate dioxygenase [Bacillus thuringiensis serovar darmstadiensis]	372	200	372	173	100	1.1e-91
	chr_246	239373-240458 + length=361 aa	361	1	361	EDZ50020.1	putative homogentisate 1,2-dioxygenase [Bacillus cereus AH1134] ACK59624.1 putative homogentisate 1,2-dioxygenase [Bacillus cereus B4264] EHL66120.1 homogentisate 1,2-dioxygenase [Bacillus sp. 7_6_55CFAA_CT2] EJQ27648.1 homogentisate 1,2-dioxygenase [Bacillus cereus BAG3X2-2] EJR27111.1 homogentisate 1,2-dioxygenase [Bacillus cereus VD045] EJR68180.1 homogentisate 1,2-dioxygenase [Bacillus cereus…	392	32	392	361	100	1.8e-218
	chr_581	623513-623899 + length=128 aa	128	1	128	ADH05349.1	lactoylglutathione lyase [Bacillus thuringiensis BMB171]	159	32	159	128	100	1.9e-69
	chr_1017	1037620-1038564 + length=314 aa	314	1	314	CGG00904.1	dioxygenase [Streptococcus pneumoniae] CJG46090.1 dioxygenase [Streptococcus pneumoniae] CJB90772.1 dioxygenase [Streptococcus pneumoniae] CJA91332.1 dioxygenase [Streptococcus pneumoniae] CJQ28422.1 dioxygenase [Streptococcus pneumoniae] CJG89448.1 dioxygenase [Streptococcus pneumoniae] CJD11405.1 dioxygenase [Streptococcus pneumoniae] CJH26696.1 dioxygenase [Streptococcus pneumoniae] CJH52921.1…	314	1	314	314	99.3631	2e-181
	chr_1018	1038620-1039597 + length=325 aa	325	1	325	EEM49149.1	Glyoxalase/bleomycin resistance protein/dioxygenase [Bacillus thuringiensis serovar pakistani str. T13001]	330	6	330	325	100	2e-187
	chr_1395	1383944-1385032 + length=362 aa	362	1	362	EEK95880.1	2-nitropropane dioxygenase (Nitroalkane oxidase) [Bacillus cereus BDRD-ST24] EEL29765.1 2-nitropropane dioxygenase (Nitroalkane oxidase) [Bacillus cereus Rock1-15] EEM48809.1 2-nitropropane dioxygenase (Nitroalkane oxidase) [Bacillus thuringiensis serovar pakistani str. T13001] KZD79561.1 Enoyl-(acyl-carrier-protein) reductase (FMN) [Bacillus cereus]	363	2	363	362	100	5.9e-193
	chr_1474	1454005-1455213 + length=402 aa	402	1	402	WP_000947333.1	nitric oxide dioxygenase [Bacillus cereus] EEL77282.1 Flavohemoprotein [Bacillus cereus AH676] KMP72874.1 dihydropteridine reductase [Bacillus cereus] AOM04629.1 Flavohemoprotein (Hemoglobin-like protein) (Flavohemoglobin) (Nitric oxide dioxygenase) [Bacillus cereus]	402	1	402	402	99.7512	2.3e-230
	chr_1780	1745709-1746161 - length=150 aa	150	1	150	WP_048534328.1	glyoxalase [Bacillus cereus] KMQ30471.1 glyoxalase [Bacillus cereus] OED04192.1 glyoxalase [Bacillus cereus] OJE08927.1 glyoxalase [Bacillus cereus]	150	1	150	150	98.6667	3.4e-78
	chr_1822	1787672-1788433 - length=253 aa	253	1	253	WP_017657321.1	dioxygenase [Bacillus cereus] KMP54160.1 MFS transporter [Bacillus cereus]	253	1	253	253	99.2095	5.9e-147
	chr_2081	2040714-2041097 + length=127 aa	127	1	127	WP_065211625.1	glyoxalase/bleomycin resistance/dioxygenase family protein [Bacillus thuringiensis] OTY30627.1 glyoxalase/bleomycin resistance/extradiol dioxygenase family protein [Bacillus thuringiensis serovar rongseni] ARV92284.1 glyoxalase [Bacillus thuringiensis]	127	1	127	127	99.2126	2.6e-66
	chr_2181	2138522-2138908 + length=128 aa	128	1	128	WP_044584414.1	hypothetical protein [Bacillus bombysepticus] AHX18334.1 hypothetical protein CY96_10070 [Bacillus bombysepticus str. Wang]	128	1	128	128	97.6562	2.8e-68
	chr_2539	2518157-2518735 + length=192 aa	192	1	192	WP_060852100.1	cysteine dioxygenase [Bacillus thuringiensis] BAR84185.1 cysteine dioxygenase [Bacillus thuringiensis serovar tolworthi]	192	1	192	192	99.4792	1.2e-107
	chr_2643	2616782-2617249 + length=155 aa	155	1	155	WP_000589639.1	glyoxalase/bleomycin resistance/dioxygenase family protein [Bacillus cereus] EJR83143.1 hypothetical protein IK9_02201 [Bacillus cereus VD166] KMP53320.1 extradiol dioxygenase [Bacillus cereus] OPA20754.1 extradiol dioxygenase [Bacillus cereus]	155	1	155	155	98.7097	3.5e-86
	chr_2840	2775339-2775728 - length=129 aa	129	1	129	EEK94408.1	Prolyl endopeptidase [Bacillus cereus BDRD-ST24] EEL10988.1 Prolyl endopeptidase [Bacillus cereus BDRD-Cer4] EEL28397.1 Prolyl endopeptidase [Bacillus cereus Rock1-15]	138	10	138	129	100	2.2e-73
	chr_2866	2805637-2806017 + length=126 aa	126	1	126	WP_011110187.1	lactoylglutathione lyase [Bacillus cereus] NP_832701.1 lactoylglutathione lyase [Bacillus cereus ATCC 14579] AAP09902.1 Lactoylglutathione lyase [Bacillus cereus ATCC 14579]	129	4	129	126	99.2063	1e-67
	chr_2880	2820154-2820573 - length=139 aa	139	1	139	WP_025117859.1	glyoxalase/bleomycin resistance/dioxygenase family protein [Bacillus sp. H1m]	139	1	139	139	97.8417	4e-73
	chr_2892	2834427-2834894 + length=155 aa	155	1	155	WP_016124753.1	glyoxalase/bleomycin resistance/dioxygenase family protein [Bacillus cereus] EOO67913.1 fosfomycin resistance protein [Bacillus cereus VD196]	155	1	155	155	99.3548	5.1e-85
	chr_2903	2845542-2845925 - length=127 aa	127	1	127	WP_063536681.1	glyoxalase/bleomycin resistance/dioxygenase family protein [Bacillus cereus] ANC19980.1 glyoxalase [Bacillus cereus]	127	1	127	127	99.2126	1.3e-65
	chr_3096	3051423-3051860 - length=145 aa	145	1	145	WP_048657205.1	glyoxalase/bleomycin resistance/dioxygenase family protein [Bacillus cereus] KMN66428.1 hypothetical protein VK96_25680 [Bacillus cereus] OJE01367.1 hypothetical protein A9485_22515 [Bacillus cereus]	145	1	145	145	99.3103	3e-79
	chr_3110	3064509-3064901 + length=130 aa	130	1	130	WP_001145267.1	glyoxalase/bleomycin resistance/dioxygenase family protein [Bacillus cereus] EEK94207.1 Lactoylglutathione lyase [Bacillus cereus BDRD-ST24]	130	1	130	130	99.2308	2.8e-68
	chr_3391	3325389-3325742 - length=117 aa	117	1	117	WP_086388722.1	glyoxalase/bleomycin resistance/extradiol dioxygenase family protein [Bacillus thuringiensis] OUA59462.1 glyoxalase/bleomycin resistance/extradiol dioxygenase family protein [Bacillus thuringiensis serovar aizawai]	117	1	117	117	98.2906	1.7e-61
	chr_3460	3393522-3394430 - length=302 aa	302	1	302	WP_063537028.1	glyoxalase [Bacillus cereus] ANC20512.1 glyoxalase [Bacillus cereus]	302	1	302	302	99.6689	3.3e-173
	chr_3509	3449246-3449584 - length=112 aa	112	1	112	WP_075678024.1	glyoxalase [Bacillus sp. MB366] OLR79479.1 glyoxalase [Bacillus sp. MB366]	112	1	112	112	97.3214	1.3e-58
	chr_3524	3465406-3465849 + length=147 aa	147	1	147	WP_086404757.1	hypothetical protein [Bacillus thuringiensis] OUB58679.1 hypothetical protein BK750_30025 [Bacillus thuringiensis serovar jegathesan]	147	1	147	147	99.3197	2e-75
	chr_3573	3508165-3508536 - length=123 aa	123	1	123	WP_059303525.1	glyoxalase [Bacillus cereus] ALZ60582.1 Glyoxalase-like domain protein [Bacillus cereus]	123	1	123	123	99.187	1.6e-68
	chr_3576	3510982-3511920 - length=312 aa	312	1	312	EEK93723.1	lactoylglutathione lyase [Bacillus cereus BDRD-ST24] EEL10482.1 lactoylglutathione lyase [Bacillus cereus BDRD-Cer4] EEL27713.1 lactoylglutathione lyase [Bacillus cereus Rock1-15] EEL75412.1 lactoylglutathione lyase [Bacillus cereus AH676]	315	4	315	312	100	7.4e-184
	chr_3976	3911899-3912363 + length=154 aa	154	1	154	EEK93247.1	1,2-dihydroxy-3-keto-5-methylthiopentene dioxygenase [Bacillus cereus BDRD-ST24] EEL09792.1 1,2-dihydroxy-3-keto-5-methylthiopentene dioxygenase [Bacillus cereus BDRD-Cer4] EEL74888.1 1,2-dihydroxy-3-keto-5-methylthiopentene dioxygenase [Bacillus cereus AH676] CJJ83017.1 Acireductone dioxygenase (Fe(2+)-requiring) [Streptococcus pneumoniae]	154	1	154	154	99.3506	2.4e-82
	chr_4617	4506903-4507334 - length=143 aa	143	1	143	WP_048656131.1	VOC family protein [Bacillus cereus] KMN71045.1 3-demethylubiquinone-9 3-methyltransferase [Bacillus cereus]	143	1	143	143	98.6014	2.6e-75
	chr_5164	5033145-5033525 + length=126 aa	126	1	126	WP_074624911.1	glyoxalase/bleomycin resistance/dioxygenase family protein [Bacillus cereus]	126	1	126	126	99.2063	7.4e-66
Annotated as catalase in eggNOG	chr_782	830171-830740 - length=189 aa	189	1	189	WP_078187025.1	spore coat protein CotJC [Bacillus cereus] OOR73383.1 spore coat protein CotJC [Bacillus cereus]	189	1	189	189	99.4709	6.6e-103
	chr_823	861216-863213 - length=665 aa	665	1	665	ETT71124.1	catalase [Bacillus weihenstephanensis FSL R5-860] CJC09376.1 Catalase HPII [Streptococcus pneumoniae] COK22756.1 Catalase HPII [Streptococcus pneumoniae] OBZ64229.1 catalase [Bacillus cereus] OJS97410.1 catalase HPII [Bacillus cereus] AQQ61565.1 catalase [Bacillus cereus] SME12107.1 Catalase HPII [Bacillus cereus]	665	1	665	665	99.8496	0
	chr_1163	1178821-1180287 + length=488 aa	488	1	488	CGF86227.1	Catalase [Streptococcus pneumoniae] CJA28936.1 Catalase [Streptococcus pneumoniae] CJG69622.1 Catalase [Streptococcus pneumoniae] CJB59413.1 Catalase [Streptococcus pneumoniae] CJJ08800.1 Catalase [Streptococcus pneumoniae] CJA80223.1 Catalase [Streptococcus pneumoniae] CJQ54299.1 Catalase [Streptococcus pneumoniae] CJG94543.1 Catalase [Streptococcus pneumoniae] CJD02812.1 Catalase [Streptococcus…	488	1	488	488	99.7951	5.8e-292
	chr_2920	2862936-2864315 + length=459 aa	459	1	459	WP_065224564.1	catalase [Bacillus cereus] OBW49100.1 catalase [Bacillus cereus]	459	1	459	459	99.7821	1.7e-269
	chr_3021	2955469-2956323 + length=284 aa	284	1	284	EEM47252.1	Catalase [Bacillus thuringiensis serovar pakistani str. T13001] EJR76105.1 hypothetical protein IK5_01068 [Bacillus cereus VD154] CGF80965.1 Probable manganese catalase [Streptococcus pneumoniae] CJA22463.1 Probable manganese catalase [Streptococcus pneumoniae] CJA11048.1 Probable manganese catalase [Streptococcus pneumoniae] CJP79008.1 Probable manganese catalase [Streptococcus pneumoniae] CJJ19…	294	11	294	284	100	6.4e-166
	chr_4747	4631733-4631849 + length=38 aa	38	1	38	WP_086386048.1	catalase [Bacillus thuringiensis] OTX15387.1 catalase [Bacillus thuringiensis serovar nigeriensis]	62	1	38	38	100	1e-10
	chr_4748	4631884-4632198 + length=104 aa	104	1	104	WP_088024701.1	catalase HPII [Bacillus thuringiensis] OTZ64639.1 catalase HPII [Bacillus thuringiensis serovar kyushuensis] OTZ74165.1 catalase HPII [Bacillus thuringiensis serovar tohokuensis]	569	466	569	104	99.0385	9.1e-54
Annotated as oxidase in eggNOG	chr_185	188968-190404 + length=478 aa	478	1	478	CJC77919.1	Probable decaprenylphosphoryl-beta-D-ribose oxidase [Streptococcus pneumoniae] COJ01076.1 Probable decaprenylphosphoryl-beta-D-ribose oxidase [Streptococcus pneumoniae] OBZ63288.1 FAD-binding protein [Bacillus cereus] OJS96875.1 FAD-binding oxidoreductase [Bacillus cereus] AQQ60958.1 putative FAD-linked oxidoreductase YitY [Bacillus cereus] SMD83392.1 putative decaprenylphosphoryl-beta-D-ribose o…	478	1	478	478	99.7908	5e-272
	chr_397	419175-420509 - length=444 aa	444	1	444	WP_078386309.1	FAD-binding protein [Bacillus cereus] OPA26885.1 FAD-binding protein [Bacillus cereus]	444	1	444	444	99.5495	1.4e-265
	chr_672	719149-719460 - length=103 aa	103	1	103	WP_000081350.1	cytochrome aa3 quinol oxidase subunit IV [Bacillus cereus] EJS06188.1 cytochrome aa3 quinol oxidase, subunit IV [Bacillus cereus VD200] ANC17856.1 quinol oxidase subunit 4 [Bacillus cereus]	103	1	103	103	99.0291	1.3e-44
	chr_673	719461-720063 - length=200 aa	200	1	200	WP_000729315.1	cytochrome aa3 quinol oxidase subunit III [Bacillus thuringiensis] EEM91317.1 Quinol oxidase subunit 3 [Bacillus thuringiensis serovar pulsiensis BGSC 4CC1] OTY69597.1 cytochrome aa3 quinol oxidase subunit III [Bacillus thuringiensis serovar vazensis]	200	1	200	200	99.5	7.5e-105
	chr_674	720077-722011 - length=644 aa	644	1	644	WP_086388457.1	cytochrome aa3 quinol oxidase subunit I [Bacillus thuringiensis] OUA61419.1 cytochrome aa3 quinol oxidase subunit I [Bacillus thuringiensis serovar aizawai]	647	4	647	644	99.8447	0
	chr_675	722045-722920 - length=291 aa	291	1	291	ADH05433.1	cytochrome aa3 quinol oxidase polypeptide II [Bacillus thuringiensis BMB171]	337	47	337	291	100	1e-163
	chr_849	897370-898857 + length=495 aa	495	1	495	EEM49229.1	Oxygen-independent coproporphyrinogen III oxidase 2 [Bacillus thuringiensis serovar pakistani str. T13001] EHL71396.1 coproporphyrinogen dehydrogenase HemZ [Bacillus sp. 7_6_55CFAA_CT2] EJR33120.1 coproporphyrinogen dehydrogenase HemZ [Bacillus cereus VD045] EJR71604.1 coproporphyrinogen dehydrogenase HemZ [Bacillus cereus VD154] EJS03962.1 coproporphyrinogen dehydrogenase HemZ [Bacillus cereus V…	496	2	496	495	100	8.2e-286
	chr_1065	1086746-1088167 + length=473 aa	473	1	473	WP_078186690.1	protoporphyrinogen oxidase [Bacillus cereus] OOR74580.1 protoporphyrinogen oxidase [Bacillus cereus]	473	1	473	473	99.5772	1.9e-268
	chr_1324	1321663-1322991 - length=442 aa	442	1	442	WP_075677534.1	glycolate oxidase [Bacillus sp. MB366] OLR80607.1 glycolate oxidase [Bacillus sp. MB366]	442	1	442	442	99.7738	6.9e-260
	chr_1325	1322988-1324400 - length=470 aa	470	1	470	WP_063220232.1	glycolate oxidase subunit GlcD [Bacillus cereus] KZD79630.1 Glycolate dehydrogenase subunit GlcD [Bacillus cereus]	470	1	470	470	99.7872	1.3e-264
	chr_1331	1330052-1330771 + length=239 aa	239	1	239	WP_000869142.1	lactate utilization protein A [Bacillus cereus] EJR78740.1 lactate utilization protein A [Bacillus cereus VD156]	239	1	239	239	99.5816	1.3e-135
	chr_1887	1857163-1858599 + length=478 aa	478	1	478	WP_000527992.1	amine oxidase [Bacillus cereus] ACM12343.1 Amine oxidase (flavin-containing) [Bacillus cereus Q1]	478	1	478	478	99.5816	2.1e-278
	chr_1900	1870310-1871713 + length=467 aa	467	1	467	WP_086422354.1	cytochrome ubiquinol oxidase subunit I [Bacillus thuringiensis] OTZ86264.1 cytochrome ubiquinol oxidase subunit I [Bacillus thuringiensis serovar ostriniae]	467	1	467	467	99.7859	1.2e-267
	chr_1901	1871718-1872716 + length=332 aa	332	1	332	CGG02994.1	cytochrome bd-I oxidase subunit II [Streptococcus pneumoniae] CJB61966.1 cytochrome bd-I oxidase subunit II [Streptococcus pneumoniae] CJA86093.1 cytochrome bd-I oxidase subunit II [Streptococcus pneumoniae] CJQ44525.1 cytochrome bd-I oxidase subunit II [Streptococcus pneumoniae] CJH78497.1 cytochrome bd-I oxidase subunit II [Streptococcus pneumoniae] CJC09493.1 cytochrome bd-I oxidase subunit II…	338	7	338	332	99.6988	2.2e-186
	chr_1980	1949257-1950720 + length=487 aa	487	1	487	CJB71512.1	Putrescine oxidase [Streptococcus pneumoniae] OBZ62776.1 amine oxidase [Bacillus cereus] OJS95844.1 amine oxidase [Bacillus cereus] AQQ62701.1 L-amino-acid oxidase [Bacillus cereus] SME21604.1 Tryptophan 2-monooxygenase [Bacillus cereus]	487	1	487	487	99.7947	5.6e-287
	chr_1988	1956324-1957361 - length=345 aa	345	1	345	WP_063219881.1	NADPH dehydrogenase NamA [Bacillus cereus] KZD87767.1 NADPH dehydrogenase [Bacillus cereus]	345	1	345	345	99.4203	2.4e-199
	chr_2340	2296297-2297688 + length=463 aa	463	1	463	WP_088024809.1	protoporphyrinogen oxidase [Bacillus thuringiensis] OTZ64272.1 protoporphyrinogen oxidase [Bacillus thuringiensis serovar kyushuensis] OTZ73180.1 protoporphyrinogen oxidase [Bacillus thuringiensis serovar tohokuensis] OUB96440.1 protoporphyrinogen oxidase [Bacillus thuringiensis serovar indiana]	463	1	463	463	99.568	1.9e-260
	chr_2369	2324022-2325332 + length=436 aa	436	1	436	CGG02047.1	Protoporphyrinogen oxidase [Streptococcus pneumoniae] CJB37152.1 Protoporphyrinogen oxidase [Streptococcus pneumoniae] CJA31696.1 Protoporphyrinogen oxidase [Streptococcus pneumoniae] CJQ62064.1 Protoporphyrinogen oxidase [Streptococcus pneumoniae] CJB67293.1 Protoporphyrinogen oxidase [Streptococcus pneumoniae] CJK12107.1 Protoporphyrinogen oxidase [Streptococcus pneumoniae] CJN36049.1 Protoporp…	436	1	436	436	99.7706	8.9e-252
	chr_2743	2699295-2699627 + length=110 aa	110	1	110	WP_059303745.1	(2Fe-2S)-binding protein [Bacillus cereus] ALZ61431.1 Hydrogen cyanide synthase subunit HcnA [Bacillus cereus]	110	1	110	110	98.1818	6e-56
	chr_2867	2806076-2806366 + length=96 aa	96	1	96	EJR97657.1	hypothetical protein IKG_02750 [Bacillus cereus VD200] CGG03601.1 Uncharacterized FAD-linked oxidoreductase yvdP [Streptococcus pneumoniae] CJB88438.1 Uncharacterized FAD-linked oxidoreductase yvdP [Streptococcus pneumoniae] CJA07369.1 Uncharacterized FAD-linked oxidoreductase yvdP [Streptococcus pneumoniae] CJQ25679.1 Uncharacterized FAD-linked oxidoreductase yvdP [Streptococcus pneumoniae] CJB6…	96	1	96	96	98.9583	2.3e-51
	chr_3451	3380947-3382338 - length=463 aa	463	1	463	WP_000406584.1	2-hydroxy-acid oxidase [Bacillus cereus] EEL27781.1 (S)-2-hydroxy-acid oxidase chain D [Bacillus cereus Rock1-15] EEL75489.1 (S)-2-hydroxy-acid oxidase chain D [Bacillus cereus AH676] KMP54235.1 2-hydroxy-acid oxidase [Bacillus cereus] AOM06612.1 glycolate oxidase, subunit GlcD, putative [Bacillus cereus] OPA28400.1 2-hydroxy-acid oxidase [Bacillus cereus]	463	1	463	463	99.568	1.2e-262
	chr_3580	3516292-3517419 - length=375 aa	375	1	375	CGF89081.1	putative NADH-dependent flavin oxidoreductase [Streptococcus pneumoniae] CJA67996.1 putative NADH-dependent flavin oxidoreductase [Streptococcus pneumoniae] CJG25114.1 putative NADH-dependent flavin oxidoreductase [Streptococcus pneumoniae] CJA50618.1 putative NADH-dependent flavin oxidoreductase [Streptococcus pneumoniae] CJA39743.1 putative NADH-dependent flavin oxidoreductase [Streptococcus pn…	375	1	375	375	99.4667	4.7e-217
	chr_3875	3818576-3819481 - length=301 aa	301	1	301	EEK93603.1	hypothetical protein bcere0012_36540 [Bacillus cereus BDRD-ST24] EEL10319.1 hypothetical protein bcere0015_36620 [Bacillus cereus BDRD-Cer4] EEL75075.1 hypothetical protein bcere0027_36080 [Bacillus cereus AH676]	303	3	303	301	100	8.5e-169
	chr_3876	3819562-3819894 - length=110 aa	110	1	110	WP_016125837.1	cytochrome c oxidase subunit IVB [Bacillus cereus] EOO64217.1 cytochrome c oxidase, subunit IVB [Bacillus cereus VD196]	110	1	110	110	98.1818	3.6e-48
	chr_3877	3819898-3820521 - length=207 aa	207	1	207	WP_071678858.1	cytochrome (ubi)quinol oxidase subunit III [Bacillus cereus]	207	1	207	207	99.5169	2.7e-113
	chr_3878	3820521-3822383 - length=620 aa	620	1	620	WP_000099786.1	cytochrome ubiquinol oxidase subunit I [Bacillus cereus] EJR18649.1 cytochrome c oxidase subunit 1 [Bacillus cereus MSX-D12] EJR51405.1 cytochrome c oxidase subunit 1 [Bacillus cereus VD102] KMP43386.1 quinol oxidase subunit 1 [Bacillus cereus] KMP67566.1 quinol oxidase subunit 1 [Bacillus cereus] KXI71070.1 cytochrome ubiquinol oxidase subunit I [Bacillus cereus] ONG67847.1 cytochrome c oxidase …	620	1	620	620	99.6774	0
	chr_3881	3824981-3825916 + length=311 aa	311	1	311	WP_079004389.1	heme A synthase [Bacillus cereus] OPD47192.1 heme A synthase [Bacillus cereus]	311	1	311	311	99.3569	1.1e-166
	chr_3887	3833631-3834086 - length=151 aa	151	1	151	WP_002026216.1	hypothetical protein [Bacillus cereus] NP_833671.1 hypothetical protein BC3952 [Bacillus cereus ATCC 14579] AAP10872.1 GTPase [Bacillus cereus ATCC 14579] EEK93615.1 GTPase [Bacillus cereus BDRD-ST24] EEL10331.1 GTPase [Bacillus cereus BDRD-Cer4] EEL27330.1 GTPase [Bacillus cereus Rock1-15] EEL75071.1 GTPase [Bacillus cereus AH676]	177	27	177	151	100	5.2e-74
	chr_3915	3854770-3855636 - length=288 aa	288	1	288	WP_060851785.1	cytochrome C oxidase assembly protein [Bacillus thuringiensis] BAR82638.1 cytochrome d ubiquinol oxidase subunit II [Bacillus thuringiensis serovar tolworthi]	288	1	288	288	99.3056	5.7e-154
	chr_4276	4172901-4174040 - length=379 aa	379	1	379	WP_086389505.1	coproporphyrinogen III oxidase [Bacillus thuringiensis] OUA53562.1 coproporphyrinogen III oxidase [Bacillus thuringiensis serovar aizawai]	379	1	379	379	99.4723	1.1e-218
	chr_4387	4279289-4280818 - length=509 aa	509	1	509	WP_086403957.1	L-aspartate oxidase [Bacillus thuringiensis] OUB71806.1 L-aspartate oxidase [Bacillus thuringiensis serovar jegathesan]	509	1	509	509	99.8035	2.1e-292
	chr_4772	4647299-4648648 + length=449 aa	449	1	449	WP_001286186.1	cytochrome ubiquinol oxidase subunit I [Bacillus cereus] EJR42367.1 hypothetical protein IIE_00086 [Bacillus cereus VD045]	449	1	449	449	99.7773	5.4e-260
	chr_4773	4648650-4649666 + length=338 aa	338	1	338	WP_011110432.1	cytochrome c oxidase assembly protein [Bacillus cereus] NP_834495.1 cytochrome d ubiquinol oxidase subunit II [Bacillus cereus ATCC 14579] AAP11696.1 Cytochrome d ubiquinol oxidase subunit II [Bacillus cereus ATCC 14579]	345	8	345	338	100	1.1e-188
	chr_4876	4754622-4755365 + length=247 aa	247	1	247	WP_000810325.1	DUF3298/DUF4163 domain-containing protein [Bacillus cereus] KMP47136.1 ferritin [Bacillus cereus] AOM07993.1 Glycerate kinase [Bacillus cereus] OPA32262.1 ferritin [Bacillus cereus]	247	1	247	247	99.5951	1.6e-136
	chr_5172	5044349-5045704 + length=451 aa	451	1	451	EEL08691.1	Cytochrome d ubiquinol oxidase subunit I [Bacillus cereus BDRD-Cer4] EEL73828.1 Cytochrome d ubiquinol oxidase subunit I [Bacillus cereus AH676]	460	10	460	451	100	6.8e-255
	chr_5173	5045793-5046722 + length=309 aa	309	1	309	EEK86635.1	Cytochrome d ubiquinol oxidase, subunit II [Bacillus cereus m1550] EEK92255.1 Cytochrome d ubiquinol oxidase, subunit II [Bacillus cereus BDRD-ST24] EEL08692.1 Cytochrome d ubiquinol oxidase, subunit II [Bacillus cereus BDRD-Cer4] EEL73829.1 Cytochrome d ubiquinol oxidase, subunit II [Bacillus cereus AH676]	309	1	309	309	100	2.9e-164
Annotated as oxidoreductase in eggNOG	chr_280	284786-285517 + length=243 aa	243	1	243	WP_069604412.1	DsbA family oxidoreductase [Bacillus cereus] OED05134.1 disulfide bond formation protein DsbA [Bacillus cereus]	243	1	243	243	99.5885	2.7e-133
	chr_384	404490-406016 - length=508 aa	508	1	508	CGF94270.1	Gamma-glutamylputrescine oxidoreductase [Streptococcus pneumoniae] CIZ81319.1 Gamma-glutamylputrescine oxidoreductase [Streptococcus pneumoniae] CJF32158.1 Gamma-glutamylputrescine oxidoreductase [Streptococcus pneumoniae] CJA81031.1 Gamma-glutamylputrescine oxidoreductase [Streptococcus pneumoniae] CJA45909.1 Gamma-glutamylputrescine oxidoreductase [Streptococcus pneumoniae] CJQ11717.1 Gamma-glu…	508	1	508	508	99.6063	1.1e-301
	chr_517	544564-545214 + length=216 aa	216	1	216	EEM49554.1	disulfide bond formation protein D [Bacillus thuringiensis serovar pakistani str. T13001]	218	3	218	216	100	4.1e-117
	chr_649	696384-697631 + length=415 aa	415	1	415	WP_075719197.1	FAD-binding oxidoreductase [Bacillus cereus] OLR23733.1 FAD-binding oxidoreductase [Bacillus cereus]	438	24	438	415	99.5181	1.7e-236
	chr_705	757864-758838 + length=324 aa	324	1	324	AGC29723.1	glycine oxidase [Bacillus cereus]	369	33	356	324	100	3.7e-186
	chr_752	801096-802760 + length=554 aa	554	1	554	WP_088054055.1	CoA-disulfide reductase [Bacillus cereus] SME10523.1 Coenzyme A disulfide reductase [Bacillus cereus]	554	1	554	554	99.8195	0
	chr_763	809464-810459 + length=331 aa	331	1	331	EEK96415.1	Alcohol dehydrogenase, zinc-containing [Bacillus cereus BDRD-ST24] EEL77962.1 Alcohol dehydrogenase, zinc-containing [Bacillus cereus AH676] EEM49379.1 Alcohol dehydrogenase, zinc-containing [Bacillus thuringiensis serovar pakistani str. T13001]	360	30	360	331	100	6e-184
	chr_1214	1227705-1228598 - length=297 aa	297	1	297	WP_086709325.1	hypothetical protein [Bacillus cereus] SME19327.1 hypothetical protein BACERE00188_03242 [Bacillus cereus] SME07315.1 hypothetical protein BACERE00184_02921 [Bacillus cereus]	307	1	297	297	100	2e-170
	chr_1267	1272515-1273849 + length=444 aa	444	1	444	WP_001110199.1	NADH dehydrogenase [Bacillus cereus] EEL12427.1 Pyridine nucleotide-disulfide oxidoreductase, class I [Bacillus cereus BDRD-Cer4] KZD86758.1 Pyridine nucleotide-disulfide oxidoreductase NADH dehydrogenase [Bacillus cereus] OOR45225.1 NADH dehydrogenase [Bacillus cereus]	444	1	444	444	99.5495	4.3e-254
	chr_1346	1342419-1343615 + length=398 aa	398	1	398	WP_074047892.1	FAD-binding oxidoreductase [Bacillus cereus] OKP51704.1 oxidoreductase [Bacillus cereus]	398	1	398	398	99.7487	3.4e-234
	chr_1520	1498665-1499645 + length=326 aa	326	1	326	WP_074554055.1	hypothetical protein [Bacillus cereus]	326	1	326	326	99.6933	2e-184
	chr_1988	1956324-1957361 - length=345 aa	345	1	345	WP_063219881.1	NADPH dehydrogenase NamA [Bacillus cereus] KZD87767.1 NADPH dehydrogenase [Bacillus cereus]	345	1	345	345	99.4203	2.4e-199
	chr_2007	1973558-1974181 + length=207 aa	207	1	207	WP_086395623.1	hypothetical protein [Bacillus thuringiensis] OUA57684.1 hypothetical protein BK785_12710 [Bacillus thuringiensis serovar bolivia] OUA76133.1 hypothetical protein BK787_14650 [Bacillus thuringiensis serovar pahangi]	207	1	207	207	98.0676	1.8e-109
	chr_2626	2597736-2598851 - length=371 aa	371	1	371	CGG05337.1	FAD dependent oxidoreductase [Streptococcus pneumoniae] CJA59002.1 FAD dependent oxidoreductase [Streptococcus pneumoniae] CJA28960.1 FAD dependent oxidoreductase [Streptococcus pneumoniae] CJQ67451.1 FAD dependent oxidoreductase [Streptococcus pneumoniae] CJN83477.1 FAD dependent oxidoreductase [Streptococcus pneumoniae] CJJ45207.1 FAD dependent oxidoreductase [Streptococcus pneumoniae] CJG91035…	371	1	371	371	99.4609	5.1e-208
	chr_2740	2695900-2697075 - length=391 aa	391	1	391	WP_016124715.1	FAD-binding oxidoreductase [Bacillus cereus] EOO68336.1 sarcosine oxidase beta subunit [Bacillus cereus VD196]	391	1	391	391	99.4885	2.7e-223
	chr_2744	2699624-2700859 + length=411 aa	411	1	411	WP_059303744.1	NAD(P)/FAD-dependent oxidoreductase [Bacillus cereus] ALZ61430.1 Hydrogen cyanide synthase subunit HcnB [Bacillus cereus]	411	1	411	411	99.7567	4.9e-236
	chr_3068	3016105-3017322 - length=405 aa	405	1	405	WP_000365632.1	FAD-binding oxidoreductase [Bacillus cereus] EEL75808.1 Oxidoreductase [Bacillus cereus AH676] KMP71393.1 FAD-dependent oxidoreductase [Bacillus cereus] KZD74380.1 putative oxidoreductase [Bacillus cereus]	405	1	405	405	99.7531	1.5e-237
	chr_3348	3287082-3288143 - length=353 aa	353	1	353	WP_000176602.1	oxidoreductase [Bacillus cereus] EJR97067.1 hypothetical protein IKG_03260 [Bacillus cereus VD200]	353	1	353	353	99.7167	3.5e-206
	chr_3390	3324195-3325238 - length=347 aa	347	1	347	WP_000653870.1	oxidoreductase [Bacillus cereus] EJR97111.1 hypothetical protein IKG_03304 [Bacillus cereus VD200]	347	1	347	347	99.1354	9.4e-196
	chr_3531	3469710-3470741 - length=343 aa	343	1	343	WP_086692772.1	oxidoreductase [Bacillus cereus] SME71868.1 putative oxidoreductase YvaA [Bacillus cereus]	343	1	343	343	99.4169	2.1e-192
	chr_3580	3516292-3517419 - length=375 aa	375	1	375	CGF89081.1	putative NADH-dependent flavin oxidoreductase [Streptococcus pneumoniae] CJA67996.1 putative NADH-dependent flavin oxidoreductase [Streptococcus pneumoniae] CJG25114.1 putative NADH-dependent flavin oxidoreductase [Streptococcus pneumoniae] CJA50618.1 putative NADH-dependent flavin oxidoreductase [Streptococcus pneumoniae] CJA39743.1 putative NADH-dependent flavin oxidoreductase [Streptococcus pn…	375	1	375	375	99.4667	4.7e-217
	chr_3698	3627304-3628641 + length=445 aa	445	1	445	WP_088054121.1	NAD(FAD)-utilizing dehydrogenase [Bacillus cereus] SME22796.1 dihydrolipoamide dehydrogenase [Bacillus cereus]	445	1	445	445	99.5506	2.3e-255
	chr_3707	3642718-3643515 - length=265 aa	265	1	265	WP_050822059.1	2-oxoacid ferredoxin oxidoreductase [Bacillus thuringiensis] AKR36791.1 2-oxoglutarate oxidoreductase subunit KorB [Bacillus thuringiensis serovar indiana]	291	24	288	265	100	1.5e-145
	chr_3708	3643571-3645328 - length=585 aa	585	1	585	WP_078420756.1	2-oxoacid:acceptor oxidoreductase subunit alpha [Bacillus cereus] OPA43359.1 2-oxoglutarate ferredoxin oxidoreductase subunit alpha [Bacillus cereus]	585	1	585	585	99.8291	0
	chr_4644	4534555-4535481 + length=308 aa	308	1	308	WP_086403862.1	virulence factor MviM [Bacillus thuringiensis] OUB74224.1 virulence factor MviM [Bacillus thuringiensis serovar jegathesan]	308	1	308	308	99.3506	2.5e-176
	chr_5245	5120247-5121749 - length=500 aa	500	1	500	CJB80330.1	NAD(P)H-quinone oxidoreductase chain 4 1 [Streptococcus pneumoniae] COI48006.1 NAD(P)H-quinone oxidoreductase chain 4 1 [Streptococcus pneumoniae]	500	1	500	500	100	2e-268
	chr_5248	5123946-5124470 - length=174 aa	174	1	174	WP_088067776.1	NADH:ubiquinone oxidoreductase subunit J [Bacillus thuringiensis] OUB96837.1 NADH:ubiquinone oxidoreductase subunit J [Bacillus thuringiensis serovar medellin]	174	1	174	174	98.8506	2e-82
	chr_5302	5170454-5172565 - length=703 aa	703	1	703	CRF98236.1	succinate dehydrogenase/fumarate reductase iron-sulfur subunit [Streptococcus pneumoniae] COP22602.1 succinate dehydrogenase/fumarate reductase iron-sulfur subunit [Streptococcus pneumoniae] CGG49270.1 succinate dehydrogenase/fumarate reductase iron-sulfur subunit [Streptococcus pneumoniae] COP64730.1 succinate dehydrogenase/fumarate reductase iron-sulfur subunit [Streptococcus pneumoniae] COF306…	703	1	703	703	99.8578	0
Annotated as dehydrogenase in eggNOG	chr_183	187071-187979 - length=302 aa	302	1	302	EEK96861.1	Alcohol dehydrogenase, zinc containing [Bacillus cereus BDRD-ST24] EEL13547.1 Alcohol dehydrogenase, zinc containing [Bacillus cereus BDRD-Cer4] EEL78440.1 Alcohol dehydrogenase, zinc containing [Bacillus cereus AH676]	322	21	322	302	100	2.6e-170
	chr_325	344866-345084 + length=72 aa	72	1	70	WP_012260230.1	L-glutamate gamma-semialdehyde dehydrogenase [Bacillus weihenstephanensis] A9VRG6.1 RecName: Full=1-pyrroline-5-carboxylate dehydrogenase; Short=P5C dehydrogenase; AltName: Full=L-glutamate gamma-semialdehyde dehydrogenase ABY41556.1 putative delta-1-pyrroline-5-carboxylate dehydrogenase [Bacillus weihenstephanensis KBAB4]	515	1	70	70	98.5714	2.2e-30
	chr_326	345101-346414 + length=437 aa	437	1	437	WP_074553593.1	L-glutamate gamma-semialdehyde dehydrogenase [Bacillus cereus]	515	79	515	437	100	3.4e-251
	chr_342	362058-363467 + length=469 aa	469	1	469	CEY17845.1	NADP-dependent glyceraldehyde-3-phosphate dehydrogenase [Streptococcus pneumoniae] CEY70247.1 NADP-dependent glyceraldehyde-3-phosphate dehydrogenase [Streptococcus pneumoniae] CGF94529.1 NADP-dependent glyceraldehyde-3-phosphate dehydrogenase [Streptococcus pneumoniae] CIZ65588.1 NADP-dependent glyceraldehyde-3-phosphate dehydrogenase [Streptococcus pneumoniae] CJG22975.1 NADP-dependent glyceral…	492	24	492	469	99.7868	2.1e-267
	chr_377	396780-398045 + length=421 aa	421	1	421	WP_086387768.1	S-adenosylmethionine decarboxylase related protein [Bacillus thuringiensis] OTW61321.1 S-adenosylmethionine decarboxylase related protein [Bacillus thuringiensis serovar toguchini] OTW62756.1 S-adenosylmethionine decarboxylase related protein [Bacillus thuringiensis serovar silo]	421	1	421	421	99.2874	6.6e-244
	chr_475	501296-502357 + length=353 aa	353	1	353	WP_086692294.1	nucleotide sugar dehydrogenase [Bacillus cereus] SME69700.1 UDP-N-acetyl-D-glucosamine 6-dehydrogenase [Bacillus cereus]	413	61	413	353	100	9.9e-201
	chr_563	599862-600668 - length=268 aa	268	1	268	EEL13261.1	Protein fdhD [Bacillus cereus BDRD-Cer4]	291	24	291	268	100	6.4e-152
	chr_564	600969-603905 + length=978 aa	978	1	978	WP_000840663.1	formate dehydrogenase subunit alpha [Bacillus cereus] EEL78113.1 formate dehydrogenase [Bacillus cereus AH676] KMP46256.1 oxidoreductase [Bacillus cereus] AOM03806.1 Formate dehydrogenase related protein [Bacillus cereus] OKP48600.1 formate dehydrogenase subunit alpha [Bacillus cereus] OPA28005.1 formate dehydrogenase subunit alpha [Bacillus cereus]	978	1	978	978	99.8978	0
	chr_567	606797-607930 + length=377 aa	377	1	377	WP_062821324.1	alanine dehydrogenase [Bacillus cereus] KYQ03975.1 Alanine dehydrogenase [Bacillus cereus]	377	1	377	377	99.7347	9.8e-207
	chr_644	691348-692400 + length=350 aa	350	1	350	EAO56068.1	(R,R)-butanediol dehydrogenase [Bacillus thuringiensis serovar israelensis ATCC 35646] EEK52370.1 Alcohol dehydrogenase GroES domain protein [Bacillus cereus ATCC 10876] EEK63692.1 Alcohol dehydrogenase GroES domain protein [Bacillus cereus 172560W] EEK91133.1 Alcohol dehydrogenase GroES domain protein [Bacillus cereus m1550] EEK96464.1 Alcohol dehydrogenase GroES domain protein [Bacillus cereus …	353	4	353	350	100	1.7e-197
	chr_730	781337-782203 + length=288 aa	288	1	288	EEM49344.1	Short-chain dehydrogenase/reductase SDR [Bacillus thuringiensis serovar pakistani str. T13001]	292	5	292	288	100	5.8e-159
	chr_809	850787-851557 - length=256 aa	256	1	256	EEK96315.1	Short-chain dehydrogenase/reductase SDR [Bacillus cereus BDRD-ST24] EEL13073.1 Short-chain dehydrogenase/reductase SDR [Bacillus cereus BDRD-Cer4] EEL30288.1 Short-chain dehydrogenase/reductase SDR [Bacillus cereus Rock1-15] EEL77857.1 Short-chain dehydrogenase/reductase SDR [Bacillus cereus AH676]	265	10	265	256	100	6.6e-138
	chr_828	868726-870165 - length=479 aa	479	1	479	WP_069604335.1	NADP-dependent glyceraldehyde-3-phosphate dehydrogenase [Bacillus cereus] OED06247.1 glyceraldehyde-3-phosphate dehydrogenase [Bacillus cereus] OJE05683.1 glyceraldehyde-3-phosphate dehydrogenase [Bacillus cereus]	479	1	479	479	99.7912	5.2e-269
	chr_1008	1028771-1029763 - length=330 aa	330	1	330	CJC30119.1	Zinc-binding alcohol dehydrogenase [Streptococcus pneumoniae] COJ84809.1 Zinc-binding alcohol dehydrogenase [Streptococcus pneumoniae] OBZ64693.1 alcohol dehydrogenase [Bacillus cereus] OJS97818.1 alcohol dehydrogenase [Bacillus cereus] AQQ61738.1 trans-2-enoyl-CoA reductase, mitochondrial [Bacillus cereus] SME17205.1 Phthiocerol synthesis polyketide synthase type I PpsC [Bacillus cereus]	330	1	330	330	99.697	1.6e-189
	chr_1030	1050179-1051861 + length=560 aa	560	1	560	OPA08487.1	glycerol-3-phosphate dehydrogenase [Bacillus cereus]	560	1	560	560	99.8214	0
	chr_1272	1279998-1281260 - length=420 aa	420	1	420	WP_016124294.1	dihydrolipoamide succinyltransferase [Bacillus cereus] EOO70229.1 dihydrolipoamide acetyltransferase [Bacillus cereus VD196]	422	1	422	422	99.5261	4.1e-222
	chr_1273	1281394-1284261 - length=955 aa	955	1	955	WP_000197119.1	2-oxoglutarate dehydrogenase subunit E1 [Bacillus cereus] EJR32777.1 2-oxoglutarate dehydrogenase E1 component [Bacillus cereus VD045]	955	1	955	955	99.8953	0
	chr_1298	1294953-1295669 + length=238 aa	238	1	238	ABK84481.1	oxidoreductase, short chain dehydrogenase family [Bacillus thuringiensis str. Al Hakam]	262	25	262	238	98.7395	1.1e-126
	chr_1313	1309754-1311121 + length=455 aa	455	1	455	WP_078384964.1	aldehyde dehydrogenase family protein [Bacillus cereus] OPA17921.1 aldehyde dehydrogenase family protein [Bacillus cereus]	455	1	455	455	99.7802	2.1e-259
	chr_1355	1351673-1352857 + length=394 aa	394	1	394	WP_000862130.1	saccharopine dehydrogenase [Bacillus cereus] EJR92005.1 hypothetical protein IKA_01141 [Bacillus cereus VD169] KMP53710.1 saccharopine dehydrogenase [Bacillus cereus]	394	1	394	394	99.4924	1.1e-229
	chr_1441	1422832-1423803 + length=323 aa	323	1	323	EEK90345.1	2-hydroxyacid dehydrogenase [Bacillus cereus m1550] EEK95749.1 2-hydroxyacid dehydrogenase [Bacillus cereus BDRD-ST24] EEL12596.1 2-hydroxyacid dehydrogenase [Bacillus cereus BDRD-Cer4] EEL77352.1 2-hydroxyacid dehydrogenase [Bacillus cereus AH676]	326	4	326	323	100	5.3e-177
	chr_1516	1496041-1497327 + length=428 aa	428	1	428	WP_025967067.1	glutamate dehydrogenase [Bacillus cereus] ANE84842.1 glutamate dehydrogenase [Bacillus cereus]	428	1	428	428	99.7664	2.3e-244
	chr_1531	1508053-1509075 + length=340 aa	340	1	340	WP_048655807.1	glycerol-3-phosphate dehydrogenase [Bacillus cereus] KMN73426.1 glycerol-3-phosphate dehydrogenase [Bacillus cereus] KZD31173.1 Glycerol-3-phosphate dehydrogenase (NAD(P)+) [Bacillus cereus] OJD90747.1 glycerol-3-phosphate dehydrogenase [Bacillus cereus]	340	1	340	340	99.7059	1e-186
	chr_1737	1704873-1705583 - length=236 aa	236	1	236	WP_000759545.1	short-chain dehydrogenase [Bacillus cereus] ACK63644.1 short chain dehydrogenase [Bacillus cereus B4264] KIZ30079.1 short-chain dehydrogenase [Bacillus cereus] ONG62890.1 short-chain dehydrogenase [Bacillus cereus] ARO64255.1 Short chain dehydrogenase [Bacillus cereus] ARO59752.1 Short chain dehydrogenase [Bacillus cereus]	236	1	236	236	99.5763	7.4e-128
	chr_1810	1774377-1775135 - length=252 aa	252	1	252	WP_000911809.1	short-chain dehydrogenase [Bacillus cereus] EJS00421.1 hypothetical protein IKG_01646 [Bacillus cereus VD200]	252	1	252	252	99.2063	7.4e-134
	chr_1922	1894393-1895112 + length=239 aa	239	1	239	WP_080377882.1	3-ketoacyl-ACP reductase [Bacillus cereus]	242	4	242	239	99.5816	6.2e-122
	chr_1928	1900137-1901432 + length=431 aa	431	1	431	WP_086404599.1	homoserine dehydrogenase [Bacillus thuringiensis] OUB59311.1 homoserine dehydrogenase [Bacillus thuringiensis serovar jegathesan]	431	1	431	431	99.768	5.5e-238
	chr_1993	1961195-1961740 + length=181 aa	181	1	181	WP_063219882.1	short-chain dehydrogenase [Bacillus cereus] KZD87772.1 adhshort short chain dehydrogenase [Bacillus cereus]	181	1	181	181	98.895	3.9e-100
	chr_2083	2041811-2042797 - length=328 aa	328	1	328	WP_088054165.1	quinone oxidoreductase [Bacillus cereus] SME27068.1 Quinone oxidoreductase 1 [Bacillus cereus]	328	1	328	328	99.6951	1.6e-181
	chr_2169	2129651-2130853 + length=400 aa	400	1	400	EEK94971.1	Iron-containing alcohol dehydrogenase [Bacillus cereus BDRD-ST24] EEL76638.1 Iron-containing alcohol dehydrogenase [Bacillus cereus AH676]	403	4	403	400	100	1.8e-222
	chr_2213	2168059-2169096 + length=345 aa	345	1	345	WP_063536282.1	alcohol dehydrogenase AdhP [Bacillus cereus] ANC19306.1 ethanol-active dehydrogenase/acetaldehyde-active reductase [Bacillus cereus]	345	1	345	345	99.7101	6.1e-195
	chr_2218	2174647-2175543 + length=298 aa	298	1	298	WP_048656778.1	6-phosphogluconate dehydrogenase [Bacillus cereus] KMN68602.1 6-phosphogluconate dehydrogenase [Bacillus cereus]	298	1	298	298	99.6644	9.9e-170
	chr_2234	2193119-2194543 + length=474 aa	474	1	474	WP_086402025.1	aldehyde dehydrogenase [Bacillus thuringiensis] OUB41636.1 aldehyde dehydrogenase [Bacillus thuringiensis serovar iberica]	474	1	474	474	99.789	8.1e-267
	chr_2271	2223283-2223990 + length=235 aa	235	1	235	EEL11646.1	Short-chain dehydrogenase/reductase SDR [Bacillus cereus BDRD-Cer4]	238	4	238	235	100	1.9e-131
	chr_2282	2234572-2236281 + length=569 aa	569	1	569	WP_071730131.1	acyl-CoA dehydrogenase [Bacillus thuringiensis] OJE30769.1 acyl-CoA dehydrogenase [Bacillus thuringiensis] OPD55210.1 acyl-CoA dehydrogenase [Bacillus thuringiensis]	569	1	569	569	99.6485	0
	chr_2283	2236298-2237188 + length=296 aa	296	1	296	WP_086874475.1	3-hydroxyisobutyrate dehydrogenase [Bacillus cereus] SME29602.1 2-(hydroxymethyl)glutarate dehydrogenase [Bacillus cereus]	296	1	296	296	99.6622	4.9e-161
	chr_2284	2237211-2238671 + length=486 aa	486	1	486	WP_071714338.1	methylmalonate-semialdehyde dehydrogenase (CoA acylating) [Bacillus thuringiensis] OJE05236.1 methylmalonate-semialdehyde dehydrogenase (acylating) [Bacillus thuringiensis]	486	1	486	486	99.7942	7.3e-279
	chr_2298	2250452-2251237 + length=261 aa	261	1	261	WP_086404637.1	2,3-dihydro-2,3-dihydroxybenzoate dehydrogenase [Bacillus thuringiensis] OUB59623.1 2,3-dihydro-2,3-dihydroxybenzoate dehydrogenase [Bacillus thuringiensis serovar jegathesan]	261	1	261	261	99.6169	2.1e-139
	chr_2451	2429219-2430364 + length=381 aa	381	1	381	WP_072180514.1	acyl-CoA dehydrogenase [Bacillus cereus] CUB39055.1 Acyl-CoA dehydrogenase [Bacillus cereus]	381	1	381	381	99.7375	3.2e-213
	chr_2482	2465594-2466310 - length=238 aa	238	1	238	WP_000029111.1	short-chain dehydrogenase [Bacillus cereus] EEL76350.1 Short chain dehydrogenase [Bacillus cereus AH676] KMP89718.1 short-chain dehydrogenase [Bacillus cereus] AOM05620.1 3-oxoacyl-(acyl-carrier protein) reductase [Bacillus cereus]	238	1	238	238	99.5798	1.2e-128
	chr_2497	2477919-2478845 + length=308 aa	308	1	308	WP_061457222.1	alcohol dehydrogenase [Bacillus cereus]	308	1	308	308	99.6753	4.3e-176
	chr_2517	2498067-2499092 + length=341 aa	341	1	341	EEL11373.1	Homoserine dehydrogenase [Bacillus cereus BDRD-Cer4]	354	14	354	341	100	2.9e-189
	chr_2563	2542210-2543199 + length=329 aa	329	1	329	WP_000644515.1	alcohol dehydrogenase [Bacillus cereus] EJR89907.1 hypothetical protein IKA_02330 [Bacillus cereus VD169]	329	1	329	329	99.696	1.2e-184
	chr_2679	2646837-2648216 - length=459 aa	459	1	459	WP_063536566.1	dihydrolipoyl dehydrogenase [Bacillus cereus] ANC19775.1 dihydrolipoamide dehydrogenase [Bacillus cereus]	459	1	459	459	99.5643	4.3e-257
	chr_2680	2648232-2649431 - length=399 aa	399	1	399	WP_048519194.1	branched-chain alpha-keto acid dehydrogenase subunit E2 [Bacillus cereus] KMP59305.1 branched-chain alpha-keto acid dehydrogenase subunit E2 [Bacillus cereus] AOM05846.1 Dihydrolipoamide acetyltransferase component (E2) of acetoin dehydrogenase complex [Bacillus cereus]	399	1	399	399	99.7494	3e-214
	chr_2681	2649459-2650493 - length=344 aa	344	1	344	WP_060852069.1	alpha-ketoacid dehydrogenase subunit beta [Bacillus thuringiensis] BAR84048.1 acetoin dehydrogenase E1 component [Bacillus thuringiensis serovar tolworthi]	344	1	344	344	99.7093	5e-189
	chr_2682	2650511-2651509 - length=332 aa	332	1	332	WP_048656171.1	acetoin:2,6-dichlorophenolindophenol oxidoreductase subunit alpha [Bacillus cereus] KMN70621.1 acetoin:2,6-dichlorophenolindophenol oxidoreductase subunit alpha [Bacillus cereus] KZD37589.1 Acetoin dehydrogenase E1 component alpha-subunit [Bacillus cereus]	332	1	332	332	99.6988	2.5e-190
	chr_2736	2691507-2692991 - length=494 aa	494	1	494	WP_016124713.1	aldehyde dehydrogenase family protein [Bacillus cereus] EOO68332.1 aldehyde dehydrogenase [Bacillus cereus VD196]	494	1	494	494	99.7976	3.1e-285
	chr_2852	2790663-2791490 - length=275 aa	275	1	275	WP_086412103.1	prephenate dehydrogenase [Bacillus thuringiensis] OTY91663.1 prephenate dehydrogenase [Bacillus thuringiensis serovar subtoxicus]	366	92	366	275	100	1.4e-154
	chr_2871	2810168-2811670 + length=500 aa	500	1	500	ADH07473.1	malate:quinone oxidoreductase [Bacillus thuringiensis BMB171]	538	39	538	500	100	1.2e-287
	chr_3002	2935051-2936199 - length=382 aa	382	1	382	WP_063220503.1	acyl-CoA dehydrogenase [Bacillus cereus] KZD76104.1 Butyryl-CoA dehydrogenase [Bacillus cereus]	382	1	382	382	99.7382	3.7e-217
	chr_3020	2954102-2955235 + length=377 aa	377	1	377	WP_000649088.1	glutathione-dependent formaldehyde dehydrogenase [Bacillus cereus] NP_832835.1 glutathione-dependent formaldehyde dehydrogenase [Bacillus cereus ATCC 14579] AAP10036.1 Glutathione-dependent formaldehyde dehydrogenase [Bacillus cereus ATCC 14579] EEL10870.1 Zinc-type alcohol dehydrogenase [Bacillus cereus BDRD-Cer4] EJR90356.1 hypothetical protein IKA_02779 [Bacillus cereus VD169] KMP52980.1 dehyd…	377	1	377	377	99.4695	1.6e-225
	chr_3071	3020829-3022361 - length=510 aa	510	1	509	OPA37334.1	NADH dehydrogenase [Bacillus cereus]	510	1	509	509	99.8035	2.4e-280
	chr_3085	3038206-3040275 - length=689 aa	689	1	689	CGF81237.1	short chain dehydrogenase [Streptococcus pneumoniae] CJA24628.1 short chain dehydrogenase [Streptococcus pneumoniae] CJA12627.1 short chain dehydrogenase [Streptococcus pneumoniae] CJP77111.1 short chain dehydrogenase [Streptococcus pneumoniae] CJC98520.1 short chain dehydrogenase [Streptococcus pneumoniae] CJB54115.1 short chain dehydrogenase [Streptococcus pneumoniae] CJJ39273.1 short chain deh…	689	1	689	689	99.7097	0
	chr_3103	3057160-3057933 - length=257 aa	257	1	257	WP_080117485.1	short-chain dehydrogenase [Bacillus cereus]	257	1	257	257	99.6109	1.6e-136
	chr_3172	3127251-3128423 - length=390 aa	390	1	390	WP_000490225.1	3-phosphoglycerate dehydrogenase [Bacillus cereus] EJQ20421.1 hypothetical protein IE5_03017 [Bacillus cereus BAG3X2-2]	390	1	390	390	99.7436	3.1e-219
	chr_3251	3191896-3192471 - length=191 aa	191	1	191	WP_088054197.1	NADPH dehydrogenase [Bacillus cereus] SME28847.1 FMN-dependent NADH-azoreductase 2 [Bacillus cereus]	191	1	191	191	98.9529	4.6e-104
	chr_3315	3252589-3253482 - length=297 aa	297	1	297	WP_086391397.1	6-phosphogluconate dehydrogenase (decarboxylating) [Bacillus thuringiensis] OTZ78539.1 6-phosphogluconate dehydrogenase (decarboxylating) [Bacillus thuringiensis serovar kumamtoensis]	297	1	297	297	99.3266	7.8e-167
	chr_3317	3255629-3257113 - length=494 aa	494	1	494	WP_000445353.1	glucose-6-phosphate dehydrogenase [Bacillus cereus] EJR97036.1 glucose-6-phosphate dehydrogenase [Bacillus cereus VD200]	494	1	494	494	99.5951	1.9e-287
	chr_3318	3257466-3257876 - length=136 aa	136	1	136	CJO40689.1	glucose-6-phosphate 1-dehydrogenase [Streptococcus pneumoniae] CJP21717.1 glucose-6-phosphate 1-dehydrogenase [Streptococcus pneumoniae] KZD78614.1 glucose-6-phosphate dehydrogenase domain protein [Bacillus cereus]	136	1	136	136	100	6.3e-71
	chr_3319	3258253-3259206 - length=317 aa	317	1	317	WP_063220398.1	NADPH:quinone reductase [Bacillus cereus] CGF82044.1 Zinc-binding alcohol dehydrogenase [Streptococcus pneumoniae] CJH10285.1 Zinc-binding alcohol dehydrogenase [Streptococcus pneumoniae] CJA29724.1 Zinc-binding alcohol dehydrogenase [Streptococcus pneumoniae] CJA18124.1 Zinc-binding alcohol dehydrogenase [Streptococcus pneumoniae] CJQ65211.1 Zinc-binding alcohol dehydrogenase [Streptococcus pneu…	317	1	317	317	99.6845	4e-177
	chr_3321	3260580-3261575 + length=331 aa	331	1	331	WP_075678112.1	quinone oxidoreductase [Bacillus sp. MB366] OLR79683.1 quinone oxidoreductase [Bacillus sp. MB366]	331	1	331	331	99.3958	1e-183
	chr_3322	3261830-3262624 - length=264 aa	264	1	264	WP_076875558.1	3-oxoacyl-ACP reductase [Bacillus cereus] ONG93887.1 3-oxoacyl-ACP reductase [Bacillus cereus]	264	1	264	264	99.6212	5.2e-138
	chr_3403	3334421-3335164 + length=247 aa	247	1	247	EEL10789.1	NAD-dependent epimerase/dehydratase:Short-chain dehydrogenase/reductase SDR [Bacillus cereus BDRD-Cer4] EEL27883.1 NAD-dependent epimerase/dehydratase:Short-chain dehydrogenase/reductase SDR [Bacillus cereus Rock1-15] EEL75544.1 NAD-dependent epimerase/dehydratase:Short-chain dehydrogenase/reductase SDR [Bacillus cereus AH676] EEM46954.1 NAD-dependent epimerase/dehydratase:Short-chain dehydrogena…	253	7	253	247	100	7.8e-136
	chr_3419	3347973-3348938 + length=321 aa	321	1	321	EEL10806.1	Quinone oxidoreductase [Bacillus cereus BDRD-Cer4] EEL75527.1 Quinone oxidoreductase [Bacillus cereus AH676]	326	6	326	321	99.6885	3.9e-180
	chr_3443	3374825-3375823 + length=332 aa	332	1	332	CGF88183.1	Zinc-binding alcohol dehydrogenase [Streptococcus pneumoniae] CJG80988.1 Zinc-binding alcohol dehydrogenase [Streptococcus pneumoniae] CJA45319.1 Zinc-binding alcohol dehydrogenase [Streptococcus pneumoniae] CJA37978.1 Zinc-binding alcohol dehydrogenase [Streptococcus pneumoniae] CJP87274.1 Zinc-binding alcohol dehydrogenase [Streptococcus pneumoniae] CJB59141.1 Zinc-binding alcohol dehydrogenase…	332	1	332	332	99.6988	2.5e-182
	chr_3475	3411469-3412218 + length=249 aa	249	1	249	CJB47909.1	acetoin reductase [Streptococcus pneumoniae] COK85647.1 acetoin reductase [Streptococcus pneumoniae]	266	18	266	249	100	1.6e-136
	chr_3482	3419036-3420520 + length=494 aa	494	1	494	WP_044795270.1	aldehyde dehydrogenase family protein [Bacillus cereus]	494	1	494	494	99.5951	1.2e-284
	chr_3498	3432450-3433247 - length=265 aa	265	1	265	WP_017673152.1	sulfurtransferase FdhD [Bacillus cereus] OPA06081.1 sufurtransferase FdhD [Bacillus cereus] OPA19763.1 sufurtransferase FdhD [Bacillus cereus] OPA42689.1 sufurtransferase FdhD [Bacillus cereus]	265	1	265	265	99.2453	1.1e-146
	chr_3501	3434219-3437158 - length=979 aa	979	1	979	EJR96635.1	formate dehydrogenase, alpha subunit [Bacillus cereus VD200] EOO67535.1 formate dehydrogenase, alpha subunit [Bacillus cereus VD196] CGF88563.1 Putative formate dehydrogenase SA2102 [Streptococcus pneumoniae] CJF86735.1 Putative formate dehydrogenase SA2102 [Streptococcus pneumoniae] CJA47862.1 Putative formate dehydrogenase SA2102 [Streptococcus pneumoniae] CJA38689.1 Putative formate dehydrogen…	1032	54	1032	979	100	0
	chr_3655	3584475-3585602 - length=375 aa	375	1	374	OPA43412.1	NADH-dependent alcohol dehydrogenase [Bacillus cereus]	387	1	374	374	99.4652	4.2e-218
	chr_3905	3844430-3845842 - length=470 aa	470	1	470	WP_086389470.1	dihydrolipoyl dehydrogenase [Bacillus thuringiensis] OUA53217.1 dihydrolipoyl dehydrogenase [Bacillus thuringiensis serovar aizawai]	470	1	470	470	99.7872	2.5e-260
	chr_3906	3845848-3847137 - length=429 aa	429	1	429	WP_000863417.1	branched-chain alpha-keto acid dehydrogenase subunit E2 [Bacillus cereus] EEK49141.1 Dihydrolipoyllysine-residue acetyltransferase component of pyruvate dehydrogenase complex [Bacillus cereus ATCC 10876] KFL77568.1 dihydrolipoyllysine-residue acetyltransferase component of pyruvate dehydrogenase complex [Bacillus cereus ATCC 10876]	429	1	429	429	99.5338	1.8e-233
	chr_3907	3847231-3848208 - length=325 aa	325	1	325	WP_000068169.1	alpha-ketoacid dehydrogenase subunit beta [Bacillus cereus] ACK63739.1 pyruvate dehydrogenase complex E1 component, beta subunit [Bacillus cereus B4264]	325	1	325	325	99.6923	4.9e-178
	chr_3927	3863775-3864539 - length=254 aa	254	1	254	WP_001987267.1	2,4-dienoyl-CoA reductase [Bacillus cereus] NP_833709.1 short chain dehydrogenase [Bacillus cereus ATCC 14579] AAP10910.1 2,4-dienoyl-CoA reductase (NADPH) [Bacillus cereus ATCC 14579] EDZ51314.1 oxidoreductase, short chain dehydrogenase/reductase family [Bacillus cereus AH1134] ACK63435.1 oxidoreductase, short chain dehydrogenase/reductase family [Bacillus cereus B4264] ACK94486.1 oxidoreductase…	256	3	256	254	100	1e-143
	chr_3967	3903469-3904245 + length=258 aa	258	1	258	EEK93238.1	Uncharacterized oxidoreductase yxjF [Bacillus cereus BDRD-ST24] EEL54535.1 Uncharacterized oxidoreductase yxjF [Bacillus cereus Rock4-2] EEL63577.1 Uncharacterized oxidoreductase yxjF [Bacillus cereus F65185] ADH08504.1 3-hydroxybutyrate dehydrogenase [Bacillus thuringiensis BMB171]	262	5	262	258	100	6.6e-138
	chr_3979	3913315-3914193 - length=292 aa	292	1	292	WP_000400433.1	oxidoreductase [Bacillus cereus] EJR95418.1 hypothetical protein IKG_03959 [Bacillus cereus VD200]	292	1	292	292	99.6575	3.6e-164
	chr_4070	3993722-3994759 - length=345 aa	345	1	345	WP_086401310.1	N-acetyl-gamma-glutamyl-phosphate reductase [Bacillus thuringiensis] OUB48835.1 N-acetyl-gamma-glutamyl-phosphate reductase [Bacillus thuringiensis serovar iberica]	345	1	345	345	99.4203	3e-194
	chr_4072	3995202-3995996 - length=264 aa	264	1	264	EEK87934.1	Uncharacterized oxidoreductase yqjQ [Bacillus cereus m1550] EEK93195.1 Uncharacterized oxidoreductase yqjQ [Bacillus cereus BDRD-ST24] EEL09887.1 Uncharacterized oxidoreductase yqjQ [Bacillus cereus BDRD-Cer4] EEM27251.1 Uncharacterized oxidoreductase yqjQ [Bacillus thuringiensis Bt407] EEM33578.1 Uncharacterized oxidoreductase yqjQ [Bacillus thuringiensis serovar thuringiensis str. T01001] EEM40…	267	4	267	264	99.6212	1.8e-143
	chr_4100	4018756-4020075 - length=439 aa	439	1	439	WP_017673565.1	branched-chain alpha-keto acid dehydrogenase subunit E2 [Bacillus cereus]	439	1	439	439	99.7722	1.3e-239
	chr_4101	4020091-4021074 - length=327 aa	327	1	327	OPA06695.1	alpha-ketoacid dehydrogenase subunit beta [Bacillus cereus]	327	1	327	327	99.6942	6.6e-183
	chr_4102	4021089-4022090 - length=333 aa	333	1	333	WP_086411529.1	2-oxoisovalerate dehydrogenase [Bacillus thuringiensis] OTY98769.1 2-oxoisovalerate dehydrogenase [Bacillus thuringiensis serovar subtoxicus]	333	1	333	333	99.6997	5.9e-187
	chr_4103	4022118-4023539 - length=473 aa	473	1	473	WP_061654463.1	dihydrolipoyl dehydrogenase [Bacillus cereus] KXY67258.1 dihydrolipoamide dehydrogenase [Bacillus cereus]	473	1	473	473	99.7886	4.9e-264
	chr_4105	4024735-4025835 - length=366 aa	366	1	366	WP_078400970.1	leucine dehydrogenase [Bacillus cereus] OPA13199.1 leucine dehydrogenase [Bacillus cereus]	366	1	366	366	99.7268	4.7e-206
	chr_4293	4187438-4188271 - length=277 aa	277	1	277	WP_030028161.1	shikimate dehydrogenase (NADP+) [Bacillus thuringiensis] CDN37842.1 unnamed protein product [Bacillus thuringiensis DB27]	277	1	277	277	99.639	1.1e-154
	chr_4329	4218479-4221082 - length=867 aa	867	1	867	WP_000260505.1	bifunctional acetaldehyde-CoA/alcohol dehydrogenase [Bacillus cereus] EJR95772.1 hypothetical protein IKG_04313 [Bacillus cereus VD200]	867	1	867	867	99.8847	0
	chr_4488	4379224-4379889 - length=221 aa	221	1	221	BAR74618.1	succinate dehydrogenase iron-sulfur subunit [Bacillus anthracis]	261	41	261	221	100	1.1e-128
	chr_4489	4379978-4381771 - length=597 aa	597	1	597	WP_016123421.1	succinate dehydrogenase flavoprotein subunit [Bacillus cereus] EOQ06109.1 succinate dehydrogenase flavoprotein subunit [Bacillus cereus VD184]	597	1	597	597	99.8325	0
	chr_4490	4381785-4382411 - length=208 aa	208	1	208	WP_017763630.1	succinate dehydrogenase cytochrome B558 [Bacillus thuringiensis]	208	1	208	208	99.5192	5.4e-114
	chr_4530	4422119-4423021 - length=300 aa	300	1	300	WP_078187372.1	short-chain dehydrogenase [Bacillus cereus] OOR72161.1 short-chain dehydrogenase [Bacillus cereus]	300	1	300	300	99.6667	3e-166
	chr_4552	4445741-4446769 - length=342 aa	342	1	342	WP_078400922.1	glyceraldehyde-3-phosphate dehydrogenase [Bacillus cereus] OPA13901.1 type I glyceraldehyde-3-phosphate dehydrogenase [Bacillus cereus]	342	1	342	342	99.7076	5.3e-191
	chr_4562	4456800-4458092 - length=430 aa	430	1	430	WP_084819956.1	NADP-dependent isocitrate dehydrogenase [Bacillus thuringiensis] OTW53137.1 NADP-dependent isocitrate dehydrogenase [Bacillus thuringiensis serovar amagiensis] OTY55370.1 NADP-dependent isocitrate dehydrogenase [Bacillus thuringiensis serovar azorensis] OTY82276.1 NADP-dependent isocitrate dehydrogenase [Bacillus thuringiensis serovar galleriae] OTZ44884.1 NADP-dependent isocitrate dehydrogenase …	435	6	435	430	99.7674	1.5e-243
	chr_4592	4484266-4485399 - length=377 aa	377	1	377	WP_086405837.1	alanine dehydrogenase [Bacillus thuringiensis] OTW93481.1 alanine dehydrogenase [Bacillus thuringiensis serovar sumiyoshiensis]	377	1	377	377	99.7347	5.8e-207
	chr_4593	4485614-4486372 - length=252 aa	252	1	252	WP_078993694.1	3-oxoacyl-ACP reductase [Bacillus thuringiensis] OPD53884.1 3-oxoacyl-ACP reductase [Bacillus thuringiensis] OTY00407.1 3-oxoacyl-ACP reductase [Bacillus thuringiensis serovar kim] OUB12997.1 3-oxoacyl-ACP reductase [Bacillus thuringiensis serovar xiaguangiensis]	263	12	263	252	100	2.6e-139
	chr_4690	4575831-4576616 - length=261 aa	261	1	261	EEL09314.1	Glucose 1-dehydrogenase B [Bacillus cereus BDRD-Cer4] EEM45690.1 Glucose 1-dehydrogenase B [Bacillus thuringiensis serovar pakistani str. T13001]	263	3	263	261	100	6.9e-143
	chr_4863	4743728-4744690 + length=320 aa	320	1	320	WP_063537882.1	D-glycerate dehydrogenase [Bacillus cereus] ANC21924.1 bifunctional glyoxylate/hydroxypyruvate reductase B [Bacillus cereus]	330	11	330	320	99.0625	8.7e-180
	chr_4889	4766418-4767626 - length=402 aa	402	1	402	EEK59767.1	S-adenosyl-methyltransferase MraW [Bacillus cereus 172560W] CJD01276.1 pyridine nucleotide-disulfide oxidoreductase family protein [Streptococcus pneumoniae]	426	25	426	402	100	1.8e-227
	chr_4902	4787520-4788590 + length=356 aa	356	1	356	WP_046393061.1	NADH dehydrogenase family protein [Bacillus cereus] AKE19201.1 NADH dehydrogenase [Bacillus cereus]	356	1	356	356	99.1573	3.8e-208
	chr_4920	4801272-4801853 + length=193 aa	193	1	193	WP_000683443.1	flavodoxin family protein [Bacillus cereus] EEK92415.1 NADPH dehydrogenase, quinone [Bacillus cereus BDRD-ST24]	193	1	193	193	99.4819	5.9e-107
	chr_4967	4837314-4839098 - length=594 aa	594	1	594	WP_002025016.1	acyl-CoA dehydrogenase [Bacillus cereus] NP_834673.1 acyl-CoA dehydrogenase [Bacillus cereus ATCC 14579] AAP11874.1 Acyl-CoA dehydrogenase [Bacillus cereus ATCC 14579] EEK86944.1 Acyl-CoA dehydrogenase domain protein [Bacillus cereus m1550] EEL09072.1 Acyl-CoA dehydrogenase domain protein [Bacillus cereus BDRD-Cer4] OOR47102.1 acyl-CoA dehydrogenase [Bacillus cereus]	600	7	600	594	100	0
	chr_4969	4840431-4842812 - length=793 aa	793	1	793	WP_000486392.1	3-hydroxyacyl-CoA dehydrogenase [Bacillus cereus] EJR94418.1 hypothetical protein IKG_04926 [Bacillus cereus VD200]	793	1	793	793	99.8739	0
	chr_4972	4844146-4845063 - length=305 aa	305	1	305	WP_016123707.1	proline dehydrogenase [Bacillus cereus] EOQ04161.1 prolyne dehydrogenase [Bacillus cereus VD184]	305	1	305	305	99.6721	1.7e-169
	chr_5039	4909831-4911009 + length=392 aa	392	1	392	COF25307.1	NADH oxidase [Streptococcus pneumoniae]	392	1	392	392	99.7449	1.4e-216
	chr_5075	4947708-4948712 - length=334 aa	334	1	334	WP_033645549.1	aldehyde dehydrogenase [Bacillus anthracis] EVT90038.1 glyceraldehyde-3-phosphate dehydrogenase [Bacillus anthracis 8903-G] EVT95827.1 glyceraldehyde-3-phosphate dehydrogenase [Bacillus anthracis 9080-G] EVU02670.1 glyceraldehyde-3-phosphate dehydrogenase [Bacillus anthracis 52-G] OPE87163.1 aldehyde dehydrogenase [Bacillus anthracis] OPE88854.1 aldehyde dehydrogenase [Bacillus anthracis] OPE9837…	334	1	334	334	99.7006	8.8e-183
	chr_5146	5013485-5014810 - length=441 aa	441	1	441	WP_070180675.1	UDP-glucose/GDP-mannose dehydrogenase family protein [Bacillus thuringiensis] OFC73213.1 UDP-glucose 6-dehydrogenase YwqF [Bacillus thuringiensis] OFC73692.1 UDP-glucose 6-dehydrogenase YwqF [Bacillus thuringiensis]	441	1	441	441	99.7732	4.2e-249
	chr_5298	5165895-5167034 - length=379 aa	379	1	379	WP_088022147.1	acyl-CoA dehydrogenase [Bacillus thuringiensis] OTZ65296.1 acyl-CoA dehydrogenase [Bacillus thuringiensis serovar tohokuensis] OTZ77020.1 acyl-CoA dehydrogenase [Bacillus thuringiensis serovar kyushuensis] OUB94819.1 acyl-CoA dehydrogenase [Bacillus thuringiensis serovar indiana]	379	1	379	379	99.7361	1.9e-213
	chr_5299	5167056-5168186 - length=376 aa	376	1	376	EDZ52057.1	acyl-CoA dehydrogenase [Bacillus cereus AH1134] EEK86760.1 Acyl-CoA dehydrogenase [Bacillus cereus m1550] EEK92021.1 Acyl-CoA dehydrogenase [Bacillus cereus BDRD-ST24] EEL08812.1 Acyl-CoA dehydrogenase [Bacillus cereus BDRD-Cer4] EEL25902.1 Acyl-CoA dehydrogenase [Bacillus cereus Rock1-15] EEL53511.1 Acyl-CoA dehydrogenase [Bacillus cereus Rock4-2] EEL62275.1 Acyl-CoA dehydrogenase [Bacillus cere…	381	6	381	376	100	2.4e-205
	chr_5300	5168260-5169111 - length=283 aa	283	1	283	WP_078400615.1	3-hydroxybutyryl-CoA dehydrogenase [Bacillus cereus] OPA16102.1 3-hydroxybutyryl-CoA dehydrogenase [Bacillus cereus]	283	1	283	283	99.2933	1.9e-154
	chr_5359	5236092-5237387 - length=431 aa	431	1	431	WP_070758270.1	homoserine dehydrogenase [Bacillus sp. RZ2MS9] OGY01584.1 homoserine dehydrogenase [Bacillus sp. RZ2MS9]	431	1	431	431	99.536	8e-237
Annotated as multicopper oxidase in eggNOG	plasmid1_118	125795-127459 + length=554 aa	554	1	554	WP_000819394.1	copper oxidase [Bacillus cereus] EEL13940.1 Multicopper oxidase [Bacillus cereus 95/8201] AJH60432.1 multicopper oxidase family protein (plasmid) [Bacillus cereus] AJK37346.1 multicopper oxidase family protein (plasmid) [Bacillus cereus]	554	1	554	554	97.1119	0
Annotated as cytochrome P450 in eggNOG	plasmid1_13	13224-14456 - length=410 aa	410	1	410	ACM15764.1	cytochrome p450 (plasmid) [Bacillus cereus Q1] EEL84790.1 Cytochrome p450 [Bacillus cereus AH1272] EEL90106.1 Cytochrome p450 [Bacillus cereus AH1273]	430	21	430	410	100	6e-234
Annotated as oxidoreductase in eggNOG	plasmid1_377	383196-384266 - length=356 aa	356	1	356	EEK75818.1	hypothetical protein bcere0009_53050 [Bacillus cereus R309803] KZD80442.1 Thioredoxin reductase [Bacillus cereus] KZD85773.1 Thioredoxin reductase [Bacillus cereus]	357	2	357	356	100	6e-206
Annotated as dehydrogenase in eggNOG	plasmid1_193	210851-211966 - length=371 aa	371	1	371	WP_002144137.1	S-(hydroxymethyl)glutathione dehydrogenase/class III alcohol dehydrogenase [Bacillus cereus] EJQ62106.1 S-(hydroxymethyl)glutathione dehydrogenase [Bacillus cereus HuA2-4]	371	1	371	371	98.1132	1.7e-211
	plasmid1_241	258640-260535 - length=631 aa	631	1	631	WP_079524135.1	mercury(II) reductase [Solibacillus isronensis]	631	1	631	631	99.683	0
	plasmid1_303	311021-312136 - length=371 aa	371	1	371	WP_088053697.1	S-(hydroxymethyl)glutathione dehydrogenase/class III alcohol dehydrogenase [Bacillus cereus] SMD64255.1 S-(hydroxymethyl)glutathione dehydrogenase [Bacillus cereus]	371	1	371	371	98.1132	4.6e-209
	plasmid1_312	320807-321964 - length=385 aa	385	1	385	EEL90367.1	Alcohol dehydrogenase class-3 [Bacillus cereus AH1273]	385	1	385	385	100	1.9e-221
	plasmid1_315	324517-325632 - length=371 aa	371	1	371	WP_076868150.1	S-(hydroxymethyl)glutathione dehydrogenase/class III alcohol dehydrogenase [Bacillus cereus] ONG72677.1 S-(hydroxymethyl)glutathione dehydrogenase/class III alcohol dehydrogenase [Bacillus cereus] ONG81949.1 S-(hydroxymethyl)glutathione dehydrogenase/class III alcohol dehydrogenase [Bacillus cereus] ONG90309.1 S-(hydroxymethyl)glutathione dehydrogenase/class III alcohol dehydrogenase [Bacillus ce…	371	1	371	371	99.4609	4.8e-214
	plasmid1_318	326749-327897 + length=382 aa	382	1	382	WP_062821602.1	glutathione-dependent formaldehyde dehydrogenase [Bacillus cereus] KYQ03040.1 putative zinc-type alcohol dehydrogenase-like protein ybdR [Bacillus cereus]	386	1	382	382	100	6.6e-227
Annotated in CAZy	chr_1866	1835798-1837438 + length=546 aa	546	1	546	WP_000819884.1	copper oxidase [Bacillus cereus] EJS00485.1 hypothetical protein IKG_01710 [Bacillus cereus VD200]	546	1	546	546	99.4505	0
	plasmid1_118	125795-127459 + length=554 aa	554	1	554	WP_000819394.1	copper oxidase [Bacillus cereus] EEL13940.1 Multicopper oxidase [Bacillus cereus 95/8201] AJH60432.1 multicopper oxidase family protein (plasmid) [Bacillus cereus] AJK37346.1 multicopper oxidase family protein (plasmid) [Bacillus cereus]	554	1	554	554	97.1119	0
	chr_1325	1322988-1324400 - length=470 aa	470	1	470	WP_063220232.1	glycolate oxidase subunit GlcD [Bacillus cereus] KZD79630.1 Glycolate dehydrogenase subunit GlcD [Bacillus cereus]	470	1	470	470	99.7872	1.3e-264
	chr_3451	3380947-3382338 - length=463 aa	463	1	463	WP_000406584.1	2-hydroxy-acid oxidase [Bacillus cereus] EEL27781.1 (S)-2-hydroxy-acid oxidase chain D [Bacillus cereus Rock1-15] EEL75489.1 (S)-2-hydroxy-acid oxidase chain D [Bacillus cereus AH676] KMP54235.1 2-hydroxy-acid oxidase [Bacillus cereus] AOM06612.1 glycolate oxidase, subunit GlcD, putative [Bacillus cereus] OPA28400.1 2-hydroxy-acid oxidase [Bacillus cereus]	463	1	463	463	99.568	1.2e-262
	chr_1403	1391295-1391726 + length=143 aa	143	1	143	ABK84585.1	nitrogenase (flavodoxin) [Bacillus thuringiensis str. Al Hakam]	167	25	167	143	100	2.9e-74
	chr_5117	4984297-4984842 + length=181 aa	181	1	181	WP_074553741.1	flavodoxin family protein [Bacillus cereus]	181	1	181	181	99.4475	3.3e-99
	chr_185	188968-190404 + length=478 aa	478	1	478	CJC77919.1	Probable decaprenylphosphoryl-beta-D-ribose oxidase [Streptococcus pneumoniae] COJ01076.1 Probable decaprenylphosphoryl-beta-D-ribose oxidase [Streptococcus pneumoniae] OBZ63288.1 FAD-binding protein [Bacillus cereus] OJS96875.1 FAD-binding oxidoreductase [Bacillus cereus] AQQ60958.1 putative FAD-linked oxidoreductase YitY [Bacillus cereus] SMD83392.1 putative decaprenylphosphoryl-beta-D-ribose o…	478	1	478	478	99.7908	5e-272
	chr_397	419175-420509 - length=444 aa	444	1	444	WP_078386309.1	FAD-binding protein [Bacillus cereus] OPA26885.1 FAD-binding protein [Bacillus cereus]	444	1	444	444	99.5495	1.4e-265
	chr_649	696384-697631 + length=415 aa	415	1	415	WP_075719197.1	FAD-binding oxidoreductase [Bacillus cereus] OLR23733.1 FAD-binding oxidoreductase [Bacillus cereus]	438	24	438	415	99.5181	1.7e-236
	chr_2698	2661976-2663343 - length=455 aa	455	1	455	WP_063245498.1	chitin-binding protein [Bacillus cereus] KZD37606.1 Chitin binding protein [Bacillus cereus]	455	1	455	455	99.5604	3.6e-264
	chr_2731	2687194-2687859 - length=221 aa	221	1	221	WP_016122671.1	chitin-binding protein [Bacillus cereus] EOQ12862.1 chitin binding protein [Bacillus cereus VD184]	221	1	221	221	99.095	6.5e-126
	plasmid1_37	35778-37148 + length=456 aa	456	1	456	WP_001035091.1	chitin-binding protein [Bacillus cereus] YP_001967179.1 chitin-binding domain protein [Bacillus cereus] ABK00533.1 chitin-binding domain protein (plasmid) [Bacillus cereus] ACI30230.1 chitin-binding domain protein (plasmid) [Bacillus cereus H3081.97] ACJ82852.1 chitin-binding domain protein (plasmid) [Bacillus cereus AH187] EEK97336.1 Chitin-binding domain 3 protein [Bacillus cereus BDRD-ST26] BA…	456	1	456	456	99.1228	5.3e-263
